# Supplementary material for: Stoichiometric gene-to-reaction associations enhance model-driven analysis performance: Metabolic response to chronic exposure to Aldrin in prostate cancer
Source: BMC Genomics. 2019 Aug 15;20:652. doi: 10.1186/s12864-019-5979-4 (PMC6694502; doi:10.1186/s12864-019-5979-4)
Supplement: Supplementary file 1 — Metabolomic and Fluxomic experimental data. Metabolomic data and ROI analysis result from Aldrin-exposed and non-exposed DU145 cells at time 0 and after 5 h. (XLSX 1253 kb) [file 12864_2019_5979_MOESM1_ESM.xlsx]

## Sheet: Summary
	Aldrin_Cells_Pos		Relevant peaks in positive mode of Aldrin-exposed cells intracellular metabolomics at time 0h a nd 5h (triplicates)
	Aldrin_Cells_Neg		Relevant peaks in negative mode of Aldrin-exposed cells intracellular metabolomics at time 0h a nd 5h (triplicates)
	Control_Cells_Pos		Relevant peaks in positive mode of Non-exposed cells intracellular metabolomics at time 0h a nd 5h (triplicates)
	Control_Cells_Neg		Relevant peaks in negative mode of Non-exposed cells intracellular metabolomics at time 0h a nd 5h (triplicates)
	Aldrin_Cell		Summary of all the relevant peaks of Aldrin-exposed cells intracellular metabolomics
	Control_Cell		Summary of all the relevant peaks of Non-exposed cells intracellular metabolomics
	Aldrin_Med_Pos		Relevant peaks in positive mode of Aldrin-exposed cells extracellular metabolomics at time 0h a nd 5h (triplicates)
	Aldrin_Med_Neg		Relevant peaks in negative mode of Aldrin-exposed cells extracellular metabolomics at time 0h a nd 5h (triplicates)
	Control_Med_Pos		Relevant peaks in positive mode of Non-exposed cells extracellular metabolomics at time 0h a nd 5h (triplicates)
	Control_Med_Neg		Relevant peaks in negative mode of Non-exposed cells extracellular metabolomics at time 0h a nd 5h (triplicates)
	Aldrin_Cell		Summary of all the relevant peaks of Aldrin-exposed cells extracellular metabolomics
	Control_Cell		Summary of all the relevant peaks of Non-exposed cells extracellular metabolomics

## Sheet: Aldrin_Cells_Pos
			M+H=1,0073	M+NH4=18,0338
			1.0073	18.0338	Normalized Areas (per prot)
nºROI	ret time (min)	mzROI	Ad_1	Ad_2	A01	A02	A03	A51	A52	A53	mean T0	SD T0	mean T5	SD T5		T0_min	T0_max	T5_min	T5_max	LB	UB
351	3.06519	796.621	795.614	778.587	5.10125e+06	6.1668e+06	4.39417e+06	2.4172e+06	2.50072e+06	992624	3.2957e+06	892336	1.11807e+06	847619	-2.30308e+06	4.28833e+06	-225737	2.01041e+06	-4.51406e+06	4.31349e+06	-8.80239e+06
2	9.38447	86.0962	85.0889	68.0624	-51509.2	171573	20874.6	-110527	-91983.5	2.48214e+07	116790	113809	71118.7	1.43891e+07	2.47046e+07	2.49382e+07	42690.5	184928	-2.48955e+07	-2.45197e+07	-4.98337e+07
3	13.0995	90.0548	89.0475	72.021	13172.5	7246.02	61997.6	-79089.1	31536.1	1.53815e+07	6560.14	30046.5	74242	8.89439e+06	1.53749e+07	1.5388e+07	-44195.6	104289	-1.54322e+07	-1.52706e+07	-3.08202e+07
4	9.10353	90.9764	89.9691	72.9426	8.91532e+06	4.20613e+07	1.83773e+07	4.05264e+07	9.16114e+06	136779	2.21634e+07	1.70739e+07	1.61209e+07	2.11996e+07	-2.20266e+07	2.23001e+07	953036	3.31949e+07	-2.13471e+07	5.52214e+07	-4.36472e+07
392	2.72956	904.591	903.583	886.557	7.59804e+06	1.06113e+07	7.10112e+06	2.69368e+06	3.1975e+06	403197	5.46776e+06	1.8995e+06	2.41238e+06	1.48931e+06	-5.06457e+06	5.87096e+06	-512877	4.31188e+06	-6.38384e+06	9.37645e+06	-1.22548e+07
6	10.4847	102.055	101.047	84.021	1.3426e+06	899072	109839	89573.7	-68639	3.41146e+07	684014	624408	97720.8	1.96902e+07	3.34306e+07	3.47986e+07	526687	722129	-3.42719e+07	-3.27085e+07	-6.90705e+07
7	12.6222	104.107	103.099	86.073	5.50449e+08	3.5866e+08	2.09613e+08	4.59515e+08	3.20157e+08	3.96464e+07	2.79408e+08	1.70864e+08	1.25228e+08	2.13852e+08	-2.39762e+08	3.19055e+08	4.56367e+07	2.96092e+08	-2.73418e+08	5.35854e+08	-5.92473e+08
232	3.42127	550.35	549.342	532.316	3.8196e+06	1.01478e+06	1.40324e+07	2.13367e+07	2.99276e+07	3.14314e+07	1.97826e+06	6.85114e+06	7.95625e+06	5.44622e+06	2.94531e+07	3.34096e+07	-1.10511e+06	1.48074e+07	-3.45147e+07	-1.46457e+07	-6.79243e+07
223	3.46428	524.334	523.327	506.3	4.52847e+06	1.82854e+06	1.40281e+07	1.92793e+07	2.55424e+07	2.82142e+07	2.27793e+06	6.40784e+06	5.76453e+06	4.58617e+06	2.59363e+07	3.04922e+07	643308	1.21724e+07	-2.98489e+07	-1.37639e+07	-6.0341e+07
10	7.81388	114.066	113.059	96.0322	56770.9	6.3858e+06	-45039.1	-64921.9	77492.9	1771.25	3.67054e+06	3.68381e+06	77126.9	71255.1	-3.66877e+06	3.67231e+06	3.60668e+06	3.76094e+06	-65626.4	7.4297e+06	-3.73793e+06
11	11.8483	116.07	115.063	98.0366	15133.6	-47950.4	74924.5	104204	29675.8	1.39527e+08	32950.3	61444.8	37548.2	8.05174e+07	1.39494e+08	1.3956e+08	23896.6	98993	-1.39536e+08	-1.39395e+08	-2.79096e+08
12	11.3542	118.086	117.079	100.052	-35802.5	23973.9	100516	-103091	-86576.3	8.17493e+07	30089.3	68330.9	113087	4.72527e+07	8.17192e+07	8.17793e+07	-44756.1	181418	-8.18241e+07	-8.15377e+07	-1.63603e+08
13	4.39889	121.052	120.045	103.018	8.31352e+06	1.60437e+07	7.51941e+06	31361	6.74393e+06	1.12859e+07	8.02354e+06	4.709e+06	4.11766e+06	5.66205e+06	3.26236e+06	1.93094e+07	591341	8.82667e+06	-1.87181e+07	5.56431e+06	-3.80275e+07
261	2.73299	628.537	627.529	610.503	2.86634e+06	3.85288e+06	2.17584e+06	-104262	-63124.5	8211.08	2.00107e+06	842864	1.30471e+06	56908.2	-1.99286e+06	2.00928e+06	-461842	2.14757e+06	-2.47112e+06	4.14043e+06	-4.4804e+06
264	3.29576	650.438	649.431	632.405	4.00992e+06	628257	1.29384e+07	1.62481e+07	2.30427e+07	2.46904e+07	2.15654e+06	6.35994e+06	5.15135e+06	4.47498e+06	2.25338e+07	2.68469e+07	1.20858e+06	1.15113e+07	-2.56383e+07	-1.10225e+07	-5.24852e+07
16	3.30175	129.054	128.047	111.021	128040	63744.8	1.28395e+06	-34345.3	-178914	3.03779e+06	63964.6	686676	806097	1.81687e+06	2.97382e+06	3.10175e+06	-119421	1.49277e+06	-3.22117e+06	-1.48105e+06	-6.32292e+06
17	10.4312	130.05	129.042	112.016	322382	19695.4	-165670	-59562.1	143178	3.67499e+07	180675	246365	156923	2.11937e+07	3.65692e+07	3.69306e+07	89441.9	403289	-3.68411e+07	-3.61659e+07	-7.37717e+07
18	5.33675	130.086	129.079	112.052	4.97325e+06	-14134.1	-116827	-94493	-31263.1	30450.5	2.87536e+06	2.90956e+06	44380.8	62473.3	-2.84491e+06	2.90581e+06	2.86518e+06	2.95394e+06	-40629.7	5.79886e+06	-2.94644e+06
237	3.3821	554.287	553.279	536.253	2.06121e+06	32675.1	9.07921e+06	1.07871e+07	1.85581e+07	2.11344e+07	1.18057e+06	4.74705e+06	5.05229e+06	5.38658e+06	1.99538e+07	2.2315e+07	-305236	9.79934e+06	-2.26202e+07	-1.01545e+07	-4.49352e+07
20	7.93712	132.081	131.074	114.048	9.92951e+06	7.52741e+06	1.98487e+07	2.1697e+06	2.28979e+07	1.10976e+08	5.18046e+06	6.53165e+06	1.11915e+07	5.7773e+07	1.05796e+08	1.16157e+08	-4.65987e+06	1.77232e+07	-1.20817e+08	-8.80726e+07	-2.36973e+08
21	5.34672	133.086	132.078	115.052	8.08401e+06	-867.739	-6918.22	901401	48800.9	-15063.7	4.66752e+06	4.66955e+06	509096	511682	-4.68258e+06	4.65246e+06	4.16046e+06	5.17865e+06	-492001	9.86123e+06	-5.14446e+06
227	3.41741	530.287	529.28	512.253	636534	-161859	6.96714e+06	8.3465e+06	1.17957e+07	1.55193e+07	421964	3.90591e+06	2.48712e+06	3.58727e+06	1.50973e+07	1.59413e+07	1.41879e+06	6.39303e+06	-1.45225e+07	-8.7043e+06	-3.04637e+07
390	2.73234	887.563	886.556	869.529	3.9973e+06	6.31029e+06	3.00817e+06	51461.2	1.06223e+06	82969.6	3.19192e+06	1.69471e+06	1.5028e+06	574686	-3.10895e+06	3.27489e+06	191913	3.19751e+06	-3.08298e+06	6.30646e+06	-6.35787e+06
24	11.8299	140.068	139.061	122.034	7.876e+06	1.05902e+07	259501	9.17998e+06	1.35807e+06	-69293.7	5.50068e+06	5.35569e+06	4.86422e+06	4.97944e+06	-5.56998e+06	5.43139e+06	491462	1.02199e+07	-4.93993e+06	1.57899e+07	-1.03713e+07
245	2.6568	577.518	576.511	559.484	1.02459e+06	2.29366e+06	1.95568e+06	110572	454751	109343	1.14873e+06	657230	981125	199068	-1.03939e+06	1.25807e+06	-323895	1.63836e+06	-1.58197e+06	2.67774e+06	-2.84004e+06
153	3.78332	389.397	388.389	371.363	3.17229e+06	2.44855e+06	4.71735e+06	5.96839e+06	1.02156e+07	7.03417e+06	1.66225e+06	1.15891e+06	2.88199e+06	2.2097e+06	5.37192e+06	8.69642e+06	-1.72308e+06	4.0409e+06	-1.04195e+07	-1.33102e+06	-1.91159e+07
260	2.73156	627.534	626.527	609.5	1.47475e+07	1.85832e+07	1.40858e+07	7.38576e+06	1.25527e+07	3.96937e+06	9.81069e+06	2.4282e+06	3.51044e+06	4.32133e+06	-5.84132e+06	1.37801e+07	-1.08223e+06	5.93864e+06	-1.48623e+07	1.178e+07	-2.86424e+07
334	3.10846	774.601	773.593	756.567	4.58697e+06	5.36937e+06	2.19747e+06	1.79905e+06	1.46298e+06	31669.7	2.90022e+06	1.65241e+06	367683	938549	-2.86855e+06	2.93188e+06	1.28473e+06	2.0201e+06	-1.64716e+06	4.88864e+06	-4.57904e+06
29	10.5707	148.06	147.053	130.026	5.33505e+06	5.90335e+06	1.09043e+06	-103960	1.9944e+06	1.06247e+08	3.25659e+06	2.63008e+06	1.05253e+06	6.08052e+07	1.02991e+08	1.09504e+08	1.57755e+06	3.68261e+06	-1.07926e+08	-9.9308e+07	-2.1743e+08
30	12.2969	160.034	159.027	142	1.27662e+06	1.21199e+07	2.00536e+06	9.9124e+06	-104950	66839.6	6.65951e+06	6.06096e+06	5.28082e+06	5.73457e+06	-6.59267e+06	6.72635e+06	780146	1.13418e+07	-5.94621e+06	1.79344e+07	-1.26726e+07
31	10.242	162.022	161.014	143.988	-45670.7	-17444.6	-97818.7	151608	126499	4.68888e+07	23112.3	40776.1	137333	2.6991e+07	4.68657e+07	4.6912e+07	-96557.2	178109	-4.70085e+07	-4.66876e+07	-9.39205e+07
226	14.0301	529.984	528.977	511.95	1.72884e+07	2.93121e+07	1.50921e+07	8.50273e+06	1.22742e+07	-59504.4	1.47344e+07	7.65507e+06	3.30618e+06	6.32001e+06	-1.47939e+07	1.46749e+07	4.34889e+06	1.09613e+07	-1.0326e+07	2.57551e+07	-2.50009e+07
290	3.15278	704.522	703.515	686.488	7.62923e+06	4.84469e+06	1.23664e+07	1.20597e+07	2.00926e+07	1.48904e+07	3.86032e+06	3.80289e+06	4.55185e+06	4.0744e+06	1.10301e+07	1.87507e+07	-748963	8.35474e+06	-1.94997e+07	-2.67534e+06	-3.82504e+07
345	3.11788	789.62	788.613	771.586	8.8297e+06	1.28389e+07	4.89227e+06	4.57341e+06	995215	1.21347e+06	6.5681e+06	3.97335e+06	2.1638e+06	2.00584e+06	-5.35464e+06	7.78157e+06	1.80955e+06	6.13715e+06	-5.97202e+06	1.14918e+07	-1.37536e+07
378	2.71004	836.543	835.536	818.509	7.51412e+06	9.817e+06	9.33353e+06	2.14217e+06	7.49924e+06	1.10083e+06	5.13339e+06	1.21431e+06	3.73672e+06	3.43322e+06	-4.03256e+06	6.23423e+06	-2.52241e+06	4.95103e+06	-8.75664e+06	8.98359e+06	-1.49909e+07
36	10.4261	171.076	170.069	153.042	-33661.1	-19306.5	119902	-140464	-46310.5	2.27266e+07	16971.2	84820.1	131834	1.31752e+07	2.27096e+07	2.27436e+07	-47014.2	216654	-2.27906e+07	-2.2493e+07	-4.55342e+07
211	14.198	506.957	505.95	488.923	5.1918e+06	1.15464e+07	4.2705e+06	877542	1.42915e+06	45357.5	5.78272e+06	3.96167e+06	1.8207e+06	696622	-5.73736e+06	5.82808e+06	2.14097e+06	5.78237e+06	-3.68711e+06	1.15197e+07	-9.51519e+06
38	16.2905	175.119	174.111	157.085	-87804	41389.9	90250.5	38393.2	26504.3	2.72253e+07	65990.4	91998.1	33897.2	1.56998e+07	2.71593e+07	2.72913e+07	58100.9	125895	-2.72332e+07	-2.70334e+07	-5.45244e+07
307	3.13079	730.537	729.53	712.503	1.13792e+07	7.45424e+06	1.63301e+07	1.50839e+07	2.26512e+07	1.83956e+07	5.77973e+06	4.44782e+06	4.05737e+06	3.79346e+06	1.26159e+07	2.41753e+07	390451	8.5052e+06	-2.37849e+07	-4.11068e+06	-4.79602e+07
150	3.90589	388.393	387.386	370.359	2.75869e+07	2.02341e+07	4.26363e+07	4.42299e+07	7.94163e+07	4.62228e+07	1.42857e+07	1.14193e+07	2.07902e+07	1.97647e+07	3.19372e+07	6.05085e+07	-9.37085e+06	3.22095e+07	-6.98794e+07	272363	-1.30388e+08
72	10.7981	255.032	254.025	236.999	7.61162e+06	1.55609e+07	6.89573e+06	8.20876e+06	1.17908e+06	-53550	7.78095e+06	4.80953e+06	3.73766e+06	4.45723e+06	-7.8345e+06	7.7274e+06	1.07187e+06	8.54719e+06	-6.65553e+06	1.63817e+07	-1.43829e+07
116	4.80315	342.044	341.036	324.01	2.81487e+07	3.61059e+07	2.22972e+07	3.66504e+07	4.23512e+07	3.40783e+07	1.89704e+07	6.93106e+06	1.03334e+07	4.23392e+06	1.51078e+07	5.30487e+07	-3.40234e+06	1.72645e+07	-5.6451e+07	2.15662e+06	-1.095e+08
344	3.13007	788.613	787.605	770.579	3.77736e+07	4.14892e+07	2.91989e+07	2.95066e+07	3.14757e+07	2.27874e+07	2.2956e+07	6.30321e+06	1.23529e+06	4.5554e+06	-168627	4.57435e+07	5.06792e+06	7.5385e+06	-4.06755e+07	7.70713e+06	-8.6419e+07
138	10.6121	375.04	374.032	357.006	5.09681e+06	1.0812e+07	5.79071e+06	6.40486e+06	879556	25816.4	5.40876e+06	3.1187e+06	3.02836e+06	3.4629e+06	-5.38294e+06	5.43458e+06	90341.8	6.14706e+06	-5.34423e+06	1.153e+07	-1.07788e+07
45	9.18129	187.998	186.991	169.965	3.79319e+06	4.10389e+07	4.22957e+07	6.9184e+07	6.09877e+06	58005.7	2.26782e+07	2.18756e+07	3.16569e+07	3.82854e+07	-2.26202e+07	2.27362e+07	-9.78125e+06	5.35325e+07	-3.25175e+07	7.61527e+07	-5.52537e+07
221	3.61191	522.354	521.347	504.32	2.63062e+07	1.88757e+07	3.78379e+07	2.88921e+07	5.44917e+07	5.19545e+07	1.35614e+07	9.55473e+06	1.29918e+07	1.41047e+07	3.8393e+07	6.55159e+07	-3.43706e+06	2.25465e+07	-6.89529e+07	-1.58465e+07	-1.34469e+08
47	5.15603	193.086	192.078	175.052	2.26968e+07	5.86799e+07	1.31149e+07	2.73234e+07	1.76314e+07	1.21866e+07	2.95895e+07	2.40235e+07	7.25968e+06	7.66709e+06	-1.74029e+07	4.17761e+07	1.67638e+07	3.12832e+07	-2.50123e+07	4.86861e+07	-6.67883e+07
141	4.47455	376.357	375.349	358.323	5.06562e+07	3.16596e+07	8.01842e+07	5.92059e+07	1.06186e+08	1.0287e+08	2.55903e+07	2.4452e+07	2.35346e+07	2.62192e+07	7.728e+07	1.28461e+08	917447	4.79866e+07	-1.27543e+08	-2.92934e+07	-2.56004e+08
109	4.77611	336.053	335.045	318.019	5.7535e+07	7.21605e+07	4.7826e+07	7.31705e+07	8.89771e+07	6.54554e+07	3.81472e+07	1.22498e+07	2.0759e+07	1.19906e+07	2.73082e+07	1.03603e+08	-8.50921e+06	3.30087e+07	-1.12112e+08	5.70052e+06	-2.15714e+08
50	12.3365	201.061	200.054	183.027	102939	9.13404e+06	233189	6.47295e+06	-33250.9	42689.2	5.24402e+06	5.17692e+06	3.68185e+06	3.73463e+06	-5.20134e+06	5.28671e+06	1.49507e+06	8.85877e+06	-3.79165e+06	1.40601e+07	-9.07836e+06
51	8.83817	204.086	203.079	186.053	35153	-103344	13949.7	-44881.5	-34968.2	5.10225e+07	72021.6	74597.7	31496.9	2.94809e+07	5.09505e+07	5.10945e+07	43100.8	106095	-5.10514e+07	-5.08444e+07	-1.02146e+08
165	2.92551	413.266	412.258	395.232	7.28053e+06	1.96569e+06	1.32932e+07	9.71602e+06	1.53588e+07	1.9306e+07	3.7663e+06	5.66732e+06	2.85493e+06	4.81989e+06	1.55396e+07	2.30723e+07	2.81239e+06	8.52224e+06	-2.02599e+07	-7.01741e+06	-4.33321e+07
53	10.2988	204.922	203.915	186.888	470304	9.44865e+06	2.19432e+06	1.8839e+07	14161.4	-4810.61	5.32455e+06	4.7646e+06	1.0297e+07	1.0874e+07	-5.32936e+06	5.31974e+06	-5.53243e+06	1.50616e+07	-1.08522e+07	2.0391e+07	-1.61719e+07
272	7.27657	664.456	663.449	646.422	2.33802e+07	1.65133e+07	4.10395e+07	3.41046e+07	8.2572e+07	5.05205e+07	1.20168e+07	1.26527e+07	2.62111e+07	2.46505e+07	3.85037e+07	6.25374e+07	-1.35584e+07	3.88638e+07	-7.60958e+07	360095	-1.38633e+08
203	3.66143	496.339	495.331	478.305	2.31225e+07	2.07913e+07	3.23771e+07	2.57385e+07	4.7208e+07	4.36411e+07	1.273e+07	6.12801e+06	1.09921e+07	1.15048e+07	3.09111e+07	5.63711e+07	-4.86414e+06	1.71202e+07	-6.12352e+07	-1.37909e+07	-1.17606e+08
114	2.60235	339.289	338.282	321.255	1.30794e+06	-97846.6	4.07578e+06	2.74134e+06	5.41678e+06	4.66664e+06	784830	2.12353e+06	1.33772e+06	1.38006e+06	3.88181e+06	5.45147e+06	785809	3.46125e+06	-4.66566e+06	-420554	-1.01171e+07
57	11.5362	218.138	217.131	200.105	11823.1	-215391	92008	24647.8	360008	5.10379e+07	127959	159452	177402	2.93562e+07	5.09099e+07	5.11659e+07	-17949.3	336854	-5.11838e+07	-5.05731e+07	-1.0235e+08
305	2.83955	721.506	720.499	703.472	5.18717e+06	2.37571e+06	1.13526e+07	8.91674e+06	2.5085e+07	1.37139e+07	2.59629e+06	4.59167e+06	8.71711e+06	8.30391e+06	1.11176e+07	1.63102e+07	-4.12544e+06	1.33088e+07	-2.04356e+07	2.19117e+06	-3.67458e+07
112	4.73511	338.05	337.042	320.016	1.25183e+08	1.5438e+08	1.03372e+08	1.56177e+08	1.83222e+08	1.40028e+08	8.20125e+07	2.5593e+07	4.06115e+07	2.18247e+07	5.80155e+07	2.22041e+08	-1.50185e+07	6.62044e+07	-2.37059e+08	8.1889e+06	-4.591e+08
283	3.41766	680.479	679.472	662.445	1.09155e+07	6.56343e+06	2.18688e+07	1.63431e+07	4.44552e+07	2.69892e+07	5.49462e+06	7.88635e+06	1.48939e+07	1.41933e+07	2.14946e+07	3.24838e+07	-7.00757e+06	2.27803e+07	-3.94914e+07	1.28568e+06	-7.19752e+07
61	15.6537	224.128	223.121	206.094	-105866	204304	147509	-186339	-26273.4	2.37116e+07	157646	165141	166971	1.37515e+07	2.3554e+07	2.38693e+07	-1829.69	332113	-2.38711e+07	-2.32219e+07	-4.77404e+07
115	4.77273	340.047	339.04	322.013	9.77203e+07	1.20519e+08	8.11729e+07	1.21917e+08	1.41954e+08	1.08629e+08	6.4023e+07	1.97556e+07	3.09729e+07	1.67763e+07	4.46056e+07	1.72652e+08	-1.12173e+07	5.07285e+07	-1.83869e+08	6.12289e+06	-3.56521e+08
63	9.19327	229.025	228.018	210.991	83590.9	-71791	-20297.4	6.60405e+06	-65682.4	32458.4	77760.3	79149.5	3.83774e+06	3.82276e+06	-45302	110219	-3.75859e+06	3.91689e+06	-3.86881e+06	3.96219e+06	-3.97903e+06
64	9.79099	232.154	231.147	214.12	-110208	16057	134834	105437	4121.9	2.5842e+07	68783.1	122540	68574.1	1.48883e+07	2.57732e+07	2.59108e+07	53965.6	191114	-2.58568e+07	-2.55821e+07	-5.17676e+07
142	4.43684	377.36	376.353	359.326	4.8659e+06	-11031	1.33338e+07	7.073e+06	1.72768e+07	1.9337e+07	2.81241e+06	6.75245e+06	5.14558e+06	6.56719e+06	1.65246e+07	2.21494e+07	1.60686e+06	1.1898e+07	-2.05426e+07	-4.62657e+06	-4.2692e+07
66	3.84292	240.232	239.225	222.198	-112791	438216	44239	2.50836e+07	388974	-71919.7	291038	283868	1.4358e+07	1.43923e+07	-362958	219119	-1.40741e+07	1.46419e+07	-1.42933e+07	1.50048e+07	-1.45124e+07
67	9.08795	240.967	239.96	222.933	1.06221e+08	1.60669e+08	1.59015e+08	1.83597e+08	1.81154e+08	-122559	8.17127e+07	3.09693e+07	1.3542e+07	1.05372e+08	-8.18352e+07	8.15901e+07	1.74273e+07	4.45114e+07	-6.41628e+07	1.26347e+08	-1.45753e+08
68	8.71773	246.17	245.162	228.136	4288.9	16468.1	29646.8	-47270.9	-101943	1.26811e+07	8451.45	12682.2	66107.4	7.36456e+06	1.26726e+07	1.26895e+07	-53425.2	78789.6	-1.2743e+07	-1.25938e+07	-2.54325e+07
69	10.5286	246.932	245.925	228.899	9.62052e+07	1.6241e+08	1.0664e+08	2.10437e+08	1.05789e+08	-174619	8.16655e+07	3.55956e+07	6.01741e+07	1.05306e+08	-8.18401e+07	8.14909e+07	-2.45785e+07	9.57697e+07	-1.06069e+08	1.7761e+08	-1.8756e+08
46	10.7691	192.024	191.017	173.99	3.95e+07	5.23182e+07	3.18525e+07	3.00695e+07	3.39551e+07	4844.96	2.72694e+07	1.03411e+07	1.94497e+06	1.85814e+07	-2.72645e+07	2.72742e+07	8.39616e+06	1.22861e+07	-1.88781e+07	3.95506e+07	-4.61523e+07
49	17.5513	198.185	197.178	180.151	1.47062e+07	1.95047e+07	1.212e+07	1.48232e+07	2.57793e+07	2.73063e+07	1.0163e+07	3.74717e+06	7.23325e+06	6.80924e+06	1.71433e+07	3.74693e+07	-3.48609e+06	1.09804e+07	-4.09554e+07	-6.16289e+06	-7.84246e+07
130	4.10337	360.362	359.355	342.328	2.55648e+08	1.62604e+08	4.03552e+08	3.05144e+08	4.98869e+08	4.2237e+08	1.29392e+08	1.2151e+08	9.68665e+07	9.75732e+07	2.92978e+08	5.51761e+08	2.46439e+07	2.18377e+08	-5.27117e+08	-7.46011e+07	-1.07888e+09
73	9.10159	255.986	254.978	237.952	2.11529e+06	2.9452e+07	2.80455e+07	5.42248e+07	4.5336e+06	30986.5	1.64275e+07	1.53929e+07	2.48575e+07	3.00734e+07	-1.63965e+07	1.64585e+07	-9.46461e+06	4.02504e+07	-2.59231e+07	5.66469e+07	-4.23815e+07
48	3.30686	195.149	194.142	177.115	9.34461e+06	5.27806e+06	6.87321e+06	5.40333e+06	2.81011e+07	3.44281e+07	4.68528e+06	2.04895e+06	1.27015e+07	1.52625e+07	2.97428e+07	3.91134e+07	-1.06526e+07	1.47504e+07	-4.97659e+07	-1.49924e+07	-8.88793e+07
60	3.31374	222.16	221.153	204.126	1.05562e+07	6.11423e+06	7.44055e+06	5.66709e+06	3.20534e+07	3.7879e+07	5.30004e+06	2.28029e+06	1.47489e+07	1.71648e+07	3.25789e+07	4.3179e+07	-1.24686e+07	1.70292e+07	-5.56476e+07	-1.55498e+07	-9.88266e+07
76	5.50001	261.131	260.123	243.097	598258	-82116.8	48270	6.53079e+06	-734.674	46229.6	371330	361109	3.75691e+06	3.75749e+06	-325100	417559	-3.3958e+06	4.11802e+06	-3.81336e+06	4.44312e+06	-4.23092e+06
131	3.99839	361.365	360.358	343.332	5.46403e+07	2.67125e+07	9.42798e+07	6.55747e+07	1.15118e+08	1.01827e+08	2.73222e+07	3.39524e+07	2.48756e+07	2.56431e+07	7.45043e+07	1.29149e+08	9.0768e+06	5.8828e+07	-1.20072e+08	-1.56763e+07	-2.49221e+08
195	3.66688	482.36	481.353	464.326	2.32847e+06	2.20343e+06	5.76275e+06	2.8973e+06	8.41838e+06	8.87805e+06	1.30947e+06	2.01985e+06	2.7612e+06	3.32824e+06	7.56858e+06	1.01875e+07	-741357	4.78105e+06	-1.09289e+07	-2.78753e+06	-2.11164e+07
395	17.8106	933.367	932.36	915.333	1.33748e+07	1.2269e+07	1.17398e+07	1.22074e+07	2.0692e+07	1.69102e+07	7.42282e+06	834272	5.03899e+06	4.25062e+06	9.48741e+06	2.43331e+07	-4.20472e+06	5.87326e+06	-2.85378e+07	-3.61414e+06	-5.28708e+07
196	14.0694	484.975	483.968	466.941	8.31103e+06	1.25332e+07	5.30814e+06	-47336.1	4.18994e+06	8.38534e+06	6.37656e+06	3.62966e+06	2.82507e+06	4.21636e+06	2.00878e+06	1.47619e+07	804594	6.45473e+06	-1.39573e+07	4.44594e+06	-2.87192e+07
127	10.5757	353.058	352.051	335.024	1.04984e+07	1.33801e+07	6.67423e+06	5.36623e+06	1.01831e+07	6269.91	7.04192e+06	3.36397e+06	2.4908e+06	5.09081e+06	-7.03565e+06	7.04819e+06	873163	5.85477e+06	-6.17503e+06	1.28904e+07	-1.32232e+07
146	2.61239	385.273	384.266	367.239	1.03008e+07	6.83056e+06	2.04259e+07	1.28421e+07	2.33238e+07	2.379e+07	5.24074e+06	7.06392e+06	5.4126e+06	6.19059e+06	1.85493e+07	2.90308e+07	1.65132e+06	1.24765e+07	-2.73794e+07	-6.07275e+06	-5.64102e+07
83	9.19421	271.002	269.995	252.968	-58130.3	646443	677493	1.34356e+07	171791	76928.2	391023	416039	7.51612e+06	7.68538e+06	-314095	467951	-7.10009e+06	7.93216e+06	-7.56804e+06	8.24626e+06	-8.03599e+06
374	3.0866	832.585	831.578	814.551	5.09389e+07	3.184e+07	6.82345e+07	5.09218e+07	9.37849e+07	7.26923e+07	2.57332e+07	1.82047e+07	2.15631e+07	2.14324e+07	4.6959e+07	9.84255e+07	-3.35835e+06	3.97678e+07	-1.01784e+08	-7.19126e+06	-2.00209e+08
275	2.83101	665.46	664.452	647.426	13863.4	-102174	1.36268e+06	363384	7.47057e+06	3.18504e+06	63523.7	814304	3.84745e+06	3.57863e+06	3.12152e+06	3.24856e+06	-3.03314e+06	4.66175e+06	-6.28171e+06	1.54023e+06	-9.53027e+06
318	3.13352	746.606	745.599	728.572	1.88694e+07	2.32826e+07	1.34046e+07	1.4532e+07	1.74255e+07	7.37944e+06	1.23663e+07	4.9483e+06	2.07411e+06	5.17133e+06	-4.98682e+06	1.97457e+07	2.87419e+06	7.02241e+06	-1.68715e+07	1.20092e+07	-3.66172e+07
325	3.14679	759.572	758.565	741.538	4.31193e+07	3.69593e+07	4.7129e+07	4.65945e+07	7.11892e+07	4.66209e+07	2.33206e+07	5.12261e+06	1.4048e+07	1.41921e+07	2.33003e+07	6.99415e+07	-8.92539e+06	1.91706e+07	-7.88669e+07	-4.12973e+06	-1.48808e+08
337	17.4305	781.319	780.312	763.285	3.60888e+07	4.09582e+07	3.82252e+07	3.83326e+07	5.39467e+07	4.35132e+07	2.2374e+07	2.4408e+06	9.04597e+06	7.95294e+06	2.11392e+07	6.58872e+07	-6.60517e+06	1.14868e+07	-7.24924e+07	-9.65247e+06	-1.3838e+08
89	10.3045	287.959	286.952	269.925	430052	1.34858e+07	2.31342e+06	1.45886e+07	93336.9	-606.932	7.66479e+06	7.05714e+06	7.80726e+06	8.39607e+06	-7.6654e+06	7.66418e+06	-750117	1.48644e+07	-8.4143e+06	2.25298e+07	-1.60785e+07
205	3.63687	497.342	496.335	479.309	1.17988e+06	163598	4.4822e+06	1.4831e+06	5.53737e+06	6.38012e+06	639063	2.25789e+06	2.10338e+06	2.61815e+06	5.74106e+06	7.01919e+06	154516	4.36127e+06	-6.86467e+06	-1.37979e+06	-1.38839e+07
79	6.85005	268.104	267.096	250.07	3.00005e+07	1.87831e+06	3.02883e+07	5.3287e+07	8.4314e+07	1.4106e+07	1.68047e+07	1.632e+07	2.71121e+07	3.51828e+07	-2.69872e+06	3.09108e+07	-1.07921e+07	4.34321e+07	-4.17028e+07	4.61309e+07	-7.26136e+07
222	3.58314	523.358	522.351	505.324	1.99938e+06	-29956.1	5.17048e+06	1.33888e+06	7.25401e+06	9.83609e+06	1.16295e+06	2.62102e+06	3.0003e+06	4.35619e+06	8.67314e+06	1.0999e+07	-379281	5.62133e+06	-1.13783e+07	-3.05182e+06	-2.23774e+07
386	17.6163	874.358	873.35	856.324	2.41761e+07	2.38584e+07	2.59847e+07	2.31407e+07	3.46691e+07	3.0019e+07	1.38668e+07	1.14701e+06	6.00568e+06	5.79996e+06	1.61523e+07	4.38858e+07	-4.85867e+06	7.15269e+06	-4.87445e+07	-8.99956e+06	-9.26302e+07
94	10.3009	306.87	305.863	288.836	5.97268e+06	1.26654e+07	52022.7	1.86072e+07	2.65493e+06	-31833.2	6.33597e+06	6.31063e+06	1.00461e+07	1.00756e+07	-6.3678e+06	6.30414e+06	-3.73547e+06	1.63567e+07	-1.00396e+07	2.27245e+07	-1.63437e+07
323	3.09252	756.554	755.546	738.52	3.4108e+06	49135.4	6.64379e+06	3.43856e+06	8.18276e+06	6.91067e+06	1.95498e+06	3.29754e+06	2.42038e+06	2.45565e+06	4.95569e+06	8.86565e+06	877160	5.71792e+06	-7.98849e+06	762226	-1.68541e+07
59	14.2394	222.055	221.047	204.021	4.93626e+06	2.10596e+06	1.15293e+07	1864.47	2.58485e+07	3.55683e+07	2.47687e+06	4.83523e+06	1.29484e+07	1.83825e+07	3.30915e+07	3.80452e+07	-8.11322e+06	1.77837e+07	-4.61584e+07	-1.53078e+07	-8.42036e+07
97	10.2418	310.086	309.079	292.052	128433	-180897	112863	-100132	192199	3.24073e+07	155421	174271	151173	1.86844e+07	3.22519e+07	3.25627e+07	23098.1	325443	-3.25396e+07	-3.19264e+07	-6.51023e+07
98	2.96333	311.163	310.156	293.13	7483.88	-33757.4	-193204	24648.9	4.85162e+06	595544	22030.2	105987	2.85182e+06	2.63754e+06	573513	617574	-2.74584e+06	2.95781e+06	-3.36341e+06	2.3843e+06	-3.98098e+06
99	10.8555	311.983	310.975	293.949	2.90251e+06	4.21191e+06	209.056	27754.7	-89025.1	-48264.5	2.15542e+06	2.15547e+06	61045.1	59270.4	-2.20369e+06	2.10716e+06	2.09442e+06	2.21651e+06	-12733.9	4.4202e+06	-2.11989e+06
35	10.5417	169.986	168.978	151.952	1.27256e+07	2.08845e+07	1.36309e+07	1.53444e+07	1.24698e+07	20698.3	1.05251e+07	4.47217e+06	1.44611e+06	8.14511e+06	-1.05044e+07	1.05458e+07	3.02607e+06	5.91828e+06	-7.51971e+06	1.64227e+07	-1.80655e+07
101	2.79797	319.284	318.276	301.25	2607.6	-202224	6463.17	8.1396e+06	155528	-15904.2	117600	119388	4.65323e+06	4.65988e+06	-133504	101695	-4.53384e+06	4.77262e+06	-4.63554e+06	4.90612e+06	-4.73723e+06
102	10.2874	325.915	324.907	307.881	3.50348e+06	5.28019e+06	62978.8	7.73628e+06	850497	20229	2.68657e+06	2.65245e+06	4.22125e+06	4.23558e+06	-2.66635e+06	2.7068e+06	-1.5688e+06	6.87371e+06	-4.2756e+06	9.54005e+06	-6.98241e+06
103	5.35169	327.201	326.193	309.167	4.17833e+06	-94966.8	17962.7	73909.3	206279	298902	2.44015e+06	2.43525e+06	96708.3	113080	-2.14125e+06	2.73906e+06	2.33854e+06	2.53195e+06	-400517	4.67321e+06	-3.13957e+06
104	10.2199	328.934	327.927	310.901	4.14906e+07	7.48469e+07	4.77003e+07	1.25462e+08	4.19084e+07	-72913.6	3.74969e+07	1.77395e+07	4.6658e+07	6.39047e+07	-3.75698e+07	3.7424e+07	-2.89184e+07	6.43975e+07	-6.63424e+07	1.01967e+08	-1.03766e+08
22	6.82193	136.062	135.054	118.028	2.26137e+07	1.15478e+06	2.20372e+07	3.67659e+07	6.04471e+07	8.96413e+06	1.27358e+07	1.22263e+07	1.9378e+07	2.57689e+07	-3.77162e+06	2.16999e+07	-7.15175e+06	3.16043e+07	-2.88516e+07	3.5376e+07	-5.05515e+07
280	3.16768	678.506	677.498	660.472	968751	2.97268e+06	4.23841e+06	4.46305e+06	8.25941e+06	2.42992e+06	1.51579e+06	1.64866e+06	2.25947e+06	2.95885e+06	914130	3.94572e+06	-610814	3.90813e+06	-4.55653e+06	2.994e+06	-8.50225e+06
375	3.06577	833.588	832.581	815.554	2.31559e+07	1.28273e+07	3.22227e+07	2.08989e+07	4.19679e+07	3.31011e+07	1.16e+07	9.70452e+06	1.05443e+07	1.05784e+07	2.15011e+07	4.47011e+07	-839823	2.02489e+07	-4.55409e+07	-1.25228e+06	-9.02419e+07
324	3.16729	758.57	757.562	740.536	9.84311e+07	8.58173e+07	1.1242e+08	1.039e+08	1.57797e+08	1.03653e+08	5.35601e+07	1.33071e+07	2.89729e+07	3.11889e+07	5.00932e+07	1.57213e+08	-1.56658e+07	4.22799e+07	-1.72879e+08	-7.81323e+06	-3.30093e+08
52	13.3726	204.123	203.115	186.089	885353	2.97712e+06	305825	3.11677e+06	5.00962e+06	4.25495e+07	1.52868e+06	1.40518e+06	2.36678e+06	2.22402e+07	4.10208e+07	4.40782e+07	-961604	3.77196e+06	-4.50398e+07	-3.72488e+07	-8.91179e+07
110	10.273	336.902	335.895	318.868	-105457	1.05465e+07	2.99265e+06	1.29655e+07	-52867.3	-67102	6.11963e+06	5.47912e+06	6.80942e+06	7.52025e+06	-6.18673e+06	6.05253e+06	-1.3303e+06	1.22885e+07	-7.38282e+06	1.84753e+07	-1.34354e+07
322	17.2745	754.337	753.33	736.304	1.9476e+07	2.19144e+07	2.10967e+07	1.94325e+07	3.2196e+07	2.42102e+07	1.201e+07	1.24101e+06	6.93868e+06	6.4486e+06	1.22002e+07	3.62202e+07	-5.69767e+06	8.17969e+06	-4.19179e+07	-4.02054e+06	-7.81381e+07
212	13.9696	508.002	506.995	489.968	3.736e+07	5.18164e+07	2.88438e+07	1.50324e+07	3.46622e+07	3.77302e+07	2.67383e+07	1.16136e+07	1.00825e+07	1.23149e+07	1.0992e+07	6.44685e+07	1.53114e+06	2.16961e+07	-6.29374e+07	1.07041e+07	-1.27406e+08
388	17.5403	875.362	874.354	857.328	3.29589e+06	2.06052e+06	2.56117e+06	2.04553e+06	3.92448e+06	5.8288e+06	1.66461e+06	621367	970819	1.89165e+06	4.16419e+06	7.49341e+06	-349453	1.59219e+06	-7.84287e+06	-2.57201e+06	-1.53363e+07
155	4.80913	393.05	392.042	375.016	3.42679e+07	4.57483e+07	2.58589e+07	4.21319e+07	4.88231e+07	3.61538e+07	2.3801e+07	9.98415e+06	1.18106e+07	6.33802e+06	1.23527e+07	5.99548e+07	-1.82642e+06	2.17947e+07	-6.17813e+07	9.44197e+06	-1.21736e+08
154	4.80192	391.053	390.045	373.019	3.55576e+07	4.86552e+07	2.76136e+07	4.47697e+07	5.12196e+07	3.79837e+07	2.51765e+07	1.06254e+07	1.22009e+07	6.61865e+06	1.28072e+07	6.31603e+07	-1.57549e+06	2.28264e+07	-6.47358e+07	1.00192e+07	-1.27896e+08
189	10.5755	456.039	455.032	438.005	1.32244e+07	3.57812e+07	2.77459e+07	3.19531e+07	9.86963e+06	17073.3	1.80921e+07	1.14328e+07	1.17256e+07	1.63537e+07	-1.8075e+07	1.81092e+07	-292891	2.31584e+07	-1.84021e+07	4.12334e+07	-3.65112e+07
117	3.83469	343.295	342.288	325.261	70355.8	431728	134702	2.49156e+07	877553	80377.4	231517	192767	1.40977e+07	1.41141e+07	-151140	311895	-1.3905e+07	1.42905e+07	-1.42169e+07	1.44416e+07	-1.45287e+07
118	3.33264	345.086	344.079	327.053	16306	7.81842e+06	64800.7	88243.8	-72415.2	49572.4	4.50917e+06	4.49062e+06	86784.3	83852.8	-4.4596e+06	4.55875e+06	4.40384e+06	4.57741e+06	-154910	9.03701e+06	-4.71366e+06
119	10.3474	347.897	346.89	329.863	72016.7	1.67737e+06	-21927.6	4.40864e+06	-35587	-23352.7	948220	955123	2.56194e+06	2.56235e+06	-971573	924868	-1.60682e+06	3.51706e+06	-2.53168e+06	4.48864e+06	-3.45655e+06
120	8.86241	348.07	347.063	330.036	829.693	-119550	62305.4	-29082.4	-265084	7.8127e+06	69357.4	92503.9	168934	4.5971e+06	7.74334e+06	7.88206e+06	-76430.4	261438	-7.95849e+06	-7.4819e+06	-1.58405e+07
121	4.6541	348.326	347.318	330.292	87994.3	64343.3	1.79533e+06	-83227.8	2.5233e+06	4.78526e+06	45354.2	992629	1.34492e+06	2.43628e+06	4.73991e+06	4.83061e+06	-352295	2.33755e+06	-5.18291e+06	-2.40235e+06	-1.00135e+07
122	9.22238	349.117	348.11	331.083	-29090.5	98645.3	50160.3	215675	-61316.7	1.69527e+07	66892.6	64482.4	139371	9.74408e+06	1.68858e+07	1.70196e+07	-74889	203854	-1.70945e+07	-1.6682e+07	-3.41141e+07
298	4.81954	715.063	714.056	697.03	3.02261e+07	4.58655e+07	2.59497e+07	4.12393e+07	4.54305e+07	3.61668e+07	2.33158e+07	1.04843e+07	1.02538e+07	4.63886e+06	1.2851e+07	5.94826e+07	230487	2.07381e+07	-5.92521e+07	7.88708e+06	-1.18735e+08
91	10.8131	296.009	295.001	277.975	2.00893e+07	4.77018e+07	2.88716e+07	4.01906e+07	1.32412e+07	107722	2.39494e+07	1.41077e+07	1.3532e+07	2.04344e+07	-2.38417e+07	2.40572e+07	575615	2.76397e+07	-2.34815e+07	5.14814e+07	-4.75387e+07
125	9.12166	352.004	350.997	333.97	17050.6	1.41975e+06	2.65475e+06	2.13186e+07	-55529.8	-82029.1	814720	1.31974e+06	1.16371e+07	1.2348e+07	-896749	732691	-1.03174e+07	1.29569e+07	-1.10501e+07	1.38536e+07	-1.17828e+07
269	10.5575	659.138	658.13	641.104	8.46983e+06	8.76669e+06	2.40281e+06	-11313.6	8.84513e+06	-41387.3	4.9776e+06	3.59156e+06	4.57835e+06	5.12197e+06	-5.01899e+06	4.93621e+06	-986791	8.16992e+06	-5.923e+06	1.31889e+07	-1.08592e+07
371	16.89	821.343	820.335	803.309	3.15228e+06	7.28616e+06	8.49785e+06	273773	1.80437e+07	2.62153e+07	3.6537e+06	2.80275e+06	8.89318e+06	1.32634e+07	2.25616e+07	2.9869e+07	-6.09043e+06	1.16959e+07	-3.59594e+07	-1.08657e+07	-6.58285e+07
271	12.4229	664.116	663.108	646.082	4.12076e+07	4.01464e+07	2.68132e+07	2.44611e+07	5.54969e+07	1.18599e+08	2.34905e+07	8.02183e+06	1.72796e+07	4.79708e+07	9.51089e+07	1.4209e+08	-9.25781e+06	2.53015e+07	-1.51348e+08	-6.98074e+07	-2.93438e+08
382	3.01907	860.617	859.61	842.583	2.75631e+06	-73174.7	4.10537e+06	1.2866e+06	6.65731e+06	4.6022e+06	1.61266e+06	2.13253e+06	2.68646e+06	2.7099e+06	2.98954e+06	6.21487e+06	-553928	4.81899e+06	-6.76879e+06	1.82945e+06	-1.29837e+07
355	3.08615	807.573	806.566	789.539	2.46339e+07	1.772e+07	3.46082e+07	2.31845e+07	4.45879e+07	3.18435e+07	1.27054e+07	8.49019e+06	1.07098e+07	1.07665e+07	1.91381e+07	4.45489e+07	-2.21961e+06	1.92e+07	-4.67685e+07	61880.6	-9.13174e+07
340	3.12302	784.585	783.578	766.552	4.2645e+07	3.50317e+07	4.91554e+07	4.15408e+07	6.65149e+07	4.482e+07	2.27437e+07	7.069e+06	1.28e+07	1.35716e+07	2.20763e+07	6.75638e+07	-5.731e+06	1.9869e+07	-7.32947e+07	-2.20734e+06	-1.40858e+08
132	7.84891	362.159	361.152	344.125	5.22263e+08	6.74881e+08	4.99828e+08	5.45476e+08	7.53249e+08	7.67782e+08	3.5391e+08	9.52533e+07	1.35078e+08	1.24365e+08	4.13872e+08	1.12169e+09	-3.98242e+07	2.30331e+08	-1.16152e+09	-1.83541e+08	-2.28321e+09
133	3.78365	362.369	361.361	344.335	-41570.3	5979.24	804268	1.42136e+06	2.07311e+06	2.00153e+06	25979.3	475214	634500	357419	1.97555e+06	2.02751e+06	-159286	1.10971e+06	-2.18679e+06	-865833	-4.2143e+06
134	2.86009	363.31	362.303	345.276	40826.5	-62176	11547.2	9.00737e+06	-107475	-138734	51892.8	53075.3	5.22844e+06	5.2715e+06	-190626	-86840.8	-5.17536e+06	5.28151e+06	-5.08852e+06	5.47214e+06	-5.00168e+06
135	10.2424	366.891	365.884	348.857	1.44011e+07	2.47163e+07	7.87316e+06	3.31476e+07	1.35453e+07	98301.3	1.24141e+07	8.49221e+06	1.32616e+07	1.66199e+07	-1.23158e+07	1.25124e+07	-4.76937e+06	2.17538e+07	-1.72818e+07	3.40696e+07	-2.97942e+07
136	5.31408	371.227	370.219	353.193	8.55614e+06	27161.1	57967.9	-5531.46	-65319.4	116050	4.93197e+06	4.91534e+06	61652.9	92422.7	-4.81592e+06	5.04802e+06	4.85369e+06	4.97699e+06	-194329	9.79291e+06	-5.24235e+06
372	3.03753	821.625	820.617	803.591	3.82359e+06	1.47368e+06	2.58115e+06	490620	3.18712e+06	1.23693e+06	1.92809e+06	1.1756e+06	1.41472e+06	1.39232e+06	-691152	3.16502e+06	-239125	2.59032e+06	-3.40415e+06	3.28147e+06	-6.56917e+06
95	10.5413	308.09	307.083	290.057	2.00647e+08	2.01486e+08	1.56871e+08	1.17758e+08	2.88648e+08	1.15326e+09	1.16086e+08	2.55197e+07	8.95341e+07	5.55133e+08	1.03718e+09	1.26935e+09	-6.40144e+07	1.15054e+08	-1.33336e+09	-9.22123e+08	-2.60271e+09
186	4.74578	446.053	445.045	428.019	1.18042e+08	1.62131e+08	9.30187e+07	1.445e+08	1.66561e+08	1.282e+08	8.38291e+07	3.49915e+07	3.77393e+07	1.92525e+07	4.43706e+07	2.12029e+08	-2.74772e+06	7.27308e+07	-2.14777e+08	2.83602e+07	-4.26805e+08
140	3.03792	376.318	375.311	358.284	5.14295e+06	-117123	-200883	115268	-47881.1	20895.3	3.00357e+06	3.06137e+06	158102	81908.3	-2.98267e+06	3.02446e+06	2.90327e+06	3.21947e+06	-121192	6.20215e+06	-3.14565e+06
85	3.28797	275.048	274.041	257.014	5.33234e+06	1.19802e+07	703810	82228.1	6.78593e+06	21389.9	6.002e+06	5.66825e+06	3.70401e+06	3.88807e+06	-5.98061e+06	6.02339e+06	1.96424e+06	9.37226e+06	-4.05915e+06	1.53529e+07	-1.00825e+07
32	14.2202	162.111	161.104	144.078	4.12528e+07	4.98385e+07	3.11044e+07	3.08698e+07	5.42331e+07	1.22646e+08	2.66438e+07	9.3779e+06	1.34216e+07	4.76955e+07	9.60025e+07	1.4929e+08	-4.0437e+06	2.27995e+07	-1.53334e+08	-7.3203e+07	-3.02624e+08
39	10.473	179.048	178.041	161.014	5.31964e+07	5.01713e+07	3.82132e+07	2.70562e+07	7.42115e+07	3.11021e+08	2.98779e+07	7.923e+06	2.46441e+07	1.52172e+08	2.81143e+08	3.40899e+08	-1.67211e+07	3.25671e+07	-3.5762e+08	-2.48576e+08	-6.9852e+08
297	4.79079	713.066	712.059	695.033	4.36196e+07	6.7745e+07	3.69812e+07	5.68782e+07	6.75641e+07	5.34613e+07	3.43364e+07	1.61891e+07	1.55209e+07	7.35697e+06	1.91249e+07	8.77978e+07	668164	3.171e+07	-8.71296e+07	1.25851e+07	-1.74927e+08
145	10.2425	382.865	381.858	364.831	2.87774e+07	2.40684e+07	931.198	2.68746e+07	3.95071e+07	-10132.9	1.54357e+07	1.54354e+07	2.01764e+07	2.01824e+07	-1.54458e+07	1.54256e+07	-4.74098e+06	3.56117e+07	-2.01665e+07	5.10576e+07	-3.55921e+07
183	4.74619	444.056	443.049	426.022	1.02185e+08	1.4183e+08	8.33636e+07	1.26108e+08	1.45344e+08	1.11804e+08	7.31767e+07	2.98448e+07	3.17246e+07	1.68302e+07	3.86278e+07	1.84981e+08	-1.87987e+06	6.15694e+07	-1.86861e+08	2.29416e+07	-3.71842e+08
147	2.59169	386.277	385.269	368.243	-48936.2	47223.7	903357	72353.1	475857	2.8649e+06	48085.1	524257	415559	1.50934e+06	2.81681e+06	2.91298e+06	108697	939816	-2.80429e+06	-1.877e+06	-5.71727e+06
338	3.11682	782.569	781.562	764.535	3.73388e+07	2.88207e+07	4.601e+07	3.65138e+07	5.99861e+07	3.9997e+07	1.95673e+07	8.59473e+06	1.18072e+07	1.26665e+07	2.04297e+07	5.95643e+07	-3.21247e+06	2.04019e+07	-6.27767e+07	-27732.6	-1.22341e+08
74	14.7067	258.11	257.102	240.076	1.04681e+08	1.34084e+08	8.64869e+07	9.50522e+07	1.32862e+08	1.63538e+08	7.04759e+07	2.40177e+07	2.46766e+07	3.43046e+07	9.30617e+07	2.34013e+08	-658958	4.86943e+07	-2.34672e+08	-4.43674e+07	-4.68686e+08
55	10.5333	211.012	210.005	192.978	2.9524e+07	4.45192e+07	3.14082e+07	3.42e+07	3.56829e+07	102117	2.26512e+07	8.1681e+06	2.17048e+06	2.01281e+07	-2.25491e+07	2.27533e+07	5.99762e+06	1.03386e+07	-1.67557e+07	3.28876e+07	-3.9509e+07
96	10.3459	309.094	308.087	291.06	6.07224e+06	4.88581e+06	2.7752e+06	-134319	9.23803e+06	1.05542e+08	3.2183e+06	1.66997e+06	4.79712e+06	5.84945e+07	1.02323e+08	1.0876e+08	-3.12715e+06	6.46709e+06	-1.11887e+08	-9.58563e+07	-2.20647e+08
152	5.04648	389.056	388.048	371.022	736523	4.03556e+06	287346	2.53815e+06	1.04922e+06	1.23588e+06	2.14897e+06	2.04673e+06	1.14481e+06	811138	-913086	3.38485e+06	901920	3.19153e+06	-2.48293e+06	4.10462e+06	-5.86777e+06
309	3.20314	732.553	731.546	714.52	1.50432e+08	1.61672e+08	1.64522e+08	1.72385e+08	2.60756e+08	1.46534e+08	9.02714e+07	7.44972e+06	5.34358e+07	5.98951e+07	5.62623e+07	2.36805e+08	-4.59861e+07	6.08855e+07	-2.82791e+08	4.62325e+06	-5.19596e+08
289	3.29736	703.574	702.567	685.54	2.99438e+07	3.04313e+07	1.62917e+07	2.73642e+07	2.23515e+07	4.19937e+06	1.74301e+07	8.02647e+06	5.54452e+06	1.21877e+07	-1.32307e+07	2.16295e+07	2.48195e+06	1.3571e+07	-1.91475e+07	2.68017e+07	-4.0777e+07
339	3.09381	783.572	782.565	765.539	1.383e+07	8.17352e+06	1.69824e+07	1.27384e+07	2.12414e+07	1.46059e+07	6.95265e+06	4.46336e+06	4.25151e+06	4.46877e+06	7.65322e+06	2.15585e+07	211852	8.71488e+06	-2.13467e+07	1.06165e+06	-4.29052e+07
354	3.10788	806.57	805.562	788.536	5.83919e+07	4.31993e+07	8.18e+07	5.61096e+07	9.79899e+07	7.29066e+07	3.02943e+07	1.94455e+07	2.1119e+07	2.10763e+07	4.26124e+07	1.03201e+08	-1.67349e+06	4.05645e+07	-1.04874e+08	-2.04788e+06	-2.08075e+08
84	3.63893	272.258	271.251	254.224	1.19706e+07	1.06492e+07	28767.1	3.86756e+06	6.33306e+06	1.16104e+06	6.56296e+06	6.54659e+06	3.17698e+06	2.58694e+06	-5.40192e+06	7.72401e+06	3.36961e+06	9.72356e+06	-4.3544e+06	1.51255e+07	-1.20784e+07
75	14.6431	259.113	258.106	241.079	4.11613e+06	6.53312e+06	2.6282e+06	3.76605e+06	5.33137e+06	1.02678e+07	3.30305e+06	1.97079e+06	1.35721e+06	3.39342e+06	6.96477e+06	1.35709e+07	613583	3.328e+06	-1.29573e+07	-3.63677e+06	-2.65282e+07
159	10.2546	404.847	403.84	386.813	1.73885e+07	1.80892e+07	-10302.5	2.5233e+07	1.90765e+07	25146.3	1.02473e+07	1.02535e+07	1.3162e+07	1.31421e+07	-1.02222e+07	1.02725e+07	-2.90854e+06	2.34155e+07	-1.3181e+07	3.36377e+07	-2.34535e+07
320	3.11365	747.573	746.566	729.539	6.04353e+06	5.12967e+06	5.07556e+06	3.59058e+06	6.68e+06	1.91156e+06	3.25721e+06	543908	1.5451e+06	2.41873e+06	-1.34565e+06	5.16877e+06	-1.00119e+06	2.089e+06	-6.16996e+06	3.43465e+06	-1.13387e+07
161	10.1886	405.009	404.002	386.975	42799.3	608914	-8547.46	21060.7	2646.05	6.54762e+07	339752	342632	14950.1	3.77959e+07	6.51364e+07	6.5816e+07	327682	357582	-6.54883e+07	-6.47789e+07	-1.31304e+08
137	10.6346	374.036	373.029	356.002	2.10928e+08	2.97928e+08	2.30904e+08	2.39281e+08	2.57828e+08	26837.4	1.53199e+08	4.55709e+07	1.37787e+07	1.43787e+08	-1.53173e+08	1.53226e+08	3.17923e+07	5.93496e+07	-1.21434e+08	2.12522e+08	-2.7466e+08
187	4.77053	448.05	447.043	430.016	7.06897e+07	9.87164e+07	5.80576e+07	8.76146e+07	1.01257e+08	7.56118e+07	5.08713e+07	2.08095e+07	2.2083e+07	1.28315e+07	2.47405e+07	1.26483e+08	-1.2735e+06	4.28925e+07	-1.27757e+08	1.8152e+07	-2.5424e+08
164	10.1996	410.938	409.93	392.904	549738	1.61346e+07	7.00304e+06	2.95535e+07	165348	-37994.8	9.16062e+06	7.83069e+06	1.53783e+07	1.70263e+07	-9.19861e+06	9.12262e+06	-7.54757e+06	2.32089e+07	-1.66702e+07	3.24076e+07	-2.57928e+07
267	9.00628	652.051	651.044	634.018	8.27536e+06	5.10082e+06	879577	-36693	6.50182e+06	-20507.5	4.17454e+06	3.71022e+06	3.54028e+06	3.77035e+06	-4.19505e+06	4.15403e+06	169940	7.25049e+06	-3.98409e+06	1.14455e+07	-8.13813e+06
166	5.29025	415.253	414.246	397.219	7.09614e+06	33009.3	-106913	-21014.1	166482	25364.4	4.08735e+06	4.11889e+06	139808	97655.8	-4.06198e+06	4.11271e+06	3.97908e+06	4.2587e+06	-133633	8.32068e+06	-4.24635e+06
311	3.17032	733.557	732.549	715.523	5.86839e+07	6.16199e+07	6.43595e+07	6.67097e+07	1.01271e+08	5.56052e+07	3.47593e+07	2.83838e+06	2.06661e+07	2.38161e+07	2.08459e+07	9.03646e+07	-1.78277e+07	2.35045e+07	-1.08192e+08	2.65859e+06	-1.98557e+08
168	9.06446	419.992	418.984	401.958	65584.1	1.46009e+06	3.50378e+06	2.36313e+07	-121375	-163323	824576	1.72928e+06	1.27961e+07	1.37257e+07	-987899	661254	-1.10669e+07	1.45254e+07	-1.17281e+07	1.55133e+07	-1.23894e+07
169	8.27958	424.175	423.167	406.141	9.68157e+08	1.22348e+09	9.1529e+08	9.93583e+08	1.37623e+09	1.27056e+09	6.45423e+08	1.64806e+08	2.46646e+08	1.97609e+08	6.25139e+08	1.91598e+09	-8.18397e+07	4.11453e+08	-1.99782e+09	-2.13687e+08	-3.91381e+09
170	2.74291	424.363	423.356	406.33	99389.3	-23845.6	268290	5.90862e+06	-29621.9	-5915.72	65284.8	146662	3.34577e+06	3.42162e+06	-71200.5	59369.1	-3.1991e+06	3.49243e+06	-3.25847e+06	3.56363e+06	-3.31784e+06
357	3.09798	808.584	807.577	790.551	4.22559e+07	2.81902e+07	5.28168e+07	3.80699e+07	6.51616e+07	4.7103e+07	2.15173e+07	1.23548e+07	1.35636e+07	1.37941e+07	2.55857e+07	6.86204e+07	-1.20877e+06	2.59184e+07	-6.98292e+07	332695	-1.3845e+08
172	4.84008	425.178	424.171	407.144	6.97097e+06	1.23532e+07	5.86906e+06	8.35005e+06	4.84285e+06	3.93343e+06	6.19338e+06	3.46954e+06	1.80319e+06	2.33217e+06	-2.25995e+06	1.01268e+07	1.66635e+06	5.27272e+06	-8.46046e+06	7.53267e+06	-1.85873e+07
173	10.3298	426.829	425.821	408.795	596007	3.38621e+06	-30597.4	7.73946e+06	-24217.2	258524	1.80756e+06	1.81899e+06	4.48421e+06	4.40301e+06	-1.54903e+06	2.06608e+06	-2.66521e+06	6.3032e+06	-4.73129e+06	7.85223e+06	-6.79737e+06
174	10.2814	428.036	427.029	410.002	144036	-126061	-75556.1	-58576.9	108191	3.07423e+07	135139	143599	101541	1.77349e+07	3.06071e+07	3.08774e+07	42058.3	245140	-3.08353e+07	-3.0362e+07	-6.17127e+07
175	5.29253	432.28	431.272	414.246	3.92588e+06	75151.4	-44627.2	-11123.9	-142055	-7731.77	2.2451e+06	2.25859e+06	68016.7	76591.1	-2.25284e+06	2.23737e+06	2.19057e+06	2.32661e+06	-46799.4	4.57944e+06	-2.28417e+06
176	10.2504	432.92	431.913	414.886	427395	1.54897e+07	4.82061e+06	2.66039e+07	-82315.9	-84038.5	8.82209e+06	7.74602e+06	1.42051e+07	1.54078e+07	-8.90613e+06	8.73805e+06	-6.45904e+06	2.19511e+07	-1.51971e+07	3.08572e+07	-2.39351e+07
15	10.4216	126.022	125.014	107.988	1.53127e+07	1.56454e+07	1.17634e+07	6.33792e+06	2.11288e+07	6.3527e+07	8.93832e+06	2.15165e+06	7.48237e+06	2.96844e+07	5.45887e+07	7.24654e+07	-5.33072e+06	9.63402e+06	-7.77961e+07	-4.49547e+07	-1.50261e+08
65	10.4003	233.058	232.051	215.024	8.03905e+06	9.08336e+06	1.12676e+06	-19778.1	7.57167e+06	9.51938e+07	4.97019e+06	4.32392e+06	4.0923e+06	5.29165e+07	9.02236e+07	1.00164e+08	231626	8.41622e+06	-9.99324e+07	-8.18074e+07	-2.00096e+08
179	14.9324	441.197	440.189	423.163	675795	3.71901e+06	938936	1.91992e+06	3598.9	-5478.06	1.98096e+06	1.68618e+06	958250	1.10902e+06	-1.98644e+06	1.97548e+06	727931	2.64443e+06	-1.24755e+06	4.63087e+06	-3.22303e+06
34	10.4121	167.048	166.041	149.015	9.46697e+06	1.09188e+07	6.2476e+06	3.33211e+06	1.27012e+07	4.69576e+07	5.92937e+06	2.39067e+06	4.7946e+06	2.29654e+07	4.10282e+07	5.2887e+07	-2.40393e+06	7.18527e+06	-5.52909e+07	-3.3843e+07	-1.08178e+08
263	14.2481	635.14	634.132	617.106	1.73461e+07	1.96078e+07	9.61264e+06	2.02016e+07	8.57181e+06	3.8514e+06	1.07271e+07	5.24124e+06	6.4351e+06	8.41492e+06	-6.87567e+06	1.45785e+07	-1.19386e+06	1.16763e+07	-1.57723e+07	1.8552e+07	-3.03508e+07
182	4.10059	443.232	442.224	425.198	7.92618e+07	-102773	40184.8	-3062.4	-133858	-21140.9	4.57914e+07	4.57799e+07	90617	70874.8	-4.58125e+07	4.57702e+07	4.56893e+07	4.58705e+07	-80926.9	9.16831e+07	-4.58512e+07
341	3.10012	785.588	784.581	767.554	1.68717e+07	1.19406e+07	1.91835e+07	1.38178e+07	2.63627e+07	1.79975e+07	8.67473e+06	3.69956e+06	6.29424e+06	6.38775e+06	9.3228e+06	2.66723e+07	-2.59468e+06	9.99381e+06	-2.92669e+07	671008	-5.59392e+07
184	4.03743	444.235	443.228	426.201	1.16151e+07	76668.7	-47627.5	51447.1	-194206	136079	6.68381e+06	6.69786e+06	123589	171559	-6.54773e+06	6.81988e+06	6.57427e+06	6.82145e+06	-245616	1.33692e+07	-7.0655e+06
185	3.19024	445.232	444.225	427.198	644663	71878.7	5.12761e+06	-150467	3.05197e+06	6.26543e+06	353135	2.76843e+06	2.65901e+06	3.20795e+06	5.91229e+06	6.61856e+06	109423	5.42744e+06	-6.50914e+06	-484847	-1.31277e+07
201	10.5476	493.995	492.987	475.961	2.27175e+07	3.11075e+07	1.86447e+07	2.40798e+07	2.62016e+07	-5710.38	1.6094e+07	6.35478e+06	3.89762e+06	1.4557e+07	-1.60997e+07	1.60883e+07	2.45715e+06	1.02524e+07	-1.36311e+07	2.63521e+07	-2.97194e+07
126	10.6312	352.054	351.047	334.021	2.53181e+08	3.02854e+08	2.32672e+08	2.14664e+08	3.27922e+08	23851.3	1.62423e+08	3.60867e+07	6.08607e+07	1.66541e+08	-1.624e+08	1.62447e+08	-2.4774e+07	9.69475e+07	-1.87221e+08	2.59347e+08	-3.49668e+08
23	11.7021	137.071	136.063	119.037	1.71014e+08	1.35842e+08	1.11201e+08	6.3599e+07	2.0224e+08	54971.9	9.03103e+07	3.00605e+07	7.04452e+07	1.03391e+08	-9.02554e+07	9.03653e+07	-4.03847e+07	1.00506e+08	-1.3075e+08	1.90761e+08	-2.21115e+08
1	10.5973	84.0442	83.0369	66.0104	1.10394e+07	1.18199e+07	4.46322e+06	2.06894e+06	6.77872e+06	8.19134e+07	6.61041e+06	4.04096e+06	2.355e+06	4.48006e+07	7.5303e+07	8.85238e+07	1.68596e+06	6.39596e+06	-8.68379e+07	-6.8907e+07	-1.75362e+08
190	2.75039	468.389	467.382	450.355	-237910	-36869.3	31502.5	7.96018e+06	-72005	137863	128209	140045	4.60779e+06	4.578e+06	9653.4	266072	-4.46775e+06	4.74784e+06	-4.73382e+06	4.73818e+06	-4.99989e+06
191	10.3445	470.876	469.869	452.842	355558	1.31002e+07	-72370.5	2.02978e+07	-14936.5	-45768.1	7.46274e+06	7.48471e+06	1.17442e+07	1.17365e+07	-7.50851e+06	7.41697e+06	-4.25949e+06	1.92289e+07	-1.16765e+07	2.67374e+07	-1.90934e+07
192	5.26764	476.306	475.299	458.272	8.56086e+06	34012	-12279.4	77.8778	261038	70966.3	4.93269e+06	4.9364e+06	154357	134940	-4.86173e+06	5.00366e+06	4.78204e+06	5.09075e+06	-221620	9.95248e+06	-5.22528e+06
193	10.5202	477.069	476.061	459.035	6.2528e+06	4.10548e+06	975951	-104502	6.85184e+06	9018.33	3.17684e+06	2.65362e+06	3.74353e+06	3.98388e+06	-3.16782e+06	3.18586e+06	-1.08992e+06	6.39715e+06	-4.27578e+06	9.56497e+06	-7.46164e+06
194	3.57562	480.308	479.301	462.274	113174	209717	1.94317e+06	410150	2.37202e+06	4.12505e+06	104731	1.02981e+06	1.03142e+06	1.85843e+06	4.02032e+06	4.22978e+06	-1608.68	2.06124e+06	-4.23139e+06	-1.95908e+06	-8.46117e+06
180	2.89233	441.297	440.29	423.263	4.263e+06	197440	5.1251e+06	808863	5.40157e+06	1.06658e+07	2.40614e+06	2.63166e+06	2.5755e+06	4.93228e+06	8.25966e+06	1.30719e+07	56158.9	5.20716e+06	-1.30158e+07	-3.0525e+06	-2.60877e+07
40	14.7292	181.028	180.021	162.994	3.83729e+07	2.80606e+07	5.37947e+07	38941.8	9.92694e+07	1.02162e+08	1.98587e+07	1.29513e+07	4.96728e+07	5.81436e+07	8.23029e+07	1.2202e+08	-3.67214e+07	6.26241e+07	-1.58742e+08	-1.96787e+07	-2.80762e+08
197	8.42947	486.191	485.183	468.157	1.18579e+09	1.55541e+09	1.11616e+09	1.20988e+09	1.68719e+09	1.47932e+09	8.12612e+08	2.36082e+08	3.06233e+08	2.39312e+08	6.66706e+08	2.29193e+09	-7.01511e+07	5.42315e+08	-2.36208e+09	-1.24391e+08	-4.65401e+09
370	3.0555	820.621	819.614	802.587	1.51294e+07	1.26998e+07	1.49654e+07	8.47683e+06	1.77662e+07	9.42958e+06	8.12447e+06	1.35788e+06	4.76511e+06	5.11043e+06	1.30511e+06	1.75541e+07	-3.40723e+06	6.12299e+06	-2.09613e+07	4.81788e+06	-3.85153e+07
199	5.28269	487.194	486.187	469.16	3.02615e+07	1.02236e+08	1.92606e+07	3.83518e+07	2.9172e+07	2.11011e+07	5.2517e+07	4.50672e+07	9.54797e+06	8.6313e+06	-3.14159e+07	7.36181e+07	3.55192e+07	5.46152e+07	-3.80989e+07	8.6031e+07	-1.11717e+08
200	10.1643	492.94	491.933	474.906	71571.3	1.06649e+07	2.64059e+06	2.28864e+07	166783	-113299	6.13667e+06	5.5258e+06	1.24646e+07	1.31988e+07	-6.24997e+06	6.02337e+06	-6.93877e+06	1.79904e+07	-1.29621e+07	2.42403e+07	-1.89855e+07
288	12.5454	686.097	685.09	668.063	1.43494e+07	1.62321e+07	1.09095e+07	1.14443e+07	1.7721e+07	-52599.2	8.87779e+06	2.69902e+06	3.78769e+06	9.01366e+06	-8.93039e+06	8.82519e+06	-1.08868e+06	6.48671e+06	-9.91387e+06	1.54171e+07	-1.87391e+07
202	3.58701	496.303	495.295	478.269	-42311.8	-29738.3	-167110	2.23057e+06	2.4831e+06	4.25662e+06	21992.9	75942.8	1.46266e+06	1.10408e+06	4.23462e+06	4.27861e+06	-1.38672e+06	1.5386e+06	-5.66533e+06	-2.69602e+06	-9.94393e+06
108	10.7442	333.973	332.966	315.939	8.50251e+06	1.85831e+07	6.16732e+06	1.58281e+07	4.37361e+06	99378.6	9.30254e+06	6.59825e+06	6.16109e+06	8.13294e+06	-9.20316e+06	9.40192e+06	437157	1.27593e+07	-8.96476e+06	2.19625e+07	-1.83667e+07
107	4.12392	332.331	331.323	314.297	3.90468e+07	1.58796e+07	6.89273e+07	3.69002e+07	6.31248e+07	6.10387e+07	1.96363e+07	2.65945e+07	1.70642e+07	1.45759e+07	4.14024e+07	8.06749e+07	9.53029e+06	4.36588e+07	-7.11446e+07	2.25634e+06	-1.5182e+08
358	3.08309	809.591	808.583	791.557	1.69921e+07	9.63831e+06	2.08776e+07	1.39502e+07	2.42435e+07	1.85017e+07	8.52117e+06	5.70812e+06	5.24831e+06	5.15808e+06	9.98048e+06	2.70228e+07	459818	1.09564e+07	-2.6563e+07	975953	-5.35858e+07
206	5.11524	499.055	498.048	481.022	4.29445e+07	6.21444e+07	2.97808e+07	4.67895e+07	5.59246e+07	4.07271e+07	3.1819e+07	1.62754e+07	1.3268e+07	7.65032e+06	8.9081e+06	7.25461e+07	3.00734e+06	2.95434e+07	-6.95388e+07	2.06353e+07	-1.42085e+08
362	3.06895	812.616	811.609	794.582	5.7384e+06	5.54908e+06	4.30737e+06	3.12333e+06	6.40348e+06	3.68621e+06	3.25933e+06	777338	1.66107e+06	1.75403e+06	426878	6.94554e+06	-883735	2.43841e+06	-7.82928e+06	2.01153e+06	-1.47748e+07
296	4.81027	711.069	710.062	693.035	2.9259e+07	4.86438e+07	2.43597e+07	3.77462e+07	4.44256e+07	3.67465e+07	2.4488e+07	1.2842e+07	1.02181e+07	4.17499e+06	1.22585e+07	6.12345e+07	2.62389e+06	2.306e+07	-5.86106e+07	1.08016e+07	-1.19845e+08
209	9.20319	501.995	500.987	483.961	24962.8	3.02662e+07	2.9691e+07	6.29368e+07	-11893.6	708101	1.74669e+07	1.72961e+07	3.1491e+07	3.61374e+07	-1.67588e+07	1.8175e+07	-1.41948e+07	4.87871e+07	-3.23698e+07	6.55459e+07	-5.05448e+07
210	3.57541	502.292	501.285	484.258	14308.6	92878.7	2.86112e+06	-202779	1.37966e+06	3.97983e+06	49834.9	1.6214e+06	1.53222e+06	2.11184e+06	3.93e+06	4.02967e+06	89175.2	3.15363e+06	-3.94049e+06	-776374	-7.97016e+06
343	3.14901	787.604	786.597	769.57	8.4501e+07	7.95052e+07	7.9233e+07	8.45235e+07	1.11385e+08	7.24178e+07	4.74099e+07	2.96599e+06	1.724e+07	1.99439e+07	2.50079e+07	1.19828e+08	-1.4274e+07	2.0206e+07	-1.34102e+08	-4.80187e+06	-2.53929e+08
56	9.58472	214.006	212.999	195.972	1.27517e+08	1.99422e+08	1.81098e+08	2.10712e+08	1.60908e+08	-42547	1.00995e+08	3.73654e+07	2.50502e+07	1.10154e+08	-1.01038e+08	1.00952e+08	1.23152e+07	6.24156e+07	-8.86373e+07	1.63453e+08	-1.8959e+08
213	3.39582	508.303	507.296	490.269	133548	28694	58721.6	420450	1.34514e+06	3.62644e+06	70111.9	53998.3	663421	1.65014e+06	3.55633e+06	3.69655e+06	-609422	717419	-4.30597e+06	-2.83891e+06	-8.00253e+06
158	3.20645	404.206	403.199	386.172	1.97397e+06	1.60463e+06	1.34457e+07	-47874.4	1.01123e+07	2.08592e+07	1.04921e+06	6.73238e+06	7.02874e+06	1.04549e+07	1.981e+07	2.19084e+07	-296362	1.37611e+07	-2.22047e+07	-6.04885e+06	-4.41131e+07
215	2.75146	512.415	511.407	494.381	34397.3	-12026.9	-104321	7.0173e+06	102463	-57362.3	24018.7	70611.9	4.0533e+06	4.03921e+06	-81381	-33343.5	-3.98268e+06	4.12391e+06	-3.94934e+06	4.20529e+06	-3.916e+06
216	10.2163	514.923	513.916	496.889	968.422	1.51585e+06	51947	6.6489e+06	223459	-27626.1	874754	860279	3.76022e+06	3.7843e+06	-902380	847128	-2.89994e+06	4.6205e+06	-3.74707e+06	5.52288e+06	-4.5942e+06
106	10.5518	331.076	330.069	313.042	2.02382e+07	2.09283e+07	1.38361e+07	8.70112e+06	2.84996e+07	93879.5	1.18886e+07	3.91075e+06	1.02743e+07	1.45657e+07	-1.17947e+07	1.19825e+07	-6.36355e+06	1.4185e+07	-1.8346e+07	2.59797e+07	-3.03285e+07
218	10.6085	515.976	514.969	497.943	1.18352e+06	6.0165e+06	3.138e+06	8.77564e+06	-88581.7	-85298.7	3.1872e+06	2.43117e+06	4.48643e+06	5.11681e+06	-3.2725e+06	3.1019e+06	-2.05526e+06	6.91759e+06	-5.15716e+06	1.01901e+07	-8.25906e+06
342	3.18723	786.6	785.593	768.566	1.8788e+08	1.83674e+08	1.79188e+08	1.88504e+08	2.50709e+08	1.62359e+08	1.07279e+08	4.34701e+06	3.88833e+07	4.53847e+07	5.50805e+07	2.69638e+08	-3.45363e+07	4.32304e+07	-3.04174e+08	-1.18501e+07	-5.73812e+08
220	5.2498	520.333	519.325	502.299	8.56297e+06	116325	21367.8	-19204.2	-13830.3	53303.4	4.91045e+06	4.90432e+06	22037.4	40400.4	-4.85715e+06	4.96375e+06	4.88228e+06	4.92635e+06	-81475.8	9.7835e+06	-5.04523e+06
368	3.06352	818.606	817.598	800.572	2.15007e+07	1.40244e+07	2.50588e+07	1.73799e+07	3.08517e+07	2.12297e+07	1.09149e+07	5.63194e+06	6.75789e+06	6.93897e+06	1.03148e+07	3.21445e+07	-1.12595e+06	1.23898e+07	-3.32705e+07	2.07501e+06	-6.5415e+07
333	3.10406	772.585	771.578	754.552	1.03015e+07	8.60641e+06	9.73262e+06	8.58889e+06	1.47699e+07	9.0173e+06	5.52323e+06	862685	3.28852e+06	3.45156e+06	3.49407e+06	1.45405e+07	-2.42583e+06	4.1512e+06	-1.69664e+07	657128	-3.15069e+07
259	2.70356	625.518	624.511	607.484	2.20164e+06	-18446.5	2.80113e+06	86978.2	2.49042e+06	501404	1.2763e+06	1.48539e+06	1.48547e+06	1.28481e+06	-774901	1.77771e+06	-84.4232	2.97086e+06	-1.77779e+06	3.74576e+06	-3.5555e+06
394	14.8227	932.363	931.355	914.329	4.95027e+07	6.28778e+07	4.21357e+07	5.02123e+07	6.21334e+07	5.41347e+07	3.3123e+07	1.0515e+07	1.00602e+07	6.07558e+06	2.10117e+07	8.72577e+07	454819	2.05753e+07	-8.68029e+07	-436413	-1.74061e+08
225	3.54243	526.292	525.285	508.258	-51791.1	100782	2.37512e+06	-138097	1.11777e+06	3.89891e+06	77533.3	1.35928e+06	1.25661e+06	2.06597e+06	3.82137e+06	3.97644e+06	102668	2.61588e+06	-3.87377e+06	-1.20549e+06	-7.85021e+06
5	3.31441	91.054	90.0467	73.0202	3.66728e+06	3.62388e+06	1.12795e+07	-59260.9	1.1354e+07	1.65664e+07	2.10485e+06	4.40751e+06	6.56805e+06	8.50339e+06	1.44616e+07	1.86713e+07	-2.16055e+06	1.09756e+07	-2.08318e+07	-3.48602e+06	-3.95031e+07
28	3.30774	147.065	146.058	129.031	4.87684e+06	4.50541e+06	1.43058e+07	24526.9	1.47879e+07	1.96096e+07	2.71471e+06	5.55414e+06	8.38793e+06	1.02044e+07	1.68949e+07	2.23243e+07	-2.83379e+06	1.39421e+07	-2.51581e+07	-2.95284e+06	-4.74824e+07
228	10.3206	531.407	530.4	513.373	9.10332e+07	1.28537e+08	1.00967e+08	9.65913e+07	1.46622e+08	1.10692e+08	6.60997e+07	1.94306e+07	2.77085e+07	2.57967e+07	4.45921e+07	1.76791e+08	-8.27791e+06	4.7139e+07	-1.85069e+08	2.54696e+06	-3.61861e+08
128	3.37353	359.148	358.141	341.115	9.60709e+07	7.59755e+07	1.48113e+08	4.56598e+07	1.69446e+08	1.80646e+08	5.06715e+07	3.72289e+07	6.61749e+07	7.49108e+07	1.29975e+08	2.31318e+08	-2.8946e+07	1.03404e+08	-2.60264e+08	-2.65708e+07	-4.91581e+08
230	9.1446	537.394	536.387	519.36	5.9137e+06	5.0199e+06	2.34628e+06	2.16594e+06	7.56834e+06	14160.8	3.18745e+06	1.85623e+06	3.06834e+06	3.89191e+06	-3.17328e+06	3.20161e+06	-1.21211e+06	4.92458e+06	-4.41372e+06	8.09786e+06	-7.61532e+06
87	14.7273	281.095	280.087	263.061	6.12311e+06	9.74548e+06	5.67447e+06	7.81882e+06	6.56464e+06	4.77504e+06	4.92578e+06	2.23218e+06	1.07731e+06	1.52972e+06	-150741	9.70082e+06	1.15487e+06	3.3095e+06	-8.54595e+06	3.46024e+06	-1.82468e+07
162	3.26772	409.162	408.154	391.128	1.08422e+08	1.07765e+08	1.94914e+08	5.99297e+07	1.99975e+08	2.49147e+08	6.24083e+07	5.01271e+07	7.94347e+07	9.81784e+07	1.86739e+08	3.11556e+08	-2.93076e+07	1.29562e+08	-3.40863e+08	-5.71773e+07	-6.52419e+08
233	3.41043	551.353	550.346	533.319	-52711	-87289.8	51640.5	592864	378419	3.93629e+06	44240.9	72326.3	272548	1.99511e+06	3.89204e+06	3.98053e+06	-200222	344874	-4.18075e+06	-3.54717e+06	-8.16127e+06
234	14.0808	551.966	550.959	533.932	1.32883e+06	9.44873e+06	1.36114e+06	-2636.87	-107354	21927	5.11477e+06	4.67873e+06	819283	68657.2	-5.09285e+06	5.1367e+06	3.85944e+06	5.49801e+06	-1.27726e+06	1.05909e+07	-6.41396e+06
235	10.2828	552.879	551.871	534.845	-39887.2	-136090	63749.4	3.92525e+06	53876	152926	70184.6	99942.8	2.23229e+06	2.2071e+06	82741.8	223111	-2.13235e+06	2.33223e+06	-2.35546e+06	2.24949e+06	-2.57857e+06
236	9.20522	553.389	552.381	535.355	5.05235e+07	6.36746e+07	6.47294e+07	6.36531e+07	7.46861e+07	-89926.8	3.36153e+07	7.91486e+06	6.08307e+06	4.03657e+07	-3.37052e+07	3.35253e+07	1.8318e+06	1.39979e+07	-3.16935e+07	4.77031e+07	-6.52189e+07
148	3.26998	387.18	386.172	369.146	8.71735e+07	7.50259e+07	1.818e+08	4.23764e+07	1.74352e+08	2.22993e+08	4.7215e+07	5.84556e+07	7.84345e+07	9.34575e+07	1.75778e+08	2.70208e+08	-1.99789e+07	1.3689e+08	-2.90187e+08	-3.8888e+07	-5.60395e+08
238	2.75117	556.441	555.434	538.408	41338.5	-76603.7	68618.1	5.62098e+06	380128	-111601	59897	77183.7	3.11962e+06	3.17729e+06	-171498	-51703.8	-3.04244e+06	3.19681e+06	-2.99074e+06	3.36831e+06	-2.93903e+06
239	8.61845	558.248	557.24	540.214	1.87938e+09	2.32731e+09	1.77091e+09	1.901e+09	2.66207e+09	2.35375e+09	1.23485e+09	2.94953e+08	4.81373e+08	3.82812e+08	1.11891e+09	3.5886e+09	-1.8642e+08	7.76327e+08	-3.77502e+09	-3.42582e+08	-7.36362e+09
240	6.06144	559.251	558.244	541.217	2.81467e+08	4.72953e+08	2.43183e+08	2.89597e+08	3.78628e+08	3.81603e+08	2.37898e+08	1.23103e+08	6.88312e+07	5.2282e+07	1.43704e+08	6.19501e+08	5.42722e+07	1.91935e+08	-5.65229e+08	4.82303e+07	-1.18473e+09
241	9.61093	563.203	562.196	545.169	2.62835e+07	5.647e+07	2.65445e+07	4.92267e+07	2.39775e+07	7.27828e+06	2.82572e+07	1.73533e+07	1.3896e+07	2.1119e+07	-2.09789e+07	3.55355e+07	3.45732e+06	3.12494e+07	-3.20782e+07	5.22283e+07	-6.76137e+07
242	5.23848	564.357	563.35	546.324	4.76091e+06	-88484.5	-4150.5	32127.6	-57830.4	-151383	2.77446e+06	2.77578e+06	45258.7	91761	-2.92584e+06	2.62307e+06	2.73052e+06	2.82103e+06	107443	5.74687e+06	-2.51563e+06
181	4.82402	442.059	441.052	424.025	2.94726e+07	4.29158e+07	2.03782e+07	3.46879e+07	3.81724e+07	3.05585e+07	2.19509e+07	1.13385e+07	9.42995e+06	3.81154e+06	8.60754e+06	5.25094e+07	1.90855e+06	2.07684e+07	-5.06008e+07	1.21609e+07	-1.0311e+08
244	3.41225	572.333	571.326	554.299	30697	22230.1	994233	1.20741e+06	2.34361e+06	5.27613e+06	15546.2	558758	725398	2.09941e+06	5.26058e+06	5.29167e+06	-166639	1.28416e+06	-5.45831e+06	-3.97642e+06	-1.075e+07
188	4.87192	450.047	449.04	432.013	1.43205e+07	2.35565e+07	9.86473e+06	1.77143e+07	2.10058e+07	1.56058e+07	1.18691e+07	6.98355e+06	5.72381e+06	2.72148e+06	3.73674e+06	2.74749e+07	1.25974e+06	1.27074e+07	-2.62152e+07	8.97062e+06	-5.36901e+07
347	3.08358	792.591	791.583	774.557	3.13481e+07	2.37408e+07	3.89828e+07	2.57568e+07	4.97635e+07	3.09426e+07	1.63509e+07	7.62101e+06	1.20241e+07	1.26323e+07	1.45917e+07	4.72935e+07	-4.40312e+06	1.96451e+07	-5.16967e+07	5.05344e+06	-9.89902e+07
247	9.11255	583.997	582.99	565.963	-93820.8	15379.7	-76983.1	1.17104e+07	-120566	136514	59235.5	58792.2	6.81805e+06	6.7576e+06	77278.2	195749	-6.75925e+06	6.87684e+06	-6.955e+06	6.79956e+06	-7.15075e+06
143	3.3729	381.13	380.123	363.096	1.10686e+08	1.2378e+08	1.75296e+08	6.13977e+07	2.14997e+08	2.14263e+08	6.80002e+07	3.41558e+07	7.97306e+07	8.84695e+07	1.46263e+08	2.82263e+08	-4.55748e+07	1.13886e+08	-3.27838e+08	-3.23762e+07	-6.10101e+08
249	9.17914	598.013	597.006	579.979	-221030	2.13784e+06	1.7462e+06	3.65208e+07	-270704	-61256.3	1.30264e+06	1.2641e+06	2.06839e+07	2.11814e+07	-1.3639e+06	1.24139e+06	-1.94198e+07	2.1948e+07	-2.06612e+07	2.33119e+07	-2.19026e+07
250	8.8289	608.088	607.081	590.055	-33510.9	101331	46498.6	31913.4	439.489	5.77509e+07	70111.6	67811.4	23540	3.33332e+07	5.76808e+07	5.7821e+07	44271.5	91351.4	-5.77768e+07	-5.75895e+07	-1.15598e+08
163	3.22055	410.165	409.158	392.131	1.81913e+07	1.91073e+07	3.90608e+07	8.11957e+06	3.79368e+07	5.11835e+07	1.07767e+07	1.17935e+07	1.75485e+07	2.20569e+07	4.04068e+07	6.19601e+07	-5.75497e+06	2.9342e+07	-6.77151e+07	-1.10648e+07	-1.29675e+08
369	3.04405	819.609	818.602	801.575	8.03726e+06	3.68301e+06	9.02056e+06	5.11477e+06	1.14351e+07	7.6695e+06	4.02291e+06	2.84065e+06	3.18937e+06	3.17946e+06	3.64659e+06	1.16924e+07	-348726	6.03002e+06	-1.20411e+07	2.38344e+06	-2.37335e+07
253	10.7188	615.171	614.163	597.137	613174	511940	56811.5	27496.4	-195235	3.53564e+07	328372	296347	137838	2.04618e+07	3.50281e+07	3.56848e+07	158509	434185	-3.55263e+07	-3.45939e+07	-7.12111e+07
254	8.366	616.253	615.245	598.219	1.31534e+09	1.65826e+09	1.2696e+09	1.34203e+09	1.91833e+09	1.70568e+09	8.75361e+08	2.12425e+08	3.55486e+08	2.91428e+08	8.30317e+08	2.58104e+09	-1.43062e+08	5.67911e+08	-2.7241e+09	-2.62406e+08	-5.30514e+09
255	5.1488	617.256	616.249	599.223	1.10439e+08	2.68423e+08	9.4433e+07	1.1597e+08	1.49913e+08	1.2314e+08	1.34911e+08	9.6166e+07	2.79701e+07	1.789e+07	-1.17706e+07	2.58051e+08	6.81958e+07	1.24136e+08	-1.89856e+08	1.35907e+08	-4.47907e+08
256	6.91102	620.263	619.256	602.229	2.40064e+08	3.84815e+08	2.08381e+08	2.44707e+08	3.42521e+08	3.25466e+08	1.94365e+08	9.40617e+07	6.93791e+07	5.225e+07	1.31101e+08	5.1983e+08	2.46825e+07	1.63441e+08	-4.95148e+08	3.23396e+07	-1.01498e+09
257	9.78173	621.209	620.202	603.175	2.34595e+08	3.3023e+08	2.93458e+08	3.30353e+08	3.31536e+08	2.58025e+07	1.69918e+08	4.82406e+07	2.1651e+07	1.76175e+08	-1.44115e+08	1.9572e+08	2.65896e+07	6.98915e+07	-1.69131e+08	2.14007e+08	-3.64851e+08
258	9.22974	622.211	621.204	604.177	3.73383e+07	5.24105e+07	4.34716e+07	4.98317e+07	4.49323e+07	-114289	2.69817e+07	7.5795e+06	3.33138e+06	2.75312e+07	-2.7096e+07	2.68674e+07	4.24813e+06	1.09109e+07	-2.26193e+07	3.80069e+07	-4.94867e+07
78	3.21414	267.122	266.115	249.089	7.94441e+06	5.65848e+06	2.26703e+07	689224	1.94628e+07	3.07399e+07	4.08964e+06	9.23293e+06	1.18737e+07	1.51804e+07	2.66503e+07	3.48296e+07	-2.64075e+06	2.11066e+07	-3.74703e+07	-5.54369e+06	-7.22999e+07
9	3.23029	105.07	104.062	87.0359	2.66741e+07	2.28231e+07	6.2026e+07	1.06994e+07	5.56237e+07	7.77203e+07	1.44177e+07	2.16081e+07	2.7969e+07	3.41522e+07	6.33025e+07	9.2138e+07	-6.36096e+06	4.95771e+07	-9.84989e+07	-1.37254e+07	-1.90637e+08
315	3.10708	744.589	743.582	726.556	1.01488e+07	9.78074e+06	7.83226e+06	6.6314e+06	1.23716e+07	5.67029e+06	5.7557e+06	1.24489e+06	3.02756e+06	3.62354e+06	-85403.9	1.1426e+07	-1.78267e+06	4.27246e+06	-1.32087e+07	4.35786e+06	-2.46346e+07
262	8.81251	630.07	629.062	612.036	278610	-6354.83	-64567.6	125933	-29932.5	1.13657e+07	162551	183650	101476	6.53473e+06	1.12031e+07	1.15282e+07	82174.5	285126	-1.14461e+07	-1.0918e+07	-2.29743e+07
326	3.24868	760.584	759.577	742.55	3.61264e+08	4.33288e+08	3.25188e+08	3.28786e+08	4.58179e+08	2.37046e+08	2.32177e+08	5.5037e+07	7.57654e+07	1.111e+08	4.86974e+06	4.69223e+08	-2.07284e+07	1.30802e+08	-4.89952e+08	1.25933e+08	-9.59175e+08
293	3.15713	707.541	706.533	689.507	8.68802e+06	9.37103e+06	6.12678e+06	7.29407e+06	1.17153e+07	680068	5.22397e+06	1.71034e+06	2.94792e+06	5.55381e+06	-4.54391e+06	5.90404e+06	-1.23759e+06	4.65826e+06	-7.14163e+06	9.20217e+06	-1.30457e+07
149	3.2215	388.183	387.176	370.149	1.35006e+07	1.20081e+07	3.68099e+07	4.2571e+06	3.0777e+07	4.55067e+07	7.40123e+06	1.39085e+07	1.73176e+07	2.09037e+07	3.81055e+07	5.29079e+07	-3.40902e+06	3.12261e+07	-5.63169e+07	-6.87937e+06	-1.09225e+08
266	3.27969	651.442	650.435	633.408	-71289.2	99318.9	324514	-22984.7	920130	2.89287e+06	85653.2	198528	476966	1.48792e+06	2.80722e+06	2.97852e+06	-278438	675494	-3.25696e+06	-2.13172e+06	-6.23549e+06
105	10.5789	330.072	329.065	312.039	3.37981e+08	3.6485e+08	2.80508e+08	2.31475e+08	4.62493e+08	1.6755e+08	2.03334e+08	4.30864e+07	1.21718e+08	1.5516e+08	-3.57842e+07	3.70884e+08	-7.86319e+07	1.64805e+08	-4.49515e+08	2.00589e+08	-8.20399e+08
268	14.3673	657.121	656.114	639.088	1.45162e+06	2.7669e+06	6778.64	4.10345e+06	56684.7	-55098.9	1.38369e+06	1.38057e+06	2.35094e+06	2.36933e+06	-1.43878e+06	1.32859e+06	-970373	3.73151e+06	-2.29896e+06	5.17029e+06	-3.62755e+06
224	3.53356	524.371	523.363	506.337	7.31977e+06	8.70221e+06	1.49296e+07	6.18172e+06	1.49439e+07	1.43322e+07	4.67622e+06	4.05384e+06	5.05472e+06	4.89181e+06	9.65593e+06	1.90084e+07	-1.00088e+06	9.10857e+06	-2.00093e+07	-547367	-3.90176e+07
270	9.23366	663.453	662.445	645.419	1.91195e+08	2.52048e+08	2.39288e+08	2.26999e+08	3.9619e+08	2.68004e+08	1.3152e+08	3.20907e+07	9.43352e+07	8.82598e+07	1.36483e+08	3.99524e+08	-6.22446e+07	1.26426e+08	-4.61769e+08	-1.00572e+07	-8.61293e+08
8	10.7642	104.992	103.985	86.9582	1.41322e+09	2.27123e+09	2.10369e+09	2.77246e+09	1.91392e+09	7572.78	1.14687e+09	4.5479e+08	4.50992e+08	1.41931e+09	-1.14686e+09	1.14688e+09	3.79817e+06	9.05783e+08	-1.14308e+09	2.05265e+09	-2.28996e+09
198	9.1111	486.976	485.968	468.942	1.36757e+08	2.29153e+08	2.40217e+08	2.76671e+08	2.171e+08	-77614	1.1529e+08	5.68088e+07	3.00331e+07	1.45662e+08	-1.15367e+08	1.15212e+08	2.67757e+07	8.68419e+07	-8.84362e+07	2.02209e+08	-2.03648e+08
129	3.33401	360.152	359.144	342.118	1.39477e+07	9.05571e+06	2.63878e+07	1.80414e+06	2.86926e+07	3.21914e+07	7.07649e+06	8.9358e+06	1.49033e+07	1.66264e+07	2.51149e+07	3.92679e+07	-5.96755e+06	2.38391e+07	-4.52354e+07	-1.27576e+06	-8.45033e+07
274	12.0677	665.119	664.111	647.085	24623.2	99153.2	-75909.9	-141776	-47197.4	1.61794e+07	51369.6	87852.8	48490.3	9.39588e+06	1.61281e+07	1.62308e+07	39362.5	136343	-1.61915e+07	-1.59917e+07	-3.24223e+07
265	9.13416	650.981	649.974	632.947	4.40935e+07	1.25052e+08	1.27455e+08	1.63529e+08	6.67101e+07	110690	6.34248e+07	4.74502e+07	4.89305e+07	8.21735e+07	-6.33141e+07	6.35355e+07	-1.48031e+06	9.63807e+07	-6.50158e+07	1.59695e+08	-1.28551e+08
276	9.03016	674.033	673.026	655.999	8.08305e+06	6.31017e+06	859183	1.43318e+06	5.34562e+06	-113742	4.2481e+06	3.76476e+06	2.44148e+06	2.8138e+06	-4.36184e+06	4.13436e+06	1.32329e+06	6.20624e+06	-2.81107e+06	1.05681e+07	-6.94543e+06
277	3.255	676.454	675.447	658.42	-3205.35	118453	672830	1.99992e+06	3.94738e+06	6.06583e+06	69150.8	360361	1.64704e+06	2.03355e+06	5.99668e+06	6.13498e+06	-1.28668e+06	2.0074e+06	-7.42166e+06	-3.98928e+06	-1.35566e+07
278	8.19654	678.269	677.261	660.235	7.17412e+08	9.84483e+08	6.9028e+08	7.32935e+08	1.01715e+09	9.76369e+08	5.09119e+08	1.62593e+08	1.77691e+08	1.53678e+08	4.6725e+08	1.48549e+09	-1.50976e+07	3.40283e+08	-1.50059e+09	-1.26967e+08	-2.98607e+09
279	3.21645	678.47	677.462	660.436	-38096.6	-24631.4	1.38843e+06	510949	2.28923e+06	5.02053e+06	19677	819744	889167	2.27151e+06	5.00086e+06	5.04021e+06	-69423.2	1.70891e+06	-5.10963e+06	-3.29194e+06	-1.01498e+07
328	3.19239	761.587	760.58	743.554	1.50118e+08	1.7893e+08	1.37624e+08	1.38661e+08	1.92427e+08	9.93959e+07	9.60738e+07	2.11832e+07	3.13453e+07	4.67034e+07	3.32213e+06	1.9547e+08	-1.01621e+07	5.25285e+07	-2.05632e+08	4.92063e+07	-4.01101e+08
37	9.45695	172.979	171.972	154.946	1.78712e+08	3.02546e+08	2.79569e+08	3.46041e+08	2.76959e+08	-128653	1.521e+08	6.58725e+07	3.91527e+07	1.83204e+08	-1.52229e+08	1.51972e+08	2.67198e+07	1.05025e+08	-1.25252e+08	2.57254e+08	-2.77224e+08
282	9.71287	679.272	678.264	661.238	4.97587e+07	1.24976e+08	4.21539e+07	5.75752e+07	6.58055e+07	4.71004e+07	6.29181e+07	4.578e+07	1.20066e+07	9.37492e+06	-1.58177e+07	1.10019e+08	3.37734e+07	5.77866e+07	-7.62452e+07	7.36043e+07	-1.86264e+08
251	14.19	613.159	612.151	595.125	7.2714e+07	7.21539e+07	4.26085e+07	6.36714e+07	4.97718e+07	9.31303e+07	4.18204e+07	1.7222e+07	1.07095e+07	2.21397e+07	5.131e+07	1.34951e+08	6.51255e+06	2.79315e+07	-1.28438e+08	-2.33785e+07	-2.63389e+08
284	10.6633	681.12	680.113	663.086	3.59785e+06	7.42391e+06	386427	218642	1.34883e+06	-53725.8	3.71221e+06	3.52321e+06	609874	743713	-3.76594e+06	3.65849e+06	2.91334e+06	4.13309e+06	-745148	7.89903e+06	-4.40363e+06
285	2.84473	681.483	680.475	663.449	1.16656e+06	232066	3.65218e+06	2.76129e+06	1.35687e+07	7.70469e+06	617269	1.76771e+06	5.99904e+06	5.41023e+06	7.08742e+06	8.32196e+06	-4.23133e+06	7.76675e+06	-1.25533e+07	679332	-2.08752e+07
286	10.3617	683.223	682.216	665.189	1.73177e+08	2.56474e+08	2.23732e+08	2.58306e+08	2.48222e+08	3.27251e+07	1.30835e+08	4.19648e+07	1.77802e+07	1.27428e+08	-9.811e+07	1.6356e+08	2.41846e+07	5.9745e+07	-1.39376e+08	1.57855e+08	-3.02936e+08
287	9.28017	684.228	683.22	666.194	2.40107e+07	4.1954e+07	2.95124e+07	3.8373e+07	2.6715e+07	-20972.6	2.10497e+07	9.19263e+06	6.08608e+06	1.96842e+07	-2.10706e+07	2.10287e+07	3.10655e+06	1.52787e+07	-1.79221e+07	3.63494e+07	-3.89508e+07
208	4.83947	501.053	500.046	483.019	2.20304e+07	3.76005e+07	1.66482e+07	2.79708e+07	3.1691e+07	2.45307e+07	1.88923e+07	1.08811e+07	7.83506e+06	3.58104e+06	5.63845e+06	4.3423e+07	3.04608e+06	1.87162e+07	-4.03769e+07	1.30777e+07	-8.37998e+07
71	10.2582	254.982	253.975	236.949	1.48323e+09	2.37432e+09	2.34245e+09	2.92257e+09	2.1844e+09	-43983.5	1.1994e+09	5.05518e+08	3.88677e+08	1.51978e+09	-1.19945e+09	1.19936e+09	1.16841e+08	8.94195e+08	-1.08252e+09	2.09364e+09	-2.28187e+09
26	11.1662	146.019	145.011	127.985	4.41371e+09	6.48603e+09	6.72423e+09	8.0961e+09	6.50552e+09	-50998.9	3.3127e+09	1.27081e+09	8.62149e+08	4.28953e+09	-3.31275e+09	3.31265e+09	4.08662e+08	2.13296e+09	-2.90399e+09	5.44571e+09	-6.21664e+09
291	3.29288	704.577	703.57	686.543	8.2176e+06	7.32301e+06	2.49296e+06	6.58748e+06	2.64891e+06	-34794.8	4.50804e+06	3.07954e+06	2.32026e+06	3.33089e+06	-4.54283e+06	4.47324e+06	759274	5.3998e+06	-3.71397e+06	9.94263e+06	-8.18721e+06
160	9.0965	404.973	403.965	386.939	8.19053e+07	1.28772e+08	1.41902e+08	1.62902e+08	1.29296e+08	-92843.9	6.51755e+07	3.15397e+07	1.69768e+07	8.60601e+07	-6.52683e+07	6.50827e+07	1.45629e+07	4.85165e+07	-5.05198e+07	1.13785e+08	-1.15602e+08
14	7.89585	123.055	122.048	105.021	3.92268e+07	5.26639e+07	1.55158e+07	2.78721e+07	4.65437e+07	1.79474e+07	2.73641e+07	1.88093e+07	1.56207e+07	1.45194e+07	-9.41673e+06	4.53115e+07	3.18864e+06	3.44301e+07	-4.21229e+07	4.38468e+07	-8.74343e+07
294	12.6806	708.079	707.072	690.046	1.79672e+06	5.82838e+06	288670	3.67007e+06	132290	50769.1	2.98446e+06	2.86405e+06	1.99893e+06	2.06647e+06	-2.93369e+06	3.03523e+06	865128	4.86298e+06	-2.1701e+06	7.79667e+06	-5.20533e+06
295	4.99355	709.071	708.064	691.038	374734	5.74734e+06	645081	404630	776806	1.6034e+06	3.21529e+06	3.02685e+06	188716	613572	-1.61189e+06	4.81869e+06	2.83813e+06	3.21557e+06	-1.98056e+06	4.82746e+06	-6.79925e+06
348	3.06309	793.593	792.586	775.559	1.17435e+07	7.43969e+06	1.54653e+07	9.05862e+06	1.83898e+07	1.11734e+07	5.9407e+06	4.0163e+06	4.77266e+06	4.89252e+06	5.2327e+06	1.71141e+07	-756356	8.78896e+06	-1.78705e+07	3.55626e+06	-3.49845e+07
139	3.32784	376.175	375.168	358.141	9.21625e+06	5.68776e+06	1.75594e+07	-111815	1.73101e+07	2.42217e+07	4.6499e+06	6.09638e+06	1.01313e+07	1.25394e+07	1.95718e+07	2.88716e+07	-4.03492e+06	1.62277e+07	-3.29065e+07	-3.34413e+06	-6.17781e+07
62	9.83364	228.021	227.014	209.988	7.22273e+08	1.24996e+09	1.27606e+09	1.62584e+09	1.05018e+09	178910	6.27498e+08	3.12467e+08	2.90042e+08	8.24283e+08	-6.27319e+08	6.27677e+08	2.24258e+07	6.02509e+08	-6.05251e+08	1.22983e+09	-1.23293e+09
111	9.20143	336.985	335.978	318.951	1.53182e+08	2.61793e+08	2.67199e+08	3.28284e+08	2.39017e+08	49017	1.31527e+08	6.43238e+07	4.56332e+07	1.69712e+08	-1.31478e+08	1.31576e+08	1.86905e+07	1.09957e+08	-1.12886e+08	2.41435e+08	-2.44462e+08
300	4.9207	717.06	716.053	699.026	2.94759e+06	9.67385e+06	3.74141e+06	5.7786e+06	6.07974e+06	5.91022e+06	4.9581e+06	3.67574e+06	1.27205e+06	150970	952121	1.08683e+07	2.4037e+06	4.94779e+06	-8.46462e+06	3.99567e+06	-1.93329e+07
301	3.13197	718.539	717.531	700.505	658034	-40154.6	362198	1.79881e+06	1.35191e+06	641976	391838	350446	735199	583380	250137	1.03381e+06	-384754	1.08565e+06	-1.41857e+06	835508	-2.45238e+06
43	10.6354	186.995	185.988	168.961	2.17508e+09	3.4652e+09	3.45293e+09	4.47761e+09	3.08226e+09	91656.8	1.75133e+09	7.41334e+08	7.22769e+08	2.2911e+09	-1.75124e+09	1.75143e+09	1.85651e+07	1.4641e+09	-1.73286e+09	3.21535e+09	-3.48428e+09
303	8.81763	718.969	717.962	700.935	-45885.5	101456	1.32384e+06	2.85755e+06	-183969	-32357.1	75312.2	751896	1.52078e+06	1.71393e+06	-107669	42955.1	-768882	2.27267e+06	-811837	2.38034e+06	-854792
70	3.33405	253.107	252.099	235.073	1.41629e+07	1.01277e+07	2.62508e+07	1.93021e+06	2.74711e+07	3.25675e+07	7.29648e+06	8.39e+06	1.44067e+07	1.64162e+07	2.5271e+07	3.9864e+07	-6.01669e+06	2.27967e+07	-4.58806e+07	-2.4743e+06	-8.57446e+07
44	9.36133	187.045	186.038	169.011	1.77195e+08	3.03966e+08	3.25583e+08	3.95873e+08	2.76979e+08	-149104	1.52679e+08	8.01634e+07	5.97758e+07	2.03211e+08	-1.52828e+08	1.52529e+08	2.03876e+07	1.39939e+08	-1.32142e+08	2.92767e+08	-2.84671e+08
306	2.81606	722.51	721.502	704.476	1524.11	85474.4	2.29888e+06	617162	7.94013e+06	3.15471e+06	48707.1	1.30282e+06	3.83575e+06	3.71854e+06	3.106e+06	3.20342e+06	-2.53293e+06	5.13857e+06	-5.73635e+06	2.03256e+06	-8.93977e+06
243	9.1195	568.979	567.972	550.945	7.53213e+07	1.42287e+08	1.55112e+08	1.94431e+08	1.14094e+08	-19520.2	7.11843e+07	4.28475e+07	4.01718e+07	9.77132e+07	-7.12038e+07	7.11648e+07	2.67571e+06	8.30192e+07	-6.84891e+07	1.54223e+08	-1.39654e+08
308	3.10755	731.542	730.534	713.508	385256	15850.6	2.62936e+06	1.86731e+06	4.29222e+06	3.60462e+06	217778	1.41439e+06	1.24003e+06	1.24975e+06	3.38684e+06	3.8224e+06	174361	2.65441e+06	-3.64803e+06	-732429	-7.47043e+06
329	3.13371	762.591	761.584	744.557	2.86769e+07	3.45011e+07	2.39091e+07	2.50709e+07	3.78193e+07	1.734e+07	1.84685e+07	5.3048e+06	7.71755e+06	1.03416e+07	-1.12857e+06	3.58085e+07	-2.41275e+06	1.30223e+07	-3.82212e+07	1.41509e+07	-7.40297e+07
144	3.33822	382.134	381.126	364.1	2.03001e+07	2.13659e+07	3.06857e+07	7.76676e+06	3.72243e+07	3.82946e+07	1.20395e+07	5.71337e+06	1.54692e+07	1.73245e+07	2.6255e+07	5.03341e+07	-9.75583e+06	2.11826e+07	-6.00899e+07	-5.07249e+06	-1.10424e+08
81	10.5271	268.998	267.991	250.964	4.42238e+09	7.57343e+09	7.62567e+09	1.01202e+10	6.2821e+09	-110746	3.80446e+09	1.83453e+09	1.94759e+09	5.1091e+09	-3.80457e+09	3.80435e+09	-1.13065e+08	3.78212e+09	-3.91741e+09	7.58669e+09	-7.72176e+09
317	3.13772	746.57	745.562	728.536	2.55718e+07	2.75321e+07	2.35518e+07	2.23002e+07	3.29563e+07	1.62011e+07	1.53607e+07	1.99024e+06	5.82473e+06	8.48028e+06	840419	3.15618e+07	-3.83449e+06	7.81497e+06	-3.53962e+07	6.97455e+06	-6.6958e+07
313	12.9242	740.285	739.278	722.251	4.05496e+07	6.93404e+07	3.33789e+07	4.28206e+07	4.8562e+07	4.03825e+07	3.48356e+07	1.90331e+07	7.66635e+06	4.19948e+06	5.54688e+06	7.52181e+07	1.13668e+07	2.66995e+07	-6.38513e+07	2.11526e+07	-1.39069e+08
314	17.4011	741.287	740.28	723.254	375077	720525	239669	-97208.5	500765	2.04348e+06	359998	247956	299786	1.10454e+06	1.68348e+06	2.40347e+06	-51829.8	547742	-2.4553e+06	-1.13574e+06	-4.85878e+06
27	9.19122	147.022	146.015	128.988	8.46231e+07	1.37807e+08	1.56307e+08	1.82504e+08	1.36813e+08	26123.4	6.94985e+07	3.7214e+07	2.29273e+07	9.4953e+07	-6.94723e+07	6.95246e+07	1.42867e+07	6.01413e+07	-5.52379e+07	1.29614e+08	-1.24762e+08
316	9.46562	745.24	744.233	727.206	1.01524e+07	2.81667e+07	1.26414e+07	2.42879e+07	1.10686e+07	1.12307e+06	1.42647e+07	9.7617e+06	7.22108e+06	1.16209e+07	-1.31416e+07	1.53878e+07	2.54062e+06	1.69828e+07	-1.28472e+07	3.01244e+07	-2.82349e+07
376	3.07751	834.6	833.593	816.567	3.78324e+07	3.14091e+07	4.49908e+07	3.03578e+07	5.52041e+07	3.70081e+07	2.02442e+07	6.79417e+06	1.24885e+07	1.28625e+07	1.67639e+07	5.72524e+07	-5.69432e+06	1.92827e+07	-6.29467e+07	2.51873e+06	-1.20199e+08
19	9.30606	132.003	130.996	113.969	1.27673e+08	1.77967e+08	1.91759e+08	2.2298e+08	1.99743e+08	199309	9.17445e+07	3.37309e+07	1.622e+07	1.22467e+08	-9.15452e+07	9.19438e+07	1.75109e+07	4.99508e+07	-7.44329e+07	1.41496e+08	-1.66377e+08
157	3.33253	397.104	396.097	379.07	1.40251e+07	7.84546e+06	2.77812e+07	8.8966e+06	2.50326e+07	2.31181e+07	7.02882e+06	1.0205e+07	1.02026e+07	8.81558e+06	1.60892e+07	3.01469e+07	2441.96	2.04076e+07	-3.01444e+07	4.31834e+06	-6.02913e+07
204	4.82363	497.059	496.052	479.025	2.42724e+07	3.88239e+07	1.76909e+07	2.86798e+07	3.32984e+07	2.53427e+07	1.96135e+07	1.0814e+07	8.01748e+06	3.99501e+06	5.72927e+06	4.49562e+07	2.79656e+06	1.88315e+07	-4.21596e+07	1.31022e+07	-8.71158e+07
321	3.12547	747.609	746.602	729.575	3.68235e+06	5.16037e+06	955696	453811	577153	-36127.5	2.65709e+06	2.13301e+06	261533	324388	-2.69322e+06	2.62096e+06	1.87148e+06	2.39454e+06	-749482	5.08776e+06	-3.37044e+06
124	9.54988	351.001	349.994	332.967	4.59961e+08	8.96538e+08	9.09998e+08	1.22312e+09	6.75934e+08	76666.8	4.4832e+08	2.56032e+08	2.74543e+08	6.12648e+08	-4.48243e+08	4.48396e+08	-1.85111e+07	5.30574e+08	-4.66907e+08	9.78817e+08	-9.15304e+08
299	3.10612	716.559	715.552	698.525	2.07936e+06	2.17809e+06	2.33795e+06	2.05786e+06	4.02468e+06	1.31013e+06	1.22961e+06	130498	1.06395e+06	1.40216e+06	80526.4	2.53974e+06	-933449	1.19444e+06	-3.47319e+06	1.11392e+06	-6.01293e+06
332	3.0573	769.593	768.586	751.559	2.24459e+06	401161	3.19653e+06	37119.6	3.31281e+06	1.35294e+06	1.19676e+06	1.42118e+06	1.85856e+06	1.64836e+06	156182	2.5497e+06	-437383	3.27974e+06	-2.98708e+06	3.12356e+06	-5.53677e+06
171	3.22613	425.136	424.128	407.102	1.37938e+07	5.71182e+06	3.19264e+07	9.05351e+06	2.28379e+07	2.82927e+07	6.93055e+06	1.34245e+07	1.15165e+07	9.91556e+06	2.13621e+07	3.52232e+07	1.90806e+06	2.4941e+07	-3.33152e+07	3.57892e+06	-6.85384e+07
207	9.30993	500.991	499.983	482.957	4.17915e+08	7.64989e+08	7.87288e+08	1.04723e+09	6.19769e+08	23090.3	3.8304e+08	2.0712e+08	2.15392e+08	5.2654e+08	-3.83017e+08	3.83063e+08	-8.27124e+06	4.22512e+08	-3.91335e+08	8.05529e+08	-7.74398e+08
327	9.21375	761.016	760.009	742.982	6886.78	6.60432e+07	6.00442e+07	1.49595e+08	80123	126289	3.81279e+07	3.65177e+07	7.52437e+07	8.63091e+07	-3.80016e+07	3.82542e+07	-3.8726e+07	1.11761e+08	-7.69801e+07	1.49763e+08	-1.15234e+08
167	9.43674	418.989	417.981	400.955	4.33918e+08	7.81922e+08	8.01226e+08	1.04476e+09	6.70514e+08	-115985	3.91747e+08	2.06719e+08	1.89937e+08	5.29398e+08	-3.91863e+08	3.91631e+08	1.67818e+07	3.96655e+08	-3.74849e+08	7.88518e+08	-7.6648e+08
246	9.1499	582.994	581.987	564.96	1.88711e+08	3.84745e+08	4.08602e+08	5.5252e+08	2.81675e+08	13226.4	1.92384e+08	1.20658e+08	1.35512e+08	2.76271e+08	-1.92371e+08	1.92397e+08	-1.48534e+07	2.5617e+08	-2.07251e+08	4.48541e+08	-3.99648e+08
330	3.05406	766.575	765.567	748.541	3.41121e+06	220466	5.16588e+06	1.06447e+06	4.73408e+06	2.43543e+06	1.90877e+06	2.50722e+06	2.25367e+06	1.85425e+06	526660	4.34419e+06	253549	4.76089e+06	-4.09065e+06	4.23423e+06	-8.43484e+06
312	3.12195	734.562	733.555	716.528	8.72218e+06	6.52396e+06	7.03382e+06	7.20197e+06	1.14144e+07	5.2885e+06	4.53595e+06	1.15056e+06	2.48201e+06	3.13402e+06	752552	9.82444e+06	-1.33145e+06	3.63256e+06	-1.11559e+07	2.88001e+06	-2.09803e+07
310	9.13988	732.985	731.978	714.951	2.31162e+07	9.67214e+07	1.02422e+08	1.46027e+08	3.45327e+07	49326.9	5.0509e+07	4.42335e+07	5.6186e+07	7.62992e+07	-5.04596e+07	5.05583e+07	-1.19525e+07	1.0042e+08	-6.25108e+07	1.50879e+08	-1.13069e+08
33	11.0798	164.93	163.922	146.896	4.74149e+08	6.27963e+08	4.16706e+08	7.33356e+08	5.9115e+08	-65397	3.27316e+08	1.09231e+08	1.58598e+08	3.88944e+08	-3.27381e+08	3.2725e+08	-4.93678e+07	2.67829e+08	-3.76618e+08	5.9521e+08	-7.03868e+08
82	9.31413	270.001	268.994	251.968	2.11749e+08	3.74045e+08	3.89919e+08	5.26719e+08	3.16479e+08	-19492.9	1.87566e+08	9.86037e+07	1.06699e+08	2.6515e+08	-1.87586e+08	1.87547e+08	-8.09549e+06	2.05303e+08	-1.95642e+08	3.92889e+08	-3.83189e+08
335	8.96129	780.316	779.309	762.282	3.46424e+08	4.66948e+08	3.41729e+08	3.57814e+08	4.88774e+08	5.04902e+08	2.4241e+08	7.09788e+07	8.06551e+07	8.06695e+07	2.62492e+08	7.47311e+08	-9.67629e+06	1.51634e+08	-7.56988e+08	-1.10858e+08	-1.5043e+09
336	3.0638	780.555	779.548	762.521	1.29281e+06	-38075.2	4.97705e+06	1.26167e+06	6.12806e+06	5.20554e+06	757425	2.59796e+06	2.54331e+06	2.58479e+06	4.44811e+06	5.96296e+06	54650.2	5.14127e+06	-5.90831e+06	693162	-1.18713e+07
377	3.05735	835.606	834.598	817.572	1.50933e+07	1.09517e+07	1.93846e+07	1.11881e+07	2.27549e+07	1.47027e+07	7.79806e+06	4.21668e+06	5.94885e+06	5.92989e+06	6.90463e+06	2.25008e+07	-1.73216e+06	1.01655e+07	-2.42329e+07	3.2609e+06	-4.67337e+07
177	9.54845	433.004	431.996	414.97	6.97815e+08	1.41787e+09	1.42654e+09	2.05842e+09	1.00361e+09	-177682	7.08964e+08	4.1825e+08	5.30844e+08	1.0294e+09	-7.09141e+08	7.08786e+08	-1.12594e+08	9.49094e+08	-8.2138e+08	1.65824e+09	-1.53017e+09
54	10.7801	205.956	204.949	187.922	3.01539e+08	4.00311e+08	2.80423e+08	4.76096e+08	3.92872e+08	-76499.7	2.08539e+08	6.39984e+07	9.81996e+07	2.54321e+08	-2.08615e+08	2.08462e+08	-3.42012e+07	1.62198e+08	-2.42663e+08	3.70813e+08	-4.51125e+08
156	4.93723	395.047	394.039	377.013	5.47644e+06	9.71544e+06	2.29176e+06	6.95194e+06	6.79286e+06	5.3752e+06	4.87064e+06	3.7243e+06	2.64583e+06	868060	504560	1.02458e+07	1.07847e+06	6.37013e+06	-9.16737e+06	5.86557e+06	-1.94132e+07
90	4.98985	288.289	287.282	270.255	1.83654e+07	7.19111e+06	3.9472e+07	41120.9	3.52331e+07	2.0582e+07	9.25427e+06	1.63932e+07	2.16458e+07	1.76779e+07	1.13277e+07	2.98363e+07	-5.25263e+06	3.80389e+07	-3.50889e+07	2.67112e+07	-6.49252e+07
25	10.2489	142.948	141.941	124.914	2.75513e+07	3.08151e+07	1.35345e+07	3.06289e+07	3.35772e+07	120733	1.69277e+07	9.18098e+06	1.08214e+07	1.85237e+07	-1.6807e+07	1.70484e+07	-1.64047e+06	2.00024e+07	-1.86889e+07	3.68094e+07	-3.57373e+07
41	10.6946	183.974	182.967	165.941	2.114e+08	2.28032e+08	1.50288e+08	2.38863e+08	2.90866e+08	-80251.4	1.27125e+08	4.09379e+07	7.10772e+07	1.5516e+08	-1.27206e+08	1.27045e+08	-3.01393e+07	1.12015e+08	-1.57184e+08	2.39221e+08	-2.8423e+08
58	14.708	221.018	220.011	202.984	1.33947e+07	1.99687e+07	1.22017e+07	1.62416e+07	1.53422e+07	1.23365e+07	1.01765e+07	4.18263e+06	2.12099e+06	2.04503e+06	2.15994e+06	2.2513e+07	2.06165e+06	6.30362e+06	-2.04514e+07	4.14368e+06	-4.29644e+07
93	3.46296	300.289	299.282	282.255	3.26522e+06	408080	121888	-19640.6	4.09129e+06	690174	1.77901e+06	1.73809e+06	2.33367e+06	2.19739e+06	-1.08884e+06	2.46919e+06	-595580	4.07175e+06	-3.06477e+06	5.16059e+06	-5.53395e+06
346	2.93178	790.568	789.56	772.534	6.25155e+06	5.39134e+06	3.95084e+06	1.04106e+06	5.05931e+06	2.93131e+06	3.38798e+06	1.16249e+06	2.07533e+06	2.0103e+06	-456667	6.31929e+06	-912840	3.23781e+06	-7.23213e+06	3.69448e+06	-1.35514e+07
217	9.31797	515.006	513.999	496.973	4.60097e+08	9.93634e+08	1.00166e+09	1.52265e+09	6.48363e+08	-211072	4.97269e+08	3.1038e+08	4.39814e+08	7.64212e+08	-4.9748e+08	4.97058e+08	-1.29435e+08	7.50194e+08	-6.26493e+08	1.24767e+09	-1.12355e+09
273	9.15397	664.997	663.99	646.963	9.85596e+07	2.29551e+08	2.41502e+08	3.65472e+08	1.36384e+08	-31502.3	1.15157e+08	7.93033e+07	1.14673e+08	1.84699e+08	-1.15188e+08	1.15125e+08	-3.537e+07	1.93977e+08	-1.50495e+08	3.09165e+08	-2.6562e+08
42	9.91135	184.082	183.075	166.048	1.65701e+07	2.00752e+07	1.4571e+07	2.05097e+07	2.02728e+07	7.86432e+06	1.07227e+07	2.78624e+06	3.36239e+06	7.23339e+06	-2.85838e+06	1.8587e+07	-576151	6.14863e+06	-1.91632e+07	9.007e+06	-3.77502e+07
302	3.14099	718.574	717.566	700.54	2.25847e+07	2.46235e+07	1.95194e+07	2.24942e+07	3.33057e+07	1.42063e+07	1.36655e+07	2.56922e+06	7.2549e+06	9.57746e+06	540776	2.78718e+07	-4.68568e+06	9.82412e+06	-3.25575e+07	9.28334e+06	-6.04293e+07
252	14.1688	614.162	613.154	596.128	1.33643e+07	1.24919e+07	6.371e+06	1.0116e+07	6.63998e+06	1.76293e+07	7.47645e+06	3.81081e+06	2.08886e+06	5.61688e+06	1.01528e+07	2.51057e+07	1.72194e+06	5.89967e+06	-2.33838e+07	-4.25315e+06	-4.84895e+07
352	8.99008	800.972	799.965	782.938	-75136.9	1.26527e+06	2.53911e+06	1.35224e+07	130353	52176.1	752924	1.30726e+06	7.13886e+06	7.75454e+06	-700748	805100	-5.83159e+06	8.44612e+06	-6.63669e+06	9.14687e+06	-7.44179e+06
353	3.04849	804.554	803.546	786.52	686.282	37908.4	1.74768e+06	402632	2.71349e+06	3.40971e+06	21461.3	998054	1.1606e+06	1.57413e+06	3.38825e+06	3.43117e+06	-162550	2.15866e+06	-3.59372e+06	-1.22959e+06	-7.0249e+06
113	2.96232	338.341	337.334	320.307	6.93982e+06	3.57228e+06	2.63734e+06	-146184	8.16227e+06	6.57641e+06	3.47025e+06	2.26295e+06	4.22893e+06	4.41094e+06	3.10616e+06	1.00467e+07	-1.96598e+06	6.49188e+06	-1.20126e+07	3.38572e+06	-2.20593e+07
248	9.17998	597.01	596.003	578.976	1.43313e+08	3.81512e+08	3.87257e+08	6.14181e+08	1.98364e+08	-33977.8	1.92712e+08	1.39212e+08	2.08198e+08	3.13455e+08	-1.92746e+08	1.92678e+08	-6.89862e+07	3.47411e+08	-2.61665e+08	5.40157e+08	-4.54343e+08
356	3.06189	808.554	807.547	790.52	233279	-39816.4	1.75337e+06	1.11799e+06	1.82816e+06	346471	147355	966158	390218	741054	199115	493826	575940	1.35638e+06	82113.8	1.15726e+06	-411712
319	9.17038	747.001	745.993	728.967	3.38284e+07	1.4342e+08	1.45654e+08	2.3965e+08	4.25532e+07	92951.4	7.49706e+07	6.39272e+07	9.85832e+07	1.27826e+08	-7.48777e+07	7.50636e+07	-3.4656e+07	1.6251e+08	-1.0972e+08	2.37388e+08	-1.84783e+08
80	10.5307	268.915	267.907	250.881	7.72659e+07	1.61884e+08	1.0153e+08	2.30703e+08	7.55903e+07	-36222.1	8.09697e+07	4.35729e+07	8.30851e+07	1.1763e+08	-8.10059e+07	8.09335e+07	-3.95121e+07	1.26658e+08	-1.20446e+08	2.07664e+08	-2.01379e+08
360	3.07744	811.604	810.597	793.57	1.1771e+07	9.34344e+06	1.29149e+07	9.14056e+06	1.40871e+07	9.98852e+06	6.21445e+06	1.82375e+06	2.58483e+06	2.64531e+06	3.77407e+06	1.6203e+07	-761075	4.40858e+06	-1.6964e+07	634512	-3.3167e+07
292	3.17156	706.538	705.53	688.504	3.29352e+07	3.6066e+07	2.83519e+07	3.26271e+07	4.59655e+07	1.52556e+07	1.99799e+07	3.87977e+06	9.18718e+06	1.5399e+07	-4.72431e+06	3.52356e+07	-5.30741e+06	1.3067e+07	-4.0543e+07	1.77913e+07	-7.57786e+07
361	8.36646	812.343	811.335	794.309	5.61888e+08	8.22252e+08	5.21289e+08	5.70258e+08	7.86312e+08	7.80913e+08	4.20239e+08	1.63308e+08	1.41017e+08	1.2321e+08	3.60674e+08	1.20115e+09	2.2291e+07	3.04325e+08	-1.17886e+09	-5.63492e+07	-2.38001e+09
219	9.20736	516.01	515.003	497.976	6.73199e+06	7.97168e+07	7.89487e+07	1.41947e+08	5.64461e+06	-3174.44	4.42093e+07	4.19178e+07	6.82161e+07	8.03742e+07	-4.42125e+07	4.42062e+07	-2.62982e+07	1.10134e+08	-7.05044e+07	1.54346e+08	-1.14711e+08
363	10.9313	813.346	812.338	795.312	9.14195e+07	1.78825e+08	7.51014e+07	9.70461e+07	1.13843e+08	8.77732e+07	8.94198e+07	5.57744e+07	1.94276e+07	1.32145e+07	-1.64655e+06	1.77193e+08	3.63468e+07	7.5202e+07	-1.40846e+08	7.68486e+07	-3.18039e+08
364	9.14091	814.988	813.98	796.954	1.34544e+06	6.36726e+07	7.09448e+07	1.15413e+08	6.10628e+06	144496	3.6379e+07	3.82571e+07	5.49686e+07	6.48976e+07	-3.62345e+07	3.65235e+07	-1.67115e+07	9.32257e+07	-5.3235e+07	1.2946e+08	-8.97585e+07
365	3.01313	816.591	815.584	798.557	739246	-13791	1.68894e+06	-77809.6	1.03545e+06	524156	430617	853256	893290	557244	93539.1	954772	-40033.6	1.74655e+06	-994806	1.65301e+06	-1.94958e+06
366	10.9759	817.297	816.29	799.263	1.00398e+08	1.85525e+08	1.51882e+08	1.86696e+08	1.3215e+08	4.45104e+07	9.28666e+07	4.28741e+07	2.76181e+07	7.17318e+07	-4.83563e+07	1.37377e+08	1.5256e+07	7.04922e+07	-1.22121e+08	1.18848e+08	-2.59498e+08
367	9.92668	818.3	817.293	800.266	7.29183e+06	4.26776e+07	2.72359e+07	4.69975e+07	4.74235e+06	8.8822e+06	2.28277e+07	1.77406e+07	2.11423e+07	2.32931e+07	-1.39455e+07	3.17099e+07	-3.4017e+06	3.88828e+07	-3.51116e+07	5.28283e+07	-6.68215e+07
231	14.7168	538.198	537.19	520.164	2.93232e+06	9.02075e+06	2.7126e+06	4.73329e+06	3.15171e+06	6.03576e+06	4.60125e+06	3.58027e+06	1.06281e+06	1.44428e+06	1.43452e+06	1.0637e+07	2.51746e+06	4.64308e+06	-8.11956e+06	3.20857e+06	-1.87566e+07
92	14.7138	296.065	295.058	278.032	6.87592e+06	4.62813e+06	1.98126e+06	3.89995e+06	6.09792e+06	2.94011e+06	3.50581e+06	2.45004e+06	2.05991e+06	1.61885e+06	-565694	6.44592e+06	390134	4.50995e+06	-6.05578e+06	5.07564e+06	-1.25017e+07
331	3.08685	768.59	767.583	750.557	1.41723e+07	1.05573e+07	1.56169e+07	1.10186e+07	1.96038e+07	1.05598e+07	7.36369e+06	2.60622e+06	4.29622e+06	5.09427e+06	3.19611e+06	1.79235e+07	-1.69e+06	6.90244e+06	-1.96135e+07	3.70633e+06	-3.7537e+07
178	9.18896	434.007	433	415.973	2.06676e+07	9.08938e+07	8.95258e+07	1.63563e+08	2.39064e+07	-4494.74	4.76453e+07	4.0156e+07	6.98704e+07	8.83457e+07	-4.76498e+07	4.76408e+07	-2.97143e+07	1.10026e+08	-7.73552e+07	1.57676e+08	-1.24996e+08
100	4.58199	316.32	315.313	298.287	3.1055e+06	14120	8.28282e+06	109797	9.39938e+06	1.0168e+06	1.78882e+06	4.17797e+06	5.07184e+06	5.12163e+06	-772011	2.80562e+06	-893867	9.24981e+06	-3.69949e+06	1.00218e+07	-6.50511e+06
77	10.2451	262.906	261.899	244.873	6.22363e+07	5.74132e+07	2.09714e+07	6.177e+07	8.50568e+07	46130.9	3.46238e+07	2.25613e+07	3.2439e+07	4.39297e+07	-3.45777e+07	3.46699e+07	-9.87777e+06	5.50003e+07	-4.45477e+07	8.9578e+07	-7.92176e+07
349	3.08225	794.606	793.599	776.572	2.31382e+07	1.80028e+07	2.44975e+07	1.68957e+07	2.98536e+07	1.97562e+07	1.21504e+07	3.42542e+06	6.51128e+06	6.80742e+06	7.60581e+06	3.19065e+07	-3.08586e+06	9.9367e+06	-3.49924e+07	2.33089e+06	-6.68989e+07
281	9.19405	679.013	678.005	660.979	3.47216e+07	1.59703e+08	1.62522e+08	2.99162e+08	3.75513e+07	3807.25	8.39945e+07	7.29852e+07	1.30849e+08	1.62965e+08	-8.39907e+07	8.39984e+07	-5.78634e+07	2.03834e+08	-1.41862e+08	2.87825e+08	-2.2586e+08
304	3.12611	719.578	718.57	701.544	4.66788e+06	4.83408e+06	2.58159e+06	4.2995e+06	7.14205e+06	1.01205e+06	2.74383e+06	1.25525e+06	2.30323e+06	3.06769e+06	-1.73179e+06	3.75588e+06	-1.04798e+06	3.55848e+06	-4.80386e+06	5.29027e+06	-8.55973e+06
88	10.2395	284.888	283.881	266.854	4.56905e+07	5.39456e+07	2.339e+07	6.74559e+07	5.95856e+07	88872.5	2.9057e+07	1.58067e+07	2.35013e+07	3.68332e+07	-2.89681e+07	2.91458e+07	-7.69463e+06	3.9308e+07	-3.68405e+07	6.82761e+07	-6.59863e+07
151	10.2544	388.873	387.866	370.839	1.15169e+07	2.40951e+07	7.10325e+06	3.45311e+07	6.64029e+06	93805.3	1.20513e+07	8.81682e+06	1.59708e+07	1.82879e+07	-1.19575e+07	1.21451e+07	-7.15398e+06	2.47876e+07	-1.92991e+07	3.67451e+07	-3.14442e+07
379	3.05527	836.617	835.609	818.583	7.22429e+06	5.56056e+06	7.97908e+06	5.04308e+06	9.30199e+06	6.24932e+06	3.7828e+06	1.2374e+06	2.17977e+06	2.19515e+06	2.46652e+06	1.00321e+07	-942376	3.41717e+06	-1.09745e+07	950645	-2.10066e+07
380	2.72074	837.547	836.54	819.513	678517	2.92359e+06	1.3639e+06	-84626.7	210799	-28928.5	1.52983e+06	1.15056e+06	765411	156976	-1.55876e+06	1.5009e+06	385152	1.91598e+06	-1.11575e+06	3.47473e+06	-2.61665e+06
381	9.18354	843.019	842.012	824.985	-87043.6	4.8383e+06	5.57231e+06	6.25983e+07	-14403.9	-121988	2.81862e+06	3.0775e+06	3.46495e+07	3.61806e+07	-2.94061e+06	2.69664e+06	-3.1572e+07	3.7727e+07	-3.42686e+07	4.06676e+07	-3.69653e+07
350	3.06112	795.61	794.602	777.576	6.99723e+06	3.99167e+06	8.6104e+06	4.73382e+06	9.29707e+06	5.78841e+06	3.50977e+06	2.34409e+06	2.46044e+06	2.38907e+06	2.27864e+06	9.29818e+06	-116355	4.80453e+06	-9.41454e+06	2.52589e+06	-1.87127e+07
383	11.9752	866.389	865.382	848.356	1.32051e+07	368953	65500	6.14157e+06	-143975	25546.3	7.51945e+06	7.50007e+06	3.57003e+06	3.58103e+06	-7.4939e+06	7.545e+06	3.93004e+06	1.10701e+07	-3.61495e+06	1.8564e+07	-1.11599e+07
384	10.859	870.348	869.34	852.314	1.16454e+08	2.31777e+08	9.77201e+07	1.23526e+08	1.48808e+08	1.21474e+08	1.15889e+08	7.25968e+07	2.55446e+07	1.52235e+07	5.5857e+06	2.37363e+08	4.70522e+07	9.81413e+07	-1.90311e+08	9.25556e+07	-4.27674e+08
385	16.1329	871.352	870.345	853.318	2.39169e+07	2.77623e+07	2.33481e+07	2.35897e+07	3.14426e+07	2.64685e+07	1.50414e+07	2.40124e+06	4.6052e+06	3.97279e+06	1.14271e+07	4.15099e+07	-2.20397e+06	7.00644e+06	-4.37138e+07	-4.42064e+06	-8.52237e+07
229	14.7011	537.194	536.187	519.16	3.45354e+07	6.21438e+07	3.15909e+07	4.64689e+07	3.60442e+07	4.45475e+07	3.11359e+07	1.68541e+07	7.63611e+06	5.54785e+06	1.34117e+07	7.56834e+07	9.21801e+06	2.44902e+07	-6.64654e+07	1.10786e+07	-1.42149e+08
387	10.1184	875.302	874.295	857.269	5.25308e+07	9.13287e+07	7.21893e+07	8.40862e+07	6.49624e+07	1.70226e+07	4.58357e+07	1.93995e+07	9.65643e+06	3.45482e+07	-2.88131e+07	6.28582e+07	9.74308e+06	2.90559e+07	-5.31151e+07	5.7869e+07	-1.15973e+08
373	9.18911	829.003	827.996	810.97	666402	7.92261e+07	7.92644e+07	1.52182e+08	1.21641e+06	87492.2	4.55498e+07	4.53675e+07	7.54975e+07	8.7488e+07	-4.54623e+07	4.56373e+07	-3.013e+07	1.20865e+08	-7.57673e+07	1.66327e+08	-1.21405e+08
389	2.57606	884.543	883.536	866.51	118909	11374	2.55105e+06	-17467.6	1.63488e+06	3.82276e+06	65330.3	1.43625e+06	1.30172e+06	1.92633e+06	3.75743e+06	3.88809e+06	134524	2.73797e+06	-3.75357e+06	-1.01946e+06	-7.64166e+06
359	3.10512	810.601	809.594	792.567	3.38919e+07	3.06662e+07	3.6187e+07	2.81888e+07	4.48383e+07	2.82479e+07	1.87055e+07	2.77344e+06	8.3269e+06	9.59559e+06	9.54239e+06	4.69534e+07	-5.55346e+06	1.11003e+07	-5.25069e+07	1.55796e+06	-9.94604e+07
391	9.10444	896.991	895.984	878.958	-189044	1.20965e+07	1.65343e+07	5.12502e+07	56393.1	9080.37	7.03886e+06	8.66314e+06	2.61327e+07	2.95704e+07	-7.02978e+06	7.04794e+06	-1.74696e+07	3.47959e+07	-2.45175e+07	4.18256e+07	-3.15655e+07
86	14.7237	280.091	279.084	262.058	1.12352e+08	1.6358e+08	1.08377e+08	1.43391e+08	1.40097e+08	1.0195e+08	8.36717e+07	3.07883e+07	1.93345e+07	2.30342e+07	1.82781e+07	1.85621e+08	1.14538e+07	5.01228e+07	-1.74168e+08	3.18448e+07	-3.59789e+08
393	9.1396	911.005	909.998	892.971	-72504.8	2.81934e+06	4.18914e+06	5.21272e+07	-29308.9	107837	1.64883e+06	2.17565e+06	2.89717e+07	3.00731e+07	-1.54099e+06	1.75666e+06	-2.67961e+07	3.11474e+07	-2.85527e+07	3.26884e+07	-3.03094e+07
123	10.3732	350.918	349.91	332.884	3.85954e+07	9.20082e+07	5.54042e+07	1.51303e+08	3.54771e+07	-142955	4.62023e+07	2.73109e+07	6.19267e+07	7.91839e+07	-4.63453e+07	4.60594e+07	-3.46158e+07	8.92376e+07	-8.06752e+07	1.35583e+08	-1.26735e+08
214	3.54459	510.391	509.384	492.357	572472	3.40701e+06	4.26855e+06	736686	3.21219e+06	4.30229e+06	1.82419e+06	1.93382e+06	1.81283e+06	1.82711e+06	2.47809e+06	6.12648e+06	120986	3.74664e+06	-6.0055e+06	1.26855e+06	-1.2132e+07
396	9.91354	937.319	936.311	919.285	2.86504e+06	1.79014e+07	4.4029e+06	1.75106e+07	2.55122e+06	2.97725e+06	9.61529e+06	8.27312e+06	8.155e+06	8.51649e+06	-6.63804e+06	1.25925e+07	118123	1.64281e+07	-1.24744e+07	2.30662e+07	-2.5067e+07
397	9.13497	978.994	977.987	960.961	-73011.9	-6008.1	235032	2.36937e+07	-112249	42291.6	40845.4	162009	1.36452e+07	1.37e+07	1446.2	83137	-1.34832e+07	1.38072e+07	-1.35663e+07	1.38058e+07	-1.36495e+07
398	9.11097	993.01	992.003	974.976	-179380	-52838.8	-129442	9.17105e+06	-127044	-61792.8	92589	63737	5.36895e+06	5.34952e+06	-154382	30796.2	-5.30521e+06	5.43269e+06	-5.33601e+06	5.58707e+06	-5.3668e+06

## Sheet: Aldrin_Cells_Neg
			M-H=1,0073	M+Ac-H=59,0138512
			-1.0073	59.0139	Normalized Areas (per prot)
nºROI	ret time (min)	mzROI	Ad_1	Ad_2	A01	A02	A03	A51	A52	A53	mean T0	SD T0	mean T5	SD T5		T0_min	T0_max	T5_min	T5_max	LB	UB
66	4.37471	190.054	191.061	131.04	5.18419e+06	5.9699e+06	5.95482e+06	373230	1.07199e+06	1.83367e+06	3.24371e+06	449338	3.04095e+06	730446	-1.41004e+06	5.07738e+06	-2.59162e+06	3.49029e+06	-7.669e+06	4.90034e+06	-1.27464e+07
152	2.67058	339.199	340.207	280.186	2.82042e+06	-99535	9.26485e+06	1.73094e+07	2.41159e+07	2.15655e+07	1.65777e+06	4.79146e+06	7.43414e+06	3.43868e+06	1.99077e+07	2.32232e+07	-2.64268e+06	1.22256e+07	-2.58659e+07	-7.68208e+06	-4.90891e+07
104	2.93357	256.236	257.243	197.222	1.22721e+07	1.13874e+07	1.72932e+07	3.51029e+07	4.17249e+07	2.91753e+07	6.8441e+06	3.18519e+06	1.26355e+07	6.27798e+06	2.23312e+07	3.60194e+07	-9.45034e+06	1.58207e+07	-4.54697e+07	-6.51047e+06	-8.14891e+07
112	2.90665	269.248	270.256	210.234	1.44661e+06	2.09829e+06	3.51213e+06	1.19358e+07	1.39891e+07	8.58411e+06	1.07383e+06	1.05593e+06	5.55191e+06	2.72838e+06	7.51028e+06	9.65795e+06	-4.49598e+06	6.60784e+06	-1.41539e+07	-902433	-2.38119e+07
147	2.6914	325.184	326.191	266.17	6.8467e+06	1.07877e+06	9.99626e+06	3.1238e+07	2.92796e+07	1.79187e+07	3.68116e+06	4.52235e+06	1.17395e+07	7.19154e+06	1.42375e+07	2.15999e+07	-7.21714e+06	1.62619e+07	-2.8817e+07	2.02432e+06	-5.04169e+07
103	3.00958	255.233	256.24	196.219	1.34128e+08	1.27014e+08	1.74813e+08	2.91176e+08	3.62413e+08	2.48222e+08	7.54689e+07	2.57898e+07	9.47002e+07	5.76762e+07	1.72753e+08	3.23691e+08	-6.89104e+07	1.2049e+08	-3.92601e+08	-5.22632e+07	-7.16292e+08
249	2.72554	886.554	887.561	827.54	1.04603e+07	1.48914e+07	1.07484e+07	4.34656e+06	7.57458e+06	1.69758e+06	7.64595e+06	2.4793e+06	3.20093e+06	2.94325e+06	-5.94837e+06	9.34353e+06	-721634	5.68023e+06	-1.00652e+07	1.16286e+07	-1.94087e+07
243	2.71002	835.532	836.54	776.519	1.06918e+06	1.9737e+06	2.08767e+06	294.031	19271.5	-77164.4	987598	558040	1.1997e+06	51087.9	-1.06476e+06	910433	-641663	1.75774e+06	-1.5521e+06	2.82251e+06	-2.46253e+06
96	2.95215	241.217	242.224	182.203	6.00139e+06	7.23184e+06	6.94555e+06	2.61691e+07	2.64089e+07	1.47274e+07	3.86922e+06	643873	1.11686e+07	6.67621e+06	1.08581e+07	1.85966e+07	-1.05247e+07	1.18125e+07	-2.91213e+07	954346	-4.77179e+07
91	2.9779	227.201	228.209	168.187	1.00375e+07	1.01575e+07	1.17524e+07	3.46573e+07	3.57809e+07	2.01757e+07	5.83e+06	957374	1.35601e+07	8.70347e+06	1.43457e+07	2.60057e+07	-1.26027e+07	1.45175e+07	-3.86084e+07	171815	-6.46141e+07
248	2.7341	885.55	886.557	826.536	2.91508e+07	3.84875e+07	2.91788e+07	1.75859e+07	2.6405e+07	1.09501e+07	2.00754e+07	5.38247e+06	6.05345e+06	7.75313e+06	-9.12526e+06	3.10255e+07	-670980	1.14359e+07	-3.16964e+07	2.05612e+07	-6.27219e+07
121	2.89021	284.267	285.274	225.253	6.41079e+06	4.70962e+06	1.096e+07	1.17877e+07	2.03448e+07	1.3766e+07	3.32083e+06	3.23153e+06	5.19591e+06	4.47996e+06	1.04451e+07	1.70868e+07	-1.96438e+06	8.42744e+06	-1.90512e+07	-2.01768e+06	-3.6138e+07
250	2.73186	887.563	888.571	828.549	1.51422e+06	3.25644e+06	1.42177e+06	44528.8	174061	-116653	1.62914e+06	1.03359e+06	760523	145644	-1.7458e+06	1.51249e+06	273066	1.79411e+06	-1.23942e+06	3.53991e+06	-2.75191e+06
7	11.9584	96.9688	97.9761	37.955	1.34333e+09	1.42644e+09	1.0275e+09	1.53667e+09	1.90116e+09	2.28058e+09	8.00642e+08	2.10479e+08	4.38821e+08	3.71981e+08	1.47994e+09	3.08123e+09	-2.28343e+08	6.493e+08	-3.30957e+09	-8.30642e+08	-6.39079e+09
242	2.70229	834.529	835.536	775.515	4.51712e+06	6.3164e+06	6.85137e+06	124905	4.43955e+06	-47079.2	3.25376e+06	1.22286e+06	3.4078e+06	2.54216e+06	-3.30084e+06	3.20669e+06	-2.18493e+06	4.63066e+06	-5.39162e+06	7.9315e+06	-8.5983e+06
120	2.94203	283.264	284.271	224.25	8.15694e+07	7.92394e+07	1.1819e+08	1.26537e+08	1.97653e+08	1.39604e+08	4.6436e+07	2.18464e+07	4.36687e+07	3.7855e+07	9.31681e+07	1.8604e+08	-2.18223e+07	6.5515e+07	-2.07862e+08	-2.76531e+07	-3.93902e+08
73	3.03683	199.17	200.177	140.156	4.86594e+06	66468.7	1.85197e+06	1.2984e+07	1.0285e+07	4.49995e+06	2.79032e+06	2.4258e+06	5.80692e+06	4.33455e+06	1.70963e+06	7.29027e+06	-3.38112e+06	8.23272e+06	-1.06714e+07	6.52309e+06	-1.79617e+07
117	2.94465	281.248	282.256	222.235	5.57776e+07	5.54913e+07	8.89273e+07	9.82114e+07	1.94645e+08	1.42669e+08	3.21208e+07	1.92222e+07	5.85404e+07	4.82656e+07	1.10549e+08	1.7479e+08	-3.93182e+07	7.77626e+07	-2.14108e+08	-3.27861e+07	-3.88899e+08
118	2.90007	282.252	283.259	223.238	2.40359e+06	1.18545e+06	6.42493e+06	7.07304e+06	2.17827e+07	1.60298e+07	1.20172e+06	2.74187e+06	8.68579e+06	7.41277e+06	1.4828e+07	1.72315e+07	-5.94391e+06	1.14277e+07	-2.31754e+07	-3.40039e+06	-4.04069e+07
167	10.5444	396.045	397.053	337.031	7.13896e+06	1.46127e+07	7.09415e+06	5.5541e+06	4.12508e+06	10444.7	7.30681e+06	4.32795e+06	1.48488e+06	2.8782e+06	-7.29637e+06	7.31725e+06	2.84307e+06	5.81282e+06	-4.47419e+06	1.31092e+07	-1.17914e+07
29	14.7923	131.046	132.053	72.032	3.5908e+06	7.55662e+06	-99932.9	7.63279e+06	7.8501e+06	1.26479e+07	3.77982e+06	3.8291e+06	4.52853e+06	2.83485e+06	8.86812e+06	1.64278e+07	-699426	8.35763e+06	-1.71272e+07	-510495	-3.3555e+07
93	10.7562	236.015	237.022	177.001	5.61863e+06	8.00793e+06	2.07415e+06	684706	2.037e+06	177351	4.11096e+06	2.98557e+06	791690	961286	-3.93361e+06	4.28831e+06	2.19388e+06	3.77726e+06	-2.09443e+06	7.71087e+06	-6.38274e+06
51	10.7162	168.028	169.035	109.014	3.1788e+07	3.94173e+07	2.3206e+07	1.8558e+07	2.37169e+07	-47620.8	2.09061e+07	8.11027e+06	2.84255e+06	1.25002e+07	-2.09537e+07	2.08585e+07	5.26772e+06	1.09528e+07	-1.55907e+07	3.19065e+07	-3.64492e+07
205	13.9627	527.97	528.978	468.957	3.8154e+06	1.01915e+07	3.02765e+06	94289.4	50915.3	-66050.9	5.14887e+06	3.92844e+06	1.70624e+06	82937.1	-5.21493e+06	5.08282e+06	2.22221e+06	5.63468e+06	-2.86062e+06	1.08496e+07	-7.94344e+06
25	5.2097	129.047	130.054	70.0327	426878	1.64785e+06	302947	1.12545e+06	3.30636e+06	2.34558e+06	855193	743293	1.55206e+06	1.09302e+06	1.49039e+06	3.20077e+06	-808768	2.29535e+06	-4.00954e+06	804967	-7.21031e+06
99	10.7375	250.031	251.038	191.017	1.91315e+07	2.98978e+07	1.74972e+07	1.80315e+07	1.14624e+07	55358.2	1.51426e+07	6.73741e+06	3.64824e+06	9.0959e+06	-1.50872e+07	1.51979e+07	3.08918e+06	1.03857e+07	-1.21087e+07	2.54729e+07	-2.73067e+07
74	10.5319	206.01	207.017	146.996	2.66824e+06	7.30707e+06	3.74164e+06	3.54648e+06	63667.3	-50317.3	3.69749e+06	2.42842e+06	2.06944e+06	2.0445e+06	-3.74781e+06	3.64717e+06	358973	4.49786e+06	-3.2882e+06	8.24566e+06	-6.93537e+06
149	10.5684	329.061	330.069	270.047	3.78349e+06	8.32158e+06	2.162e+06	35067.6	1.95224e+06	32719.9	4.16636e+06	3.1928e+06	1.17213e+06	1.10756e+06	-4.13364e+06	4.19908e+06	2.02067e+06	4.36494e+06	-2.17841e+06	8.49857e+06	-6.37749e+06
139	2.85761	309.279	310.287	250.265	3444.28	-40539.6	2.38879e+06	1.08638e+06	4.91243e+06	4.32002e+06	24524.2	1.39005e+06	1.94524e+06	2.05937e+06	4.2955e+06	4.34455e+06	-555184	3.33529e+06	-4.89973e+06	-960210	-9.24428e+06
4	4.68917	92.9279	93.9352	33.9141	6.42024e+07	98821.7	8.06056e+07	9.60892e+07	1.02612e+08	1.07555e+08	3.70388e+07	4.25435e+07	1.1303e+07	5.75082e+06	7.05159e+07	1.44593e+08	3.12405e+07	5.38464e+07	-1.13353e+08	-1.66695e+07	-2.57946e+08
21	3.64009	121.029	122.037	62.0155	3.20992e+07	2.40404e+07	2.10669e+07	2.64904e+07	4.64988e+07	4.92234e+07	1.66995e+07	5.70813e+06	1.33948e+07	1.24133e+07	3.25239e+07	6.59229e+07	-7.6867e+06	1.9103e+07	-7.36096e+07	-1.3421e+07	-1.39532e+08
5	4.67896	94.9249	95.9322	35.9111	3.86394e+07	80831.8	4.162e+07	5.19234e+07	5.79115e+07	5.72435e+07	2.22851e+07	2.31702e+07	8.24046e+06	3.2814e+06	3.49583e+07	7.95286e+07	1.49297e+07	3.14106e+07	-6.45989e+07	-3.54768e+06	-1.44128e+08
110	2.89935	267.232	268.24	208.219	-50473.4	-140759	28255.1	228785	6.37964e+06	6.20604e+06	71404.7	84572.8	3.61048e+06	3.50216e+06	6.13463e+06	6.27744e+06	-3.52591e+06	3.69505e+06	-9.80335e+06	-2.43958e+06	-1.60808e+07
65	5.0336	189.034	190.041	130.02	5.76837e+06	3.60615e+06	7.17641e+06	2.89438e+06	4.56483e+06	2.78827e+06	2.91408e+06	1.79836e+06	2.15818e+06	996479	-125811	5.70235e+06	-359826	3.95654e+06	-6.06218e+06	4.08235e+06	-1.17645e+07
210	3.37432	552.273	553.281	493.259	123835	63425.8	753763	1.04513e+06	3.5493e+06	7.04191e+06	61675.2	382323	1.53682e+06	3.01194e+06	6.98024e+06	7.10359e+06	-1.15449e+06	1.91914e+06	-8.25808e+06	-5.0611e+06	-1.53617e+07
201	13.8664	505.989	506.996	446.975	2.76005e+07	3.64064e+07	2.1043e+07	7.11885e+06	2.21047e+07	2.24941e+07	1.89943e+07	7.70911e+06	8.36244e+06	8.76663e+06	3.49974e+06	4.14884e+07	-653328	1.60716e+07	-4.21417e+07	1.25718e+07	-8.36301e+07
238	2.74275	788.545	789.552	729.531	1.83783e+06	2.86448e+06	74381.9	12412.1	-9789.64	-91515.2	1.45086e+06	1.41117e+06	43623.4	54730.9	-1.54238e+06	1.35935e+06	1.36755e+06	1.45479e+06	8199.23	2.99717e+06	-1.35115e+06
81	10.123	216.928	217.936	157.914	2.76009e+07	1.99583e+07	62780.3	2.3143e+07	4.40984e+07	2.9857e+07	1.4251e+07	1.42161e+07	2.20264e+07	1.07007e+07	1.5606e+07	4.41079e+07	-7.81023e+06	3.62425e+07	-5.19182e+07	2.06365e+07	-9.60261e+07
34	5.62903	137.036	138.043	78.0218	7.94849e+06	1.22101e+07	163178	256190	-87565.4	72520.5	6.19707e+06	6.10873e+06	177807	172012	-6.12455e+06	6.26959e+06	5.93093e+06	6.28654e+06	-338666	1.24111e+07	-6.60826e+06
48	3.22432	157.123	158.131	98.1094	7.58889e+07	4.77458e+07	6.4028e+07	7.43319e+07	1.08456e+08	7.22456e+07	3.83641e+07	1.41293e+07	2.32539e+07	2.03306e+07	3.38815e+07	1.1061e+08	-9.12458e+06	3.73833e+07	-1.19734e+08	3.50178e+06	-2.30344e+08
1	5.08012	80.9651	81.9724	21.9513	1.38786e+07	1.0784e+07	6.97161e+06	8.20273e+06	4.94474e+06	7.47998e+06	7.28568e+06	3.45972e+06	1.64511e+06	1.71096e+06	194304	1.47657e+07	1.81461e+06	5.10483e+06	-1.2951e+07	4.91053e+06	-2.77167e+07
140	2.71277	311.168	312.176	252.154	1.03579e+07	-104493	5.34338e+06	5.1782e+07	2.88316e+07	6.21255e+06	6.01044e+06	5.23268e+06	2.32198e+07	2.27849e+07	202106	1.2223e+07	-1.79871e+07	2.84525e+07	-3.02101e+07	2.82504e+07	-4.24331e+07
12	5.08209	110.976	111.983	51.9618	7.34865e+06	5.22189e+06	2.6355e+06	3.22657e+06	1.61738e+06	3.13934e+06	3.78137e+06	2.36031e+06	813984	904938	-642033	6.92071e+06	1.54633e+06	3.1743e+06	-5.37438e+06	3.81633e+06	-1.22951e+07
69	3.2877	193.134	194.142	134.12	2.32936e+06	-76597.5	1.02051e+06	386542	1.26326e+07	1.77828e+07	1.36747e+06	1.20453e+06	6.89455e+06	8.93608e+06	1.64153e+07	1.91503e+07	-5.69001e+06	8.09908e+06	-2.48403e+07	-8.31627e+06	-4.39906e+07
166	3.02666	390.294	391.301	331.28	76507.7	-69564.5	11361.6	-15471.4	2.11234e+07	1.15414e+07	73058.6	73178	1.21968e+07	1.05848e+07	1.14683e+07	1.16144e+07	-1.21236e+07	1.227e+07	-2.3738e+07	801661	-3.53524e+07
86	3.2942	220.145	221.153	161.132	4.63819e+07	2.95217e+07	3.76958e+07	3.1153e+07	1.30573e+08	1.6853e+08	2.34771e+07	8.43141e+06	5.56078e+07	7.0943e+07	1.45053e+08	1.92007e+08	-4.71764e+07	6.40392e+07	-2.39183e+08	-8.10136e+07	-4.3119e+08
206	3.40685	528.273	529.281	469.26	-23921.4	-58932.9	-175580	334438	1.57084e+06	4.65825e+06	29858.9	79406.8	898033	2.22696e+06	4.62839e+06	4.6881e+06	-818626	977440	-5.50673e+06	-3.65095e+06	-1.01948e+07
100	2.95181	253.217	254.224	194.203	1.60691e+07	3.26963e+07	2.49544e+07	2.21261e+07	6.83642e+07	5.1186e+07	1.63488e+07	8.32012e+06	2.59177e+07	2.33721e+07	3.48372e+07	6.75349e+07	-1.75976e+07	3.42378e+07	-8.51325e+07	-599359	-1.52667e+08
52	3.13664	171.139	172.146	112.125	2.59131e+07	1.53145e+07	2.25516e+07	2.58295e+07	4.24096e+07	2.45662e+07	1.30278e+07	5.41608e+06	1.06457e+07	9.95728e+06	1.15384e+07	3.7594e+07	-5.22962e+06	1.60618e+07	-4.28236e+07	4.52344e+06	-8.04176e+07
161	3.03385	375.275	376.282	316.261	699418	-63890.3	4.45703e+06	-31242.3	5.11433e+07	2.61829e+07	423380	2.42009e+06	2.8339e+07	2.55898e+07	2.57595e+07	2.66063e+07	-2.59189e+07	3.07591e+07	-5.25252e+07	4.99953e+06	-7.91315e+07
94	14.6184	239.077	240.084	180.063	3.85782e+07	5.02638e+07	3.4791e+07	4.82583e+07	5.01378e+07	4.7673e+07	2.63035e+07	8.06541e+06	8.37084e+06	1.28776e+06	2.13695e+07	7.39765e+07	-305429	1.64363e+07	-7.4282e+07	-4.93323e+06	-1.48258e+08
64	3.27285	188.951	189.959	129.938	9.58481e+07	5.26041e+07	9.7746e+07	6.45477e+07	1.86509e+08	1.98239e+08	4.80001e+07	2.55325e+07	6.30549e+07	7.40331e+07	1.50239e+08	2.46239e+08	-3.75225e+07	8.85874e+07	-2.83761e+08	-6.16512e+07	-5.3e+08
67	3.26758	190.948	191.956	131.934	5.93236e+07	3.09048e+07	6.14635e+07	3.88505e+07	1.17854e+08	1.28097e+08	2.96704e+07	1.70589e+07	4.06872e+07	4.88389e+07	9.84269e+07	1.57768e+08	-2.36283e+07	5.77462e+07	-1.81396e+08	-4.06807e+07	-3.39164e+08
43	3.56351	146.966	147.973	87.9518	4.56539e+07	7.24584e+06	3.37703e+07	5.46143e+07	4.65227e+07	3.82181e+07	2.45355e+07	1.96636e+07	1.05085e+07	8.19834e+06	1.36825e+07	6.27536e+07	9.15516e+06	3.01721e+07	-5.35984e+07	1.64896e+07	-1.16352e+08
62	4.29377	187.097	188.105	128.084	381250	-3680.37	-87676.4	2.02321e+07	7.7637e+06	-117708	221149	250040	1.0247e+07	1.02607e+07	-338857	103441	-9.99692e+06	1.0497e+07	-1.01004e+07	1.08359e+07	-1.02038e+07
165	3.05888	389.291	390.298	330.277	1.40003e+07	2.27996e+06	2.91106e+07	27009.4	1.71906e+08	1.03257e+08	7.51182e+06	1.34509e+07	9.19953e+07	8.65174e+07	9.5745e+07	1.10769e+08	-7.85444e+07	1.05446e+08	-1.89313e+08	9.70128e+06	-3.00082e+08
68	3.23303	192.945	193.953	133.931	1.44254e+06	58480.1	1.56748e+06	42422.6	6.57653e+06	1.08094e+07	816454	837488	3.41836e+06	5.42433e+06	9.99296e+06	1.16259e+07	-2.58087e+06	4.25584e+06	-1.42067e+07	-5.73712e+06	-2.58326e+07
87	3.26461	221.149	222.156	162.135	1207.12	6999.5	-57178.5	91019.8	3.59333e+06	1.1082e+07	3683.14	35499.4	2.06617e+06	5.6147e+06	1.10784e+07	1.10857e+07	-2.03067e+06	2.10167e+06	-1.31164e+07	-8.97668e+06	-2.42021e+07
241	2.60535	819.518	820.525	760.504	3.47037e+06	-124825	7.78146e+06	4.03134e+06	8.88376e+06	9.25764e+06	2.0404e+06	3.95854e+06	2.54377e+06	2.91548e+06	7.21724e+06	1.1298e+07	1.41478e+06	6.50231e+06	-9.88326e+06	-714936	-2.11813e+07
174	2.9869	404.309	405.317	345.296	5.19179e+06	2.27921e+06	8.37003e+06	-85722.4	4.30618e+06	3.19027e+06	2.60216e+06	3.04638e+06	4.22894e+06	2.28277e+06	588107	5.79243e+06	-1.18256e+06	7.27531e+06	-6.97499e+06	6.6872e+06	-1.27674e+07
40	3.23698	144.961	145.969	85.9476	2.64797e+06	45426.7	2.4032e+06	-68292.7	9.05306e+06	1.31881e+07	1.51584e+06	1.43714e+06	4.71748e+06	6.78267e+06	1.16722e+07	1.47039e+07	-3.28034e+06	6.15462e+06	-1.79842e+07	-5.51759e+06	-3.26881e+07
199	2.60076	489.277	490.284	430.263	-14864	64781.2	36352.4	-15327.8	1.52039e+06	5.71151e+06	42265.7	40362.3	872111	2.96425e+06	5.66924e+06	5.75378e+06	-831749	912474	-6.58553e+06	-4.75677e+06	-1.23393e+07
230	10.7008	679.107	680.114	620.093	786212	4.1419e+06	69907.4	-31106.6	-83422	-103359	2.19954e+06	2.17389e+06	77943	37315.6	-2.3029e+06	2.09619e+06	2.09595e+06	2.25183e+06	-236.843	4.55474e+06	-2.09642e+06
59	14.6212	179.056	180.063	120.042	6.6435e+07	8.88725e+07	6.07711e+07	8.74245e+07	8.41755e+07	7.91144e+07	4.62157e+07	1.48616e+07	1.45415e+07	4.18784e+06	3.28987e+07	1.2533e+08	320179	2.94031e+07	-1.2501e+08	-3.49562e+06	-2.5034e+08
105	3.18089	257.006	258.014	197.993	-30344.8	116360	2.32297e+06	220177	3.26859e+06	3.56949e+06	77404.7	1.31838e+06	1.56038e+06	1.85298e+06	3.49208e+06	3.64689e+06	-242001	2.87876e+06	-3.88889e+06	-613321	-7.53579e+06
47	16.3275	155.002	156.009	95.9877	5.4221e+08	5.89211e+08	5.62855e+08	5.54556e+08	7.44121e+08	6.19186e+08	3.27457e+08	2.3558e+07	1.0713e+08	9.63681e+07	2.91729e+08	9.46644e+08	-8.35722e+07	1.30688e+08	-1.03022e+09	-1.61041e+08	-1.97686e+09
169	14.7817	398.119	399.127	339.105	1.46946e+06	3.92644e+06	1.40849e+06	2.02391e+06	1.2465e+06	-107592	1.98365e+06	1.43646e+06	410156	1.07868e+06	-2.09125e+06	1.87606e+06	1.02631e+06	1.84662e+06	-849757	3.93787e+06	-2.72582e+06
155	10.5279	350.04	351.047	291.026	2.56723e+07	4.5488e+07	2.84062e+07	2.96036e+07	2.89437e+07	-18340.6	2.28066e+07	1.07388e+07	599751	1.69149e+07	-2.28249e+07	2.27883e+07	1.0139e+07	1.13385e+07	-1.26492e+07	3.41635e+07	-3.54375e+07
175	10.5233	410.061	411.068	351.047	1.72495e+07	3.33717e+07	2.42703e+07	2.35763e+07	2.03648e+07	-99049.7	1.66889e+07	8.08346e+06	2.08359e+06	1.28427e+07	-1.67879e+07	1.65898e+07	5.99987e+06	1.01671e+07	-1.05899e+07	2.6955e+07	-2.71798e+07
183	10.5497	432.043	433.05	373.029	5.96573e+06	2.01363e+07	1.46545e+07	1.57039e+07	3.54335e+06	-157592	1.03428e+07	7.14549e+06	6.73844e+06	8.29824e+06	-1.05004e+07	1.01852e+07	407056	1.38839e+07	-9.77817e+06	2.43843e+07	-1.99634e+07
138	2.71482	309.174	310.181	250.16	7.66173e+06	1.04444e+07	6.03727e+06	9.94229e+07	2.8763e+07	6.52348e+06	5.40866e+06	2.22879e+06	4.87e+07	4.85073e+07	1.11481e+06	1.19321e+07	-4.64712e+07	5.09288e+07	-5.84034e+07	4.9814e+07	-7.03355e+07
125	2.72478	293.179	294.186	234.165	9.24008e+07	1.21374e+08	1.36629e+08	1.18472e+08	1.44218e+08	1.40213e+08	6.3389e+07	2.24659e+07	1.32297e+07	1.38539e+07	7.68241e+07	2.03602e+08	9.23622e+06	3.56956e+07	-1.94366e+08	-4.11285e+07	-3.97968e+08
157	2.72287	353.199	354.207	294.186	331583	1.73661e+06	-37591.5	4.08475e+07	7.73319e+06	-81270.5	921833	936144	2.17123e+07	2.17286e+07	-1.0031e+06	840562	-2.07761e+07	2.26484e+07	-2.16167e+07	2.36515e+07	-2.24572e+07
80	14.3443	215.033	216.04	156.019	3.0178e+06	672434	-77069.9	148491	5.19016e+06	1.86098e+07	1.58424e+06	1.61455e+06	2.97806e+06	9.54222e+06	1.70255e+07	2.0194e+07	-1.36351e+06	4.59262e+06	-2.15575e+07	-1.24329e+07	-4.17515e+07
78	9.52296	212.075	213.082	153.061	2.01731e+09	2.01849e+09	2.16348e+09	2.13517e+09	3.02698e+09	2.13308e+09	1.16504e+09	8.40527e+07	5.06914e+08	5.15493e+08	9.68046e+08	3.29812e+09	-4.22862e+08	5.90967e+08	-3.72098e+09	-3.77079e+08	-7.01909e+09
95	3.63789	240.117	241.125	181.104	1.97288e+07	1.35619e+07	2.69039e+06	8.81875e+06	2.13809e+07	3.86613e+07	1.00926e+07	8.62678e+06	9.52804e+06	1.49833e+07	2.85687e+07	4.8754e+07	-901261	1.81548e+07	-4.96552e+07	-1.04139e+07	-9.84092e+07
151	2.6821	337.205	338.212	278.191	-36833	16157.1	-106984	1.15264e+07	1.47847e+06	27429.9	27194.8	61769.6	6.30887e+06	6.26223e+06	235.138	54624.6	-6.2471e+06	6.37064e+06	-6.30172e+06	6.3704e+06	-6.35635e+06
44	3.4953	153.103	154.11	94.0893	10668.7	155867	-74592.6	-48561.4	897938	5.91931e+06	87043.3	116521	554129	3.20743e+06	5.83227e+06	6.00636e+06	-437608	670651	-6.44396e+06	-5.16162e+06	-1.24503e+07
127	2.7436	297.153	298.16	238.139	1.59054e+06	4100.16	-119318	2.28454e+07	4.03516e+06	-43078.1	917047	953557	1.2237e+07	1.22089e+07	-960125	873969	-1.12834e+07	1.31905e+07	-1.21574e+07	1.41507e+07	-1.30314e+07
198	13.9861	482.961	483.969	423.947	6.29728e+06	1.1063e+07	3.86837e+06	-935.11	4.06581e+06	7.60399e+06	5.54893e+06	3.66003e+06	2.29307e+06	3.80552e+06	2.05506e+06	1.31529e+07	1.36696e+06	5.95309e+06	-1.1786e+07	3.89803e+06	-2.49389e+07
45	3.62103	154.087	155.094	95.0733	-37491.9	41057.9	18974.6	-84551.9	812144	5.98377e+06	39287	40509.7	490561	3.27552e+06	5.94448e+06	6.02306e+06	-450051	531071	-6.47311e+06	-5.41341e+06	-1.24962e+07
61	4.75914	187.061	188.068	128.047	-43130.1	-4322.37	-167363	5.33763e+06	150675	96785.3	23794.7	85168.5	3.09059e+06	3.01037e+06	72990.6	120580	-3.00542e+06	3.17576e+06	-3.126e+06	3.10277e+06	-3.24658e+06
83	6.92549	218.067	219.074	159.053	1.3412e+06	7.36322e+06	-38171.7	1.051e+06	45664.5	28886.2	3.92169e+06	3.93591e+06	606081	585332	-3.8928e+06	3.95058e+06	3.32982e+06	4.54199e+06	-620751	8.43479e+06	-4.57133e+06
162	6.85766	382.55	383.557	323.536	8.51314e+06	5.8416e+06	7.94994e+06	3.77409e+06	9.23763e+06	2.2114e+06	4.35365e+06	1.40827e+06	2.85617e+06	3.68918e+06	-2.14225e+06	6.56505e+06	-1.4479e+06	4.26444e+06	-8.01295e+06	6.4067e+06	-1.4578e+07
30	12.2898	132.03	133.037	73.0162	-106957	41886.9	-56068.5	2.4396e+06	104751	6.25075e+07	76766	75651.9	1.39676e+06	3.53735e+07	6.24308e+07	6.25843e+07	-1.32111e+06	1.47242e+06	-6.39054e+07	-6.09583e+07	-1.2649e+08
135	10.561	306.076	307.084	247.062	7.29723e+08	8.11521e+08	5.96356e+08	5.29361e+08	9.92315e+08	1.91462e+09	4.46795e+08	1.08608e+08	2.50199e+08	7.05208e+08	1.46782e+09	2.36141e+09	-1.41592e+08	3.58807e+08	-2.503e+09	-1.10902e+09	-4.86442e+09
28	9.28735	130.087	131.094	71.0733	61214.1	320874	-123891	353520	2.32455e+06	6.96905e+07	170331	223422	1.29793e+06	3.94751e+07	6.95202e+07	6.98608e+07	-1.07451e+06	1.52135e+06	-7.09354e+07	-6.79988e+07	-1.40796e+08
180	10.3352	426.029	427.037	367.015	1.28581e+07	1.10532e+07	2.09255e+06	855188	2.02379e+07	5.93544e+07	6.96112e+06	5.76552e+06	1.08511e+07	2.97992e+07	5.23933e+07	6.63155e+07	-5.08556e+06	1.66166e+07	-7.14011e+07	-3.57767e+07	-1.37717e+08
245	2.60715	865.502	866.509	806.488	6.73484e+06	3.47651e+06	1.63533e+07	7.00043e+06	1.53256e+07	1.88526e+07	3.3676e+06	6.69504e+06	5.12901e+06	6.08582e+06	1.5485e+07	2.22202e+07	1.56603e+06	1.1824e+07	-2.06542e+07	-3.66099e+06	-4.28744e+07
146	9.23902	323.028	324.036	264.014	-45327.8	-113346	-43965.1	16492	124310	8.57958e+06	57172.8	39669.6	85241.4	4.91307e+06	8.52241e+06	8.63675e+06	-45571.8	124911	-8.68233e+06	-8.3975e+06	-1.73191e+07
33	9.00984	136.107	137.115	77.0934	-42518.9	-70645.9	17473.9	609.121	128370	6.33977e+06	35607.3	45010	69408.5	3.6236e+06	6.30417e+06	6.37538e+06	-24398.6	114418	-6.39978e+06	-6.18975e+06	-1.27752e+07
240	17.2578	798.293	799.3	739.279	68666.8	697256	2.19262e+06	2.99674e+06	3.26981e+06	84032.7	384030	1.09106e+06	559986	1.76577e+06	-299998	468063	531071	1.65104e+06	63008.3	1.95104e+06	-405055
228	12.0176	663.104	664.112	604.091	4793.58	-48789.8	-266990	-83574.9	85.6278	5.33627e+06	29800.7	143961	136608	3.10528e+06	5.30647e+06	5.36607e+06	7353.67	280569	-5.35871e+06	-5.0259e+06	-1.07248e+07
114	3.28789	273.034	274.041	214.02	2.20521e+06	9.69118e+06	45727.8	84559.3	2.6766e+06	97462.7	5.07964e+06	5.06191e+06	1.50785e+06	1.49281e+06	-4.98218e+06	5.1771e+06	3.55406e+06	6.56977e+06	-1.62304e+06	1.15519e+07	-6.80015e+06
192	3.01326	456.355	457.362	397.341	-28301.6	-83922.5	-259.272	-55519.4	67332.3	4.83989e+06	42870.3	42582.5	61528.9	2.79158e+06	4.79702e+06	4.88276e+06	-18946.4	104111	-4.90171e+06	-4.69291e+06	-9.78447e+06
168	2.73547	397.226	398.233	338.212	31682.1	-170718	-37888.2	1.47535e+07	142182	-28335.6	108941	102834	8.48828e+06	8.48548e+06	-137276	80605.1	-8.38545e+06	8.59112e+06	-8.46605e+06	8.72839e+06	-8.54666e+06
227	12.3733	662.102	663.109	603.088	3.18901e+07	3.34724e+07	2.27696e+07	2.15393e+07	3.96948e+07	8.00058e+07	1.88848e+07	5.77694e+06	1.01456e+07	2.99247e+07	6.1121e+07	9.88905e+07	-4.36866e+06	1.59225e+07	-1.03259e+08	-4.51985e+07	-2.0215e+08
60	10.3169	184.985	185.993	125.971	-163695	-54477.1	107409	-10196.5	81286.7	9.71349e+06	83413.7	136402	61755.8	5.58775e+06	9.63008e+06	9.79691e+06	74646.1	198158	-9.72226e+06	-9.43192e+06	-1.95192e+07
213	11.3531	579.027	580.034	520.013	157594	-43005.6	73243.9	143743	300626	2.16079e+07	105520	100722	116394	1.23473e+07	2.15023e+07	2.17134e+07	-15672.1	217115	-2.17291e+07	-2.12852e+07	-4.34425e+07
15	12.0545	114.056	115.063	55.0421	2.68295e+07	3.35943e+07	1.79098e+07	2.12953e+07	3.42596e+07	4.7359e+07	1.77677e+07	7.86687e+06	8.62989e+06	1.30319e+07	2.95913e+07	6.51267e+07	-763019	1.64968e+07	-6.58898e+07	-1.30945e+07	-1.31017e+08
164	9.10513	388.028	389.036	329.015	-6662.13	-90797.1	-36428.4	1.6613e+07	69167	62515.7	50714.1	42662.8	9.58223e+06	9.55352e+06	11801.5	113230	-9.53957e+06	9.62489e+06	-9.6528e+06	9.61309e+06	-9.76603e+06
98	7.58584	245.043	246.051	186.029	51327.5	4.76252e+06	-46994.7	-148347	-53204.3	135650	2.73489e+06	2.74883e+06	56808.4	144553	-2.59924e+06	2.87054e+06	2.69202e+06	2.80564e+06	-178519	5.40487e+06	-3.04906e+06
208	12.0135	540.054	541.061	481.04	-30251.8	-137982	-118650	-115616	18030.4	9.60131e+06	72711.9	57436.5	78051.4	5.57189e+06	9.5286e+06	9.67403e+06	-20614.9	135488	-9.69464e+06	-9.39312e+06	-1.93687e+07
195	3.15116	472.351	473.358	413.337	-165858	-171459	1641.85	61980.5	29364.6	3.3798e+07	97653.6	98362.6	30202.4	1.94869e+07	3.37003e+07	3.38956e+07	68160.2	128565	-3.38275e+07	-3.35718e+07	-6.77231e+07
31	12.8119	133.014	134.021	74.0002	-133845	-100311	-96237.8	91997.8	111121	5.76338e+07	69685	20637.2	114598	3.32163e+07	5.75642e+07	5.77035e+07	-93960.8	135235	-5.77975e+07	-5.74289e+07	-1.15501e+08
219	8.76783	607.077	608.085	548.064	48995.1	105098	125341	156961	125930	1.70883e+07	52321.4	39551.8	18088.2	9.7843e+06	1.7036e+07	1.71406e+07	21463.6	57639.9	-1.71192e+07	-1.69784e+07	-3.42598e+07
144	11.3613	318.077	319.084	259.063	-100595	-83228.6	127009	120035	105763	5.19718e+07	53918.8	126692	10829.6	2.99408e+07	5.19179e+07	5.20257e+07	115862	137521	-5.19099e+07	-5.17804e+07	-1.03936e+08
141	9.84659	314.905	315.912	255.891	-71670.3	2795.39	2989.64	25562.2	-21204.5	9.5081e+06	42278.8	43049	23388	5.4883e+06	9.46582e+06	9.55038e+06	19661	66437	-9.53072e+06	-9.39938e+06	-1.90811e+07
170	10.6228	402.994	404.002	343.981	97996.4	-60216	-82208.6	175407	-147956	3.46051e+07	79827.6	98309.6	170906	1.9972e+07	3.45253e+07	3.4685e+07	-72596.1	269215	-3.47576e+07	-3.42561e+07	-6.94425e+07
194	3.18197	471.348	472.355	412.334	-6511.38	-120072	-3660.56	-27135.7	105534	1.46969e+08	67651.5	66402.4	70800.1	8.48301e+07	1.46902e+08	1.47037e+08	-4397.65	137202	-1.47041e+08	-1.46764e+08	-2.94078e+08
173	10.1857	404.052	405.06	345.039	-130988	-93304.7	34146.1	95137	-106260	1.07806e+08	67624.7	86537.9	103275	6.22452e+07	1.07739e+08	1.07874e+08	-16737.3	189813	-1.0789e+08	-1.07549e+08	-2.15764e+08
211	9.72649	565.047	566.054	506.033	-126207	33062.8	26646.9	-29008.8	96988.5	1.25325e+08	84145.6	90159.3	63141.2	7.23366e+07	1.2524e+08	1.25409e+08	27018.1	153300	-1.25382e+08	-1.25087e+08	-2.5079e+08
191	3.02209	455.353	456.36	396.339	-194637	-42472.1	87254.7	-40038.7	-45955.7	4.04829e+07	102494	141094	75259.2	2.33976e+07	4.03804e+07	4.05854e+07	65835.3	216354	-4.05196e+07	-4.01641e+07	-8.1105e+07
150	12.1282	333.059	334.067	274.046	-18380.4	43448.1	145889	-3059.45	122881	1.93459e+07	31714.2	82967	80183.1	1.11349e+07	1.93142e+07	1.93776e+07	2783.95	163150	-1.93748e+07	-1.9151e+07	-3.87524e+07
71	10.0167	194.944	195.951	135.93	32820.2	32179.3	-143079	72540.7	-178762	3.29467e+08	18688	101371	135965	1.90248e+08	3.29448e+08	3.29485e+08	-34593.9	237335	-3.2952e+08	-3.29211e+08	-6.59005e+08
57	9.88735	176.936	177.943	117.922	-37353.9	-117169	-153777	-71563.2	-157695	1.10561e+08	59903.6	59532.8	48636.6	6.38984e+07	1.10501e+08	1.10621e+08	10896.2	108169	-1.1061e+08	-1.10393e+08	-2.2123e+08
55	10.5572	174.947	175.954	115.933	-116541	-58489.6	39169.3	-55534.8	-98342.8	2.17582e+08	58328.7	78690.3	70369.2	1.25665e+08	2.17524e+08	2.1764e+08	8321.08	149059	-2.17632e+08	-2.17375e+08	-4.35272e+08
212	3.12676	567.335	568.343	508.322	38519	-75852.6	179895	37120.9	49621.5	4.65696e+06	58247.5	128111	79069.7	2.66367e+06	4.59871e+06	4.71521e+06	49041.7	207181	-4.66617e+06	-4.39153e+06	-9.38138e+06
181	10.1996	431.091	432.098	372.077	-14013	-45200.7	-81229.6	-106453	-184113	7.00953e+07	23296.9	33637.3	53622.6	4.05535e+07	7.0072e+07	7.01186e+07	-19985.2	87259.9	-7.01386e+07	-6.99848e+07	-1.40257e+08
145	2.71012	321.215	322.222	262.201	1.04168e+07	244081	2.39809e+06	420813	67356.9	3.23364e+06	5.94487e+06	5.36073e+06	1.25611e+06	1.73504e+06	-2.71123e+06	9.1785e+06	4.10462e+06	6.61684e+06	-5.07389e+06	9.32807e+06	-1.42524e+07
247	2.71786	883.534	884.541	824.52	6.72939e+06	4.45446e+06	9.92242e+06	3.82469e+06	7.6888e+06	4.2091e+06	3.42257e+06	2.7468e+06	3.08499e+06	2.12867e+06	786532	7.63167e+06	-338188	5.83178e+06	-7.96985e+06	5.04525e+06	-1.56015e+07
218	8.81756	606.075	607.082	547.061	3.97733e+06	403426	-3079.88	6374.92	2.21535e+06	1.88328e+08	2.18898e+06	2.19019e+06	1.27809e+06	1.08095e+08	1.86139e+08	1.90517e+08	912104	3.46829e+06	-1.89604e+08	-1.8267e+08	-3.80121e+08
153	8.84359	346.056	347.063	287.042	-74680.1	900.487	35397.6	-78059.6	-89903.2	3.20371e+07	43460.5	56302.1	69177.4	1.85451e+07	3.19936e+07	3.20805e+07	-12875.3	125480	-3.20934e+07	-3.18681e+07	-6.41739e+07
124	9.86372	292.923	293.93	233.909	16872.3	9527.04	106767	-53745	-5085.46	2.89052e+07	8338.17	54146	82303.2	1.67054e+07	2.88969e+07	2.89136e+07	-28157.3	136449	-2.89417e+07	-2.87605e+07	-5.78553e+07
41	5.9767	145.051	146.058	86.0367	-163511	122469	77355.3	1.47603e+07	-189555	112043	143484	153751	8.55531e+06	8.54559e+06	-31441.7	255527	-8.40156e+06	8.70906e+06	-8.65709e+06	8.74051e+06	-8.91262e+06
130	8.91966	302.533	303.54	243.519	2.06509e+07	1.97457e+07	1.39871e+07	1.43731e+07	2.15547e+07	7.74286e+07	1.16701e+07	3.61451e+06	4.26207e+06	3.45193e+07	6.57585e+07	8.90988e+07	-647556	7.87658e+06	-8.97463e+07	-5.78819e+07	-1.78845e+08
239	9.06028	797.041	798.048	738.027	-3343.92	194857	-124003	5.33355e+06	-24516.2	16339.7	113271	160994	3.12259e+06	3.08175e+06	-96931.5	129611	-2.9616e+06	3.28359e+06	-3.09121e+06	3.38052e+06	-3.22082e+06
36	5.03957	140.983	141.99	81.9692	67130.9	81318.8	-67770.3	1.60873e+07	-101514	-32210	43390.2	82287.3	9.33687e+06	9.32665e+06	-75600.3	11180.2	-9.25458e+06	9.41916e+06	-9.26576e+06	9.49476e+06	-9.27694e+06
179	3.00323	418.325	419.332	359.311	2.58641e+07	2.03135e+07	3.57239e+07	-11417.9	3.16002e+07	2.18244e+07	1.36159e+07	7.80498e+06	1.95504e+07	1.61847e+07	8.20846e+06	3.54403e+07	-1.17454e+07	2.73554e+07	-4.71858e+07	1.91469e+07	-8.26261e+07
185	2.74894	439.113	440.12	380.099	-174303	9.12997e+06	-99879.4	-136662	-111125	25729.3	5.32211e+06	5.35047e+06	18848.5	87323.3	-5.29638e+06	5.34784e+06	5.33162e+06	5.36932e+06	-16222.7	1.06657e+07	-5.36406e+06
134	9.10031	306.026	307.033	247.012	75727.8	370254	277431	1.50682e+07	203319	35661.3	195511	150580	8.5609e+06	8.63102e+06	-159850	231173	-8.41032e+06	8.71148e+06	-8.64149e+06	8.87133e+06	-8.87267e+06
136	10.4218	307.079	308.087	248.066	4.05663e+07	4.32472e+07	2.73938e+07	2.16041e+07	5.13253e+07	1.60317e+08	2.42318e+07	8.48561e+06	1.57564e+07	7.3034e+07	1.36085e+08	1.84549e+08	-7.27081e+06	2.4242e+07	-1.9182e+08	-1.11843e+08	-3.76368e+08
72	9.88149	196.894	197.902	137.881	79719.7	68980.7	49781.5	-115787	43799.7	8.48557e+06	43181.6	15167	93911.6	4.92057e+06	8.44239e+06	8.52875e+06	-78744.6	109079	-8.60749e+06	-8.33331e+06	-1.71362e+07
222	10.2866	613.158	614.165	554.144	24956.5	-8590.33	185837	-140700	-296553	1.95623e+07	17342.1	103931	246177	1.14208e+07	1.95449e+07	1.95796e+07	-142245	350108	-1.97219e+07	-1.91948e+07	-3.93015e+07
172	3.01863	403.306	404.314	344.292	6.06207e+07	5.17355e+07	7.93568e+07	-81696	7.57597e+07	5.18253e+07	3.27371e+07	1.41004e+07	4.48615e+07	3.87709e+07	1.90882e+07	8.45623e+07	-3.07611e+07	5.89619e+07	-1.15323e+08	3.98737e+07	-1.99886e+08
113	10.2445	272.088	273.095	213.074	581419	1.2787e+06	-160434	-59.6675	-16333.9	2.51248e+07	640120	719681	88269.9	1.45105e+07	2.44846e+07	2.57649e+07	631411	807951	-2.51335e+07	-2.36767e+07	-5.08984e+07
226	14.176	633.127	634.134	574.113	1.25054e+07	1.37254e+07	6.0892e+06	1.38384e+07	5.3555e+06	2.84235e+06	7.59638e+06	4.10219e+06	4.70013e+06	5.76177e+06	-4.75404e+06	1.04387e+07	-597940	8.80232e+06	-1.10367e+07	1.35564e+07	-2.14754e+07
6	4.97301	94.9807	95.988	35.9669	688067	-105600	-34720.3	9.17616e+06	-145743	24299.3	430978	439195	5.35024e+06	5.33359e+06	-406679	455277	-4.91105e+06	5.78944e+06	-5.36632e+06	6.19611e+06	-5.8216e+06
137	9.92447	308.079	309.086	249.065	4.51166e+06	4.78996e+06	-17611.4	31333.6	2.78656e+06	6.4097e+07	2.68861e+06	2.6989e+06	1.60505e+06	3.62192e+07	6.14084e+07	6.67856e+07	1.09386e+06	4.30395e+06	-6.56917e+07	-5.71044e+07	-1.32477e+08
90	8.83952	227.108	228.115	168.094	1.39587e+09	1.51437e+09	1.44689e+09	1.5306e+09	1.9497e+09	1.36019e+09	8.42199e+08	5.94382e+07	2.69404e+08	3.03372e+08	5.17993e+08	2.20239e+09	-2.09966e+08	3.28842e+08	-2.41236e+09	-1.89151e+08	-4.61475e+09
246	2.58777	866.505	867.512	807.491	741633	-41840.3	4.81321e+06	505262	4.29669e+06	6.30138e+06	440543	2.6065e+06	2.35231e+06	2.9436e+06	5.86084e+06	6.74192e+06	254193	4.95881e+06	-6.48773e+06	-902021	-1.32297e+07
142	14.2726	316.059	317.067	257.045	2.2319e+06	3.04164e+06	-11053.6	2.33898e+06	51656.6	-90894.9	1.57511e+06	1.58143e+06	1.33906e+06	1.3636e+06	-1.66601e+06	1.48422e+06	242370	2.92048e+06	-1.24185e+06	4.58649e+06	-2.72607e+06
148	10.528	328.058	329.066	269.044	2.86242e+08	3.55114e+08	2.54161e+08	2.31036e+08	3.68165e+08	4.74569e+07	1.88319e+08	5.15816e+07	7.34122e+07	1.60914e+08	-1.40862e+08	2.35776e+08	-2.18306e+07	1.24994e+08	-2.57606e+08	2.65856e+08	-4.93382e+08
56	6.95863	175.044	176.051	116.03	1.32692e+07	2.3891e+07	1.17141e+07	1.30192e+07	1.49896e+07	1.06265e+07	1.19698e+07	6.62718e+06	1.64897e+06	2.18496e+06	-1.34338e+06	2.25963e+07	4.97821e+06	8.27616e+06	-1.76181e+07	9.61954e+06	-4.02144e+07
102	3.18503	255.009	256.017	195.995	3.94524e+06	42738.4	7.5444e+06	-49640	1.10471e+07	1.08578e+07	2.26549e+06	3.75185e+06	5.6727e+06	6.35278e+06	8.5923e+06	1.31233e+07	-1.92085e+06	9.42455e+06	-1.50441e+07	832251	-2.81674e+07
46	5.15121	154.965	155.973	95.9516	766455	133884	172826	6.737e+06	25182.7	60508.5	409339	354508	3.83316e+06	3.86491e+06	-348831	469848	-3.47865e+06	4.18767e+06	-3.9485e+06	4.5365e+06	-4.41835e+06
82	14.6634	217.003	218.01	157.989	3.19196e+07	1.3518e+07	4.56588e+07	57977	9.1048e+07	7.17072e+07	1.60219e+07	1.61267e+07	4.5495e+07	4.79355e+07	5.56853e+07	8.77291e+07	-2.93684e+07	6.16217e+07	-1.17097e+08	5.93639e+06	-2.04827e+08
19	14.7304	118.051	119.058	59.0369	1.07984e+07	1.63994e+07	1.97045e+06	6.5501e+06	1.06692e+07	48664.2	8.3358e+06	7.27437e+06	4.3514e+06	5.35461e+06	-8.28714e+06	8.38447e+06	2.92297e+06	1.16258e+07	-5.4615e+06	1.99129e+07	-1.3846e+07
54	7.10413	174.041	175.048	115.027	3.97784e+08	6.81983e+08	3.10437e+08	3.76102e+08	4.4978e+08	2.79197e+08	3.42564e+08	1.9427e+08	6.97102e+07	8.55545e+07	-6.33667e+07	6.21761e+08	1.2456e+08	2.6398e+08	-4.97202e+08	3.27347e+08	-1.11896e+09
85	5.43212	219.107	220.114	160.093	122821	3.85392e+06	-72390.9	281772	41752.7	456283	2.19042e+06	2.21266e+06	180771	208126	-1.73413e+06	2.6467e+06	2.03189e+06	2.39343e+06	-614815	4.12756e+06	-3.26152e+06
20	16.0324	119.035	120.042	60.021	2.45428e+08	2.49402e+08	3.51805e+08	2.81104e+08	4.2996e+08	2.73409e+08	1.42859e+08	6.03028e+07	7.44591e+07	8.82474e+07	1.30551e+08	4.16268e+08	-1.41563e+07	1.34762e+08	-4.30424e+08	4.21134e+06	-8.46692e+08
178	3.30603	418.158	419.165	359.144	-86633.5	205033	611961	-52813	54209.9	3.73963e+06	149738	350878	356946	2.15933e+06	3.58989e+06	3.88936e+06	-6068.03	707825	-3.89543e+06	-2.88206e+06	-7.7848e+06
101	5.40114	254.08	255.087	195.066	860956	5.73352e+06	-29389.5	440607	-189355	1.91732e+06	3.09176e+06	3.1023e+06	327449	1.08133e+06	-1.17443e+06	5.00908e+06	2.77485e+06	3.42975e+06	-2.23423e+06	4.60418e+06	-7.2433e+06
14	6.96776	114.02	115.027	55.0057	7.79293e+06	1.58185e+07	6.44303e+06	7.57343e+06	8.7658e+06	6.80416e+06	7.9095e+06	5.06837e+06	1.16152e+06	988398	-1.10534e+06	1.47137e+07	3.90685e+06	6.2299e+06	-1.08068e+07	7.33524e+06	-2.55205e+07
49	5.02464	159.066	160.074	100.052	-29690.5	3.8999e+07	90809.1	8.6679e+06	80957.2	-238769	2.25247e+07	2.24985e+07	4.95483e+06	5.0525e+06	-2.27634e+07	2.22859e+07	1.75437e+07	2.74534e+07	-4.74217e+06	5.02168e+07	-2.70281e+07
3	6.7219	89.0243	90.0316	30.0105	5.86747e+08	6.00598e+08	3.13168e+08	6.32394e+08	7.64614e+08	4.00608e+08	3.42827e+08	1.62097e+08	2.32089e+08	1.84259e+08	5.77811e+07	7.43435e+08	-6.99916e+07	3.94187e+08	-8.13426e+08	3.36405e+08	-1.55686e+09
26	3.42238	129.092	130.099	70.0781	3.72696e+06	-60267.7	-179649	732787	-74909.5	-131117	2.16935e+06	2.22182e+06	499314	483368	-2.30047e+06	2.03823e+06	1.72251e+06	2.72114e+06	-315724	5.0216e+06	-2.35396e+06
17	3.59878	115.076	116.084	56.0625	9.9733e+06	255688	135168	1.70038e+06	1.09463e+06	236855	5.68569e+06	5.64558e+06	789237	735368	-5.44884e+06	5.92255e+06	4.85634e+06	6.43481e+06	-1.06621e+06	1.18837e+07	-6.98876e+06
177	3.04659	417.322	418.329	358.308	1.55724e+08	1.33817e+08	1.98861e+08	109652	2.05362e+08	1.4883e+08	8.42977e+07	3.30947e+07	1.16671e+08	1.06021e+08	6.45326e+07	2.33128e+08	-8.35766e+07	1.49766e+08	-3.16705e+08	8.52334e+07	-5.49833e+08
202	8.57284	508.985	509.992	449.971	-135421	2.56866e+06	3.98383e+06	4.17995e+06	6.54214e+06	26475.3	1.52349e+06	2.09297e+06	1.42381e+06	3.29862e+06	-1.49702e+06	1.54997e+06	669157	3.51677e+06	-880811	5.01379e+06	-2.43078e+06
203	4.80916	517.179	518.186	458.165	9.84236e+06	1.70081e+07	1.34041e+07	1.06078e+07	1.42384e+07	1.0807e+07	8.53882e+06	3.58287e+06	1.9016e+06	2.04107e+06	2.26818e+06	1.93458e+07	1.68126e+06	5.48447e+06	-1.76646e+07	3.21628e+06	-3.70104e+07
53	17.0983	172.958	173.965	113.944	6.35384e+07	6.20177e+07	-5049.02	12343.8	3.69225e+07	2.52967e+08	3.62528e+07	3.62558e+07	2.13151e+07	1.3664e+08	2.16714e+08	2.8922e+08	1.49407e+07	5.75709e+07	-2.74279e+08	-1.59143e+08	-5.63499e+08
39	3.30598	143.108	144.115	84.0938	4.92727e+07	2.2108e+07	2.78082e+07	3.78042e+07	4.96301e+07	3.06784e+07	2.46795e+07	1.43244e+07	1.09237e+07	9.57249e+06	5.99891e+06	5.53579e+07	3.40068e+06	2.52482e+07	-5.19572e+07	1.92492e+07	-1.07315e+08
70	9.8584	194.906	195.913	135.892	132066	1.09421e+07	12841.9	-32070.4	-11571.3	3.34825e+07	6.2796e+06	6.27587e+06	22484.5	1.93437e+07	2.72029e+07	3.97621e+07	6.25338e+06	6.29835e+06	-3.35087e+07	-2.09046e+07	-7.32709e+07
77	4.46032	210.931	211.939	151.918	6.77072e+06	4.62367e+06	4.60172e+06	7.36908e+06	2.76767e+06	2.6767e+06	3.45995e+06	1.24599e+06	2.31642e+06	2.68327e+06	-783244	6.13665e+06	-1.07044e+06	3.56241e+06	-7.20709e+06	4.34565e+06	-1.33437e+07
27	7.35803	130.051	131.058	71.0369	2.49941e+07	4.43969e+07	1.91999e+07	2.29588e+07	2.74942e+07	2.35603e+07	2.2257e+07	1.31968e+07	4.15321e+06	2.46329e+06	1.30326e+06	4.58173e+07	9.04358e+06	1.735e+07	-3.67737e+07	1.60467e+07	-8.2591e+07
220	14.0991	611.145	612.152	552.131	4.93046e+07	4.70976e+07	2.54768e+07	3.96977e+07	3.20943e+07	7.89594e+07	2.78505e+07	1.31662e+07	7.11616e+06	2.51516e+07	5.11089e+07	1.0681e+08	6.05005e+06	2.02824e+07	-1.0076e+08	-3.08266e+07	-2.0757e+08
171	3.30033	403.139	404.147	344.126	1.84362e+06	38881.2	1.15818e+07	189362	7.5974e+06	1.53889e+07	1.05327e+06	6.20924e+06	5.78132e+06	7.60057e+06	1.43356e+07	1.64422e+07	427921	1.19906e+07	-1.60142e+07	-2.34506e+06	-3.24564e+07
143	14.6292	316.117	317.124	257.103	4.61573e+07	5.78e+07	3.66862e+07	4.20158e+07	5.61252e+07	5.5351e+07	3.05691e+07	1.05755e+07	1.00445e+07	7.932e+06	2.47818e+07	8.59201e+07	530991	2.062e+07	-8.53891e+07	-4.16181e+06	-1.71309e+08
224	8.86891	628.056	629.063	569.042	9.12632e+06	5.66097e+06	2.05418e+06	-11462.4	8.47418e+06	1.81344e+07	4.60666e+06	3.5363e+06	4.42511e+06	9.07929e+06	1.35278e+07	2.27411e+07	-888805	7.96141e+06	-2.36299e+07	-5.56637e+06	-4.6371e+07
107	2.78113	265.148	266.155	206.134	3.06027e+08	5.11106e+08	5.17665e+08	5.25214e+08	4.95343e+08	4.41686e+08	2.57209e+08	1.2034e+08	1.55324e+07	4.2325e+07	1.84476e+08	6.98895e+08	1.04808e+08	1.35873e+08	-5.94087e+08	-4.86035e+07	-1.29298e+09
129	14.6103	302.101	303.108	243.087	1.37383e+07	1.71158e+07	1.06872e+07	1.03729e+07	1.72109e+07	1.93684e+07	9.06536e+06	3.21571e+06	3.86041e+06	4.6963e+06	1.0303e+07	2.84338e+07	-644700	7.07613e+06	-2.90785e+07	-3.22692e+06	-5.75122e+07
214	10.084	585.213	586.22	526.199	1.64008e+08	1.78628e+08	1.95623e+08	1.7875e+08	2.37219e+08	76744.5	9.918e+07	1.58224e+07	3.00931e+07	1.23544e+08	-9.91033e+07	9.92568e+07	-1.42707e+07	4.59155e+07	-1.13527e+08	1.45019e+08	-2.12784e+08
189	10.4861	448.017	449.024	389.003	2.71934e+07	2.66957e+07	1.45375e+07	1.40377e+07	3.59501e+07	77272.9	1.55582e+07	7.16752e+06	1.25093e+07	1.80827e+07	-1.54809e+07	1.56355e+07	-5.34182e+06	1.96769e+07	-2.09773e+07	3.51578e+07	-3.66128e+07
176	3.31771	417.155	418.163	358.142	1.586e+07	9.80555e+06	3.89641e+07	1.38729e+06	3.7886e+07	5.3785e+07	8.00342e+06	1.53876e+07	2.13906e+07	2.68653e+07	4.57816e+07	6.17884e+07	-6.00292e+06	3.67782e+07	-6.77914e+07	-9.0034e+06	-1.2958e+08
75	5.06968	208.935	209.942	149.921	8.48457e+07	1.76808e+08	7.65005e+07	9.57004e+07	1.09571e+08	7.86867e+07	8.8428e+07	5.56604e+07	1.66066e+07	1.54688e+07	-9.74133e+06	1.67115e+08	3.90537e+07	7.2267e+07	-1.28061e+08	8.20083e+07	-2.95176e+08
221	14.0322	612.148	613.155	553.134	5.0786e+06	5.0526e+06	771810	2.96074e+06	1.22526e+06	1.29855e+07	2.92433e+06	2.47905e+06	1.15535e+06	6.34838e+06	1.00612e+07	1.59098e+07	1.32371e+06	3.6344e+06	-1.45861e+07	-6.42678e+06	-3.0496e+07
154	9.19081	347.128	348.135	288.114	6.04238e+07	7.11856e+07	6.6551e+07	7.80679e+07	7.81641e+07	-117903	3.83714e+07	5.39809e+06	6.67721e+06	4.51684e+07	-3.84893e+07	3.82534e+07	-1.27912e+06	1.20753e+07	-3.95326e+07	5.05646e+07	-7.7786e+07
187	3.20306	445.187	446.194	386.173	3.1921e+06	317323	1.78184e+07	-66865.1	9.25872e+06	2.55675e+07	1.7584e+06	9.3851e+06	8.94537e+06	1.29747e+07	2.38091e+07	2.73259e+07	439736	1.83305e+07	-2.68862e+07	-5.47862e+06	-5.4212e+07
10	14.5649	104.035	105.043	45.0214	2.73275e+07	3.56672e+07	8.17328e+06	1.84883e+07	2.54532e+07	1.40619e+07	1.86569e+07	1.4097e+07	8.69393e+06	5.74261e+06	-4.59504e+06	3.27188e+07	5.40307e+06	2.27909e+07	-2.73158e+07	2.7386e+07	-6.00346e+07
42	10.1727	146.046	147.053	87.0318	2.17012e+08	2.59754e+08	1.37403e+08	1.40368e+08	2.19223e+08	3.62987e+08	1.3928e+08	6.20943e+07	4.64064e+07	1.12876e+08	2.23708e+08	5.02267e+08	1.56879e+07	1.08501e+08	-4.86579e+08	-1.15207e+08	-9.88847e+08
24	6.46657	128.035	129.043	69.0214	1.31485e+08	3.3521e+08	6.10628e+07	1.67637e+08	1.35788e+08	9.70355e+07	1.68897e+08	1.42373e+08	5.47055e+07	3.53568e+07	-7.1862e+07	2.65933e+08	8.76673e+07	1.97078e+08	-1.78266e+08	2.6894e+08	-4.44199e+08
13	10.9631	112.985	113.993	53.9716	7.23878e+08	9.44461e+08	8.83162e+08	9.50697e+08	1.0841e+09	-32474.1	4.94075e+08	1.13861e+08	1.02251e+08	5.91188e+08	-4.94108e+08	4.94043e+08	1.16101e+07	2.16111e+08	-4.82433e+08	7.10219e+08	-9.76475e+08
244	10.2662	839.307	840.315	780.293	4.92163e+07	6.895e+07	6.19427e+07	8.6771e+07	5.52473e+07	10896.7	3.55096e+07	1.0004e+07	1.66083e+07	4.39168e+07	-3.54987e+07	3.55205e+07	-6.60431e+06	2.66123e+07	-4.21248e+07	6.2111e+07	-7.76453e+07
215	8.71843	590.988	591.995	531.974	2.23837e+06	1.11677e+07	1.80047e+07	1.43007e+07	8.65687e+06	-10027.3	5.90829e+06	7.90628e+06	4.70735e+06	7.20838e+06	-5.91832e+06	5.89827e+06	3.19893e+06	1.26136e+07	-2.69933e+06	1.8532e+07	-8.5976e+06
156	10.1674	350.945	351.952	291.931	1.47642e+07	2.56763e+07	1.44226e+07	2.68872e+07	1.58032e+07	99523	1.28861e+07	6.40101e+06	6.83286e+06	1.34601e+07	-1.27865e+07	1.29856e+07	-431858	1.32339e+07	-1.34175e+07	2.60204e+07	-2.6403e+07
18	5.23805	117.019	118.027	58.0054	1.64688e+07	4.39323e+07	5.20227e+06	2.3569e+07	1.7762e+07	7.0597e+06	2.21943e+07	1.99215e+07	9.388e+06	8.37476e+06	-1.51346e+07	2.9254e+07	1.05335e+07	2.93095e+07	-1.87205e+07	4.44441e+07	-4.79744e+07
182	3.19488	431.17	432.178	372.156	151696	20077.2	1.94942e+06	66607.9	-29308.4	4.12605e+06	82270.8	1.07792e+06	1.11576e+06	2.37189e+06	4.04378e+06	4.20832e+06	-37839.7	2.19368e+06	-4.24616e+06	-1.8501e+06	-8.45448e+06
197	10.0448	482.205	483.213	423.191	3.91636e+08	4.85556e+08	5.10723e+08	5.52871e+08	5.71806e+08	-110471	2.57541e+08	6.27642e+07	3.12676e+07	3.24868e+08	-2.57651e+08	2.5743e+08	3.14966e+07	9.40318e+07	-2.25934e+08	3.51683e+08	-4.83364e+08
204	9.07065	523.001	524.008	463.987	1.04753e+08	1.63465e+08	1.80468e+08	1.98192e+08	1.63427e+08	-95787	8.28057e+07	3.97261e+07	1.73837e+07	1.05882e+08	-8.29015e+07	8.27099e+07	2.23424e+07	5.71097e+07	-6.03675e+07	1.40011e+08	-1.43077e+08
234	10.3562	735.297	736.304	676.283	4.3804e+08	5.70433e+08	5.79793e+08	6.56458e+08	6.45246e+08	2.9668e+06	2.98552e+08	7.92774e+07	4.14075e+07	3.74099e+08	-2.95585e+08	3.01519e+08	3.78699e+07	1.20685e+08	-2.63649e+08	4.1627e+08	-5.65168e+08
217	9.07039	605.004	606.011	545.99	8.20153e+07	1.5034e+08	1.72337e+08	1.97702e+08	1.28689e+08	258309	7.52734e+07	4.70994e+07	3.49076e+07	1.00201e+08	-7.50151e+07	7.55318e+07	1.21918e+07	8.2007e+07	-6.33399e+07	1.57022e+08	-1.38872e+08
97	14.6197	242.08	243.087	183.066	1.81417e+07	2.17494e+07	1.19209e+07	1.46386e+07	2.02567e+07	2.10766e+07	1.16559e+07	4.97181e+06	4.25117e+06	3.50435e+06	9.42066e+06	3.27325e+07	720635	9.22298e+06	-3.20118e+07	-197674	-6.47443e+07
23	12.3179	127.001	128.008	67.9873	4.44041e+09	5.76424e+09	5.89084e+09	6.682e+09	6.58425e+09	7.78661e+07	3.01928e+09	8.03356e+08	4.31335e+08	3.785e+09	-2.94141e+09	3.09714e+09	3.72021e+08	1.23469e+09	-2.72512e+09	4.1761e+09	-5.82227e+09
8	2.80867	98.9489	99.9562	39.9351	7.37133e+06	27878.4	3.15914e+06	1.71925e+07	473993	155114	4.2478e+06	3.68496e+06	8.97826e+06	9.7458e+06	-4.09269e+06	4.40292e+06	-5.2933e+06	1.26632e+07	-9.69622e+06	1.67559e+07	-1.40991e+07
186	9.04979	440.998	442.005	381.984	9.97751e+07	1.55606e+08	1.73573e+08	1.82802e+08	1.72453e+08	73291.3	7.883e+07	3.84837e+07	5.67898e+06	1.02641e+08	-7.87567e+07	7.89033e+07	3.28047e+07	4.41627e+07	-4.60986e+07	1.22919e+08	-1.25002e+08
92	10.9288	228.07	229.077	169.056	7.10289e+07	6.02579e+07	8.47331e+07	5.13852e+07	1.17868e+08	1.01039e+07	3.82799e+07	1.22669e+07	3.32414e+07	5.43709e+07	-2.8176e+07	4.83837e+07	-2.09745e+07	4.55083e+07	-6.93583e+07	7.36843e+07	-1.17742e+08
89	14.6405	225.061	226.069	166.048	1.98919e+07	3.38167e+07	3.31796e+07	5.56303e+07	2.87145e+07	1.62576e+07	1.69958e+07	7.86203e+06	1.44247e+07	2.0124e+07	-738204	3.32534e+07	-6.56266e+06	2.22867e+07	-3.9816e+07	2.30249e+07	-7.30694e+07
76	9.81558	209.004	210.011	149.99	2.78113e+08	4.30373e+08	4.69447e+08	5.57554e+08	4.26098e+08	-209150	2.18232e+08	1.01093e+08	6.6986e+07	2.91582e+08	-2.18441e+08	2.18023e+08	3.41067e+07	1.68079e+08	-1.83916e+08	3.8652e+08	-4.01939e+08
200	9.48748	495.217	496.224	436.203	2.28083e+08	2.85605e+08	3.00462e+08	3.6338e+08	3.21045e+08	189144	1.51052e+08	3.82281e+07	3.20793e+07	1.98598e+08	-1.50863e+08	1.51241e+08	6.14878e+06	7.03073e+07	-1.45092e+08	2.2117e+08	-2.96333e+08
123	9.97581	291.007	292.014	231.993	5.80067e+08	9.04076e+08	9.71483e+08	1.19579e+09	8.55106e+08	60279.7	4.58042e+08	2.09258e+08	1.73169e+08	6.16028e+08	-4.57981e+08	4.58102e+08	3.60884e+07	3.82427e+08	-4.22014e+08	8.40408e+08	-8.80116e+08
115	9.15922	276.991	277.999	217.977	1.47327e+08	1.9233e+08	2.12309e+08	2.22883e+08	2.43934e+08	34297.2	1.00599e+08	3.32844e+07	1.6099e+07	1.35149e+08	-1.00565e+08	1.00634e+08	1.71854e+07	4.93833e+07	-8.34482e+07	1.49948e+08	-1.84082e+08
37	11.5687	141.017	142.024	82.0029	1.25128e+10	1.65638e+10	1.73101e+10	2.02746e+10	1.82761e+10	1.3099e+09	8.63465e+09	2.58138e+09	1.51194e+09	1.04204e+10	-7.32474e+09	9.94455e+09	1.06945e+09	4.09332e+09	-8.8751e+09	1.14181e+10	-1.88197e+10
231	9.07951	687.006	688.014	627.993	5.67445e+07	1.2495e+08	1.43114e+08	1.81565e+08	8.30595e+07	158721	6.25624e+07	4.5537e+07	4.9646e+07	9.08149e+07	-6.24037e+07	6.27211e+07	-4.10901e+06	9.51831e+07	-6.68301e+07	1.57587e+08	-1.29551e+08
223	9.11318	619.019	620.026	560.005	1.09734e+08	2.35801e+08	2.54556e+08	3.30814e+08	1.60778e+08	-48958.2	1.17994e+08	7.87593e+07	8.51681e+07	1.65453e+08	-1.18043e+08	1.17945e+08	-6.40886e+06	1.63927e+08	-1.24354e+08	2.81971e+08	-2.42299e+08
108	2.72328	266.151	267.158	207.137	2.90983e+07	5.29647e+07	5.46626e+07	5.30045e+07	4.76138e+07	4.50721e+07	2.65253e+07	1.42946e+07	3.68543e+06	4.0506e+06	1.85468e+07	7.15973e+07	1.06092e+07	1.798e+07	-6.09881e+07	-566760	-1.32585e+08
235	9.50527	736.3	737.307	677.286	1.11949e+08	1.39164e+08	1.39912e+08	1.71812e+08	1.59811e+08	121559	7.37559e+07	1.59325e+07	1.61123e+07	9.58491e+07	-7.36343e+07	7.38775e+07	-179752	3.20448e+07	-7.40572e+07	1.05679e+08	-1.47935e+08
2	10.2034	88.0403	89.0476	29.0264	2.12036e+07	3.22158e+07	1.32868e+07	1.76126e+07	2.08355e+07	2.23822e+07	1.63744e+07	9.50658e+06	3.78773e+06	2.43339e+06	6.00781e+06	3.87565e+07	5.71886e+06	1.32943e+07	-3.30377e+07	7.2865e+06	-7.17942e+07
160	9.57449	373.01	374.017	313.996	4.45802e+08	7.42607e+08	7.97248e+08	9.9948e+08	6.66832e+08	-93334.7	3.73786e+08	1.89118e+08	1.67611e+08	5.09017e+08	-3.7388e+08	3.73693e+08	2.15069e+07	3.56729e+08	-3.52186e+08	7.30609e+08	-7.25879e+08
158	9.13134	358.994	360.001	299.98	1.66811e+08	2.2419e+08	2.46645e+08	2.71064e+08	2.70806e+08	-55688.4	1.16461e+08	4.11701e+07	1.40247e+07	1.56457e+08	-1.16517e+08	1.16405e+08	2.71454e+07	5.51948e+07	-8.92601e+07	1.71712e+08	-2.05666e+08
88	10.5136	223.02	224.027	164.006	9.14359e+08	1.47081e+09	1.56832e+09	1.97769e+09	1.34902e+09	-10325.4	7.42629e+08	3.52801e+08	3.19087e+08	1.01048e+09	-7.42639e+08	7.42619e+08	3.37146e+07	6.71888e+08	-7.08904e+08	1.41453e+09	-1.45152e+09
188	10.2304	446.963	447.971	387.95	-1271.72	1.09119e+07	2.64532e+06	2.15213e+07	-40055.9	-46481.7	6.30022e+06	5.69264e+06	1.17502e+07	1.24503e+07	-6.34671e+06	6.25374e+06	-6.05761e+06	1.74429e+07	-1.23113e+07	2.37896e+07	-1.85651e+07
131	9.89325	305.023	306.03	246.009	8.64689e+08	1.5014e+09	1.5868e+09	2.06494e+09	1.24723e+09	96545.4	7.53577e+08	3.94573e+08	4.10809e+08	1.03984e+09	-7.53481e+08	7.53674e+08	-1.62357e+07	8.05382e+08	-7.6991e+08	1.55886e+09	-1.52358e+09
207	9.10854	537.016	538.024	478.002	1.64747e+08	3.14504e+08	3.4129e+08	4.36241e+08	2.49042e+08	9596.44	1.57311e+08	9.51422e+07	9.36026e+07	2.18845e+08	-1.57302e+08	1.57321e+08	1.53962e+06	1.88745e+08	-1.55781e+08	3.46047e+08	-3.13102e+08
229	8.95141	672.991	673.999	613.978	3.05044e+06	3.43427e+07	4.29607e+07	4.63021e+07	1.68907e+07	34281.4	1.90083e+07	2.10012e+07	1.6103e+07	2.34161e+07	-1.8974e+07	1.90425e+07	4.8982e+06	3.71042e+07	-1.41443e+07	5.60782e+07	-3.31869e+07
237	9.10277	783.026	784.033	724.012	91807.9	2.11074e+07	2.28841e+07	6.67655e+07	-17495.1	-16086.8	1.21597e+07	1.26774e+07	3.39363e+07	3.85568e+07	-1.21758e+07	1.21436e+07	-2.12589e+07	4.66137e+07	-3.34025e+07	5.87895e+07	-4.55461e+07
196	9.37341	481.202	482.209	422.188	2.43697e+09	2.78746e+09	2.86129e+09	2.98461e+09	3.6033e+09	6.30998e+08	1.51831e+09	2.26693e+08	3.97608e+08	1.56827e+09	-8.87312e+08	2.14931e+09	-1.70915e+08	6.24302e+08	-2.32022e+09	1.51161e+09	-4.46953e+09
190	9.12963	455.013	456.021	396	2.27077e+08	3.74281e+08	4.08891e+08	5.14126e+08	3.47473e+08	127656	1.88556e+08	9.65431e+07	8.42815e+07	2.62239e+08	-1.88428e+08	1.88683e+08	1.22616e+07	1.80825e+08	-1.76422e+08	3.69252e+08	-3.65105e+08
22	10.4646	124.007	125.015	64.9934	4.15266e+08	3.84848e+08	2.73053e+08	2.47122e+08	5.23145e+08	2.05175e+08	2.31473e+08	7.48866e+07	1.52429e+08	1.72749e+08	-2.62981e+07	4.36648e+08	-7.75426e+07	2.27316e+08	-5.14191e+08	2.53614e+08	-9.50839e+08
184	10.2334	432.948	433.955	373.934	-94924.3	5.67761e+06	1.53103e+06	1.05829e+07	65234.8	-63947.4	3.30561e+06	2.97657e+06	5.69657e+06	6.11e+06	-3.36955e+06	3.24166e+06	-2.71999e+06	8.67314e+06	-5.96165e+06	1.20427e+07	-9.20331e+06
236	9.01484	769.01	770.018	709.996	-3602.21	9.28144e+06	1.42408e+07	3.43975e+07	-118810	103311	5.35948e+06	7.23083e+06	1.73391e+07	1.98642e+07	-5.25617e+06	5.46279e+06	-1.01083e+07	2.45699e+07	-1.55711e+07	2.98261e+07	-2.10339e+07
209	9.1378	551.032	552.039	492.018	1.01533e+08	2.49482e+08	2.63987e+08	3.82287e+08	1.33157e+08	-22149.4	1.25458e+08	8.98987e+07	1.24618e+08	1.94063e+08	-1.2548e+08	1.25436e+08	-3.47188e+07	2.14516e+08	-1.60155e+08	3.39997e+08	-2.85591e+08
132	14.1078	305.068	306.076	246.055	3.69037e+07	3.61724e+07	2.04024e+07	3.3387e+07	2.31032e+07	4.31724e+07	2.10983e+07	9.32313e+06	6.85141e+06	1.00356e+07	2.20741e+07	6.42707e+07	2.47172e+06	1.61745e+07	-6.17989e+07	-5.89953e+06	-1.2607e+08
163	9.45921	387.026	388.033	328.012	4.8846e+08	9.15836e+08	9.78871e+08	1.35291e+09	7.14966e+08	-38316.4	4.58257e+08	2.6681e+08	3.20552e+08	6.76839e+08	-4.58295e+08	4.58219e+08	-5.37415e+07	5.87362e+08	-5.1196e+08	1.04566e+09	-9.70179e+08
193	9.13117	469.029	470.036	410.015	1.93379e+08	3.77173e+08	4.09312e+08	5.69296e+08	2.79486e+08	30432.1	1.88607e+08	1.16505e+08	1.45166e+08	2.84648e+08	-1.88576e+08	1.88637e+08	-2.86609e+07	2.61671e+08	-2.17298e+08	4.50247e+08	-4.05935e+08
38	9.32873	142.02	143.027	83.006	1.1752e+08	1.81366e+08	2.09746e+08	2.61125e+08	1.87118e+08	-100828	9.1997e+07	4.72356e+07	3.79225e+07	1.34639e+08	-9.20978e+07	9.18961e+07	9.31316e+06	8.51581e+07	-8.2583e+07	1.77256e+08	-1.74479e+08
232	9.11855	701.023	702.03	642.009	5.12027e+07	1.5323e+08	1.65666e+08	2.44334e+08	6.75562e+07	-23509.7	7.8007e+07	6.2804e+07	8.85669e+07	1.2618e+08	-7.80305e+07	7.79834e+07	-2.57629e+07	1.51371e+08	-1.03746e+08	2.29401e+08	-1.8173e+08
159	10.1821	364.96	365.967	305.946	2.0793e+07	4.86481e+07	2.8579e+07	6.34226e+07	1.99797e+07	4959.11	2.44092e+07	1.43719e+07	2.30047e+07	3.24244e+07	-2.44042e+07	2.44142e+07	-8.63288e+06	3.73766e+07	-3.3047e+07	6.17808e+07	-5.74612e+07
116	2.92495	279.233	280.24	220.219	1.92085e+07	1.16062e+07	1.20949e+07	4.26921e+06	1.68739e+07	1.82566e+07	9.67342e+06	4.25512e+06	6.36343e+06	7.70756e+06	8.5832e+06	2.793e+07	-2.10831e+06	1.06186e+07	-3.00384e+07	2.03535e+06	-5.79684e+07
79	14.2097	214.049	215.056	155.035	9.27064e+06	1.14607e+07	6.67307e+06	6.32774e+06	8.39364e+06	1.13672e+07	6.08388e+06	2.3967e+06	1.10661e+06	2.53332e+06	5.28333e+06	1.74511e+07	1.29009e+06	3.50331e+06	-1.6161e+07	-1.78002e+06	-3.36121e+07
84	5.36032	218.103	219.111	159.089	8.39185e+07	1.35987e+08	6.10204e+07	9.8748e+07	1.06676e+08	9.10035e+07	6.86123e+07	3.84177e+07	2.43948e+07	7.83629e+06	2.23911e+07	1.59616e+08	1.40229e+07	6.28125e+07	-1.45593e+08	4.04213e+07	-3.05209e+08
133	14.0273	305.57	306.577	246.556	3.37471e+06	2.15427e+06	-171610	1.33634e+06	213248	4.78346e+06	1.70862e+06	1.80165e+06	783515	2.38156e+06	3.07485e+06	6.49208e+06	1.01813e+06	2.58516e+06	-5.47395e+06	-489684	-1.1966e+07
63	6.88958	188.056	189.064	129.042	3.09457e+07	6.13254e+07	3.29029e+07	3.98858e+07	4.81907e+07	3.09464e+07	3.06631e+07	1.70029e+07	7.65342e+06	8.6241e+06	283366	6.16095e+07	9.34948e+06	2.46563e+07	-5.226e+07	2.4373e+07	-1.1387e+08
122	10.0143	285.113	286.12	226.099	7.3322e+08	8.24359e+08	8.20049e+08	9.3184e+08	1.00755e+09	3.09935e+08	4.51938e+08	5.14202e+07	9.43267e+07	3.82788e+08	-1.42002e+08	7.61873e+08	-4.29066e+07	1.45747e+08	-8.04779e+08	2.87749e+08	-1.56665e+09
225	9.13249	633.035	634.042	574.021	3.76577e+07	1.46926e+08	1.50864e+08	2.46658e+08	4.43258e+07	105948	7.63161e+07	6.42531e+07	1.01213e+08	1.31454e+08	-7.62101e+07	7.6422e+07	-3.69604e+07	1.65467e+08	-1.13382e+08	2.41677e+08	-1.89804e+08
58	10.7192	178.973	179.98	119.959	3.11232e+08	3.63412e+08	2.45835e+08	4.16378e+08	4.32202e+08	-55389.5	1.96493e+08	5.89121e+07	1.03334e+08	2.45124e+08	-1.96548e+08	1.96437e+08	-4.44221e+07	1.62246e+08	-2.4086e+08	3.58795e+08	-4.37297e+08
109	2.70655	267.143	268.15	208.129	3.31973e+06	8.74237e+06	1.00361e+07	9.6228e+06	6.25431e+06	7.2769e+06	4.41304e+06	3.56343e+06	2.07443e+06	1.72702e+06	2.86386e+06	1.16899e+07	1.48901e+06	5.63786e+06	-1.02009e+07	2.774e+06	-2.18909e+07
216	9.38293	599.228	600.235	540.214	2.39784e+06	5.55838e+06	8.03793e+06	9.33873e+06	5.29975e+06	-71395.7	2.78764e+06	2.82689e+06	2.06168e+06	4.72075e+06	-2.85904e+06	2.71625e+06	765209	4.88856e+06	-1.95104e+06	7.7476e+06	-4.66728e+06
106	10.21	260.975	261.983	201.961	3.7296e+07	5.24629e+07	3.24395e+07	6.68377e+07	4.69088e+07	-15345.5	2.6998e+07	1.04448e+07	1.72711e+07	3.43229e+07	-2.70133e+07	2.69826e+07	-6.82638e+06	2.77159e+07	-3.3809e+07	5.47292e+07	-6.07916e+07
111	10.1977	268.942	269.949	209.928	3.5075e+07	4.28864e+07	2.72135e+07	4.9931e+07	4.8631e+07	-13682.3	2.28418e+07	7.83647e+06	1.27573e+07	2.84677e+07	-2.28555e+07	2.28281e+07	-4.92079e+06	2.05937e+07	-2.77489e+07	4.34492e+07	-5.0577e+07
11	12.7018	108.012	109.02	48.9984	495434	1.81882e+06	68396	-45743	131752	2.65808e+06	940275	912662	89950.1	1.51242e+06	1.7178e+06	3.59835e+06	822712	1.00261e+06	-2.77564e+06	-715191	-6.37399e+06
126	2.67184	294.182	295.189	235.168	6.17129e+06	8.36264e+06	1.03045e+07	7.78619e+06	7.31348e+06	1.01923e+07	4.33616e+06	2.06786e+06	1.60788e+06	1.54384e+06	5.85616e+06	1.45285e+07	459983	3.67574e+06	-1.40685e+07	-2.18043e+06	-2.8597e+07
50	10.2539	164.957	165.964	105.943	5.70406e+07	4.46832e+07	2.30849e+07	4.01075e+07	9.36974e+07	-28110.3	3.00081e+07	1.71861e+07	3.68505e+07	4.70234e+07	-3.00362e+07	2.998e+07	-1.96644e+07	5.40366e+07	-4.96443e+07	8.40728e+07	-7.96243e+07
32	5.01011	134.895	135.902	75.8807	4.40563e+07	6.57525e+07	4.63307e+07	5.5235e+07	6.48322e+07	3.9041e+07	3.35039e+07	1.19241e+07	9.25292e+06	1.30355e+07	5.53708e+06	7.25448e+07	2.6712e+06	2.1177e+07	-6.98737e+07	1.564e+07	-1.42418e+08
128	10.2315	298.931	299.938	239.917	1.67495e+06	877878	-25891.2	2.97754e+06	-87147.3	-60786.3	837677	850978	1.75198e+06	1.76184e+06	-898464	776891	-901004	2.60296e+06	-1.67789e+06	3.50142e+06	-2.45479e+06
233	9.15311	715.038	716.046	656.025	-94185.6	5.87522e+07	5.89932e+07	1.29097e+08	-34031.2	113879	3.39476e+07	3.40448e+07	6.46447e+07	7.45112e+07	-3.38338e+07	3.40615e+07	-3.05999e+07	9.86895e+07	-6.46615e+07	1.32523e+08	-9.8723e+07
16	6.9072	115.004	116.011	55.9897	3.77159e+06	6.90102e+06	-90087.5	4.33128e+06	3.81615e+06	2.79977e+06	3.45546e+06	3.50194e+06	2.41773e+06	779302	-655685	6.25523e+06	1.08421e+06	5.91967e+06	-5.17102e+06	6.57536e+06	-1.14263e+07
119	10.314	282.957	283.965	223.943	6.69259e+07	1.13698e+08	6.61615e+07	1.60201e+08	7.96505e+07	-135386	5.71456e+07	2.7227e+07	5.08491e+07	8.01685e+07	-5.7281e+07	5.70102e+07	-2.36221e+07	7.80761e+07	-8.06323e+07	1.35357e+08	-1.37643e+08
9	10.5995	102.056	103.063	43.042	9.00583e+06	9.71991e+06	1.11205e+06	-112989	2.15037e+06	1.70006e+07	5.41741e+06	4.77697e+06	1.13296e+06	9.29631e+06	1.15832e+07	2.2418e+07	3.64401e+06	5.90993e+06	-1.8774e+07	-5.67327e+06	-4.1192e+07

## Sheet: Control_Cells_Pos
					Proteïnes
					0.351818	0.40719	0.38439	0.38439	0.416961	0.425104
			M+H=1,0073	M+NH4=18,0338
			1.0073	18.0338	Normalized Areas (per prot)
nºROI	ret time (min)	mzROI	Ad_1	Ad_2	C01	C02	C03	C51	C52	C53	mean T0	SD T0	mean T5	SD T5		T0_min	T0_max	T5_min	T5_max	LB	UB
457	3.06546	837.621	836.613	819.587	2.27643e+06	2.29748e+06	2.2213e+06	919149	449349	508103	1.31994e+06	39343.5	917978	255970	-811842	1.82805e+06	-878635	957322	-2.70668e+06	1.76916e+06	-4.53473e+06
2	9.70455	86.0962	85.0889	68.0624	8.29548e+07	133634	-106655	58488.2	-14586.5	-23443.2	4.78555e+07	4.78864e+07	82753.5	44965	-4.78789e+07	4.7832e+07	4.78036e+07	4.79691e+07	-28397.9	9.5848e+07	-4.78604e+07
3	13.8194	90.0547	89.0474	72.0209	6.34582e+07	124249	13301.1	70010.5	37147.2	-23626.6	3.66017e+07	3.65979e+07	28474	47506.8	-3.66254e+07	3.65781e+07	3.65694e+07	3.66264e+07	-8676.88	7.32518e+07	-3.65868e+07
4	9.13747	90.9764	89.9691	72.9426	147607	5.14492e+07	5.54582e+07	5.8258e+07	6.32532e+07	4.7687e+07	2.96617e+07	3.08415e+07	3.94869e+06	7.94778e+06	1.80253e+07	7.73487e+07	2.68928e+07	3.47902e+07	-5.04559e+07	1.67649e+07	-1.27805e+08
443	3.06556	820.621	819.614	802.587	1.6837e+07	1.56026e+07	1.43135e+07	1.17432e+07	1.08169e+07	1.17886e+07	9.38437e+06	1.26187e+06	1.81156e+06	548336	2.40422e+06	2.1173e+07	-549692	3.07343e+06	-2.17227e+07	669210	-4.28956e+07
6	9.508	91.113	90.1057	73.0792	4.92956e+07	48762.1	5797.25	21081.5	-134296	-20387	2.84467e+07	2.84451e+07	85636.9	80454.2	-2.84671e+07	2.84263e+07	2.83594e+07	2.85307e+07	-66904.7	5.69978e+07	-2.84932e+07
7	11.0222	102.055	101.047	84.0209	4.92569e+07	98966.6	2.92321e+06	-50922.3	35512.3	887872	2.84099e+07	2.76022e+07	1.69272e+06	518865	-2.75221e+07	2.92978e+07	2.59095e+07	2.92949e+07	-3.38832e+06	5.6817e+07	-3.26861e+07
8	14.4018	104.07	103.063	86.0366	7.484e+06	-113234	-34118.3	13080.9	60651.5	-45409.1	4.35392e+06	4.36361e+06	47385	53123.9	-4.39933e+06	4.30851e+06	4.31622e+06	4.41099e+06	7708.67	8.81033e+06	-4.30081e+06
9	12.7316	104.107	103.099	86.073	3.51208e+07	2.24628e+08	3.27381e+08	2.36223e+08	4.00435e+08	4.33739e+08	1.20833e+08	1.48261e+08	8.22721e+07	1.05741e+08	3.12906e+08	5.54573e+08	6.59885e+07	2.30533e+08	-4.88584e+08	-8.23732e+07	-1.04316e+09
60	3.33021	195.149	194.142	177.115	2.94205e+07	3.66637e+07	2.56398e+07	1.10393e+07	1.23007e+07	1.67182e+07	1.94175e+07	5.60185e+06	8.09009e+06	2.98202e+06	-2.69935e+06	3.61357e+07	-2.48824e+06	1.36919e+07	-3.86239e+07	1.63913e+07	-7.47595e+07
74	3.3425	222.16	221.153	204.126	3.25618e+07	4.31855e+07	2.78231e+07	1.25005e+07	1.23413e+07	1.75322e+07	2.25022e+07	7.86683e+06	8.89282e+06	2.9521e+06	-4.96996e+06	4.00344e+07	-1.02598e+06	1.67597e+07	-4.10604e+07	2.17296e+07	-8.10948e+07
12	7.76534	114.066	113.059	96.0322	6.30049e+06	98976.3	1.13994e+06	128298	75875.1	1.90796e+06	3.60933e+06	3.32098e+06	599780	1.04295e+06	-1.70136e+06	5.51729e+06	2.7212e+06	3.92076e+06	-2.79609e+06	5.62213e+06	-8.31337e+06
13	12.5886	116.07	115.063	98.0366	3.20877e+08	28593.8	35692	12752	-99369.5	41728.1	1.8525e+08	1.8524e+08	72271.6	74520	-1.85208e+08	1.85292e+08	1.85167e+08	1.85312e+08	-124275	3.7052e+08	-1.85416e+08
14	11.8804	118.086	117.079	100.052	1.18638e+08	39333.5	2.59307e+06	67574.9	-10418.8	474861	6.84846e+07	6.77481e+07	1.48113e+06	260596	-6.80097e+07	6.89594e+07	6.62669e+07	6.92292e+07	-2.69248e+06	1.37239e+08	-7.16519e+07
15	3.76801	119.085	118.078	101.052	-82890.9	4.64957e+06	-40122.9	526460	205827	-51768.3	2.70865e+06	2.72002e+06	284110	289686	-2.76041e+06	2.65688e+06	2.43591e+06	3.00413e+06	-220964	5.76455e+06	-2.87784e+06
16	8.87782	120.081	119.073	102.047	1.96213e+07	17810.6	-65053.7	82702.5	15257.9	4122.28	1.13232e+07	1.13421e+07	73971.4	42519.8	-1.13191e+07	1.13273e+07	1.12681e+07	1.14161e+07	-59212.6	2.27352e+07	-1.13866e+07
429	3.12845	810.601	809.594	792.568	4.47606e+07	4.00834e+07	3.69931e+07	3.58286e+07	3.04771e+07	3.02392e+07	2.46033e+07	3.91065e+06	3.47499e+06	3.16063e+06	5.63591e+06	5.48424e+07	435660	7.38565e+06	-5.44068e+07	1.74974e+06	-1.09249e+08
399	3.07556	769.593	768.586	751.56	3.12842e+06	3.57536e+06	2.52255e+06	1.87803e+06	1.77899e+06	2.34893e+06	1.94764e+06	528402	403753	304521	401289	4.29657e+06	124649	932154	-4.17193e+06	530865	-8.4685e+06
398	3.10295	768.591	767.584	750.557	1.5934e+07	1.71075e+07	1.39248e+07	1.38112e+07	1.17493e+07	1.16392e+07	9.55586e+06	1.60951e+06	1.22455e+06	1.22344e+06	2.08334e+06	2.11951e+07	384954	2.83406e+06	-2.08101e+07	750721	-4.20052e+07
20	8.73621	129.06	128.053	111.026	3.39413e+06	833023	30482	279321	1.84508e+06	-58796.7	1.76882e+06	1.75677e+06	983726	1.01577e+06	-1.82762e+06	1.71002e+06	773043	2.7405e+06	-936980	4.56811e+06	-2.647e+06
21	10.9999	130.05	129.042	112.016	5.06493e+07	55336.8	2.78252e+06	1296.03	89390.2	1.03717e+06	2.92264e+07	2.84559e+07	1.58092e+06	574325	-2.81892e+07	3.02636e+07	2.68749e+07	3.00368e+07	-3.38863e+06	5.8226e+07	-3.36522e+07
430	3.09683	811.605	810.597	793.571	1.68497e+07	1.60796e+07	1.3479e+07	1.25635e+07	1.13323e+07	1.16691e+07	9.51321e+06	1.76624e+06	1.0772e+06	636283	2.15589e+06	2.11823e+07	689047	2.84344e+06	-2.04933e+07	687545	-4.16756e+07
23	9.04237	132.084	131.077	114.05	3.15728e+08	1.68811e+07	1.15112e+07	1.57392e+07	1.72937e+07	1.53834e+07	1.77613e+08	1.7411e+08	2.99246e+06	1.01589e+06	-1.6223e+08	1.92997e+08	1.71118e+08	1.77103e+08	-2.18788e+07	3.39333e+08	-2.14876e+08
24	3.0016	135.044	134.037	117.01	-100134	7.49404e+06	231120	6.25201e+06	1.05865e+06	-15660.8	4.35585e+06	4.29207e+06	3.26361e+06	3.35184e+06	-4.37151e+06	4.34019e+06	1.02846e+06	7.55568e+06	-3.31173e+06	1.19272e+07	-7.65192e+06
445	3.05062	821.625	820.618	803.592	4.77084e+06	5.48441e+06	3.73596e+06	3.1534e+06	2.18727e+06	3.47109e+06	2.9814e+06	879132	782219	668645	489698	6.45249e+06	96912.5	1.66135e+06	-6.35558e+06	1.17165e+06	-1.28081e+07
26	11.2177	137.067	136.06	119.033	1.04283e+07	2.02293e+08	1.66459e+08	2.89225e+08	1.75931e+08	1.63224e+08	1.13903e+08	1.02015e+08	6.83087e+07	6.93699e+07	4.93206e+07	2.77127e+08	3.37059e+07	1.70323e+08	-2.43421e+08	1.21003e+08	-5.20547e+08
27	9.49996	138.122	137.114	120.088	4.11494e+07	67771.2	86484.8	149051	-11606.2	-67470.8	2.37381e+07	2.37131e+07	80980.6	112408	-2.38055e+07	2.36706e+07	2.36321e+07	2.37941e+07	-38463.4	4.75996e+07	-2.37091e+07
28	5.79419	139.05	138.043	121.016	94872.1	1.51064e+06	3.2562e+06	1.5806e+07	-41611.2	-83115.1	846073	1.58353e+06	8.36182e+06	9.16163e+06	-929188	762958	-6.77829e+06	9.94534e+06	-7.54125e+06	1.08745e+07	-8.3042e+06
29	11.9587	140.068	139.061	122.034	8606.75	752434	1.15748e+07	5.24713e+06	5.19609e+06	5.52513e+06	431919	6.47369e+06	3.66808e+06	177085	5.09321e+06	5.95705e+06	2.80561e+06	1.01418e+07	-3.15144e+06	5.04857e+06	-9.10849e+06
420	3.07482	795.61	794.602	777.576	7.67497e+06	9.55763e+06	6.92497e+06	6.99687e+06	4.82623e+06	5.12991e+06	5.06246e+06	1.35633e+06	1.23298e+06	1.1754e+06	67452.6	1.01924e+07	123345	2.58931e+06	-1.0069e+07	2.52186e+06	-2.02614e+07
455	3.07019	836.616	835.609	818.583	9.94351e+06	1.21947e+07	8.22867e+06	7.67866e+06	5.9443e+06	6.80591e+06	6.48867e+06	1.98907e+06	1.19226e+06	867187	317243	1.32946e+07	796815	3.18133e+06	-1.24978e+07	2.86409e+06	-2.57923e+07
419	3.09135	794.606	793.599	776.572	2.22737e+07	2.69927e+07	1.95264e+07	1.89187e+07	1.58195e+07	1.58728e+07	1.44159e+07	3.77631e+06	1.9881e+06	1.77412e+06	1.45687e+06	3.02888e+07	1.78821e+06	5.76442e+06	-2.85006e+07	4.30754e+06	-5.87893e+07
346	3.16612	704.523	703.516	686.489	9.0239e+06	1.46776e+07	9.44252e+06	1.62278e+07	1.69648e+07	1.42703e+07	7.40265e+06	3.1503e+06	4.14663e+06	1.39257e+06	6.8676e+06	2.16729e+07	-996339	7.29693e+06	-2.26692e+07	429326	-4.43422e+07
34	11.0918	148.06	147.053	130.026	1.52865e+08	294182	6.83802e+06	24829.1	33269.1	4.38179e+06	8.81718e+07	8.62598e+07	3.93116e+06	2.51306e+06	-8.379e+07	9.25536e+07	8.23287e+07	9.0191e+07	-1.02249e+07	1.73981e+08	-1.02779e+08
35	12.3669	157.097	156.09	139.063	9.26999e+06	41172.8	92223	85670.1	149152	25565.5	5.34014e+06	5.31358e+06	34913.7	61801	-5.31458e+06	5.36571e+06	5.27867e+06	5.3485e+06	-87039.7	1.06631e+07	-5.45275e+06
36	12.5032	160.034	159.027	142	-48435.6	-112049	5.38553e+06	44321.4	-55913.2	1.02085e+06	56263.3	3.15582e+06	3.11309e+06	594848	964584	1.07711e+06	42738.5	6.26891e+06	-1.03437e+06	5.30433e+06	-2.11148e+06
37	10.8132	162.022	161.014	143.988	5.3805e+07	61928	1.41824e+06	-99231.1	110066	923763	3.10464e+07	3.06446e+07	822378	540436	-3.01227e+07	3.19702e+07	2.98222e+07	3.14669e+07	-2.14802e+06	6.15896e+07	-3.41182e+07
421	3.07688	796.621	795.613	778.587	8.41143e+06	4.72071e+06	6.14918e+06	4.24605e+06	2.94537e+06	4.84257e+06	4.21581e+06	1.86099e+06	1.61132e+06	970137	626767	9.05838e+06	249666	3.47231e+06	-8.80871e+06	2.84554e+06	-1.78671e+07
39	14.8501	163.116	162.108	145.082	3.88892e+06	119391	-12223.6	34755.1	-60937.6	29388.4	2.21157e+06	2.21531e+06	47849	53766	-2.18218e+06	2.24096e+06	2.16746e+06	2.26316e+06	-73493	4.44534e+06	-2.31445e+06
401	3.12001	772.586	771.579	754.552	1.65166e+07	1.498e+07	1.36191e+07	1.4047e+07	1.29728e+07	1.25263e+07	9.12427e+06	1.44963e+06	540791	781628	3.40208e+06	2.16506e+07	908842	1.99042e+06	-2.07418e+07	-1.41165e+06	-4.23924e+07
452	3.09293	834.6	833.593	816.567	4.24926e+07	5.32773e+07	3.74355e+07	3.82115e+07	3.41358e+07	3.26342e+07	2.81669e+07	8.09161e+06	2.16418e+06	2.88595e+06	4.46735e+06	6.08011e+07	5.92743e+06	1.02558e+07	-5.48737e+07	5.78844e+06	-1.15675e+08
42	10.3289	165.964	164.956	147.93	-38205.8	8.49302e+06	6.02058e+06	41285	8.93014e+06	2.36942e+06	4.91447e+06	4.38945e+06	4.53191e+06	4.60932e+06	-2.54505e+06	7.28389e+06	-142459	8.92136e+06	-7.42635e+06	1.14664e+07	-1.47102e+07
453	3.07208	835.606	834.599	817.573	1.74104e+07	2.23553e+07	1.52575e+07	1.58082e+07	1.34373e+07	1.357e+07	1.17422e+07	3.63928e+06	1.24083e+06	1.33223e+06	1.82781e+06	2.53121e+07	2.39845e+06	4.88012e+06	-2.29137e+07	3.05231e+06	-4.82258e+07
361	3.13826	718.538	717.531	700.504	2.89682e+06	3.93998e+06	1.8972e+06	4.73135e+06	3.66519e+06	3.68148e+06	2.04098e+06	1.02146e+06	1.43148e+06	610900	1.6405e+06	5.72246e+06	-410018	2.45295e+06	-6.13248e+06	812442	-1.18549e+07
45	10.9782	171.076	170.069	153.042	3.27602e+07	1958.12	36990.5	18879.7	73811.1	-40453	1.89135e+07	1.89029e+07	27991.7	57146.2	-1.8954e+07	1.88731e+07	1.88749e+07	1.89309e+07	1835.25	3.78848e+07	-1.88712e+07
432	3.0898	812.616	811.609	794.582	1.02168e+07	6.22119e+06	8.09464e+06	6.23836e+06	5.5496e+06	6.67316e+06	5.14821e+06	1.99909e+06	1.31639e+06	566542	1.52495e+06	1.18214e+07	682698	3.31548e+06	-1.11387e+07	1.79054e+06	-2.29601e+07
47	9.46723	176.066	175.058	158.032	-67102.8	-78049.7	4.64388e+06	96709.4	5014.92	6.68517e+06	42348.4	2.72305e+06	2.65218e+06	3.83059e+06	6.64282e+06	6.72751e+06	70876.4	5.37523e+06	-6.65664e+06	-1.26759e+06	-1.33842e+07
48	6.86103	177.088	176.081	159.054	37424.1	16790.3	486903	1.75108e+06	92939.2	1.44304e+06	18668.3	265664	866291	881955	1.42437e+06	1.46171e+06	-600627	1.13195e+06	-2.06233e+06	-292414	-3.52404e+06
372	3.19017	733.558	732.55	715.524	8.00372e+07	7.03427e+07	6.49558e+07	7.95961e+07	8.19086e+07	7.64627e+07	4.36803e+07	7.64258e+06	9.19317e+06	2.73325e+06	3.27824e+07	1.20143e+08	-1.55059e+06	1.68357e+07	-1.21694e+08	-1.59466e+07	-2.41837e+08
50	10.7816	180.052	179.044	162.018	3.89188e+06	-38954.4	4633.87	-27390.3	-30562.4	8921.62	2.25826e+06	2.25699e+06	19469.6	21937.8	-2.24934e+06	2.26718e+06	2.23752e+06	2.27646e+06	-29661.6	4.5258e+06	-2.29685e+06
51	15.5235	181.028	180.021	162.994	1.69862e+08	1.14224e+08	1.74001e+07	1.27309e+08	1.97891e+08	7.43199e+07	8.65985e+07	7.71526e+07	9.09567e+07	6.19939e+07	-1.22786e+07	1.60918e+08	-1.38041e+07	1.68109e+08	-1.74722e+08	1.80388e+08	-3.35641e+08
370	3.23286	732.553	731.546	714.519	2.02497e+08	1.74581e+08	1.63686e+08	2.03547e+08	2.03537e+08	1.89086e+08	1.09744e+08	2.00179e+07	2.30108e+07	8.34645e+06	7.93417e+07	2.98829e+08	-2.99287e+06	4.30288e+07	-3.01822e+08	-3.63129e+07	-6.00652e+08
53	10.8858	184.075	183.067	166.041	1.17682e+07	4.97557e+07	2.34698e+07	5.2081e+07	4.99956e+07	3.94349e+07	2.60037e+07	1.94547e+07	1.59508e+07	6.7799e+06	1.34312e+07	6.54386e+07	3.50396e+06	3.54055e+07	-6.19346e+07	2.19743e+07	-1.27373e+08
244	5.08656	499.056	498.049	481.022	1.05349e+08	6.92005e+07	6.36192e+07	4.89335e+07	6.69855e+07	6e+07	5.35316e+07	2.26543e+07	9.59927e+06	9.10255e+06	6.46842e+06	1.13532e+08	1.3055e+07	3.22536e+07	-1.00477e+08	2.57852e+07	-2.14008e+08
348	3.14281	705.525	704.518	687.491	235216	3.29159e+06	47661.4	3.26331e+06	3.47382e+06	1.85349e+06	1.83605e+06	1.82116e+06	1.92021e+06	881038	17444.2	3.68954e+06	-99055.7	3.74137e+06	-3.7886e+06	3.72392e+06	-7.47814e+06
56	9.16858	187.998	186.991	169.965	-105186	4.20432e+07	4.48867e+07	5.2468e+07	5.60716e+07	2.89925e+07	2.4304e+07	2.51954e+07	5.70911e+06	1.47047e+07	4.68845e+06	5.32965e+07	1.94863e+07	3.09045e+07	-3.38103e+07	2.6216e+07	-8.71068e+07
57	2.90833	190.05	189.042	172.016	-42498	3.85763e+06	8918.79	1.77531e+06	-49309.9	538605	2.23952e+06	2.23704e+06	1.03704e+06	931334	-1.70092e+06	2.77813e+06	1.2e+06	3.27409e+06	-1.57813e+06	4.975e+06	-4.35625e+06
440	11.0423	818.301	817.294	800.267	3.33001e+07	3.71739e+07	4.49942e+07	5.3426e+07	5.83701e+07	3.59137e+07	2.04356e+07	5.95702e+06	6.7633e+06	1.17998e+07	1.54781e+07	5.63493e+07	-806286	1.27203e+07	-5.71556e+07	-2.75773e+06	-1.13505e+08
59	6.18519	193.086	192.078	175.052	3.76414e+08	1.04433e+08	1.21061e+08	1.43427e+08	1.18334e+08	1.64149e+08	1.94323e+08	1.52455e+08	1.37682e+07	2.29421e+07	-3.01741e+07	3.58471e+08	1.38687e+08	1.66224e+08	-2.19784e+08	1.96398e+08	-5.78255e+08
437	9.05571	814.988	813.981	796.954	-35479.3	3.13793e+07	2.72113e+07	5.10196e+07	6.24186e+07	1.52492e+07	1.81268e+07	1.70619e+07	1.79644e+07	2.46117e+07	-2.87763e+06	3.33761e+07	-902569	3.50263e+07	-3.42786e+07	3.79039e+07	-6.76547e+07
61	16.8615	196.169	195.162	178.136	1.36591e+07	1.10148e+06	933820	1.0987e+06	372330	1.91828e+06	7.58805e+06	7.299e+06	380803	773442	-5.66977e+06	9.50633e+06	6.9182e+06	7.67981e+06	-2.58813e+06	1.33496e+07	-1.20945e+07
62	17.8015	198.185	197.178	180.151	1.0887e+08	4.91676e+07	5.1311e+07	5.38839e+07	4.97063e+07	4.81336e+07	5.45198e+07	3.38674e+07	2.10739e+06	2.97185e+06	-6.38621e+06	1.02653e+08	3.176e+07	3.59748e+07	-7.08933e+07	4.2361e+07	-1.73547e+08
63	9.28234	204.086	203.079	186.052	7.23694e+07	-29080.7	31509.6	42694.1	-176947	31574.9	4.17908e+07	4.17818e+07	123708	123725	-4.17593e+07	4.18224e+07	4.16581e+07	4.19055e+07	-164316	8.36648e+07	-4.19867e+07
64	13.8563	204.123	203.115	186.089	4.1348e+07	-56444.9	5.52293e+06	43140.2	664488	5.87417e+06	2.38886e+07	2.24681e+07	3.00052e+06	3.20228e+06	-1.80144e+07	2.97627e+07	1.94676e+07	2.54686e+07	-1.02951e+07	4.3483e+07	-4.00578e+07
378	9.83238	745.24	744.233	727.206	1.89201e+07	4.05619e+07	4.67504e+07	5.39402e+07	5.44557e+07	3.84844e+07	2.02958e+07	1.46127e+07	4.30758e+06	9.0759e+06	1.81886e+07	5.87802e+07	1.03052e+07	1.89203e+07	-4.8475e+07	731728	-1.07255e+08
435	17.5889	814.349	813.342	796.315	6.5897e+06	4.65123e+06	3.31694e+06	3.94153e+06	3.4359e+06	2.82578e+06	3.38619e+06	1.64565e+06	331644	558688	-560408	6.21198e+06	1.314e+06	1.97729e+06	-4.89797e+06	2.5377e+06	-1.111e+07
67	5.26742	206.139	205.131	188.105	11395.2	4.27765e+06	28496.6	785259	16408.3	-92946.7	2.46637e+06	2.4582e+06	440448	478598	-2.55931e+06	2.37342e+06	2.01775e+06	2.89865e+06	-355665	5.45796e+06	-2.72908e+06
436	3.11044	814.632	813.625	796.598	2.57671e+06	5993.77	2.24974e+06	-54189.6	255412	1.05187e+06	1.48571e+06	1.3994e+06	1.25042e+06	570608	-433838	2.53757e+06	148978	2.64982e+06	-2.3886e+06	3.08366e+06	-4.92617e+06
69	9.5232	214.006	212.999	195.972	-8816.68	1.47165e+08	1.75056e+08	1.71638e+08	1.67833e+08	1.35448e+08	8.49681e+07	9.40618e+07	3.6134e+06	1.98875e+07	5.04794e+07	2.20416e+08	9.04484e+07	9.76752e+07	-1.29967e+08	4.71958e+07	-3.50383e+08
70	9.40695	217.092	216.085	199.058	46410.5	21319.9	4.08447e+06	105177	-44538.3	4.40661e+06	23134.1	2.33865e+06	2.34186e+06	2.52776e+06	4.38347e+06	4.42974e+06	-3210.17	4.68051e+06	-4.43295e+06	297038	-8.8627e+06
71	12.0832	218.138	217.131	200.104	4.45948e+07	-10887.7	314725	-57330.6	48637.3	6662.44	2.57499e+07	2.56596e+07	191684	53363.9	-2.57433e+07	2.57566e+07	2.5468e+07	2.58513e+07	-288626	5.15946e+07	-2.60452e+07
141	4.9048	340.047	339.04	322.014	1.96708e+08	1.51957e+08	1.2629e+08	1.1277e+08	1.4793e+08	1.23188e+08	1.03108e+08	3.56378e+07	1.77356e+07	1.80597e+07	2.00802e+07	2.26296e+08	1.79023e+07	5.33734e+07	-2.08394e+08	3.32932e+07	-4.3469e+08
73	15.3606	222.055	221.047	204.021	9.7074e+07	4.46242e+07	250107	6.40036e+07	1.1801e+08	2.41907e+07	4.85894e+07	4.8468e+07	5.89473e+07	4.70884e+07	-2.43987e+07	7.27802e+07	-1.04793e+07	1.07415e+08	-8.32594e+07	1.31814e+08	-1.5604e+08
358	4.82197	715.063	714.056	697.03	7.89815e+07	6.00682e+07	4.37052e+07	3.96617e+07	5.49254e+07	4.36966e+07	4.12387e+07	1.76535e+07	7.90804e+06	7.90935e+06	2.4579e+06	8.49353e+07	9.74543e+06	2.55615e+07	-7.51899e+07	2.31036e+07	-1.60125e+08
75	16.2113	224.128	223.12	206.094	1.25991e+08	-47556.1	135879	46096.6	58099.2	2.27793e+06	7.27544e+07	7.27152e+07	48742	1.2851e+06	-7.04764e+07	7.50323e+07	7.26665e+07	7.2764e+07	-2.36578e+06	1.4324e+08	-7.73981e+07
215	4.78162	444.056	443.049	426.022	2.24551e+08	1.59525e+08	1.34158e+08	1.15915e+08	1.57105e+08	1.29478e+08	1.15542e+08	4.66242e+07	2.06397e+07	2.09914e+07	1.39356e+07	2.45019e+08	2.59844e+07	6.72639e+07	-2.19035e+08	5.33283e+07	-4.64054e+08
143	4.8285	342.044	341.037	324.01	7.19261e+07	5.58206e+07	4.41761e+07	3.94591e+07	5.38644e+07	4.37584e+07	3.77461e+07	1.39346e+07	7.34421e+06	7.39512e+06	6.01231e+06	8.15045e+07	6.59042e+06	2.12788e+07	-7.49141e+07	1.52665e+07	-1.56419e+08
78	9.03385	229.025	228.018	210.991	-98080.8	540524	591398	4.91853e+06	6.60358e+06	11095.9	343854	384228	3.10134e+06	3.42499e+06	-332758	354950	-2.71711e+06	3.48557e+06	-3.07206e+06	3.81833e+06	-3.42701e+06
219	4.78857	448.05	447.043	430.016	1.58524e+08	1.12038e+08	9.41658e+07	8.15948e+07	1.1049e+08	9.09768e+07	8.14895e+07	3.32225e+07	1.4488e+07	1.47405e+07	9.48733e+06	1.72466e+08	1.87344e+07	4.77105e+07	-1.53732e+08	3.82232e+07	-3.26198e+08
80	3.74415	240.232	239.225	222.198	-23515.2	2.64733e+06	-15165.6	2.11099e+06	26976	602034	1.53521e+06	1.53961e+06	1.21555e+06	1.07632e+06	-933172	2.13724e+06	324056	2.75516e+06	-1.81318e+06	3.68833e+06	-3.95042e+06
212	4.82368	442.059	441.052	424.025	7.53393e+07	5.09759e+07	4.32259e+07	3.57691e+07	5.1006e+07	4.15259e+07	3.84448e+07	1.67576e+07	7.61905e+06	7.69392e+06	3.08113e+06	7.99708e+07	9.13857e+06	2.43767e+07	-7.08322e+07	2.12955e+07	-1.50803e+08
82	10.7816	245.059	244.051	227.025	5.39454e+06	-5491.68	36393.4	-136443	-57748.9	13227.7	3.11606e+06	3.10569e+06	86533.1	74868.5	-3.10283e+06	3.12929e+06	3.01916e+06	3.19222e+06	-110132	6.29506e+06	-3.23942e+06
220	4.90805	450.047	449.039	432.013	5.00958e+07	3.24921e+07	2.77059e+07	2.19726e+07	3.20868e+07	2.73571e+07	2.54137e+07	1.17905e+07	5.07214e+06	5.06062e+06	1.94334e+06	5.27708e+07	6.71841e+06	1.68627e+07	-4.60524e+07	1.49193e+07	-9.88231e+07
84	3.15622	250.177	249.17	232.144	-114350	30448.2	-107267	196409	4.12157e+06	138060	76385.4	81631.4	2.35875e+06	2.28322e+06	61674.7	214445	-2.27711e+06	2.44038e+06	-2.49156e+06	2.3787e+06	-2.70601e+06
217	4.78454	446.053	445.046	428.02	2.58221e+08	1.84587e+08	1.53925e+08	1.3505e+08	1.80513e+08	1.50539e+08	1.33024e+08	5.3603e+07	2.28405e+07	2.3113e+07	1.75157e+07	2.83563e+08	3.07625e+07	7.64434e+07	-2.52801e+08	5.89278e+07	-5.36364e+08
324	9.18032	664.997	663.99	646.964	111986	1.42428e+08	1.38139e+08	1.83741e+08	1.95796e+08	1.04168e+08	8.21984e+07	8.09566e+07	3.04114e+07	4.97879e+07	2.19691e+07	1.86366e+08	5.05452e+07	1.11368e+08	-1.35821e+08	8.93988e+07	-3.22187e+08
87	11.0457	255.032	254.025	236.999	-81928.2	223631	9.75738e+06	-60314.3	1.48379e+06	3.75217e+06	158126	5.59461e+06	5.27926e+06	1.91768e+06	3.59405e+06	3.9103e+06	315344	1.08739e+07	-3.59496e+06	7.27982e+06	-7.50526e+06
88	5.34162	255.101	254.094	237.067	2.34359e+07	4.97981e+06	6.22549e+06	6.39297e+06	7.22684e+06	1.01708e+07	1.23468e+07	1.03149e+07	536360	1.98471e+06	-2.17596e+06	2.25176e+07	9.77852e+06	1.08512e+07	-1.27391e+07	1.30272e+07	-3.52567e+07
135	10.2097	336.902	335.895	318.868	41970.7	1.05279e+06	5.5126e+06	7.04884e+06	5.91032e+06	1.89366e+06	595984	2.91088e+06	797335	2.70819e+06	1.29768e+06	2.48965e+06	2.11355e+06	3.70822e+06	-376100	2.41054e+06	-2.86575e+06
322	12.7396	664.116	663.108	646.082	1.10792e+08	2.16543e+07	4.48972e+07	1.64e+07	1.65909e+07	3.31078e+07	5.87213e+07	4.62383e+07	1.6398e+07	9.59164e+06	-2.56134e+07	9.18291e+07	2.98403e+07	6.26363e+07	-6.19888e+07	8.82498e+07	-1.53818e+08
91	14.9401	259.113	258.106	241.079	9.69822e+06	-21809.3	3.04934e+06	-93805.8	-50105.3	2.09531e+06	5.6055e+06	4.96854e+06	1.80221e+06	1.25146e+06	-3.51019e+06	7.70081e+06	3.16633e+06	6.77076e+06	-4.53449e+06	1.0281e+07	-1.22353e+07
242	4.84952	497.059	496.052	479.026	7.75568e+07	4.82913e+07	4.21405e+07	3.3153e+07	4.80428e+07	4.1188e+07	3.91652e+07	1.89236e+07	7.498e+06	7.45271e+06	2.02286e+06	8.03532e+07	1.14256e+07	2.64216e+07	-6.89275e+07	2.43988e+07	-1.49281e+08
355	4.81932	713.065	712.058	695.032	1.11139e+08	8.24383e+07	6.16288e+07	5.47648e+07	7.84366e+07	6.19387e+07	5.76937e+07	2.48596e+07	1.2179e+07	1.21381e+07	4.24497e+06	1.19632e+08	1.26806e+07	3.70387e+07	-1.06952e+08	3.27937e+07	-2.26584e+08
411	3.11741	785.589	784.581	767.555	2.12136e+07	2.64259e+07	1.91289e+07	2.09487e+07	1.92383e+07	1.76058e+07	1.39967e+07	3.75858e+06	1.02057e+06	1.67159e+06	3.60916e+06	3.16025e+07	2.73801e+06	4.77915e+06	-2.88645e+07	1.17e+06	-6.0467e+07
371	9.12471	732.985	731.977	714.951	-89026.9	6.47517e+07	5.84189e+07	8.32129e+07	9.25984e+07	4.04962e+07	3.74099e+07	3.57482e+07	1.76591e+07	2.77712e+07	3.08623e+06	7.79061e+07	1.80891e+07	5.34073e+07	-5.9817e+07	5.03211e+07	-1.37723e+08
187	4.81723	393.05	392.043	375.016	8.02963e+07	5.89363e+07	4.7205e+07	4.17638e+07	5.82563e+07	4.6264e+07	4.15875e+07	1.67775e+07	8.40378e+06	8.52516e+06	4.67646e+06	8.78515e+07	8.37376e+06	2.51813e+07	-7.94777e+07	2.05049e+07	-1.67329e+08
353	4.83499	711.069	710.062	693.035	8.6102e+07	6.32844e+07	4.79602e+07	4.21323e+07	6.18029e+07	4.75209e+07	4.46074e+07	1.91932e+07	1.01038e+07	1.01649e+07	2.91347e+06	9.21282e+07	9.08942e+06	2.9297e+07	-8.30388e+07	2.63835e+07	-1.75167e+08
333	9.15841	679.013	678.005	660.979	28364	6.83803e+07	7.83028e+07	1.02191e+08	1.18145e+08	4.32479e+07	3.9471e+07	4.26171e+07	2.00522e+07	3.94511e+07	3.77687e+06	8.27188e+07	2.2565e+07	6.26693e+07	-6.01539e+07	5.88924e+07	-1.42873e+08
99	9.06484	271.002	269.995	252.968	-107868	484599	874863	2.3763e+06	1.18353e+07	37369.8	315515	494820	5.9422e+06	6.24679e+06	-278145	352885	-5.44738e+06	6.43702e+06	-5.80026e+06	6.71516e+06	-6.15314e+06
137	4.77458	338.05	337.043	320.016	2.46455e+08	1.93306e+08	1.54893e+08	1.46214e+08	1.90577e+08	1.48075e+08	1.29699e+08	4.59779e+07	2.35118e+07	2.50932e+07	1.8376e+07	2.77775e+08	2.24661e+07	6.94897e+07	-2.55309e+08	5.11137e+07	-5.33083e+08
101	9.30397	274.092	273.085	256.058	7.7473e+06	51408.4	13279.7	-93649.5	82813.9	-28681.2	4.45807e+06	4.45427e+06	88889.7	89248.1	-4.48675e+06	4.42939e+06	4.36539e+06	4.54316e+06	-64000.7	9.02991e+06	-4.49339e+06
185	4.81274	391.053	390.046	373.019	8.33492e+07	6.22145e+07	4.86589e+07	4.3422e+07	6.14661e+07	4.79124e+07	4.33288e+07	1.74826e+07	9.28295e+06	9.39377e+06	4.58359e+06	9.12412e+07	8.19963e+06	2.67655e+07	-8.30415e+07	2.21819e+07	-1.74283e+08
298	14.4281	614.162	613.154	596.128	1.26867e+07	4.38467e+06	1.23684e+07	5.83213e+06	4.20977e+06	8.48235e+06	6.44312e+06	4.70399e+06	4.3189e+06	2.1568e+06	2.03922e+06	1.49255e+07	385098	9.02289e+06	-1.45404e+07	6.98367e+06	-2.94658e+07
104	15.035	281.095	280.088	263.061	1.47598e+06	-20125.7	4.40861e+06	57217.6	159183	2.03322e+06	857951	2.25286e+06	2.48337e+06	1.11258e+06	1.17527e+06	2.89117e+06	-230503	4.73623e+06	-3.12168e+06	3.56096e+06	-6.01285e+06
22	9.39744	132.003	130.996	113.969	34037.2	2.00969e+08	1.80699e+08	2.48744e+08	2.29368e+08	1.57885e+08	1.1602e+08	1.10624e+08	3.50575e+07	4.78549e+07	4.18654e+07	2.73905e+08	7.55662e+07	1.45681e+08	-1.98339e+08	1.03816e+08	-4.72243e+08
410	3.14603	784.585	783.578	766.552	5.12025e+07	6.05567e+07	4.66291e+07	5.22881e+07	4.56608e+07	4.33788e+07	3.25989e+07	7.09927e+06	3.57964e+06	4.62786e+06	1.07799e+07	7.59778e+07	3.51963e+06	1.06789e+07	-7.24581e+07	-100996	-1.48436e+08
107	10.3022	287.959	286.952	269.925	-132566	6.59287e+06	1.5718e+07	8.14883e+06	1.30341e+07	4.99126e+06	3.84516e+06	7.95549e+06	3.83756e+06	4.05224e+06	1.1461e+06	8.83642e+06	4.11793e+06	1.1793e+07	-4.71849e+06	1.06469e+07	-1.35549e+07
108	4.9648	288.289	287.282	270.256	5.5597e+06	6.66584e+07	9.09425e+06	2.20074e+07	2.15843e+07	1.86179e+07	3.69848e+07	3.43006e+07	7.33632e+06	1.84692e+06	-1.83669e+07	5.56028e+07	2.69643e+07	4.16369e+07	-2.86385e+07	6.00038e+07	-8.42413e+07
109	4.9642	289.293	288.285	271.259	-69583.4	4.5078e+06	18249.6	-66542.9	27157.9	-2967.07	2.62282e+06	2.61776e+06	51718.8	47835.2	-2.62579e+06	2.61985e+06	2.56605e+06	2.66948e+06	-53805.7	5.29527e+06	-2.67366e+06
110	10.7008	289.944	288.937	271.91	-47654.4	2.1169e+06	7.05422e+06	13806.1	3.90251e+06	3.95076e+06	1.2361e+06	3.64003e+06	3.52663e+06	2.2592e+06	2.71466e+06	5.18686e+06	113403	7.16666e+06	-5.07346e+06	4.452e+06	-1.02603e+07
111	10.7879	291.064	290.057	273.03	4.4647e+06	2244.96	-44072.7	-31121.2	-44045.6	-37437.8	2.57697e+06	2.58987e+06	7469.73	6462.73	-2.61441e+06	2.53953e+06	2.5824e+06	2.59734e+06	42872.9	5.21175e+06	-2.49666e+06
90	14.9517	258.109	257.102	240.076	1.64155e+08	3.66905e+07	7.79034e+07	3.18755e+07	3.82453e+07	6.10935e+07	8.61587e+07	6.50447e+07	2.49396e+07	1.5364e+07	-2.50651e+07	1.47252e+08	4.0105e+07	8.99843e+07	-1.07147e+08	1.15049e+08	-2.54399e+08
113	3.45852	300.289	299.282	282.256	-4509.44	6.81995e+06	67972.3	8.83691e+06	805452	1.79448e+06	3.93872e+06	3.91935e+06	4.86386e+06	4.37947e+06	-2.14424e+06	5.7332e+06	-944508	8.7832e+06	-6.67771e+06	1.09274e+07	-1.24109e+07
114	4.35005	304.3	303.292	286.266	22650.2	6.57163e+06	145997	-86723.7	-5981.12	34401.9	3.78753e+06	3.74595e+06	118163	61673.3	-3.75312e+06	3.82193e+06	3.62779e+06	3.86412e+06	-194137	7.61724e+06	-4.01606e+06
188	4.89008	395.047	394.04	377.013	3.12202e+07	2.20433e+07	1.62309e+07	1.43618e+07	2.10065e+07	1.68693e+07	1.60457e+07	7.55736e+06	3.42669e+06	3.35552e+06	823609	3.2915e+07	4.13066e+06	1.0984e+07	-2.87843e+07	1.01604e+07	-6.16993e+07
447	9.06764	829.004	827.996	810.97	6202.29	2.20042e+07	2.32869e+07	4.09312e+07	6.11856e+07	6.27181e+06	1.27021e+07	1.30866e+07	1.89643e+07	2.777e+07	-6.43028e+06	1.89739e+07	-5.87779e+06	3.20509e+07	-2.48517e+07	3.84812e+07	-4.38256e+07
117	10.8279	309.094	308.086	291.06	1.20149e+08	2.77992e+06	1.55623e+07	101870	1.02563e+06	1.14321e+07	6.85795e+07	6.4391e+07	8.67174e+06	6.2918e+06	-5.71474e+07	8.00116e+07	5.57193e+07	7.30628e+07	-2.42923e+07	1.3021e+08	-1.04304e+08
118	10.748	310.087	309.08	292.054	3.90403e+07	17273.5	3956.76	56103.6	240528	4071.38	2.25348e+07	2.25338e+07	124297	124252	-2.25308e+07	2.25389e+07	2.24095e+07	2.26581e+07	-129427	4.51888e+07	-2.26683e+07
89	9.12063	255.986	254.978	237.952	52054.7	4.14724e+07	3.96568e+07	4.95397e+07	5.5677e+07	2.99846e+07	2.3929e+07	2.34075e+07	8.08278e+06	1.34175e+07	6.05553e+06	5.39136e+07	1.53248e+07	3.14903e+07	-3.85889e+07	2.54348e+07	-9.25025e+07
120	11.0349	311.983	310.975	293.949	16974.3	778312	6.72374e+06	49628.7	979360	2.72497e+06	444452	3.67216e+06	3.61493e+06	1.35825e+06	2.28052e+06	3.16942e+06	57233.4	7.28708e+06	-3.11219e+06	5.00656e+06	-6.28162e+06
252	14.2647	508.002	506.995	489.968	5.46069e+07	1.23406e+07	7.40743e+07	5.3588e+06	1.26872e+07	4.71774e+07	2.86373e+07	3.15607e+07	3.77357e+07	2.23311e+07	1.854e+07	7.58147e+07	-6.17499e+06	6.92964e+07	-8.19897e+07	5.07564e+07	-1.57804e+08
257	9.20998	515.006	513.999	496.972	-7573.29	5.85255e+08	6.06483e+08	7.36714e+08	7.82692e+08	4.54762e+08	3.37899e+08	3.44193e+08	9.13997e+07	1.77552e+08	1.16863e+08	7.92661e+08	2.52793e+08	4.35593e+08	-5.39868e+08	3.1873e+08	-1.33253e+09
297	14.4371	613.158	612.151	595.125	7.0363e+07	3.25105e+07	6.94785e+07	4.127e+07	3.39854e+07	4.90657e+07	3.5215e+07	2.16033e+07	1.87463e+07	7.5416e+06	1.38507e+07	8.42807e+07	2.85705e+06	4.03496e+07	-8.14236e+07	2.64989e+07	-1.65704e+08
209	9.40674	433.004	431.997	414.97	-112246	8.79305e+08	9.20235e+08	1.12118e+09	1.14975e+09	6.99329e+08	5.07699e+08	5.1995e+08	1.2508e+08	2.52207e+08	1.91629e+08	1.20703e+09	3.9487e+08	6.4503e+08	-8.12158e+08	4.53401e+08	-2.01919e+09
382	9.15319	747.001	745.994	728.967	62995.2	7.12482e+07	7.57495e+07	9.89202e+07	1.11111e+08	4.36892e+07	4.11168e+07	4.24579e+07	1.79626e+07	3.59277e+07	2.57244e+06	8.4806e+07	2.44952e+07	6.04205e+07	-6.03107e+07	5.78481e+07	-1.45117e+08
126	10.8767	332.068	331.061	314.034	54038.4	98145.8	6.75945e+06	29465	6529.36	2.81289e+06	48994.6	3.8587e+06	3.8922e+06	1.61367e+06	2.7639e+06	2.86189e+06	-33495	7.7509e+06	-2.89538e+06	4.987e+06	-5.75727e+06
439	11.7312	817.297	816.29	799.263	9.90804e+07	1.40629e+08	1.70665e+08	1.73423e+08	1.79087e+08	1.40075e+08	7.22487e+07	3.5946e+07	4.29363e+06	2.10797e+07	6.7826e+07	2.12323e+08	3.16524e+07	4.02397e+07	-1.80671e+08	-2.75863e+07	-3.92994e+08
128	2.99431	333.146	332.139	315.112	-59466.2	4.02662e+06	31942.2	1.24459e+06	-63751.8	-165578	2.34204e+06	2.33316e+06	729316	786414	-2.50761e+06	2.17646e+06	1.60385e+06	3.06248e+06	-572610	5.57009e+06	-2.74907e+06
129	4.08509	333.334	332.327	315.3	-88639	3.83548e+06	-41036.7	3227.93	56727.3	-36407.1	2.24035e+06	2.25197e+06	48954.6	46738.9	-2.27676e+06	2.20395e+06	2.20302e+06	2.30093e+06	-925.969	4.57769e+06	-2.20487e+06
210	9.17186	434.007	433	415.974	-68900.1	5.37598e+07	5.86211e+07	7.2196e+07	8.2659e+07	3.59697e+07	3.1058e+07	3.25722e+07	1.20525e+07	2.45007e+07	4.91168e+06	6.70277e+07	2.05197e+07	4.46246e+07	-4.6508e+07	3.97129e+07	-1.13536e+08
131	10.7333	333.991	332.984	315.958	-26183.6	-26767.2	2.31707e+06	808466	911831	-56255.3	15470.7	1.35305e+06	842739	531604	-71726	-40784.5	510306	2.19579e+06	551091	2.26751e+06	591875
132	3.00709	335.294	334.287	317.26	4820.65	-77658	-140295	-31900.3	3.73812e+06	-92677.5	46373.8	72783.6	2.20858e+06	2.19438e+06	-139051	-46303.7	-2.1358e+06	2.28136e+06	-2.08949e+06	2.42042e+06	-2.04319e+06
133	4.79062	336.053	335.046	318.019	1.20334e+08	9.56895e+07	7.55909e+07	7.0808e+07	9.52482e+07	7.46121e+07	6.3566e+07	2.24097e+07	1.29525e+07	1.31507e+07	1.10461e+07	1.38178e+08	9.45719e+06	3.53623e+07	-1.28721e+08	2.43162e+07	-2.66899e+08
134	3.02516	336.326	335.319	318.292	1.00334e+06	90598.2	-28969.6	-38027.2	8.90522e+06	157787	554873	564662	5.16077e+06	5.1078e+06	-397086	712660	-4.59611e+06	5.72543e+06	-5.30877e+06	6.12252e+06	-6.02143e+06
365	3.13955	719.578	718.571	701.544	7.8366e+06	5.02659e+06	5.20417e+06	7.56035e+06	6.70098e+06	7.23537e+06	3.96982e+06	1.5736e+06	1.19238e+06	433920	3.26555e+06	1.12052e+07	381226	2.76598e+06	-1.0824e+07	-499574	-2.20292e+07
246	4.84952	501.053	500.046	483.02	7.5243e+07	4.60593e+07	3.88431e+07	3.19889e+07	4.66484e+07	3.93691e+07	3.79354e+07	1.92731e+07	7.33487e+06	7.32979e+06	1.43372e+06	7.73044e+07	1.19382e+07	2.6608e+07	-6.53662e+07	2.51743e+07	-1.42671e+08
289	9.17179	582.994	581.987	564.96	80254.9	2.69997e+08	2.60033e+08	3.24487e+08	3.4163e+08	2.03565e+08	1.5586e+08	1.53041e+08	4.30239e+07	7.5253e+07	4.77052e+07	3.59424e+08	1.10017e+08	1.96065e+08	-2.49407e+08	1.4836e+08	-6.08831e+08
97	6.90069	269.107	268.1	251.073	1.67431e+06	-25752.3	7.61723e+06	9.46326e+06	1.7047e+06	9.16815e+06	974113	4.01297e+06	4.053e+06	4.39669e+06	8.19403e+06	1.01423e+07	-40031.9	8.06598e+06	-1.01823e+07	-128058	-2.03246e+07
139	2.62249	339.289	338.282	321.255	1.37551e+06	4.43084e+06	2.62331e+06	7.18802e+06	4.23696e+06	4.42958e+06	2.26774e+06	1.53619e+06	2.31478e+06	1.651e+06	2.16184e+06	6.69731e+06	-778590	3.85097e+06	-7.4759e+06	1.68913e+06	-1.41732e+07
140	2.94981	339.345	338.337	321.311	54127	1.54957e+06	-60205.7	8615.63	1.91108e+06	60378.7	879340	898222	1.11878e+06	1.08375e+06	-818962	939719	-220562	2.01701e+06	-1.16028e+06	2.83597e+06	-2.1e+06
151	9.45261	351.001	349.994	332.967	-201891	5.96181e+08	6.22771e+08	7.61577e+08	7.36787e+08	4.79937e+08	3.44263e+08	3.52249e+08	7.40286e+07	1.55942e+08	1.35674e+08	8.24201e+08	2.7822e+08	4.26277e+08	-5.45981e+08	2.90603e+08	-1.37018e+09
142	9.3881	340.072	339.065	322.039	842.472	302233	3.18768e+06	-43804.1	1.83956e+06	3.06023e+06	174158	1.75938e+06	1.62311e+06	1.56376e+06	2.88608e+06	3.23439e+06	136270	3.3825e+06	-3.09812e+06	496420	-6.33251e+06
459	17.5065	853.369	852.361	835.335	6.09545e+06	1.04403e+06	1.29312e+06	1.64707e+06	36322.4	730858	3.25959e+06	2.84726e+06	846495	807911	-2.52873e+06	3.99045e+06	2.00076e+06	3.69375e+06	-1.98968e+06	6.22248e+06	-5.98013e+06
144	3.74352	343.295	342.288	325.261	-248820	3.0345e+06	309303	2.13959e+06	-91617.7	476110	1.82795e+06	1.75681e+06	1.18946e+06	1.15958e+06	-1.35184e+06	2.30406e+06	567349	2.94628e+06	-1.73671e+06	4.29812e+06	-4.04078e+06
145	10.3036	344.909	343.902	326.876	-44800.6	1.99051e+06	2.00993e+06	-77271.8	5.13212e+06	13712.3	1.16228e+06	1.18073e+06	2.62177e+06	2.98172e+06	-1.14857e+06	1.17599e+06	-1.44104e+06	3.80251e+06	-2.61703e+06	4.95107e+06	-3.79303e+06
146	10.3441	347.897	346.889	329.863	92924.1	3.02366e+06	6.98596e+06	49010.6	1.02626e+07	1.00504e+06	1.71941e+06	3.45936e+06	5.21494e+06	5.6411e+06	-714371	2.72446e+06	-1.75558e+06	8.6743e+06	-4.48004e+06	9.38867e+06	-7.2045e+06
147	9.34058	348.07	347.063	330.036	3.82059e+07	-55508	-66339.6	-162073	-19643.5	-106467	2.20741e+07	2.20934e+07	72608.1	71782.7	-2.21806e+07	2.19677e+07	2.20208e+07	2.2166e+07	53087.7	4.43466e+07	-2.19146e+07
148	4.65204	348.326	347.319	330.292	-408.059	5.06291e+06	52582	1.83274e+06	-37338	589434	2.9231e+06	2.90813e+06	1.05469e+06	951826	-2.33366e+06	3.51253e+06	1.85344e+06	3.96282e+06	-1.65909e+06	6.29648e+06	-5.17162e+06
149	9.67446	349.117	348.11	331.083	3.46668e+07	32831.4	9839.3	-12961	11980.2	64984.4	2.00053e+07	2.00025e+07	13823.3	39805.8	-1.99403e+07	2.00703e+07	1.99887e+07	2.00164e+07	-81555.8	3.99567e+07	-2.01518e+07
150	10.4145	350.918	349.91	332.884	217257	3.41411e+07	6.02113e+07	6.95175e+07	8.04042e+07	3.4148e+07	1.96489e+07	3.00826e+07	1.01067e+07	2.41838e+07	1.44992e+07	5.37969e+07	1.99758e+07	4.01893e+07	-3.38211e+07	2.56902e+07	-8.7618e+07
200	9.30962	418.989	417.981	400.955	-13779.1	5.92377e+08	5.69736e+08	7.12531e+08	6.89247e+08	4.74551e+08	3.42013e+08	3.35672e+08	7.66106e+07	1.31194e+08	1.32538e+08	8.16564e+08	2.59062e+08	4.12283e+08	-5.57502e+08	2.79745e+08	-1.37407e+09
152	9.04341	352.004	350.997	333.971	-134330	828858	1.6138e+06	4.10663e+06	1.0118e+07	-27265.8	521587	875578	4.37172e+06	5.10149e+06	-548853	494321	-3.49614e+06	5.2473e+06	-3.99046e+06	5.79615e+06	-4.48478e+06
315	9.15245	650.981	649.974	632.947	-99856	9.34651e+07	8.89048e+07	1.10692e+08	1.14138e+08	6.99485e+07	5.39908e+07	5.27526e+07	1.36826e+07	2.45786e+07	1.59578e+07	1.23939e+08	3.907e+07	6.64352e+07	-8.48693e+07	5.04775e+07	-2.08809e+08
154	3.02866	352.321	351.313	334.287	7.11404e+06	-10382.6	-1388.49	5.65334e+06	1.98593e+07	30423.3	4.1102e+06	4.1107e+06	1.02326e+07	1.02193e+07	-4.07978e+06	4.14062e+06	-6.12186e+06	1.43433e+07	-1.02625e+07	1.8423e+07	-1.44031e+07
285	9.14549	568.979	567.972	550.945	24932.6	1.2905e+08	1.17646e+08	1.50599e+08	1.52153e+08	9.57519e+07	7.44998e+07	7.14286e+07	1.94895e+07	3.21239e+07	2.12521e+07	1.70252e+08	5.19391e+07	9.09181e+07	-1.18313e+08	6.9666e+07	-2.88564e+08
156	2.99505	354.336	353.329	336.302	69388.2	-59930.8	-118396	56176.4	3.78191e+06	-31239.3	64709.2	96094	2.20318e+06	2.17673e+06	-95948.5	33469.9	-2.10708e+06	2.29927e+06	-2.14055e+06	2.39522e+06	-2.17402e+06
441	3.07588	818.606	817.598	800.572	2.08862e+07	3.14764e+07	1.94882e+07	2.12432e+07	1.87252e+07	1.82784e+07	1.6016e+07	6.55524e+06	1.29115e+06	1.59844e+06	2.26238e+06	3.42943e+07	5.26409e+06	7.8464e+06	-2.90302e+07	5.58401e+06	-6.33246e+07
65	10.2689	204.922	203.915	186.888	-62373.3	2.8529e+06	9.83309e+06	9.7448e+06	1.32433e+07	2.90909e+06	1.66537e+06	5.08498e+06	1.99484e+06	5.25613e+06	1.24372e+06	4.57446e+06	3.09015e+06	7.07982e+06	-1.48431e+06	5.83609e+06	-6.05877e+06
159	4.10366	360.362	359.355	342.328	2.16729e+08	5.34152e+08	1.67709e+08	3.08196e+08	2.23866e+08	2.2314e+08	2.68653e+08	1.98931e+08	7.07123e+07	4.88984e+07	-4.55127e+07	4.91794e+08	1.28219e+08	2.69643e+08	-3.63575e+08	3.15156e+08	-8.55369e+08
49	10.7868	179.048	178.041	161.014	3.56212e+08	3.44486e+07	7.53162e+07	1.78737e+07	2.69932e+07	5.82992e+07	1.96471e+08	1.75168e+08	3.08705e+07	2.12032e+07	-1.38172e+08	2.5477e+08	1.44298e+08	2.06039e+08	-1.10472e+08	3.4421e+08	-3.65242e+08
412	3.22368	786.6	785.593	768.567	2.59974e+08	1.87547e+08	2.19755e+08	2.01649e+08	1.94575e+08	1.96128e+08	1.34167e+08	3.62875e+07	1.29865e+07	3.71793e+06	6.19611e+07	3.30296e+08	2.3301e+07	4.9274e+07	-3.06995e+08	-1.26871e+07	-6.37291e+08
162	8.7007	362.159	361.152	344.125	1.53386e+09	8.01827e+08	8.54759e+08	9.01276e+08	7.92646e+08	8.64702e+08	7.67195e+08	4.08219e+08	5.45011e+07	5.52722e+07	9.75067e+07	1.6319e+09	3.53718e+08	4.6272e+08	-1.27818e+09	3.65214e+08	-2.91008e+09
163	3.78592	362.369	361.361	344.335	493788	6.66874e+06	137773	620077	-19353.4	507049	3.71575e+06	3.6722e+06	333211	341259	-3.20871e+06	4.2228e+06	3.33899e+06	4.00541e+06	-883815	7.21412e+06	-5.10662e+06
46	9.45815	172.979	171.972	154.946	79288.4	2.5556e+08	2.69647e+08	3.14888e+08	2.95209e+08	2.28369e+08	1.47525e+08	1.51732e+08	2.26841e+07	4.5351e+07	8.08445e+07	3.75894e+08	1.29048e+08	1.74416e+08	-2.46846e+08	9.35717e+07	-6.2274e+08
245	9.19137	500.991	499.983	482.957	-62057.8	5.57992e+08	5.43155e+08	6.57287e+08	6.60477e+08	4.42722e+08	3.22175e+08	3.17996e+08	6.6834e+07	1.2481e+08	1.20547e+08	7.64897e+08	2.51162e+08	3.8483e+08	-5.13735e+08	2.64283e+08	-1.27863e+09
166	3.02005	374.302	373.295	356.269	8.67597e+06	56163.2	35493.1	5.36973e+06	2.3947e+07	28450.9	4.99283e+06	4.98262e+06	1.25521e+07	1.25548e+07	-4.96438e+06	5.02128e+06	-7.56944e+06	1.75347e+07	-1.25907e+07	2.24991e+07	-1.7612e+07
167	10.8362	375.04	374.033	357.006	70247.6	1.02976e+06	1.34907e+07	340181	3.34715e+06	4.80731e+06	575216	7.48669e+06	6.89044e+06	2.27776e+06	4.23209e+06	5.38252e+06	596253	1.43771e+07	-4.78627e+06	1.0145e+07	-1.01688e+07
72	14.9747	221.018	220.011	202.984	5.34836e+06	2.15547e+06	1.01005e+07	1.15965e+06	2.79049e+06	5.23633e+06	2.6908e+06	3.99794e+06	4.76157e+06	2.05187e+06	2.54552e+06	7.92713e+06	-763627	8.75951e+06	-8.69075e+06	6.21398e+06	-1.66179e+07
169	3.03717	376.318	375.311	358.284	1.08464e+07	-33327.4	-42829.8	5.68937e+06	2.51392e+07	-35003.2	6.2717e+06	6.28415e+06	1.31991e+07	1.3196e+07	-6.30671e+06	6.2367e+06	-6.91492e+06	1.94832e+07	-1.31516e+07	2.57899e+07	-1.93883e+07
375	17.4497	741.288	740.281	723.255	1.51948e+07	8.81718e+06	7.78751e+06	9.09754e+06	7.59351e+06	6.92622e+06	7.62959e+06	4.01252e+06	818122	1.11221e+06	-703366	1.45558e+07	3.1944e+06	4.83064e+06	-1.13614e+07	5.53401e+06	-2.59172e+07
116	10.8743	308.09	307.083	290.057	1.31428e+09	1.31526e+08	2.77198e+08	8.63015e+07	1.13071e+08	2.15817e+08	7.23827e+08	6.44939e+08	1.03357e+08	6.8371e+07	-5.0801e+08	9.39644e+08	5.41583e+08	7.48296e+08	-3.98061e+08	1.25631e+09	-1.33771e+09
79	10.8399	233.058	232.051	215.024	1.08048e+08	2.53789e+06	1.87042e+07	68929.8	2.35348e+06	1.22274e+07	6.16616e+07	5.6827e+07	1.0164e+07	6.46195e+06	-4.94342e+07	7.3889e+07	4.6663e+07	6.6991e+07	-2.7226e+07	1.16425e+08	-1.01115e+08
96	10.5142	268.998	267.991	250.964	-23109.8	5.34507e+09	5.66008e+09	6.55337e+09	6.48763e+09	4.43216e+09	3.08598e+09	3.18083e+09	4.97853e+08	1.20615e+09	1.34617e+09	7.51814e+09	2.68297e+09	3.67868e+09	-4.83517e+09	2.33251e+09	-1.23533e+10
95	10.6581	268.915	267.907	250.881	13050.6	9.52048e+07	1.34785e+08	1.36542e+08	1.6003e+08	7.93561e+07	5.49626e+07	6.9272e+07	1.40955e+07	4.14934e+07	2.43935e+07	1.34319e+08	5.51765e+07	8.33676e+07	-7.91423e+07	5.89741e+07	-2.13461e+08
77	9.83582	228.022	227.014	209.988	-79695.4	9.27586e+08	9.74217e+08	1.13704e+09	1.11468e+09	7.59553e+08	5.35565e+08	5.49544e+08	8.82633e+07	2.11784e+08	2.23988e+08	1.29512e+09	4.61281e+08	6.37807e+08	-8.33837e+08	4.1382e+08	-2.12896e+09
176	2.59485	386.276	385.269	368.243	-13356.6	3.39089e+06	10516.2	2.64729e+06	571520	915485	1.96149e+06	1.95859e+06	1.38901e+06	1.11252e+06	-1.04601e+06	2.87698e+06	569576	3.3476e+06	-2.3074e+06	4.3936e+06	-5.18438e+06
98	9.23405	270.001	268.994	251.968	-27286.6	2.81019e+08	2.8048e+08	3.33883e+08	3.3027e+08	2.23025e+08	1.62254e+08	1.62107e+08	2.98444e+07	6.29872e+07	6.07701e+07	3.85279e+08	1.32262e+08	1.91951e+08	-2.53017e+08	1.31181e+08	-6.38295e+08
413	3.17794	787.604	786.597	769.571	1.17967e+08	8.3717e+07	9.92007e+07	9.11673e+07	8.8071e+07	8.76511e+07	6.06871e+07	1.71513e+07	5.74448e+06	1.92037e+06	2.6964e+07	1.48338e+08	1.14068e+07	2.28958e+07	-1.36931e+08	-4.06824e+06	-2.8527e+08
55	9.38451	187.045	186.038	169.011	-9665.08	2.57629e+08	2.62509e+08	3.14191e+08	2.9805e+08	2.08025e+08	1.48745e+08	1.50176e+08	2.64407e+07	5.72079e+07	5.92795e+07	3.5677e+08	1.23736e+08	1.76617e+08	-2.33034e+08	1.17338e+08	-5.89803e+08
86	10.2173	254.982	253.975	236.949	42709.5	1.86746e+09	1.91527e+09	2.22141e+09	2.13815e+09	1.58998e+09	1.07817e+09	1.09222e+09	1.5829e+08	3.43055e+08	5.11816e+08	2.66815e+09	9.33927e+08	1.25051e+09	-1.73422e+09	7.3869e+08	-4.40237e+09
1	11.0236	84.0441	83.0368	66.0103	1.08938e+08	3.57896e+06	1.30677e+07	-65691.8	1.58487e+06	9.28339e+06	6.18883e+07	5.82836e+07	7.15386e+06	4.98994e+06	-5.2605e+07	7.11717e+07	5.11297e+07	6.54374e+07	-2.0042e+07	1.18042e+08	-9.12137e+07
182	3.38091	389.268	388.261	371.234	32855.7	2.23993e+06	23296.3	807693	-45478.3	50123.6	1.28373e+06	1.27702e+06	473974	467431	-1.23361e+06	1.33386e+06	803048	1.751e+06	-530809	2.98461e+06	-1.86467e+06
183	3.80171	389.397	388.389	371.363	5.61261e+06	2.0289e+07	3.02981e+06	6.53874e+06	8.28428e+06	5.72499e+06	1.04764e+07	9.30903e+06	2.6761e+06	1.30761e+06	-4.75137e+06	1.62013e+07	6.63293e+06	1.19851e+07	-9.5684e+06	1.67365e+07	-2.57697e+07
184	3.03089	390.298	389.29	372.264	137876	58669.5	38176.3	-41338.8	5.39415e+06	4272.62	69016.1	52652.2	3.11548e+06	3.1251e+06	-64743.5	73288.7	-3.06283e+06	3.16814e+06	-3.13612e+06	3.23288e+06	-3.20941e+06
54	10.6946	186.995	185.988	168.961	8234.42	2.61855e+09	2.78647e+09	3.18625e+09	3.08921e+09	2.22321e+09	1.51182e+09	1.56255e+09	2.08525e+08	5.30221e+08	7.11395e+08	3.73503e+09	1.35402e+09	1.77107e+09	-2.38101e+09	1.05968e+09	-6.11604e+09
186	3.0903	392.313	391.306	374.279	1.63558e+06	-45237.6	75949.9	-85032.6	6.84404e+06	-22011.1	957526	937398	3.95485e+06	3.98243e+06	-979537	935514	-3.01745e+06	4.89225e+06	-3.95297e+06	5.87178e+06	-4.88848e+06
364	17.4413	719.296	718.288	701.262	1.00301e+07	3.60058e+06	1.36715e+06	3.92945e+06	481708	1.65106e+06	5.08077e+06	4.49763e+06	1.79054e+06	1.75335e+06	-3.42971e+06	6.73183e+06	2.70709e+06	6.28817e+06	-4.02474e+06	9.71788e+06	-1.07566e+07
359	3.1206	716.558	715.551	698.525	4.72208e+06	4.18797e+06	2.81182e+06	4.91225e+06	3.80338e+06	5.13276e+06	2.58553e+06	985575	1.05076e+06	712450	2.54723e+06	7.7183e+06	-65187.4	2.03634e+06	-7.78349e+06	-510890	-1.55018e+07
32	9.21064	147.022	146.015	128.988	60376.5	1.37919e+08	1.27258e+08	1.58818e+08	1.47463e+08	1.10161e+08	7.96101e+07	7.67006e+07	1.59856e+07	2.54554e+07	3.0551e+07	1.89771e+08	6.0715e+07	9.26861e+07	-1.29056e+08	6.21351e+07	-3.18827e+08
190	3.55874	400.341	399.334	382.308	1.92941e+06	3.82205e+06	885796	9400.01	1.68004e+06	5.86234e+06	1.91086e+06	1.48844e+06	835655	3.01495e+06	3.95148e+06	7.7732e+06	652790	2.3241e+06	-7.12041e+06	-1.62738e+06	-1.48936e+07
103	14.9579	280.092	279.084	262.058	5.6305e+07	2.96403e+07	8.59211e+07	2.50827e+07	3.60044e+07	5.3881e+07	2.81655e+07	2.81533e+07	3.24352e+07	1.45384e+07	2.57155e+07	8.20464e+07	-4.28195e+06	6.05885e+07	-8.63284e+07	3.4873e+07	-1.68375e+08
19	10.7051	126.022	125.014	107.988	6.71519e+07	9.66437e+06	2.01905e+07	6.41581e+06	1.01414e+07	2.06645e+07	3.63033e+07	3.06077e+07	7.12514e+06	7.38962e+06	-1.56388e+07	5.69678e+07	2.34826e+07	3.77329e+07	-3.34852e+07	5.33717e+07	-9.0453e+07
43	10.7086	167.048	166.041	149.014	5.20616e+07	5.8774e+06	1.36645e+07	3.10019e+06	5.94616e+06	1.4469e+07	2.85129e+07	2.4725e+07	5.4662e+06	5.91592e+06	-1.40439e+07	4.2982e+07	1.92588e+07	3.01912e+07	-2.37231e+07	4.42352e+07	-6.67051e+07
194	10.7628	405.009	404.001	386.975	8.74092e+07	-65873.5	261979	54837.9	-32990.2	-88572.9	5.04846e+07	5.04094e+07	151453	72307.1	-5.05732e+07	5.03961e+07	5.02579e+07	5.05608e+07	-138140	1.01134e+08	-5.05342e+07
195	2.94551	408.308	407.301	390.274	42335.6	62623.2	22462.5	218730	4.30696e+06	35657.1	31738.3	20080.7	2.41899e+06	2.41492e+06	3918.75	67395.4	-2.39891e+06	2.43907e+06	-2.4663e+06	2.43515e+06	-2.5337e+06
193	9.12104	404.973	403.966	386.939	-91124.5	1.42029e+08	1.266e+08	1.54046e+08	1.52081e+08	1.1357e+08	8.20269e+07	7.79818e+07	1.53105e+07	2.2823e+07	3.15429e+07	1.95597e+08	6.26713e+07	9.32923e+07	-1.32925e+08	6.17494e+07	-3.28522e+08
233	9.14283	486.975	485.968	468.941	-22170.3	2.08155e+08	1.93191e+08	2.28795e+08	2.29142e+08	1.684e+08	1.20184e+08	1.16113e+08	2.06566e+07	3.49695e+07	4.82155e+07	2.88584e+08	9.54561e+07	1.36769e+08	-1.93128e+08	8.85538e+07	-4.81713e+08
369	3.12457	731.541	730.534	713.507	1.51616e+06	5.79112e+06	2.27097e+06	5.17669e+06	5.07137e+06	3.74505e+06	3.00279e+06	2.28168e+06	1.64806e+06	797896	742253	6.74784e+06	633625	3.92974e+06	-6.11422e+06	3.18749e+06	-1.28621e+07
467	17.799	875.362	874.354	857.328	2.00287e+07	1.31813e+07	1.31509e+07	1.29578e+07	1.34445e+07	1.23843e+07	1.01794e+07	3.96218e+06	245061	530700	2.20484e+06	2.25637e+07	3.71712e+06	4.20724e+06	-1.88466e+07	2.0024e+06	-4.14104e+07
136	9.17423	336.985	335.978	318.951	-88014.1	2.24314e+08	2.18532e+08	2.55978e+08	2.47467e+08	1.8411e+08	1.29533e+08	1.27922e+08	1.96293e+07	3.92671e+07	5.45777e+07	3.13643e+08	1.08293e+08	1.47551e+08	-2.05351e+08	9.29736e+07	-5.18994e+08
201	2.89884	419.315	418.307	401.281	41734.7	9.24829e+06	15856.4	6.11817e+06	-46359.1	11142.1	5.32738e+06	5.32289e+06	3.54127e+06	3.54261e+06	-5.31624e+06	5.33852e+06	1.78162e+06	8.86416e+06	-3.5569e+06	1.41804e+07	-8.89542e+06
202	8.98115	419.992	418.984	401.958	-75386.9	4.68354e+06	2.97877e+06	1.09548e+07	1.82951e+07	225656	2.72595e+06	2.41114e+06	7.66038e+06	9.08754e+06	-2.5003e+06	2.95161e+06	-5.24924e+06	1.00715e+07	-8.20085e+06	1.25718e+07	-1.11525e+07
203	8.95391	424.175	423.167	406.141	2.20472e+09	1.27171e+09	1.35288e+09	1.40999e+09	1.22938e+09	1.34239e+09	1.10668e+09	5.16837e+08	9.23156e+07	9.12513e+07	2.35707e+08	2.44908e+09	4.24521e+08	6.09152e+08	-2.02455e+09	3.73446e+08	-4.47363e+09
38	14.1666	162.111	161.103	144.077	1.29898e+08	1.9432e+07	4.35409e+07	1.67343e+07	2.45852e+07	4.1309e+07	7.00641e+07	5.80827e+07	1.37813e+07	1.25515e+07	-2.87551e+07	1.11373e+08	4.43014e+07	7.1864e+07	-6.70717e+07	1.00619e+08	-1.78445e+08
205	6.2374	425.178	424.171	407.144	1.05863e+08	1.67896e+07	2.4956e+07	3.07755e+07	2.74251e+07	4.84383e+07	5.68959e+07	4.92387e+07	2.92085e+06	1.12898e+07	-8.45755e+06	1.05334e+08	4.63179e+07	5.21596e+07	-5.90163e+07	6.06171e+07	-1.64351e+08
434	3.09304	813.62	812.612	795.586	2.32221e+06	223132	478579	342784	-126937	626061	1.28092e+06	1.14531e+06	317734	380327	-654858	1.90698e+06	827572	1.46304e+06	-1.07941e+06	2.1179e+06	-2.98639e+06
207	10.6663	428.035	427.028	410.002	6.90967e+07	92594.8	671.974	40767.3	115816	6253.82	3.98662e+07	3.98661e+07	58449.5	56016.9	-3.98599e+07	3.98725e+07	3.98077e+07	3.99246e+07	-64779.1	7.97845e+07	-3.99372e+07
208	10.1837	432.921	431.913	414.887	-83097.3	443734	5.61955e+06	5.28081e+06	5.65246e+06	272470	283154	3.15137e+06	205728	3.0046e+06	-10683.8	555624	2.94564e+06	3.3571e+06	2.39002e+06	3.36778e+06	1.83439e+06
102	3.29563	275.048	274.041	257.014	4.29062e+06	4.67179e+07	1.80325e+07	1.92773e+07	5.60213e+06	2.85234e+06	2.58232e+07	2.16478e+07	7.56166e+06	8.79725e+06	-2.29709e+07	2.86755e+07	1.40862e+07	2.92095e+07	-1.45894e+07	5.21803e+07	-4.32649e+07
31	11.2881	146.019	145.011	127.985	97750.6	5.43365e+09	5.56992e+09	6.37011e+09	6.07233e+09	4.55958e+09	3.13709e+09	3.17713e+09	4.04431e+08	9.70835e+08	1.42249e+09	7.69667e+09	2.7727e+09	3.58156e+09	-4.92397e+09	2.15908e+09	-1.26206e+10
211	2.90231	441.297	440.29	423.263	339623	3.07861e+07	603812	1.97762e+07	4.55633e+06	5.42084e+06	1.7677e+07	1.75025e+07	1.0123e+07	8.5486e+06	-1.22562e+07	2.30979e+07	7.37952e+06	2.76255e+07	-1.57183e+07	3.98817e+07	-3.88162e+07
10	10.9186	104.992	103.985	86.9583	89471.7	1.67839e+09	1.86062e+09	2.01151e+09	1.96204e+09	1.47922e+09	9.68995e+08	1.02563e+09	7.69185e+07	2.94076e+08	5.10229e+08	2.44822e+09	9.48712e+08	1.10255e+09	-1.49951e+09	5.9232e+08	-3.94772e+09
213	2.88483	442.3	441.293	424.266	-39263.7	5.49427e+06	-50361.7	1.62189e+06	-5882.39	-55288.6	3.18339e+06	3.19799e+06	952897	954379	-3.23868e+06	3.1281e+06	2.2451e+06	4.15089e+06	-883005	7.38957e+06	-4.01111e+06
214	3.99859	443.233	442.225	425.199	-49674.4	-26398.6	-99885.6	13261.7	3.67771e+06	90943.4	25070.7	37557.2	2.14908e+06	2.09361e+06	65872.6	116014	-2.11152e+06	2.18664e+06	-2.22754e+06	2.12076e+06	-2.34355e+06
403	3.09129	773.589	772.582	755.555	2.72389e+06	3.61416e+06	1.77846e+06	2.01776e+06	2.21591e+06	2.18013e+06	1.88259e+06	917990	219047	105599	297549	4.06272e+06	698942	1.13704e+06	-3.36378e+06	839488	-7.4265e+06
94	6.90984	268.104	267.096	250.07	8.94317e+07	4.54036e+07	1.30479e+08	1.48424e+08	7.0054e+07	1.46769e+08	4.47175e+07	4.25466e+07	4.1059e+07	4.47769e+07	1.02052e+08	1.91487e+08	1.4876e+06	8.36057e+07	-1.89999e+08	-1.84463e+07	-3.81486e+08
360	4.89056	717.06	716.052	699.026	2.98141e+07	2.02525e+07	1.38756e+07	1.3151e+07	2.06884e+07	1.5012e+07	1.52228e+07	8.02208e+06	4.15837e+06	3.92637e+06	-210788	3.02348e+07	3.86371e+06	1.21804e+07	-2.63711e+07	1.23912e+07	-5.66058e+07
218	5.24679	447.179	446.172	429.146	728076	100649	298864	516143	-678.176	1.18976e+06	394372	320722	259499	596937	795386	1.58413e+06	61222.7	580221	-1.52291e+06	-215164	-3.10704e+06
368	3.1471	730.538	729.531	712.504	1.26338e+07	2.23314e+07	1.34684e+07	2.25961e+07	1.93716e+07	1.6683e+07	1.11974e+07	5.3742e+06	4.6289e+06	2.9606e+06	5.48555e+06	2.78804e+07	745299	1.00031e+07	-2.71351e+07	4.51754e+06	-5.50155e+07
81	9.12731	240.967	239.959	222.933	-32028.7	1.89965e+08	1.69513e+08	1.97634e+08	1.89582e+08	1.58685e+08	1.09686e+08	1.04294e+08	1.4482e+07	2.05607e+07	4.89997e+07	2.68371e+08	8.98116e+07	1.18776e+08	-1.7856e+08	6.97759e+07	-4.46931e+08
442	3.0572	819.609	818.602	801.575	6.49138e+06	1.30663e+07	7.69639e+06	8.71198e+06	6.32338e+06	5.98287e+06	6.53282e+06	3.50045e+06	1.19875e+06	1.48713e+06	-549951	1.25157e+07	2.3017e+06	4.69919e+06	-1.0214e+07	5.24914e+06	-2.27297e+07
222	3.73228	468.307	467.3	450.274	82653.8	2.46879e+06	143398	1.02794e+06	1.40682e+06	1.50937e+06	1.40197e+06	1.36044e+06	648359	253586	107396	2.91134e+06	712083	2.0088e+06	-2.19926e+06	1.90141e+06	-5.11059e+06
479	16.7208	933.367	932.36	915.333	4.85101e+07	2.43146e+07	2.5869e+07	2.49216e+07	2.52808e+07	2.52017e+07	2.42546e+07	1.35429e+07	478271	188726	947072	4.94563e+07	1.30646e+07	1.40211e+07	-3.63917e+07	1.30741e+07	-8.58479e+07
224	10.7762	472.013	471.006	453.979	-15825.1	3.80973e+06	1.11916e+07	-36511.3	3.38221e+06	5.56309e+06	2.204e+06	5.69698e+06	5.75536e+06	2.82251e+06	3.35909e+06	7.76709e+06	-58378.2	1.14523e+07	-7.82547e+06	8.09325e+06	-1.55926e+07
225	10.8134	477.069	476.061	459.035	-47700	-127982	7.61789e+06	7270.27	140469	7.0538e+06	64886.7	4.44908e+06	4.35605e+06	4.03042e+06	6.98891e+06	7.11869e+06	93035.8	8.80513e+06	-7.02565e+06	1.81622e+06	-1.41443e+07
404	3.12367	774.601	773.594	756.568	1.37421e+07	3.69825e+06	8.1882e+06	5.94047e+06	3.88835e+06	7.30546e+06	7.11076e+06	5.03133e+06	2.15067e+06	1.72003e+06	194703	1.44162e+07	2.88067e+06	7.182e+06	-1.15356e+07	6.9873e+06	-2.59518e+07
227	3.54882	480.344	479.337	462.31	114848	2.17506e+06	44574.3	1.28384e+06	241986	439394	1.22382e+06	1.21026e+06	665858	553400	-784428	1.66322e+06	544403	1.87612e+06	-1.11881e+06	2.66055e+06	-2.78203e+06
228	10.2401	480.842	479.834	462.808	-58544.5	7.94958e+06	301293	-6358.05	4.96988e+06	-1552.96	4.60655e+06	4.5232e+06	2.78847e+06	2.87164e+06	-4.60811e+06	4.605e+06	1.73473e+06	7.31166e+06	-2.87027e+06	1.19198e+07	-7.47527e+06
229	3.52047	482.323	481.316	464.289	4.40078e+06	5.43376e+06	-4124.09	1.85823e+06	1.03529e+06	1.0659e+06	2.88532e+06	2.88793e+06	933271	466539	-1.81942e+06	3.95123e+06	1.95466e+06	3.8212e+06	-1.99657e+06	5.64062e+06	-5.94779e+06
181	4.92035	389.056	388.049	371.022	2.28156e+07	1.42302e+07	9.79403e+06	9.87772e+06	1.52472e+07	1.04979e+07	1.15234e+07	6.62007e+06	3.12449e+06	2.93742e+06	-1.02547e+06	2.20214e+07	3.49558e+06	9.74456e+06	-1.85258e+07	1.077e+07	-4.05471e+07
231	14.3625	484.975	483.968	466.941	9.82188e+06	-64536	1.73424e+07	65484	790437	1.01892e+07	5.68925e+06	8.73024e+06	9.7723e+06	5.64728e+06	4.49991e+06	1.58784e+07	-1.04206e+06	1.85025e+07	-1.69205e+07	1.40026e+07	-3.27989e+07
232	9.01529	486.19	485.183	468.156	2.65348e+09	1.55321e+09	1.6425e+09	1.71858e+09	1.52052e+09	1.64016e+09	1.33317e+09	6.11098e+08	9.99132e+07	9.97429e+07	3.06996e+08	2.97333e+09	5.11185e+08	7.11011e+08	-2.46214e+09	4.04015e+08	-5.43547e+09
408	3.13602	782.569	781.562	764.535	4.13343e+07	5.24992e+07	3.99467e+07	4.45752e+07	4.07534e+07	3.69936e+07	2.76562e+07	6.88172e+06	2.47256e+06	3.79085e+06	9.3374e+06	6.46499e+07	4.40917e+06	9.35428e+06	-6.02407e+07	16880.7	-1.24891e+08
234	7.17719	487.194	486.186	469.16	4.39438e+08	1.18237e+08	1.26552e+08	1.62286e+08	1.32911e+08	1.87465e+08	2.27397e+08	1.83092e+08	1.90623e+07	2.73035e+07	-3.9932e+07	4.14861e+08	1.6403e+08	2.02155e+08	-2.50831e+08	2.42087e+08	-6.65692e+08
235	14.3091	489.114	488.107	471.08	48359.8	-20248.8	1.06027e+07	81542.5	1.88946e+06	9.58537e+06	35189.5	6.11343e+06	5.62557e+06	5.04675e+06	9.55018e+06	9.62056e+06	487858	1.1739e+07	-9.1327e+06	2.18883e+06	-1.87533e+07
236	9.95308	492.937	491.93	474.903	72211	-91428.5	1.00593e+07	1.85159e+06	3.64963e+06	287348	82026.6	5.81387e+06	4.31439e+06	1.6825e+06	205321	369374	1.49948e+06	1.01283e+07	1.13011e+06	9.92294e+06	760733
25	6.90109	136.062	135.054	118.028	6.47e+07	3.37429e+07	8.89881e+07	9.70173e+07	4.72907e+07	9.88173e+07	3.236e+07	2.76896e+07	2.66954e+07	2.92431e+07	6.64573e+07	1.31177e+08	994166	5.43851e+07	-1.30183e+08	-1.20723e+07	-2.6136e+08
238	3.70006	494.323	493.316	476.289	640376	4.385e+06	877277	1.61996e+06	3.77601e+06	3.56687e+06	2.36839e+06	2.09692e+06	1.5057e+06	1.18903e+06	1.19848e+06	5.93526e+06	591219	3.60262e+06	-5.34404e+06	2.40414e+06	-1.12793e+07
239	5.08347	495.062	494.055	477.028	7.46196e+06	2.60974e+06	509293	32758	2.92783e+06	976408	3.78651e+06	3.56594e+06	1.5523e+06	1.47648e+06	-2.8101e+06	4.76292e+06	2.01364e+06	5.11824e+06	-2.74928e+06	7.92834e+06	-7.5122e+06
354	5.03793	712.067	711.06	694.034	1.00523e+07	5.09125e+06	1.10335e+06	1.88444e+06	4.50114e+06	3.17141e+06	5.02596e+06	4.4833e+06	1.77962e+06	1.30841e+06	-1.85455e+06	8.19737e+06	2.70368e+06	6.26292e+06	-5.49368e+06	8.11746e+06	-1.3691e+07
123	10.2508	328.934	327.926	310.9	6567.46	4.59753e+07	8.65665e+07	6.93302e+07	8.82875e+07	4.2304e+07	2.65419e+07	4.33078e+07	1.04836e+07	2.31094e+07	1.57621e+07	6.88459e+07	3.28242e+07	5.37913e+07	-3.60216e+07	3.80292e+07	-1.04867e+08
417	3.0975	792.591	791.583	774.557	2.96391e+07	3.89191e+07	2.70692e+07	3.19856e+07	2.79903e+07	2.61624e+07	2.03273e+07	6.23356e+06	2.61349e+06	2.97806e+06	5.83515e+06	4.64897e+07	3.62007e+06	8.84705e+06	-4.28696e+07	3.0119e+06	-8.93593e+07
230	3.66887	482.36	481.352	464.326	3.30483e+06	7.48298e+06	1.24598e+06	6.68181e+06	5.01633e+06	4.9146e+06	3.74975e+06	3.17795e+06	2.78501e+06	992240	1.16484e+06	8.66435e+06	392937	5.96295e+06	-8.27141e+06	4.79811e+06	-1.69358e+07
427	3.11393	808.584	807.577	790.55	4.25809e+07	6.31683e+07	4.10223e+07	4.91706e+07	4.18462e+07	3.76929e+07	3.22155e+07	1.23606e+07	4.48551e+06	5.81137e+06	5.47738e+06	6.99084e+07	7.87513e+06	1.68462e+07	-6.20333e+07	1.13688e+07	-1.31942e+08
396	3.06966	766.575	765.568	748.541	2.31182e+06	5.05401e+06	2.05609e+06	2.78977e+06	2.45596e+06	1.85139e+06	2.52969e+06	1.66195e+06	367337	475654	-678301	4.38109e+06	1.29462e+06	2.02929e+06	-3.08647e+06	2.70759e+06	-7.46756e+06
127	4.11603	332.331	331.323	314.297	2.20462e+07	7.55117e+07	1.13787e+07	3.23089e+07	1.2039e+07	1.70867e+07	3.88298e+07	3.43642e+07	1.1898e+07	1.0552e+07	-2.17431e+07	5.59166e+07	2.24662e+07	4.62622e+07	-3.34504e+07	6.80053e+07	-8.9367e+07
247	9.32216	501.995	500.988	483.961	212549	1.63339e+07	1.94277e+07	2.91591e+07	3.83118e+07	6.29258e+06	9.36948e+06	1.03174e+07	9.4435e+06	1.64918e+07	-3.0769e+06	1.56621e+07	873891	1.97609e+07	-1.47882e+07	2.28378e+07	-3.04502e+07
458	2.68696	838.558	837.551	820.524	1.64568e+06	1.00367e+06	1.56675e+06	4.76553e+06	-103481	2.83985e+06	829002	350110	2.47417e+06	2.45217e+06	2.01085e+06	3.66885e+06	-2.12406e+06	2.82428e+06	-5.79291e+06	813435	-9.46177e+06
418	3.07697	793.593	792.586	775.56	1.08027e+07	1.67857e+07	9.93927e+06	1.23319e+07	1.07155e+07	9.52021e+06	8.50699e+06	3.72863e+06	1.22065e+06	1.41108e+06	1.01322e+06	1.80272e+07	2.50798e+06	4.94928e+06	-1.55192e+07	3.93606e+06	-3.35464e+07
250	4.96257	503.05	502.043	485.017	2.07049e+07	1.03045e+07	7.38467e+06	5.49344e+06	9.14312e+06	8.60658e+06	1.03522e+07	7.00144e+06	1.82524e+06	1.97061e+06	-1.74565e+06	1.89588e+07	5.17619e+06	8.82668e+06	-1.37826e+07	1.05723e+07	-3.27414e+07
251	14.4485	506.956	505.949	488.923	92136	24876.1	1.40448e+07	-28732.8	22618.1	5.94965e+06	47465.5	8.07503e+06	8.11055e+06	3.43689e+06	5.90218e+06	5.99712e+06	-35514.3	1.61856e+07	-6.03263e+06	1.02834e+07	-1.20297e+07
168	3.34344	376.175	375.168	358.141	1.32089e+07	1.55127e+07	7.85489e+06	1.60824e+07	1.41944e+07	1.16516e+07	8.37064e+06	3.92884e+06	4.30978e+06	2.22345e+06	3.28094e+06	2.00222e+07	-380939	8.23862e+06	-2.04032e+07	4.95768e+06	-4.04254e+07
253	3.38612	508.303	507.296	490.27	-14852.9	3.84172e+06	-97185.9	4.57226e+06	2.56015e+06	278130	2.22218e+06	2.25074e+06	2.34214e+06	2.14848e+06	-1.94405e+06	2.50031e+06	-91402.3	4.59288e+06	-2.59171e+06	6.53693e+06	-5.09202e+06
254	3.56403	508.375	507.368	490.341	105755	3.51321e+06	-49371.9	1.74487e+06	448024	956869	1.99837e+06	2.01357e+06	926327	653409	-1.04151e+06	2.95524e+06	1.08724e+06	2.9399e+06	-1.868e+06	3.9814e+06	-4.82324e+06
255	3.54928	510.391	509.383	492.357	4.92337e+06	6.79947e+06	948845	5.00645e+06	2.73803e+06	3.93148e+06	3.51143e+06	2.98738e+06	2.03351e+06	1.13473e+06	420058	7.44291e+06	953860	5.02089e+06	-6.48905e+06	4.60083e+06	-1.3932e+07
256	14.3292	511.095	510.088	493.061	-59508.7	-88192.5	2.98944e+06	-126503	-44815.4	2.34958e+06	45255	1.76865e+06	1.77588e+06	1.40658e+06	2.30433e+06	2.39484e+06	-7229.37	3.54453e+06	-2.40207e+06	1.2402e+06	-4.7969e+06
83	10.6687	246.932	245.925	228.898	-40431.5	1.3469e+08	1.86296e+08	1.48323e+08	1.85152e+08	1.11392e+08	7.77752e+07	9.62088e+07	2.16012e+07	3.688e+07	3.36165e+07	1.89167e+08	7.46076e+07	1.1781e+08	-1.14559e+08	8.41935e+07	-3.03726e+08
41	11.2844	164.93	163.922	146.896	18000.3	6.23199e+08	7.03219e+08	5.60539e+08	7.3588e+08	5.14953e+08	3.59799e+08	3.84978e+08	9.32462e+07	1.16642e+08	1.55154e+08	8.74752e+08	2.91732e+08	4.78225e+08	-5.8302e+08	3.2307e+08	-1.45777e+09
259	9.11552	516.01	515.003	497.976	11079.5	3.31463e+07	3.91364e+07	5.40367e+07	7.11208e+07	1.82248e+07	1.91337e+07	2.10737e+07	1.60046e+07	2.69949e+07	-908899	3.73584e+07	5.06907e+06	3.70784e+07	-3.22894e+07	3.79873e+07	-6.96478e+07
260	10.8169	521.032	520.025	502.999	-88293.1	-47673.2	2.06131e+06	-70530.1	-18817.2	1.5714e+06	44451.6	1.22951e+06	1.21616e+06	933398	1.52695e+06	1.61585e+06	13350.6	2.44568e+06	-1.6025e+06	918733	-3.21835e+06
261	3.48446	522.319	521.311	504.285	66746.6	3.1479e+06	-5078.75	2.29633e+06	1.4718e+06	-223885	1.79833e+06	1.8e+06	1.16601e+06	1.28496e+06	-2.02222e+06	1.57445e+06	633988	2.96601e+06	-940461	4.98823e+06	-2.51491e+06
263	3.59427	523.358	522.351	505.324	2.26853e+06	1.34119e+07	5.28445e+06	7.46019e+06	9.86583e+06	1.05193e+07	7.17848e+06	5.76376e+06	2.29165e+06	1.61102e+06	3.34081e+06	1.76978e+07	3.4721e+06	8.05541e+06	-1.42257e+07	4.71459e+06	-3.19234e+07
383	3.13321	747.573	746.566	729.539	1.09047e+07	7.606e+06	8.02212e+06	7.77177e+06	7.97579e+06	8.67048e+06	5.59192e+06	1.79645e+06	133196	471154	3.07856e+06	1.42624e+07	1.66326e+06	1.92965e+06	-1.25991e+07	-1.14891e+06	-2.68615e+07
428	3.09638	809.591	808.584	791.557	1.53081e+07	2.55702e+07	1.4904e+07	1.96602e+07	1.5209e+07	1.38642e+07	1.28674e+07	6.04484e+06	2.66229e+06	3.03356e+06	996817	2.67316e+07	3.38255e+06	8.70714e+06	-2.3349e+07	7.71032e+06	-5.00806e+07
388	17.4375	755.34	754.333	737.306	7.31832e+06	3.96161e+06	3.52497e+06	4.92125e+06	4.29847e+06	3.21818e+06	3.66295e+06	2.07556e+06	699496	861718	-444767	6.88113e+06	1.37606e+06	2.77505e+06	-5.50506e+06	3.21982e+06	-1.23862e+07
17	4.83592	121.047	120.04	103.014	1.32624e+07	3.84858e+07	2.60708e+07	3.4777e+07	1.69107e+07	7.27706e+06	1.95502e+07	1.26122e+07	8.93412e+06	1.39539e+07	-1.22731e+07	2.68272e+07	3.67809e+06	2.15463e+07	-2.31491e+07	3.38194e+07	-4.99764e+07
267	3.418	525.337	524.33	507.303	-112855	3.11175e+06	36621.1	954722	496563	18162.6	1.82988e+06	1.82011e+06	459051	468316	-1.81172e+06	1.84805e+06	1.36106e+06	2.27917e+06	-486982	4.09088e+06	-2.33503e+06
337	2.86045	681.483	680.475	663.449	621128	1.35249e+07	2.49223e+06	8.86021e+06	8.70886e+06	6.68496e+06	7.63544e+06	6.97292e+06	3.63365e+06	1.21455e+06	-950479	1.43204e+07	3.33927e+06	1.06066e+07	-1.09811e+07	1.15571e+07	-2.53015e+07
323	10.6331	664.456	663.449	646.422	4.53688e+07	7.53877e+07	4.07371e+07	6.57726e+07	6.29221e+07	5.36356e+07	3.79531e+07	1.88116e+07	1.37057e+07	6.34654e+06	1.56825e+07	9.15886e+07	5.10589e+06	3.25173e+07	-8.64827e+07	1.68348e+07	-1.78071e+08
483	18.1971	994.378	993.371	976.345	1.41506e+07	1.92039e+06	2.16335e+06	3.02137e+06	4.29566e+06	3.40557e+06	7.67543e+06	6.99202e+06	1.07291e+06	653671	-4.26986e+06	1.1081e+07	5.91911e+06	8.06493e+06	-5.16188e+06	1.23348e+07	-1.62429e+07
271	8.64888	531.407	530.4	513.373	5.51456e+08	2.99484e+08	3.32177e+08	3.45483e+08	2.98969e+08	3.18733e+08	2.76069e+08	1.37017e+08	2.3956e+07	2.33442e+07	4.26641e+07	5.94801e+08	1.13061e+08	1.60973e+08	-4.8174e+08	1.18309e+08	-1.07654e+09
272	14.9853	537.194	536.187	519.16	9.9772e+06	552246	1.17354e+07	-15874.8	747188	3.7692e+06	5.60756e+06	6.01364e+06	6.57538e+06	2.00173e+06	-1.83836e+06	9.37676e+06	-561744	1.2589e+07	-9.93851e+06	1.44274e+07	-1.93153e+07
273	9.2347	537.394	536.387	519.36	268022	5.38758e+07	5.33203e+07	6.11506e+07	5.769e+07	4.78031e+07	3.1028e+07	3.07914e+07	3.92395e+06	6.92682e+06	1.67751e+07	7.8831e+07	2.68674e+07	3.47153e+07	-5.19636e+07	1.79402e+07	-1.30795e+08
274	3.57092	544.338	543.331	526.304	-132408	3.20224e+06	-54303	-21618.8	71372.2	16654.8	1.88805e+06	1.90311e+06	65204.6	46737.2	-1.8714e+06	1.90471e+06	1.83791e+06	1.96832e+06	-66801.1	3.83972e+06	-1.97151e+06
66	10.957	205.956	204.948	187.922	171244	4.33597e+08	4.85304e+08	3.76777e+08	4.98804e+08	3.349e+08	2.50288e+08	2.66422e+08	6.68967e+07	8.51557e+07	8.46118e+07	5.85187e+08	1.99526e+08	3.33319e+08	-3.85662e+08	2.48707e+08	-9.70849e+08
276	3.38201	551.353	550.346	533.319	102838	4.22103e+06	77144.3	4.42177e+06	2.69726e+06	-9830.09	2.40772e+06	2.38509e+06	2.18765e+06	2.23388e+06	-2.41755e+06	2.39789e+06	197446	4.57274e+06	-2.20044e+06	6.99028e+06	-4.59833e+06
277	14.2699	551.966	550.959	533.932	-116267	-120126	1.16812e+07	-114711	-94300.9	4.05327e+06	68576	6.81241e+06	6.80451e+06	2.40052e+06	3.9847e+06	4.12185e+06	7896.61	1.36169e+07	-4.11395e+06	9.63223e+06	-8.2358e+06
278	5.07672	552.06	551.052	534.026	6.38712e+06	2.75196e+06	211361	-103513	2.34451e+06	1.58332e+06	3.20347e+06	3.104e+06	1.33181e+06	1.25284e+06	-1.62014e+06	4.78679e+06	1.77219e+06	4.43582e+06	-3.0146e+06	6.05596e+06	-7.80139e+06
279	9.33429	553.389	552.382	535.355	174814	1.10435e+08	1.13208e+08	1.11739e+08	1.14103e+08	9.82912e+07	6.3709e+07	6.4474e+07	1.19335e+06	8.52875e+06	3.45823e+07	1.62e+08	6.32807e+07	6.56674e+07	-9.87195e+07	3.10851e+07	-2.6072e+08
416	2.87588	790.565	789.558	772.531	8.0013e+06	5.68104e+06	7.88681e+06	7.8669e+06	2.6413e+06	7.74157e+06	4.11618e+06	1.3078e+06	3.02277e+06	2.98148e+06	3.6254e+06	1.18578e+07	-1.71497e+06	4.33057e+06	-1.35727e+07	705178	-2.54305e+07
281	3.35169	555.29	554.283	537.256	46740.3	2.52476e+06	59202.5	2.0382e+06	484915	42212.3	1.44421e+06	1.4271e+06	1.04166e+06	1.04822e+06	-1.40199e+06	1.48642e+06	385437	2.46876e+06	-1.10098e+06	3.87075e+06	-2.5874e+06
282	9.40581	558.248	557.24	540.214	3.90077e+09	2.27841e+09	2.40272e+09	2.51336e+09	2.22816e+09	2.40314e+09	1.95956e+09	9.02927e+08	1.43791e+08	1.43823e+08	4.43581e+08	4.3627e+09	7.59136e+08	1.04672e+09	-3.60356e+09	6.03137e+08	-7.96626e+09
283	7.51866	559.251	558.244	541.217	1.14347e+09	4.94331e+08	5.25707e+08	5.73954e+08	4.88031e+08	5.68595e+08	5.7348e+08	3.66061e+08	4.30697e+07	4.81351e+07	-4.88521e+06	1.14207e+09	3.22991e+08	4.0913e+08	-8.19083e+08	4.14016e+08	-1.96116e+09
284	11.1269	563.203	562.196	545.17	7.98905e+07	5.15808e+07	7.76927e+07	6.54005e+07	6.90169e+07	6.38184e+07	4.05059e+07	1.57485e+07	6.31723e+06	2.66478e+06	2.33125e+07	1.04324e+08	9.43131e+06	2.20658e+07	-9.4893e+07	-1.24672e+06	-1.99217e+08
394	3.22933	761.588	760.581	743.554	2.33414e+08	1.37342e+08	1.71293e+08	1.66613e+08	1.53028e+08	1.70297e+08	1.17313e+08	4.87196e+07	9.48732e+06	9.09528e+06	5.2984e+07	2.8761e+08	3.92322e+07	5.82069e+07	-2.48378e+08	5.22287e+06	-5.35988e+08
204	3.24203	425.136	424.128	407.102	1.35677e+07	2.59569e+07	1.61963e+07	1.43167e+07	2.24169e+07	1.02325e+07	1.29827e+07	6.52777e+06	4.23954e+06	6.20154e+06	-2.75024e+06	2.32152e+07	2.28823e+06	1.07673e+07	-2.0927e+07	1.35175e+07	-4.41421e+07
366	2.85486	721.506	720.499	703.472	6.16862e+06	1.90808e+07	8.72907e+06	1.39207e+07	1.50424e+07	1.22622e+07	9.73666e+06	6.83663e+06	3.36821e+06	1.39868e+06	2.52557e+06	2.19989e+07	3.46842e+06	1.02048e+07	-1.85305e+07	7.67926e+06	-4.05294e+07
288	17.4285	579.178	578.17	561.144	228608	2.47504e+06	-50201.4	1.16378e+06	731.846	686352	1.36757e+06	1.3845e+06	686665	584624	-681221	2.05393e+06	697837	2.07117e+06	-1.35609e+06	2.75239e+06	-3.41001e+06
350	3.17046	707.541	706.534	689.508	1.47164e+07	7.93472e+06	9.95636e+06	1.188e+07	1.11929e+07	1.32464e+07	7.36536e+06	3.48176e+06	974791	1.04532e+06	5.88107e+06	2.06118e+07	2.50697e+06	4.45655e+06	-1.81048e+07	-1.42452e+06	-3.87166e+07
290	3.36452	596.334	595.326	578.3	-62835.1	4.76522e+06	34474.3	3.05587e+06	468129	-20888.4	2.76935e+06	2.75982e+06	1.63367e+06	1.65338e+06	-2.79024e+06	2.74847e+06	1.12615e+06	4.39349e+06	-1.62232e+06	7.18373e+06	-4.37078e+06
291	9.19396	597.009	596.002	578.976	13405.9	2.01506e+08	2.13982e+08	2.67322e+08	2.9675e+08	1.47506e+08	1.16336e+08	1.20095e+08	4.1956e+07	7.90526e+07	3.11701e+07	2.63842e+08	7.81395e+07	1.62051e+08	-1.85702e+08	1.30881e+08	-4.49544e+08
292	8.99725	598.013	597.006	579.979	-86521.5	42195.3	-106748	566285	3.83837e+06	-135179	65684.2	80788.9	2.11043e+06	2.12084e+06	-200863	-69494.4	-2.02964e+06	2.19122e+06	-1.96015e+06	2.39208e+06	-1.89065e+06
293	10.2343	600.801	599.793	582.767	53445.1	1.88568e+06	135726	-3236.52	1.06411e+06	-41158.6	1.07343e+06	1.03491e+06	580295	627469	-1.11458e+06	1.03227e+06	454611	1.6152e+06	-577656	2.72979e+06	-1.60992e+06
294	2.74459	603.534	602.526	585.5	875063	83893.9	1.46152e+06	1.7855e+06	34150.4	1.76468e+06	482632	691341	931805	1.00519e+06	1.28205e+06	2.24731e+06	-240463	1.62315e+06	-2.48778e+06	341096	-4.73509e+06
295	9.27265	608.088	607.08	590.054	8.05469e+07	13632.3	-60000.4	-28443.4	9870.89	-84670.8	4.64997e+07	4.65172e+07	34990.1	47552.9	-4.65843e+07	4.6415e+07	4.64822e+07	4.65521e+07	67185.9	9.31365e+07	-4.63478e+07
296	10.43	611.026	610.018	592.992	49845.4	3181.31	2.98664e+06	-126244	-66134.1	461852	27719	1.70919e+06	1.78012e+06	323584	434133	489571	-70936.6	3.48931e+06	-560507	3.05518e+06	-1.05008e+06
362	3.15644	718.575	717.567	700.541	3.11205e+07	2.04278e+07	2.36637e+07	2.68749e+07	2.7224e+07	2.68113e+07	1.58116e+07	5.48345e+06	1.96256e+06	222196	1.09996e+07	4.26229e+07	3.52089e+06	7.44601e+06	-3.9102e+07	-3.55362e+06	-8.17249e+07
44	10.6948	169.986	168.978	151.952	-105884	8.63829e+06	1.90367e+07	9.58788e+06	1.27392e+07	1.53216e+07	5.01812e+06	9.58318e+06	4.81089e+06	2.87154e+06	1.03034e+07	2.03397e+07	4.77229e+06	1.43941e+07	-1.55674e+07	4.09062e+06	-3.59071e+07
299	11.1096	615.172	614.164	597.138	3.51856e+07	47300	650996	-112689	37193.6	160872	2.03006e+07	2.01151e+07	404647	136990	-2.01397e+07	2.04615e+07	1.97105e+07	2.05198e+07	-751022	4.06595e+07	-2.12125e+07
300	8.93526	616.253	615.246	598.22	2.83196e+09	1.70267e+09	1.78586e+09	1.87214e+09	1.65385e+09	1.77555e+09	1.42562e+09	6.29358e+08	1.09941e+08	1.09387e+08	3.49933e+08	3.20118e+09	5.19416e+08	7.39299e+08	-2.68176e+09	3.89366e+08	-5.88294e+09
301	7.6777	617.257	616.249	599.223	7.84298e+08	3.39443e+08	3.67709e+08	3.91256e+08	3.34706e+08	3.86419e+08	3.93328e+08	2.49079e+08	2.84062e+07	3.13461e+07	-6.90838e+06	7.79747e+08	2.20673e+08	2.77485e+08	-5.59074e+08	2.84393e+08	-1.33882e+09
302	8.12559	620.264	619.256	602.23	1.02023e+09	4.39546e+08	4.69005e+08	5.12949e+08	4.42315e+08	5.14223e+08	5.11738e+08	3.27084e+08	3.56664e+07	4.11532e+07	2.48477e+06	1.02596e+09	2.91418e+08	3.62751e+08	-7.34543e+08	3.60266e+08	-1.7605e+09
303	9.86292	621.209	620.201	603.175	2.45335e+08	3.3181e+08	4.12814e+08	4.23214e+08	3.64906e+08	3.94753e+08	1.72126e+08	8.37543e+07	3.10995e+07	2.91565e+07	2.22627e+08	5.66879e+08	5.26549e+07	1.14854e+08	-5.14224e+08	-1.07773e+08	-1.0811e+09
304	5.78982	621.267	620.259	603.233	3.33658e+07	4.48994e+06	7.99157e+06	9.35249e+06	9.18111e+06	1.32543e+07	1.81071e+07	1.57582e+07	741224	2.30375e+06	-4.85286e+06	3.13614e+07	1.5017e+07	1.64994e+07	-1.63444e+07	2.13523e+07	-4.77057e+07
305	9.24269	622.213	621.205	604.179	-109086	6.58326e+07	7.43853e+07	7.77406e+07	7.2402e+07	6.37036e+07	3.80398e+07	4.07653e+07	2.69853e+06	7.08523e+06	2.56638e+07	1.01743e+08	3.80668e+07	4.34639e+07	-6.36766e+07	1.78001e+07	-1.6542e+08
306	10.2493	622.783	621.775	604.749	-119823	6.29521e+06	328095	-88224.3	5.9429e+06	84635.7	3.66945e+06	3.58143e+06	3.36833e+06	3.43326e+06	-3.58481e+06	3.75409e+06	213097	6.94976e+06	-3.54099e+06	1.05346e+07	-7.29508e+06
307	10.5804	625.219	624.212	607.185	1.06756e+07	2.28925e+06	1.26267e+07	7.00071e+06	1.62322e+07	4.99129e+06	5.62027e+06	5.49245e+06	4.65246e+06	5.99467e+06	-628979	1.06116e+07	839988	1.01449e+07	-9.77157e+06	1.07739e+07	-2.03831e+07
392	3.29545	760.584	759.577	742.55	5.52845e+08	3.17621e+08	4.05728e+08	3.89135e+08	3.60644e+08	4.03092e+08	2.77443e+08	1.18839e+08	2.28021e+07	2.16345e+07	1.25648e+08	6.80535e+08	9.60367e+07	1.41641e+08	-5.84498e+08	1.59928e+07	-1.26503e+09
395	3.15921	762.591	761.584	744.558	4.74843e+07	2.68447e+07	3.45363e+07	3.32167e+07	3.12133e+07	3.38022e+07	2.38092e+07	1.04308e+07	1.67317e+06	1.35759e+06	9.99295e+06	5.76114e+07	8.75758e+06	1.21039e+07	-4.88539e+07	2.11098e+06	-1.06465e+08
275	3.42659	550.35	549.342	532.316	1.23106e+07	3.13376e+07	8.44045e+06	2.98546e+07	2.32608e+07	1.29294e+07	1.57881e+07	1.22562e+07	1.09673e+07	8.53108e+06	-2.85866e+06	2.87175e+07	1.28893e+06	2.32235e+07	-2.74285e+07	2.60821e+07	-5.6146e+07
311	9.22248	630.07	629.062	612.036	4.71254e+06	-91717.5	6.72372e+06	74426.4	126607	4.68479e+06	2.74748e+06	3.50181e+06	3.824e+06	2.64686e+06	1.93732e+06	7.43227e+06	-322190	7.3258e+06	-7.75446e+06	5.38848e+06	-1.51867e+07
100	3.62239	272.258	271.251	254.224	5.97178e+06	1.36997e+07	869886	1.78141e+07	3.24009e+06	8.56714e+06	6.86847e+06	6.45955e+06	9.17539e+06	7.37435e+06	1.69866e+06	1.54356e+07	-2.71584e+06	1.56349e+07	-1.81514e+07	1.39363e+07	-3.35871e+07
313	8.7804	636.966	635.959	618.932	-42889.4	1.61697e+06	298795	1.02561e+06	3.01546e+06	71372.1	946010	876495	1.40642e+06	1.5021e+06	-874638	1.01738e+06	-529923	2.28291e+06	-1.54731e+06	3.15755e+06	-2.56469e+06
335	10.0468	680.48	679.472	662.446	2.34562e+07	4.81821e+07	2.19383e+07	4.24647e+07	3.54591e+07	3.08102e+07	2.40935e+07	1.47332e+07	1.04341e+07	5.86683e+06	6.7167e+06	5.49037e+07	4.29909e+06	2.51674e+07	-5.06046e+07	1.84507e+07	-1.05508e+08
68	10.691	211.012	210.005	192.978	1660.06	2.07755e+07	3.94915e+07	2.11984e+07	2.65539e+07	3.2437e+07	1.19942e+07	1.97539e+07	9.40482e+06	5.62139e+06	2.04428e+07	4.44312e+07	1.0349e+07	2.91587e+07	-3.40822e+07	8.71589e+06	-7.85134e+07
316	3.2723	651.442	650.434	633.408	-9837.43	5.09514e+06	50709.1	1.87119e+06	1.58137e+06	-34978.8	2.94434e+06	2.93004e+06	978185	1.02714e+06	-2.97932e+06	2.90936e+06	1.95185e+06	3.90822e+06	-957510	6.88755e+06	-3.86687e+06
317	9.16813	652.052	651.044	634.018	98463.5	2.35167e+06	1.72866e+07	1.31307e+06	2.32729e+06	1.22109e+07	1.33003e+06	9.34133e+06	8.94395e+06	6.02047e+06	1.08808e+07	1.35409e+07	397384	1.82853e+07	-1.31435e+07	7.40443e+06	-2.66844e+07
318	12.3517	656.284	655.276	638.25	7.40942e+06	48509.4	-32388.2	-51685	79506.5	-77945.6	4.26371e+06	4.27337e+06	70833.1	84352.4	-4.34165e+06	4.18576e+06	4.20253e+06	4.3442e+06	16770.7	8.68585e+06	-4.16899e+06
319	6.02682	657.279	656.272	639.246	5.42851e+06	3.65933e+06	2.24403e+06	2.56205e+06	4.24621e+06	4.7958e+06	2.76821e+06	1.59551e+06	1.07597e+06	1.16391e+06	2.02759e+06	7.56401e+06	519546	2.67148e+06	-7.04446e+06	643892	-1.46085e+07
320	10.8876	659.137	658.13	641.104	4601.8	-19864.9	1.85688e+07	-28392.7	141250	8.86307e+06	13132.7	1.07251e+07	1.06885e+07	5.08522e+06	8.84994e+06	8.8762e+06	36655.7	2.14136e+07	-8.83955e+06	1.25637e+07	-1.77158e+07
321	8.3158	663.453	662.446	645.419	6.1058e+08	4.65817e+08	4.10713e+08	4.96524e+08	4.46668e+08	4.29249e+08	3.19048e+08	1.03231e+08	4.3093e+07	3.49165e+07	1.10201e+08	7.48297e+08	6.01382e+07	1.46324e+08	-6.88159e+08	3.61229e+07	-1.43646e+09
189	3.3534	397.104	396.097	379.07	1.24431e+07	2.46913e+07	1.86351e+07	1.50066e+07	2.10012e+07	1.30337e+07	1.23456e+07	6.12422e+06	3.01939e+06	4.14946e+06	688105	2.53793e+07	3.10484e+06	9.14361e+06	-2.22745e+07	8.4555e+06	-4.76538e+07
390	3.19013	758.57	757.563	740.536	1.21156e+08	1.29868e+08	1.04536e+08	1.21366e+08	1.15081e+08	1.0531e+08	7.25947e+07	1.28701e+07	8.5047e+06	8.09103e+06	3.27152e+07	1.77905e+08	4.36545e+06	2.13748e+07	-1.73539e+08	-1.13404e+07	-3.51444e+08
475	2.74363	904.59	903.583	886.556	1.2474e+07	4.80033e+06	1.16053e+07	1.06906e+07	4.64783e+06	8.95154e+06	6.29153e+06	4.20215e+06	3.78062e+06	3.11077e+06	2.66001e+06	1.52431e+07	421532	7.98278e+06	-1.48215e+07	5.32276e+06	-3.00646e+07
325	12.7262	665.118	664.111	647.084	1.61935e+07	-67365.3	1.31113e+06	40409.7	-49927.6	-87340.3	9.36866e+06	9.01667e+06	761069	65676.8	-9.456e+06	9.28132e+06	8.2556e+06	9.77774e+06	-1.02571e+06	1.92337e+07	-1.0307e+07
326	2.85097	665.459	664.452	647.426	-157976	7.41363e+06	12787.3	4.85916e+06	4.43446e+06	3.45698e+06	4.32641e+06	4.32302e+06	2.68387e+06	719022	-869426	7.78338e+06	1.63915e+06	7.00689e+06	-6.14424e+06	7.87631e+06	-1.39276e+07
327	9.17928	674.034	673.026	656	135988	1.83166e+06	1.76389e+07	1.15056e+06	3.27029e+06	1.1409e+07	1.02031e+06	9.65313e+06	8.97048e+06	5.41552e+06	1.03887e+07	1.24293e+07	682649	1.86236e+07	-1.17466e+07	8.23495e+06	-2.41759e+07
328	3.32741	675.543	674.536	657.509	1.49681e+06	56327.7	-159880	703947	769623	2.16914e+06	848192	900590	518730	827620	1.32094e+06	3.01733e+06	381860	1.41932e+06	-2.63547e+06	98377	-5.6528e+06
329	3.25105	676.454	675.446	658.42	25158.3	6.96246e+06	93694.5	6.0241e+06	4.3283e+06	870029	4.01235e+06	3.98562e+06	3.05443e+06	2.62678e+06	-3.14232e+06	4.88238e+06	931186	7.04005e+06	-3.95119e+06	1.01824e+07	-8.83357e+06
330	8.62348	678.269	677.261	660.235	1.89359e+09	1.04537e+09	1.09798e+09	1.1658e+09	1.02127e+09	1.12543e+09	9.48506e+08	4.75263e+08	7.23112e+07	7.45743e+07	1.76923e+08	2.07393e+09	4.02952e+08	5.47574e+08	-1.67098e+09	3.70652e+08	-3.74492e+09
331	3.21572	678.47	677.463	660.436	27365.7	6.92435e+06	24566.4	4.17418e+06	2.86874e+06	594662	3.98971e+06	3.98278e+06	2.12182e+06	1.81147e+06	-3.39505e+06	4.58437e+06	1.86096e+06	6.10461e+06	-2.72341e+06	9.49965e+06	-7.30778e+06
332	3.18235	678.506	677.499	660.472	5.51633e+06	5.89886e+06	3.39838e+06	7.06925e+06	7.61836e+06	7.67251e+06	3.30045e+06	1.34688e+06	2.29438e+06	333764	4.37207e+06	1.0973e+07	-947505	3.64126e+06	-1.19205e+07	-730809	-2.28934e+07
414	3.15669	788.613	787.606	770.58	6.29671e+07	2.42312e+07	4.64396e+07	4.06255e+07	3.33065e+07	4.17645e+07	3.17604e+07	1.94373e+07	6.58091e+06	4.58993e+06	1.00041e+07	7.35249e+07	1.28563e+07	2.60182e+07	-6.06686e+07	1.60141e+07	-1.34193e+08
334	8.49394	679.272	678.265	661.238	4.67661e+08	1.46458e+08	1.54364e+08	1.98546e+08	1.63182e+08	2.07637e+08	2.3921e+08	1.83207e+08	2.33823e+07	2.34857e+07	-3.15726e+07	4.46847e+08	1.59825e+08	2.06589e+08	-2.87022e+08	2.38162e+08	-7.33869e+08
356	5.01414	714.065	713.057	696.031	1.3903e+07	4.10071e+06	1.39399e+06	3.00911e+06	5.86535e+06	4.52889e+06	7.14338e+06	6.58134e+06	2.2642e+06	1.4291e+06	-2.61448e+06	1.16723e+07	4.31714e+06	8.84555e+06	-7.35513e+06	1.146e+07	-1.90274e+07
336	10.9012	681.119	680.112	663.086	-172632	417.466	1.27881e+07	40336.3	9818.44	4.62777e+06	99980.9	7.43345e+06	7.36877e+06	2.65741e+06	4.52779e+06	4.72775e+06	64680.2	1.48022e+07	-4.66307e+06	1.02744e+07	-9.39083e+06
409	3.11366	783.573	782.565	765.539	1.5226e+07	2.18049e+07	1.49533e+07	1.83052e+07	1.61786e+07	1.37124e+07	1.11841e+07	3.87948e+06	1.69601e+06	2.29847e+06	2.52827e+06	2.48966e+07	2.18346e+06	5.57549e+06	-2.27131e+07	3.04721e+06	-4.76097e+07
338	11.0248	683.225	682.217	665.191	1.05062e+08	2.35868e+08	2.69371e+08	2.7484e+08	2.5627e+08	2.37375e+08	1.18168e+08	8.68239e+07	9.54321e+06	1.87329e+07	1.19207e+08	3.55543e+08	7.72807e+07	9.63671e+07	-2.78262e+08	-2.28404e+07	-6.33805e+08
339	9.55999	684.227	683.219	666.193	1.29655e+07	5.71514e+07	6.48157e+07	7.02173e+07	6.55588e+07	5.58728e+07	2.9963e+07	2.79868e+07	2.92776e+06	7.31762e+06	2.59098e+07	8.58358e+07	2.50591e+07	3.09146e+07	-6.07767e+07	5.00481e+06	-1.46612e+08
340	2.84344	685.435	684.427	667.401	-3183.74	5.16418e+06	9717.74	2749.24	3.00384e+06	204825	2.98227e+06	2.97966e+06	1.73067e+06	1.67739e+06	-2.77744e+06	3.18709e+06	1.24899e+06	4.71033e+06	-1.9381e+06	7.48777e+06	-5.1252e+06
380	3.15684	746.573	745.566	728.539	4.58502e+07	2.78212e+07	3.25001e+07	3.3979e+07	2.95909e+07	3.41574e+07	2.30983e+07	9.3556e+06	2.2326e+06	2.58654e+06	1.10591e+07	5.72558e+07	7.123e+06	1.15882e+07	-5.01327e+07	529124	-1.07389e+08
342	3.13666	692.558	691.551	674.524	558041	-67009.8	60965.3	1.18462e+06	469770	716016	343008	330190	568731	363143	373008	1.05902e+06	-238541	898921	-1.29757e+06	525913	-2.35659e+06
400	3.09901	770.605	769.598	752.572	2.33917e+06	449733	2.06488e+06	1.91358e+06	323183	1.53204e+06	1.24095e+06	1.02094e+06	964862	830288	291088	2.77298e+06	56075	1.9858e+06	-2.71691e+06	1.69471e+06	-5.48989e+06
344	10.9639	703.102	702.095	685.068	110544	-11652.8	4.61894e+06	-151228	-55039.6	13090.5	67272.1	2.63891e+06	2.72672e+06	82557.3	-54181.6	80362.5	-87808.4	5.36562e+06	-168171	5.4198e+06	-248533
287	2.68321	577.518	576.511	559.484	5.38388e+06	676519	6.08675e+06	5.6725e+06	2.33763e+06	7.26975e+06	2.93247e+06	2.94177e+06	2.05543e+06	2.51656e+06	4.33728e+06	1.02022e+07	886331	4.9972e+06	-9.31589e+06	659915	-1.95181e+07
160	10.3029	360.883	359.876	342.849	-5163.04	1.53615e+07	4.64729e+06	65428	1.16587e+07	-48696.6	8.87036e+06	7.88008e+06	5.83893e+06	6.72658e+06	-8.91905e+06	8.82166e+06	2.04115e+06	1.3719e+07	-6.78051e+06	2.26381e+07	-1.56022e+07
85	3.3468	253.107	252.099	235.073	2.07933e+07	2.34249e+07	1.21045e+07	2.32558e+07	2.25485e+07	1.62269e+07	1.28322e+07	5.92418e+06	6.24408e+06	3.87018e+06	3.39464e+06	2.90591e+07	-319904	1.21683e+07	-2.9379e+07	8.77361e+06	-5.84381e+07
180	10.3316	388.873	387.866	370.839	-67262.8	1.69934e+07	2.59397e+07	1.43307e+07	2.92518e+07	1.22386e+07	9.83052e+06	1.32128e+07	7.8356e+06	9.27782e+06	2.40807e+06	2.20691e+07	5.37717e+06	2.10484e+07	-1.66919e+07	1.86403e+07	-3.87611e+07
343	3.29379	701.558	700.551	683.524	3.19201e+06	3.0711e+06	1.88647e+06	2.61614e+06	2.45797e+06	3.87995e+06	1.80862e+06	721386	383847	779344	2.07133e+06	5.68857e+06	337539	1.10523e+06	-5.35103e+06	-966095	-1.10396e+07
381	3.15812	746.608	745.601	728.574	2.69975e+07	9.81096e+06	1.97337e+07	1.70177e+07	1.49281e+07	1.76813e+07	1.36653e+07	8.62747e+06	2.40963e+06	1.43687e+06	4.01603e+06	3.13466e+07	6.21784e+06	1.10371e+07	-2.51288e+07	7.02107e+06	-5.64754e+07
351	12.9675	708.08	707.073	690.046	33711.3	32512.3	4.43713e+06	-58341.9	55315.2	558097	18728.3	2.54266e+06	2.56328e+06	328051	539368	576825	-20620.8	5.10594e+06	-597446	4.56657e+06	-1.17427e+06
352	4.91749	709.072	708.065	691.038	2.36849e+07	1.68043e+07	9.44516e+06	8.7779e+06	1.54093e+07	1.07677e+07	1.21836e+07	7.12119e+06	3.65128e+06	3.40291e+06	-1.41595e+06	2.29513e+07	3.46991e+06	1.07725e+07	-1.94814e+07	1.21884e+07	-4.24327e+07
367	2.83362	722.51	721.502	704.476	-72411.6	6.1584e+06	1.149e+06	2.90926e+06	4.61871e+06	2.41499e+06	3.57644e+06	3.30174e+06	1.73492e+06	1.15635e+06	-1.16145e+06	5.99143e+06	1.56682e+06	5.03666e+06	-4.42461e+06	6.19811e+06	-1.0416e+07
269	14.2872	529.984	528.977	511.95	127240	4.04029e+06	4.01715e+07	-75934.1	4.94622e+06	2.10534e+07	2.29666e+06	2.20768e+07	2.19313e+07	1.10387e+07	1.87568e+07	2.33501e+07	145507	4.40082e+07	-2.32046e+07	2.52514e+07	-4.65547e+07
52	11.0376	183.974	182.967	165.941	40204	3.64384e+08	3.40994e+08	2.43781e+08	3.63545e+08	2.60177e+08	2.10366e+08	2.03938e+08	6.36424e+07	6.49319e+07	4.98116e+07	4.70543e+08	1.40295e+08	2.6758e+08	-3.30248e+08	2.17768e+08	-8.0079e+08
130	10.9765	333.965	332.957	315.931	59963.7	4.55122e+06	1.17646e+07	317588	5.19261e+06	6.09127e+06	2.61042e+06	5.90482e+06	5.74442e+06	3.10668e+06	3.48085e+06	8.70169e+06	160406	1.16492e+07	-8.54129e+06	8.16839e+06	-1.7243e+07
357	12.3422	714.289	713.282	696.255	7.53004e+06	81007.5	108058	12786.5	50843.6	54531.4	4.32407e+06	4.29292e+06	47955.5	23110.5	-4.26954e+06	4.3786e+06	4.24496e+06	4.34087e+06	-133645	8.61041e+06	-4.51225e+06
249	10.3414	502.824	501.817	484.79	-44395.2	2.70488e+07	1.65415e+07	5319.73	2.50771e+07	5.51602e+06	1.56293e+07	1.36598e+07	1.27468e+07	1.31757e+07	-1.01133e+07	2.11453e+07	912905	2.64066e+07	-2.02324e+07	3.65199e+07	-4.13777e+07
223	10.322	470.876	469.869	452.842	61288.6	1.85626e+06	9.85003e+06	3.28608e+06	1.2994e+07	997676	1.05433e+06	5.21123e+06	4.95332e+06	6.36907e+06	-56653.4	2.052e+06	257908	1.01646e+07	-1.7941e+06	1.02212e+07	-3.8461e+06
310	2.74158	628.538	627.531	610.504	5.69588e+06	802652	5.0423e+06	4.50739e+06	816064	3.99835e+06	3.08283e+06	2.65661e+06	2.3012e+06	2.0005e+06	915518	7.08117e+06	355411	4.95781e+06	-6.72576e+06	4.04229e+06	-1.38069e+07
161	3.99006	361.365	360.358	343.331	4.27549e+07	1.32918e+08	3.14956e+07	6.98714e+07	4.92521e+07	4.83856e+07	6.78536e+07	5.5592e+07	1.92057e+07	1.21624e+07	-1.94679e+07	1.16239e+08	3.63863e+07	7.47977e+07	-7.98529e+07	9.42657e+07	-1.96092e+08
18	6.5825	123.055	122.048	105.022	2.36428e+07	5.59245e+07	6.6743e+07	5.83151e+07	4.92864e+07	5.46584e+07	2.80732e+07	2.24231e+07	8.72999e+06	4.54139e+06	2.65852e+07	8.27316e+07	1.36931e+07	3.11531e+07	-6.90385e+07	4.56787e+06	-1.5177e+08
363	8.84517	718.969	717.962	700.935	3561.95	3.98329e+06	1.20387e+06	5.90042e+06	1.06352e+07	14673.1	2.29852e+06	2.04141e+06	4.71568e+06	5.32065e+06	-2.28385e+06	2.3132e+06	-2.67427e+06	6.75709e+06	-4.98746e+06	9.04094e+06	-7.30066e+06
106	4.96524	285.046	284.039	267.013	9.00687e+06	7.69706e+06	1.99064e+06	5.03572e+06	6.89614e+06	4.03404e+06	4.86613e+06	3.73065e+06	2.47648e+06	1.45236e+06	-832084	8.90017e+06	1.25417e+06	6.20713e+06	-7.646e+06	7.03921e+06	-1.65462e+07
347	3.30131	704.578	703.571	686.544	1.50736e+07	1.15687e+06	8.16985e+06	1.02213e+07	7.7497e+06	1.13843e+07	8.38853e+06	6.95843e+06	1.32251e+06	1.85615e+06	2.99575e+06	1.97728e+07	5.63593e+06	8.28094e+06	-1.41369e+07	5.2852e+06	-3.39097e+07
391	3.17015	759.572	758.565	741.539	5.43072e+07	5.92334e+07	4.77693e+07	5.74694e+07	5.16588e+07	4.71784e+07	3.28684e+07	5.75093e+06	4.88167e+06	5.1598e+06	1.43101e+07	8.00468e+07	869261	1.06326e+07	-7.91775e+07	-3.67748e+06	-1.59224e+08
476	2.74713	905.594	904.587	887.56	3.20881e+06	96137.1	2.54892e+06	2.25061e+06	49112.6	2.21925e+06	1.82522e+06	1.64014e+06	1.36532e+06	1.26208e+06	394032	4.04447e+06	274817	3.00546e+06	-3.76965e+06	2.61143e+06	-7.81413e+06
415	3.13329	789.62	788.612	771.586	2.06414e+07	2.39402e+06	1.39795e+07	1.13067e+07	7.49691e+06	1.18243e+07	1.12896e+07	9.23376e+06	3.25787e+06	2.36319e+06	534637	2.31139e+07	5.97589e+06	1.24916e+07	-1.7138e+07	1.1957e+07	-4.02519e+07
402	3.10089	772.621	771.613	754.587	4.84895e+06	53685.1	2.85173e+06	4.09785e+06	1.63268e+06	3.73376e+06	2.78395e+06	2.40875e+06	1.23261e+06	1.33067e+06	949804	6.51771e+06	1.17614e+06	3.64136e+06	-5.34156e+06	2.69155e+06	-1.18593e+07
424	3.12348	806.57	805.563	788.536	6.0583e+07	9.13961e+07	5.5914e+07	7.5749e+07	6.13827e+07	5.74588e+07	4.64987e+07	1.92796e+07	1.02447e+07	9.62913e+06	1.09601e+07	1.03957e+08	9.03492e+06	2.95243e+07	-9.49225e+07	1.85642e+07	-1.9888e+08
199	2.98148	413.266	412.259	395.232	4.5148e+06	1.83175e+07	5.39664e+06	1.03425e+07	6.47337e+06	6.37739e+06	9.54295e+06	7.72699e+06	2.60099e+06	2.26205e+06	-3.16556e+06	1.59203e+07	5.12601e+06	1.0328e+07	-1.07943e+07	1.34935e+07	-2.67147e+07
425	3.10003	807.573	806.566	789.54	2.60623e+07	4.41224e+07	2.41858e+07	3.40043e+07	2.80227e+07	2.50625e+07	2.21814e+07	1.10088e+07	4.94812e+06	4.55517e+06	2.88112e+06	4.7244e+07	6.06066e+06	1.59569e+07	-4.11833e+07	1.30758e+07	-8.84272e+07
373	3.14453	734.563	733.556	716.529	1.66664e+07	9.42527e+06	1.12343e+07	1.34783e+07	1.30959e+07	1.31076e+07	8.35663e+06	3.76859e+06	1.20051e+06	217465	4.75094e+06	2.14642e+07	2.56808e+06	4.96909e+06	-1.88961e+07	218153	-4.03603e+07
374	10.8651	740.285	739.278	722.251	2.32326e+08	7.98067e+07	7.85504e+07	9.96869e+07	8.68302e+07	1.12622e+08	1.18044e+08	8.84222e+07	1.06505e+07	1.28958e+07	-5.42223e+06	2.30666e+08	7.77716e+07	9.90727e+07	-1.52894e+08	1.04495e+08	-3.8356e+08
76	10.3613	225.001	223.994	206.967	11733.9	1.6616e+07	1.39791e+07	1.19336e+06	1.60195e+07	6.70732e+06	9.58981e+06	8.92321e+06	8.03589e+06	7.49373e+06	-2.88249e+06	1.62971e+07	887323	1.69591e+07	-1.54098e+07	1.98416e+07	-3.17069e+07
262	3.61993	522.355	521.347	504.321	3.04086e+07	6.83653e+07	3.48194e+07	4.17925e+07	5.17553e+07	5.2829e+07	3.42518e+07	2.07585e+07	8.51179e+06	6.08569e+06	1.85773e+07	8.70808e+07	1.22467e+07	2.92703e+07	-7.48341e+07	1.0693e+07	-1.61915e+08
33	3.32984	147.065	146.058	129.031	1.08762e+07	1.42546e+07	6.01266e+06	1.23265e+07	1.27594e+07	8.699e+06	7.44862e+06	4.1432e+06	3.77646e+06	2.22983e+06	1.25037e+06	1.61476e+07	366738	7.91967e+06	-1.57809e+07	6.66929e+06	-3.19285e+07
226	3.57983	480.308	479.3	462.274	1.01714e+06	7.57131e+06	383454	3.79727e+06	4.53525e+06	2.93963e+06	4.1091e+06	3.97961e+06	2.21495e+06	798555	-1.16947e+06	7.04873e+06	1.76466e+06	6.19457e+06	-5.28408e+06	7.36404e+06	-1.23328e+07
158	3.34755	360.152	359.145	342.118	1.99113e+07	2.37924e+07	1.13962e+07	2.18619e+07	2.08916e+07	1.62012e+07	1.27643e+07	6.34082e+06	5.78269e+06	3.02723e+06	3.4369e+06	2.89656e+07	558128	1.21235e+07	-2.84074e+07	8.68662e+06	-5.7373e+07
265	3.54146	524.371	523.364	506.337	1.19691e+07	1.79624e+07	5.69652e+06	1.22464e+07	9.71092e+06	1.01413e+07	9.14509e+06	6.13346e+06	3.30266e+06	1.35681e+06	996167	1.92864e+07	2.83081e+06	9.43612e+06	-1.64555e+07	8.43995e+06	-3.57419e+07
171	4.44459	377.36	376.353	359.326	3.90988e+06	2.07874e+07	2.40282e+06	1.44701e+07	8.63415e+06	9.92166e+06	1.10472e+07	1.02072e+07	6.03473e+06	3.06607e+06	-1.12549e+06	2.09688e+07	4.17243e+06	1.62419e+07	-1.67964e+07	1.73674e+07	-3.77652e+07
157	3.38326	359.148	358.141	341.115	1.21479e+08	1.30644e+08	7.77847e+07	1.28179e+08	1.21503e+08	9.76328e+07	7.29257e+07	2.82469e+07	2.73721e+07	1.60593e+07	2.47071e+07	1.70558e+08	874792	5.56191e+07	-1.69684e+08	3.0912e+07	-3.40242e+08
384	3.13451	747.609	746.602	729.575	9.95151e+06	566006	5.11302e+06	3.45604e+06	3.73816e+06	5.75453e+06	5.58905e+06	4.69351e+06	886511	1.25355e+06	165475	1.13436e+07	3.80699e+06	5.58002e+06	-7.53659e+06	5.41454e+06	-1.88802e+07
314	3.30797	650.438	649.431	632.404	7.16316e+06	2.91484e+07	4.84516e+06	2.05125e+07	1.79753e+07	1.04821e+07	1.51891e+07	1.34125e+07	8.40934e+06	5.21526e+06	-4.70697e+06	2.56712e+07	5.00317e+06	2.18218e+07	-2.0668e+07	2.65288e+07	-4.63391e+07
385	3.06872	748.526	747.519	730.492	2.20263e+06	99089.4	997692	559138	32940.3	1.20767e+06	1.24385e+06	1.05548e+06	483039	588427	-36173.4	2.45152e+06	572443	1.53852e+06	-1.87908e+06	1.57469e+06	-4.3306e+06
386	12.2178	754.337	753.329	736.303	1.12524e+08	4.69365e+07	5.19952e+07	5.45243e+07	4.57216e+07	6.00757e+07	5.65189e+07	3.64946e+07	4.53215e+06	7.2382e+06	3.55686e+06	1.16595e+08	3.19625e+07	4.10268e+07	-8.46322e+07	3.74699e+07	-2.01227e+08
105	10.405	284.888	283.881	266.855	25796.7	9.57173e+07	8.64077e+07	4.87657e+07	1.09291e+08	5.67836e+07	5.52549e+07	5.27658e+07	3.05609e+07	3.28749e+07	1.52874e+06	1.12039e+08	2.22049e+07	8.33267e+07	-8.98336e+07	8.1798e+07	-2.01872e+08
349	3.19006	706.538	705.53	688.504	5.08108e+07	2.87717e+07	3.42194e+07	4.11129e+07	3.8273e+07	4.07751e+07	2.54793e+07	1.14795e+07	3.46452e+06	1.55133e+06	1.52958e+07	6.62543e+07	8.01497e+06	1.4944e+07	-5.82394e+07	-351788	-1.24494e+08
179	3.94836	388.393	387.386	370.359	3.73831e+07	1.08778e+08	2.32196e+07	4.76626e+07	5.47853e+07	4.19374e+07	5.52682e+07	4.58589e+07	1.65559e+07	6.4366e+06	-1.33308e+07	9.72056e+07	2.9303e+07	6.24148e+07	-6.79025e+07	7.57456e+07	-1.65108e+08
5	3.33662	91.054	90.0467	73.0202	1.06983e+07	1.08382e+07	4.70608e+06	9.86297e+06	1.16077e+07	6.92393e+06	6.2174e+06	3.50069e+06	3.58863e+06	2.36712e+06	706531	1.31413e+07	-87938.3	7.08932e+06	-1.32293e+07	6.38279e+06	-2.63706e+07
258	10.7807	515.977	514.97	497.943	-34893.1	581769	1.10587e+07	1.04822e+06	5.32468e+06	1.75978e+06	346266	6.23449e+06	5.02288e+06	2.29139e+06	1.41352e+06	2.10605e+06	1.21161e+06	1.12574e+07	-894441	9.84385e+06	-3.00049e+06
164	10.3402	366.891	365.884	348.858	-68689.5	2.95581e+07	3.38692e+07	1.82628e+07	3.79268e+07	1.80179e+07	1.70851e+07	1.84757e+07	1.03819e+07	1.14244e+07	932791	3.51031e+07	8.09384e+06	2.88576e+07	-2.70092e+07	2.79248e+07	-6.21123e+07
393	9.04763	761.017	760.01	742.983	-69846.8	9.43037e+06	1.40255e+07	2.55094e+07	4.19144e+07	29185.8	5.46469e+06	7.18852e+06	1.40166e+07	2.11058e+07	-5.4355e+06	5.49387e+06	-6.82811e+06	2.12052e+07	-1.2322e+07	2.66407e+07	-1.78159e+07
280	3.39506	554.287	553.28	536.253	8.22017e+06	2.37664e+07	6.06149e+06	2.02093e+07	1.42962e+07	9.02271e+06	1.20697e+07	9.65929e+06	7.1056e+06	5.59636e+06	-3.04699e+06	2.10924e+07	2.55369e+06	1.67649e+07	-1.85387e+07	1.98119e+07	-3.96311e+07
30	10.5071	142.948	141.941	124.914	-84285.2	7.17175e+07	6.31394e+07	3.63708e+07	7.40157e+07	4.5361e+07	4.14305e+07	3.92138e+07	1.93734e+07	1.96598e+07	3.93054e+06	8.67914e+07	1.98403e+07	5.85872e+07	-6.69511e+07	5.46567e+07	-1.53743e+08
341	12.7708	686.097	685.09	668.063	60149.6	6.41605e+06	1.78488e+07	3.73167e+06	5.47457e+06	1.04759e+07	3.68687e+06	9.01427e+06	7.6969e+06	3.50083e+06	6.789e+06	1.41627e+07	1.31737e+06	1.67112e+07	-1.28454e+07	9.92218e+06	-2.70081e+07
216	3.21881	445.233	444.225	427.199	6.24734e+06	5.19361e+06	850501	5.41354e+06	4.68041e+06	3.63917e+06	3.34423e+06	2.86062e+06	2.45041e+06	891630	294941	6.98341e+06	410208	5.31103e+06	-6.5732e+06	5.01608e+06	-1.35566e+07
115	10.3367	306.87	305.863	288.836	-65918.4	1.68383e+07	2.2265e+07	9.61119e+06	2.55608e+07	1.06162e+07	9.74063e+06	1.16467e+07	8.41992e+06	8.93252e+06	875606	2.03569e+07	3.22677e+06	2.00666e+07	-1.71301e+07	1.9191e+07	-3.74869e+07
175	2.62435	385.273	384.266	367.239	1.05013e+07	2.80319e+07	1.07903e+07	2.52738e+07	1.33083e+07	1.61218e+07	1.41619e+07	1.00389e+07	7.73825e+06	6.2563e+06	1.95985e+06	3.02837e+07	2.30063e+06	1.77771e+07	-2.7983e+07	1.58173e+07	-5.82667e+07
124	10.8308	330.072	329.065	312.039	1.08034e+08	2.13578e+08	4.66788e+08	1.47969e+08	1.99395e+08	3.4489e+08	1.06791e+08	1.84373e+08	1.71168e+08	1.02137e+08	2.38099e+08	4.51681e+08	1.32052e+07	3.5554e+08	-4.38476e+08	1.17441e+08	-8.90157e+08
389	3.11414	756.554	755.547	738.52	4.44309e+06	1.17118e+07	3.63078e+06	9.02602e+06	7.26693e+06	5.6772e+06	5.91208e+06	4.44964e+06	2.7515e+06	1.67512e+06	-234881	1.15893e+07	1.69813e+06	7.20114e+06	-9.89114e+06	7.43602e+06	-2.14804e+07
40	5.3033	164.082	163.074	146.048	-174254	2.06155e+06	275837	348481	788065	472031	1.24356e+06	1.18252e+06	277155	226707	-771525	1.71559e+06	905366	1.45968e+06	-810220	2.2312e+06	-2.52581e+06
240	3.56162	496.302	495.295	478.269	-69044.6	5.68451e+06	107812	3.26299e+06	2.91067e+06	1.09332e+06	3.30193e+06	3.27196e+06	1.72893e+06	1.16435e+06	-2.20861e+06	4.39526e+06	1.54302e+06	5.00089e+06	-2.85223e+06	7.2095e+06	-7.24749e+06
125	10.7826	331.076	330.069	313.042	-50831.4	1.11236e+07	3.4511e+07	3.80731e+06	9.53511e+06	2.36402e+07	6.43683e+06	1.76369e+07	1.63264e+07	1.02071e+07	1.72034e+07	3.00771e+07	1.31043e+06	3.39633e+07	-2.87666e+07	1.67599e+07	-5.88437e+07
405	8.95333	780.316	779.309	762.282	1.08885e+09	6.66961e+08	7.14246e+08	7.36577e+08	6.49789e+08	6.80389e+08	5.49002e+08	2.3114e+08	4.50657e+07	4.40182e+07	1.31387e+08	1.22939e+09	1.86074e+08	2.76206e+08	-1.04332e+09	1.44818e+08	-2.27271e+09
406	3.08658	780.556	779.548	762.522	1.08615e+06	7.55085e+06	2.6132e+06	5.06629e+06	3.49711e+06	2.58935e+06	4.08196e+06	3.37897e+06	1.24239e+06	1.2531e+06	-1.49261e+06	6.67131e+06	2.13658e+06	4.62137e+06	-4.53473e+06	6.11398e+06	-1.1206e+07
407	10.6866	781.319	780.312	763.286	2.0402e+08	8.62816e+07	9.46516e+07	1.11305e+08	9.41082e+07	1.12207e+08	1.02413e+08	6.56934e+07	9.77524e+06	1.0199e+07	9.79458e+06	2.1462e+08	5.59181e+07	7.54686e+07	-1.58702e+08	6.5674e+07	-3.73323e+08
155	10.797	353.058	352.051	335.024	-32931.8	5.12655e+06	1.91595e+07	926156	5.79974e+06	1.28938e+07	2.96927e+06	9.93223e+06	9.44008e+06	6.01805e+06	9.92451e+06	1.58631e+07	492143	1.93723e+07	-1.53709e+07	9.4478e+06	-3.1234e+07
243	3.64781	497.343	496.335	479.309	3.26081e+06	8.55522e+06	1.5538e+06	5.03415e+06	5.45138e+06	4.36137e+06	4.31748e+06	3.65067e+06	2.14002e+06	549973	43888.8	8.67886e+06	1.51066e+06	5.79069e+06	-7.1682e+06	5.7468e+06	-1.58471e+07
309	2.74547	627.534	626.527	609.5	1.92009e+07	9.13781e+06	1.81369e+07	1.8092e+07	9.79891e+06	1.60387e+07	9.60386e+06	5.52843e+06	4.80104e+06	4.31909e+06	6.43479e+06	2.56425e+07	727386	1.03295e+07	-2.49151e+07	3.89468e+06	-5.05577e+07
270	3.42235	530.287	529.28	512.253	6.53404e+06	1.90424e+07	5.14559e+06	1.6859e+07	1.09359e+07	6.30459e+06	9.67589e+06	7.65404e+06	5.85682e+06	5.29035e+06	-3.3713e+06	1.59805e+07	1.79723e+06	1.35109e+07	-1.41833e+07	1.68822e+07	-3.01637e+07
122	10.3518	325.915	324.907	307.881	51810.6	1.83408e+07	1.83337e+07	2.54792e+06	2.13199e+07	7.76402e+06	1.05741e+07	1.05571e+07	1.00871e+07	9.68982e+06	-2.81005e+06	1.83381e+07	470036	2.06442e+07	-1.78681e+07	2.34542e+07	-3.62061e+07
345	3.31638	703.574	702.567	685.54	4.8647e+07	1.08188e+07	2.98681e+07	3.36353e+07	2.63242e+07	3.66352e+07	2.55424e+07	1.89143e+07	3.65609e+06	5.30357e+06	1.10929e+07	6.21776e+07	1.52582e+07	2.25704e+07	-4.69194e+07	1.14775e+07	-1.09097e+08
379	3.09986	745.594	744.586	727.56	2.98212e+06	1.08854e+06	663661	1.62895e+06	1.07016e+06	1.57135e+06	1.50873e+06	1.23433e+06	484640	307340	62612.2	3.08008e+06	749689	1.71897e+06	-2.33039e+06	1.65636e+06	-5.41047e+06
266	10.3055	524.805	523.798	506.772	148050	8.85579e+06	5.16652e+06	-27565.4	1.14763e+07	161249	5.07055e+06	4.37075e+06	5.76092e+06	6.5879e+06	-4.9093e+06	5.2318e+06	-1.39017e+06	1.01317e+07	-6.62197e+06	1.5041e+07	-1.18538e+07
456	2.72483	837.547	836.54	819.513	3.55914e+06	1.66247e+06	2.98323e+06	3.80178e+06	833680	4.24731e+06	1.78045e+06	972407	1.53298e+06	1.85567e+06	2.46686e+06	6.02776e+06	-560576	2.50539e+06	-6.58834e+06	38526.6	-1.26161e+07
221	10.7617	456.039	455.032	438.006	49361	4.86608e+06	2.63686e+07	1.08057e+07	1.19692e+07	1.31156e+07	2.79517e+06	1.40135e+07	8.66891e+06	1.15497e+06	1.03205e+07	1.59108e+07	5.34456e+06	2.26824e+07	-1.05662e+07	1.23619e+07	-2.64771e+07
451	3.08214	833.589	832.582	815.555	2.2322e+07	4.10829e+07	2.12992e+07	3.19401e+07	2.61186e+07	2.28282e+07	2.05667e+07	1.11386e+07	5.32833e+06	4.61421e+06	2.26143e+06	4.33949e+07	5.81026e+06	1.64669e+07	-3.75846e+07	1.42055e+07	-8.09795e+07
241	3.66115	496.339	495.332	478.305	2.79128e+07	5.06131e+07	2.16708e+07	3.64902e+07	3.54704e+07	3.31627e+07	2.5351e+07	1.52311e+07	8.27729e+06	1.70475e+06	7.81174e+06	5.85137e+07	6.95383e+06	2.35084e+07	-5.15599e+07	1.56967e+07	-1.10074e+08
308	2.74249	625.518	624.511	607.484	3.13992e+06	2.70666e+06	5.06902e+06	4.99234e+06	1.99576e+06	3.35992e+06	1.70126e+06	1.25764e+06	1.75264e+06	1.50029e+06	1.65866e+06	5.06118e+06	-494996	3.01028e+06	-5.55618e+06	1.35162e+06	-1.06174e+07
165	10.812	374.036	373.029	356.002	-41139.4	1.32729e+08	2.92617e+08	1.23819e+08	1.52361e+08	1.94524e+08	7.66429e+07	1.46538e+08	9.03503e+07	3.55704e+07	1.17881e+08	2.71167e+08	5.61881e+07	2.36889e+08	-2.14979e+08	1.19007e+08	-4.86146e+08
422	8.8933	800.973	799.965	782.939	-11832.8	3.57882e+06	589474	9.91491e+06	1.19133e+07	75412	2.06943e+06	1.92313e+06	6.0441e+06	6.337e+06	-1.99402e+06	2.14485e+06	-4.12097e+06	7.96723e+06	-6.26581e+06	9.96125e+06	-8.41066e+06
423	3.05254	804.553	803.545	786.519	24459.6	4.98638e+06	125362	2.35448e+06	1.96465e+06	1.1154e+06	2.87162e+06	2.83609e+06	1.19051e+06	633578	-1.75623e+06	3.98702e+06	1.64557e+06	4.0266e+06	-2.34145e+06	5.78283e+06	-6.32847e+06
121	4.6137	316.32	315.313	298.287	192858	2.08119e+07	440755	4.6026e+06	7.40336e+06	5.83098e+06	1.19604e+07	1.18335e+07	3.50341e+06	1.4039e+06	-6.12941e+06	1.77914e+07	8.33009e+06	1.53369e+07	-9.46127e+06	2.14663e+07	-2.72526e+07
174	10.3672	382.865	381.858	364.831	64463.8	9.97432e+07	7.23516e+07	1.82663e+07	9.27435e+07	4.30087e+07	5.75681e+07	5.14969e+07	3.84879e+07	3.7931e+07	-1.45594e+07	1.00577e+08	1.3009e+07	8.99848e+07	-8.75678e+07	1.04544e+08	-1.88145e+08
426	3.08635	808.555	807.547	790.521	1.92412e+06	1.73083e+06	1.6886e+06	1.39276e+06	2.10514e+06	1.39102e+06	1.05906e+06	125572	357893	411800	331961	2.45007e+06	-232321	483464	-2.68239e+06	151504	-5.13247e+06
191	3.23494	404.206	403.199	386.172	9.2972e+06	1.3343e+07	3.08045e+06	1.08545e+07	1.1141e+07	5.45272e+06	6.84135e+06	5.1694e+06	4.5733e+06	3.20463e+06	-1.38863e+06	1.22941e+07	596100	9.74269e+06	-1.1698e+07	1.11313e+07	-2.3992e+07
138	2.97328	338.341	337.334	320.308	1.46506e+07	1.96907e+07	274623	8.39177e+06	2.23149e+07	7.49181e+06	1.02286e+07	1.00752e+07	1.11468e+07	8.31048e+06	-2.73678e+06	1.77204e+07	-1.07165e+06	2.1222e+07	-1.87921e+07	2.39588e+07	-3.65125e+07
206	10.3369	426.829	425.821	408.795	8278.57	1.28964e+07	1.25575e+07	358856	1.83498e+07	3.64182e+06	7.44321e+06	7.34508e+06	9.18361e+06	9.58103e+06	-3.80139e+06	1.1085e+07	-1.83853e+06	1.65287e+07	-1.29236e+07	2.03301e+07	-2.40086e+07
449	3.1025	832.585	831.578	814.551	4.57435e+07	8.49035e+07	4.84256e+07	6.81725e+07	5.57809e+07	4.89803e+07	4.24939e+07	2.18759e+07	9.97996e+06	9.7309e+06	6.48645e+06	9.14742e+07	1.1896e+07	3.18559e+07	-7.95782e+07	2.53694e+07	-1.71052e+08
431	8.81709	812.342	811.335	794.308	1.60069e+09	8.93626e+08	9.29597e+08	9.79035e+08	8.64974e+08	9.37669e+08	8.02156e+08	3.98248e+08	5.71983e+07	5.77426e+07	1.35513e+08	1.73982e+09	3.41049e+08	4.55446e+08	-1.39878e+09	3.19933e+08	-3.1386e+09
170	4.48021	376.357	375.349	358.323	4.29982e+07	1.07235e+08	3.61232e+07	8.1325e+07	5.54795e+07	5.92417e+07	5.39669e+07	3.92229e+07	2.26784e+07	1.39632e+07	5.27481e+06	1.13209e+08	1.65445e+07	6.19013e+07	-9.66641e+07	5.66264e+07	-2.09873e+08
433	8.46914	813.346	812.338	795.312	5.96433e+08	2.2133e+08	2.51298e+08	2.79334e+08	2.26535e+08	2.9104e+08	3.01502e+08	2.08454e+08	2.64166e+07	3.43651e+07	-1.04617e+07	5.92542e+08	1.82037e+08	2.34871e+08	-4.10505e+08	2.45332e+08	-1.00305e+09
112	10.9528	296.009	295.002	277.975	-76644.4	7.42141e+06	2.61171e+07	1.14907e+07	1.21396e+07	1.26591e+07	4.30697e+06	1.34899e+07	8.2636e+06	585361	8.35209e+06	1.6966e+07	5.22629e+06	2.17535e+07	-1.17397e+07	1.34014e+07	-2.87058e+07
248	3.58622	502.292	501.285	484.258	863897	6.79584e+06	431381	4.44008e+06	3.30234e+06	1.08109e+06	3.69933e+06	3.55625e+06	2.06585e+06	1.70837e+06	-2.61824e+06	4.78042e+06	1.49039e+06	5.6221e+06	-3.29002e+06	8.24034e+06	-8.07044e+06
286	3.40067	572.333	571.326	554.299	693697	8.21175e+06	-28935.4	4.84419e+06	2.87822e+06	228198	4.55385e+06	4.56348e+06	2.45167e+06	2.31643e+06	-4.32566e+06	4.78205e+06	2.11182e+06	7.01515e+06	-2.67023e+06	1.13408e+07	-7.45228e+06
11	3.24893	105.07	104.062	87.0359	5.03409e+07	5.58896e+07	2.92144e+07	4.67474e+07	5.37254e+07	3.188e+07	3.07913e+07	1.40753e+07	1.26286e+07	1.11576e+07	1.08869e+06	6.26713e+07	1.44675e+06	2.67039e+07	-6.12246e+07	2.56152e+07	-1.23896e+08
438	3.02465	816.589	815.581	798.555	8990.09	3.24287e+06	6019.79	551901	214182	256959	1.86945e+06	1.86794e+06	275491	183882	-1.61249e+06	2.12641e+06	1.59245e+06	2.14343e+06	-533961	3.75592e+06	-2.66037e+06
153	10.8172	352.054	351.047	334.021	-17799.9	1.68678e+08	3.48955e+08	1.3231e+08	1.68611e+08	2.48184e+08	9.73911e+07	1.74518e+08	1.16029e+08	5.92687e+07	1.50793e+08	3.45576e+08	5.84891e+07	2.90547e+08	-2.87086e+08	1.39754e+08	-6.32662e+08
172	3.40452	381.13	380.123	363.097	1.9609e+08	1.72839e+08	1.35205e+08	1.8525e+08	1.80866e+08	1.4359e+08	1.07133e+08	3.07241e+07	2.77146e+07	2.2892e+07	3.64572e+07	2.50723e+08	3.00951e+06	5.84388e+07	-2.47714e+08	2.19816e+07	-4.98437e+08
264	3.46764	524.334	523.326	506.3	1.136e+07	2.79698e+07	8.09979e+06	2.10766e+07	1.73201e+07	1.06835e+07	1.40665e+07	1.06562e+07	6.67737e+06	5.26263e+06	-3.38302e+06	2.47501e+07	3.97888e+06	1.73336e+07	-2.07712e+07	2.07166e+07	-4.55213e+07
196	3.28953	409.162	408.154	391.128	1.93868e+08	1.80546e+08	1.12819e+08	1.75489e+08	1.78616e+08	1.26285e+08	1.08289e+08	4.34614e+07	3.71182e+07	2.93523e+07	1.79961e+07	2.34574e+08	6.34323e+06	8.05796e+07	-2.2823e+08	6.25835e+07	-4.62804e+08
397	6.90566	768.122	767.115	750.088	634269	527387	5.21403e+06	226449	2.22232e+06	4.36531e+06	339145	2.67551e+06	2.5103e+06	2.06986e+06	4.02616e+06	4.70445e+06	165209	5.18582e+06	-4.53924e+06	1.15965e+06	-9.2437e+06
444	11.2027	821.343	820.335	803.309	1.21731e+08	4.91132e+07	4.46471e+07	5.28061e+07	4.97143e+07	5.57181e+07	6.12421e+07	4.32728e+07	4.11917e+06	3.0023e+06	-5.52408e+06	1.1696e+08	3.91536e+07	4.7392e+07	-7.78066e+07	5.2916e+07	-1.94767e+08
58	10.9461	192.024	191.017	173.99	-149453	1.60454e+07	4.20458e+07	1.25699e+07	1.61927e+07	2.66702e+07	9.30723e+06	2.12867e+07	1.60745e+07	7.32261e+06	1.7363e+07	3.59775e+07	5.21216e+06	3.73612e+07	-3.07653e+07	1.99982e+07	-6.67428e+07
446	17.5426	822.345	821.338	804.312	9.03557e+06	631154	212314	562930	28250.3	120365	5.04411e+06	4.97761e+06	271629	285841	-4.92375e+06	5.16448e+06	4.70598e+06	5.24924e+06	-458500	1.0173e+07	-5.62298e+06
198	10.004	410.935	409.927	392.901	13500.1	1.54961e+06	1.95081e+07	8.76156e+06	1.04327e+07	3.10228e+06	890684	1.0839e+07	5.78279e+06	3.84179e+06	2.21159e+06	3.99296e+06	5.05624e+06	1.66218e+07	1.06328e+06	1.44102e+07	-2.92968e+06
448	3.03101	830.571	829.563	812.537	-16719.7	3.30444e+06	-34554.9	114492	-43082.6	-3948.63	1.91243e+06	1.92264e+06	88616.5	82046	-1.91638e+06	1.90848e+06	1.83403e+06	2.01126e+06	-74457.6	3.92764e+06	-1.98294e+06
460	3.03952	860.617	859.61	842.583	3.88876e+06	7.70779e+06	3.75681e+06	6.10347e+06	5.16133e+06	4.33282e+06	3.85352e+06	2.24398e+06	1.1809e+06	885933	479299	8.18635e+06	1.06308e+06	3.42488e+06	-7.12327e+06	2.94558e+06	-1.53096e+07
312	14.4599	635.14	634.133	617.107	1.90224e+06	5.96299e+06	1.74788e+07	8.95029e+06	7.06575e+06	1.0153e+07	3.04565e+06	8.08014e+06	5.54854e+06	1.5561e+06	7.10731e+06	1.31986e+07	2.5316e+06	1.36287e+07	-1.0667e+07	6.52137e+06	-2.38656e+07
93	3.2377	267.122	266.115	249.089	1.77198e+07	2.0895e+07	8.52511e+06	1.7172e+07	1.96034e+07	1.1034e+07	1.12595e+07	6.42441e+06	5.82249e+06	4.41626e+06	-225446	2.22935e+07	601922	1.22469e+07	-2.16916e+07	1.24723e+07	-4.39851e+07
450	17.5672	833.271	832.264	815.237	4.63218e+06	5.52045e+06	1.35045e+06	4.57583e+06	2.61221e+06	4.52413e+06	2.96381e+06	2.1965e+06	1.62537e+06	1.11907e+06	1.56032e+06	7.48794e+06	571132	3.82187e+06	-6.9168e+06	2.26155e+06	-1.44047e+07
192	10.3571	404.847	403.839	386.813	-44503.8	5.17452e+07	4.48352e+07	1.24906e+07	5.62363e+07	2.50916e+07	2.98878e+07	2.81191e+07	2.26931e+07	2.25184e+07	-4.79623e+06	5.49794e+07	5.42607e+06	5.08122e+07	-4.95534e+07	5.56084e+07	-1.04533e+08
177	3.28478	387.18	386.172	369.146	1.47319e+08	1.66301e+08	8.4439e+07	1.44799e+08	1.52974e+08	9.6399e+07	9.10303e+07	4.28479e+07	3.74326e+07	3.05781e+07	5.36867e+06	1.87429e+08	5.41527e+06	8.02805e+07	-1.82014e+08	7.49118e+07	-3.69443e+08
119	2.98878	311.164	310.157	293.13	96505.3	9.32224e+06	24455	7.87858e+06	2.07742e+06	-22541.4	5.35447e+06	5.3474e+06	4.0734e+06	4.09249e+06	-5.37701e+06	5.33193e+06	1.27401e+06	9.4208e+06	-4.05793e+06	1.47978e+07	-9.38986e+06
173	3.36119	382.134	381.126	364.1	3.61045e+07	3.09102e+07	2.33146e+07	3.32163e+07	3.13804e+07	2.62445e+07	1.95188e+07	6.43242e+06	5.26736e+06	3.61371e+06	6.72567e+06	4.57634e+07	1.16507e+06	1.16998e+07	-4.45983e+07	4.97411e+06	-9.03616e+07
197	3.24245	410.165	409.158	392.131	4.07174e+07	3.65536e+07	2.06515e+07	3.53954e+07	3.63323e+07	2.54931e+07	2.24029e+07	1.05897e+07	8.79533e+06	6.00585e+06	3.09018e+06	4.7896e+07	1.79438e+06	1.9385e+07	-4.61016e+07	1.62949e+07	-9.39976e+07
237	10.7358	493.994	492.987	475.961	3381.55	2.03036e+07	4.20711e+07	1.20499e+07	2.38572e+07	2.52865e+07	1.17212e+07	2.10381e+07	1.51241e+07	7.26475e+06	1.35653e+07	3.70076e+07	5.91405e+06	3.61622e+07	-3.10936e+07	2.25968e+07	-6.81012e+07
376	3.10991	744.555	743.547	726.521	2.02e+06	3.53559e+06	3.03377e+06	2.97386e+06	2.1975e+06	3.38021e+06	1.7734e+06	772072	466492	600926	1.6068e+06	5.15361e+06	305581	1.23856e+06	-4.84803e+06	-368240	-1.00016e+07
377	3.12542	744.59	743.583	726.557	1.62413e+07	8.33695e+06	1.23093e+07	1.34741e+07	1.08805e+07	1.24284e+07	8.12124e+06	3.95219e+06	1.29904e+06	1.30488e+06	4.30717e+06	2.05496e+07	2.65315e+06	5.25123e+06	-1.78965e+07	944060	-3.84462e+07
461	3.01149	861.62	860.613	843.586	-2315.29	1.73937e+06	55137.3	630632	566453	198323	1.00465e+06	989393	315372	233285	-806327	1.20297e+06	674021	1.30476e+06	-528952	2.11109e+06	-1.73192e+06
462	12.0506	866.39	865.382	848.356	52223.4	38385.2	3.89102e+06	-203972	1.64567e+07	2.39725e+07	26582.9	2.22034e+06	8.68182e+06	1.23731e+07	2.39459e+07	2.39991e+07	-6.46148e+06	1.09022e+07	-3.04606e+07	-1.30438e+07	-5.44597e+07
463	8.86166	870.348	869.34	852.314	6.94706e+08	2.8139e+08	3.04187e+08	3.36666e+08	2.95416e+08	3.41231e+08	3.49434e+08	2.32327e+08	2.17307e+07	2.52368e+07	-8.20299e+06	6.90665e+08	2.10596e+08	2.54058e+08	-4.80069e+08	2.62261e+08	-1.17073e+09
464	12.82	871.351	870.343	853.317	1.06749e+08	4.65423e+07	4.85092e+07	5.07946e+07	4.86495e+07	5.85707e+07	5.35197e+07	3.42067e+07	1.28092e+06	5.22013e+06	5.05102e+06	1.1209e+08	3.29258e+07	3.54876e+07	-7.91646e+07	3.04366e+07	-1.91255e+08
465	15.8731	874.358	873.351	856.325	7.04747e+07	3.99974e+07	4.17097e+07	4.17334e+07	4.16656e+07	4.08946e+07	3.53439e+07	1.71232e+07	34370.4	465942	5.55068e+06	7.62385e+07	1.70888e+07	1.71576e+07	-5.91497e+07	1.16069e+07	-1.35388e+08
466	11.0538	875.303	874.295	857.269	4.02159e+07	8.78016e+07	1.0283e+08	1.03991e+08	1.04914e+08	8.82929e+07	4.39519e+07	3.26873e+07	1.04434e+06	9.3412e+06	4.43409e+07	1.32245e+08	3.16429e+07	3.37316e+07	-1.00602e+08	-1.06093e+07	-2.32847e+08
92	10.4797	262.906	261.899	244.873	-93990.1	1.69793e+08	1.22679e+08	5.57842e+07	1.56967e+08	8.20676e+07	9.80571e+07	8.77065e+07	5.14595e+07	5.25017e+07	-1.59895e+07	1.80125e+08	3.6247e+07	1.39166e+08	-1.43878e+08	1.55155e+08	-3.24002e+08
468	10.0522	876.306	875.299	858.272	9.27347e+06	7.45467e+06	1.54907e+07	1.39761e+07	1.93464e+07	1.16743e+07	4.91339e+06	4.21386e+06	2.76887e+06	3.93696e+06	6.76094e+06	1.65877e+07	1.44499e+06	6.98273e+06	-1.51427e+07	221783	-3.17305e+07
469	17.6499	879.315	878.308	861.281	7.25784e+06	104235	1928.31	-26936.3	51565.5	76503.3	4.1603e+06	4.15998e+06	39706.3	53981.8	-4.0838e+06	4.2368e+06	4.12028e+06	4.19969e+06	-116524	8.28349e+06	-4.35333e+06
470	2.59742	884.543	883.536	866.509	254173	7.30708e+06	225452	3.84533e+06	531085	1.27192e+06	4.14706e+06	4.08031e+06	2.00753e+06	1.73952e+06	-2.87513e+06	5.41898e+06	2.07278e+06	6.08785e+06	-3.3462e+06	8.96298e+06	-8.76518e+06
471	2.68885	885.548	884.541	867.514	-1393.97	4.00815e+06	1.54153e+06	1.72516e+06	-79820.6	981341	2.31426e+06	2.02243e+06	993349	907128	-1.33292e+06	3.2956e+06	1.02908e+06	3.01578e+06	-2.26652e+06	4.34869e+06	-5.56212e+06
472	2.74163	887.564	886.556	869.53	6.77189e+06	1.93996e+06	6.58953e+06	5.84382e+06	1.6509e+06	5.1768e+06	3.48699e+06	2.73859e+06	2.66229e+06	2.25306e+06	1.68982e+06	8.66379e+06	76299.7	5.40088e+06	-8.58749e+06	3.71107e+06	-1.72513e+07
473	8.91407	896.991	895.984	878.957	87926.1	1.30486e+06	162695	6.56435e+06	1.32888e+07	19493.2	729023	682036	6.56373e+06	6.63488e+06	-709530	748516	-5.8817e+06	7.24577e+06	-6.63021e+06	7.9553e+06	-7.37873e+06
474	2.73791	902.575	901.567	884.541	1.32658e+06	1.12515e+06	1.83945e+06	1.79518e+06	66434.8	1.2917e+06	714377	368294	1.01111e+06	889130	577318	2.00607e+06	-642820	1.37941e+06	-2.64889e+06	802089	-4.65496e+06
454	2.72772	836.543	835.536	818.509	1.14362e+07	6.62797e+06	1.13017e+07	1.15091e+07	6.00519e+06	1.17527e+07	5.74173e+06	2.73801e+06	3.11952e+06	3.25027e+06	6.01094e+06	1.74944e+07	-381508	5.85753e+06	-1.78759e+07	-153410	-3.53703e+07
178	3.23944	388.183	387.176	370.149	2.64597e+07	3.39348e+07	1.54769e+07	2.79028e+07	3.04504e+07	1.77666e+07	1.78303e+07	9.28434e+06	8.01143e+06	6.7096e+06	-63732.7	3.55969e+07	1.27291e+06	1.72958e+07	-3.4324e+07	1.73595e+07	-6.99209e+07
477	8.95933	911.006	909.999	892.973	-17545.2	-14029.5	-2628.26	317646	2.84439e+06	72014.1	9789.5	7798.11	1.55952e+06	1.53465e+06	62224.6	81803.6	-1.55172e+06	1.56731e+06	-1.63352e+06	1.50509e+06	-1.71533e+06
478	12.0332	932.363	931.356	914.33	2.37517e+08	8.33415e+07	8.58867e+07	1.01418e+08	9.24513e+07	1.15176e+08	1.20505e+08	8.82876e+07	7.79678e+06	1.14464e+07	-5.32905e+06	2.35682e+08	8.04908e+07	9.60843e+07	-1.55191e+08	1.01413e+08	-3.90873e+08
268	3.53945	526.292	525.285	508.258	291124	7.21145e+06	294000	4.45589e+06	2.45528e+06	797510	4.08193e+06	3.99462e+06	2.08146e+06	1.83187e+06	-3.28443e+06	4.87944e+06	1.91316e+06	6.07609e+06	-2.96628e+06	9.36051e+06	-7.84573e+06
480	10.4519	937.318	936.311	919.284	1.97224e+07	2.74814e+07	3.73521e+07	3.7319e+07	4.42952e+07	3.14385e+07	1.41675e+07	8.8359e+06	4.01816e+06	6.43611e+06	1.72709e+07	4.5606e+07	4.81774e+06	1.28541e+07	-4.07883e+07	-4.41689e+06	-8.63943e+07
481	4.69218	956.208	955.2	938.174	1.25537e+06	74313.5	212248	1.07364e+06	689947	436837	704019	645756	431552	320627	-267182	1.14086e+06	214204	1.07731e+06	-926652	1.34449e+06	-2.06751e+06
482	5.94291	985.23	984.223	967.196	3.02754e+06	-102249	48848.6	440324	325486	-72645.1	1.77794e+06	1.76499e+06	201233	269207	-1.85058e+06	1.70529e+06	1.56375e+06	1.96622e+06	-141542	3.8168e+06	-1.84684e+06
387	3.113	754.536	753.529	736.503	-57567.5	2.5115e+06	979499	1.25028e+06	1.80718e+06	403147	1.46671e+06	1.29246e+06	422002	706998	-1.06357e+06	1.86986e+06	870454	1.71446e+06	-999405	2.77802e+06	-2.86926e+06

## Sheet: Control_Cells_Neg
			M-H=1,0073	M+Ac-H=59,0138512
			-1.0073	59.0139	Normalized Areas (per prot)
nºROI	ret time (min)	mzROI	Ad_1	Ad_2	C01	C02	C03	C51	C52	C53	mean T0	SD T0	mean T5	SD T5		T0_min	T0_max	T5_min	T5_max	LB	UB
59	3.28103	189.955	190.962	130.941	3.88654e+06	4.51679e+06	5.23367e+06	-97373.8	193646	217525	2.44614e+06	674031	2.99741e+06	175321	-2.22862e+06	2.66367e+06	-2.32338e+06	3.67144e+06	-4.98704e+06	5.90005e+06	-7.65071e+06
20	3.67078	121.029	122.037	62.0156	8.80551e+07	8.50797e+07	1.03761e+08	3.09538e+07	3.09559e+07	2.7428e+07	5.00018e+07	1.00378e+07	4.20348e+07	2.03624e+06	-2.25738e+07	7.74298e+07	-3.19971e+07	5.20726e+07	-1.09427e+08	7.46465e+07	-1.86857e+08
60	3.2843	190.948	191.956	131.935	1.52674e+08	1.60705e+08	1.62444e+08	5.96774e+07	9.00527e+07	8.06102e+07	9.05537e+07	5.21202e+06	5.27954e+07	1.55456e+07	-9.94349e+06	1.71164e+08	-4.75833e+07	5.80074e+07	-2.18747e+08	6.79509e+07	-3.89911e+08
57	3.2907	188.951	189.959	129.938	2.41977e+08	2.49749e+08	2.52779e+08	9.9784e+07	1.42759e+08	1.28825e+08	1.42002e+08	5.57154e+06	7.89077e+07	2.19255e+07	-1.31773e+07	2.70827e+08	-7.33362e+07	8.44793e+07	-3.44163e+08	9.76566e+07	-6.1499e+08
61	3.26846	192.945	193.953	133.931	1.19854e+07	1.40632e+07	1.46056e+07	367181	4.94612e+06	4.48793e+06	7.59096e+06	1.38301e+06	7.26868e+06	2.52181e+06	-3.10303e+06	1.20789e+07	-5.88567e+06	8.6517e+06	-1.79646e+07	1.17547e+07	-3.00434e+07
37	3.27362	144.962	145.969	85.9477	1.72887e+07	1.67848e+07	1.85884e+07	760712	6.81682e+06	5.51981e+06	9.83935e+06	930590	9.06525e+06	3.18872e+06	-4.31954e+06	1.53592e+07	-8.13466e+06	9.99584e+06	-2.34938e+07	1.43154e+07	-3.8853e+07
41	3.65484	154.087	155.095	95.0734	8.78301e+06	9.55469e+06	1.30195e+07	30125.7	-115941	17234.1	5.30763e+06	2.25642e+06	7.54195e+06	80867.2	-5.29039e+06	5.32486e+06	-5.28553e+06	9.79837e+06	-1.06104e+07	1.50888e+07	-1.59353e+07
78	3.3051	220.145	221.153	161.132	1.3211e+08	1.83864e+08	1.17103e+08	4.1643e+07	5.4167e+07	8.9717e+07	9.48132e+07	3.50254e+07	4.04392e+07	2.49391e+07	-5.09622e+06	1.8453e+08	-5.41383e+06	7.54646e+07	-1.89944e+08	8.05608e+07	-3.74474e+08
88	3.50426	240.119	241.126	181.105	3.09001e+07	5.45118e+07	3.80296e+07	1.778e+07	1.14911e+07	6.18406e+06	2.73369e+07	1.21106e+07	1.38678e+07	5.80487e+06	-2.11528e+07	3.35209e+07	-1.75718e+06	2.59784e+07	-3.52781e+07	4.71312e+07	-6.87991e+07
30	6.86452	135.031	136.038	76.0172	67592.9	-113305	120791	1.07529e+07	7.00008e+06	1.59992e+07	91412.6	122715	5.39211e+06	4.52019e+06	1.59078e+07	1.60907e+07	-5.26939e+06	5.51482e+06	-2.136e+07	-1.0393e+07	-3.74507e+07
40	3.50834	153.103	154.111	94.0894	2.0074e+06	4.34019e+06	2.25452e+06	2357.4	47050.5	136788	2.17208e+06	1.28147e+06	1.28758e+06	68461.8	-2.03529e+06	2.30887e+06	-6104.65	2.56905e+06	-2.31498e+06	4.60435e+06	-4.62385e+06
62	3.30461	193.134	194.142	134.121	7.52522e+06	1.69929e+07	6.52828e+06	1.39849e+06	702009	2.68355e+06	8.51489e+06	5.77554e+06	3.18186e+06	1.00524e+06	-5.83134e+06	1.11984e+07	2.59368e+06	8.9574e+06	-8.60477e+06	1.47887e+07	-1.98032e+07
80	3.27829	221.149	222.156	162.135	4.25874e+06	1.09377e+07	3.43444e+06	23551.8	-103187	864396	5.51323e+06	4.11475e+06	2.00687e+06	525880	-4.64883e+06	6.37762e+06	2.10789e+06	6.12162e+06	-4.26974e+06	1.07704e+07	-1.06474e+07
111	2.92308	279.233	280.24	220.219	7.90445e+06	1.86531e+07	1.18029e+07	3.67706e+07	1.57519e+07	2.86393e+07	9.36253e+06	5.44147e+06	1.34211e+07	1.05986e+07	1.92768e+07	3.80019e+07	-7.97967e+06	1.88626e+07	-4.59815e+07	-414214	-8.39834e+07
91	7.02452	243.062	244.069	184.048	-92158.2	1.42073e+06	1.07447e+07	1.85841e+07	6.87936e+06	1.38908e+07	848065	5.86888e+06	5.96373e+06	5.89049e+06	1.30427e+07	1.47388e+07	-94853.9	1.18326e+07	-1.48337e+07	-1.21011e+06	-2.95726e+07
11	5.80783	111.02	112.027	52.006	3.20597e+06	-20166.6	9.60725e+06	1.0682e+07	1.52667e+07	3.30932e+07	1.8568e+06	4.90019e+06	3.00565e+06	1.18396e+07	3.12364e+07	3.495e+07	1.89454e+06	7.90584e+06	-3.30554e+07	-2.33305e+07	-6.80054e+07
12	3.61592	112.04	113.048	53.0265	2.6512e+06	4.68528e+06	1.13978e+07	-25488.4	-81547.5	-45435.2	2.34938e+06	4.57709e+06	6.61148e+06	28415.3	-2.39481e+06	2.30394e+06	-2.03439e+06	1.11886e+07	-4.33833e+06	1.35834e+07	-6.64228e+06
113	2.90851	282.252	283.259	223.238	7.30311e+06	2.45398e+07	8.31729e+06	3.65024e+07	2.73114e+07	1.77565e+07	1.26004e+07	9.67214e+06	1.43739e+07	9.37353e+06	5.15605e+06	3.03569e+07	-4.70173e+06	2.4046e+07	-3.50587e+07	1.889e+07	-6.54156e+07
43	3.22113	157.123	158.131	98.1094	9.21851e+07	7.75259e+07	6.82803e+07	6.41535e+07	7.17794e+07	5.80394e+07	4.95365e+07	1.20541e+07	3.81725e+06	6.88385e+06	8.50284e+06	1.07576e+08	8.23687e+06	1.58714e+07	-9.9339e+07	7.36854e+06	-2.06915e+08
213	9.69412	839.307	840.315	780.293	-11882.6	2.95394e+07	3.308e+07	5.61535e+07	3.60324e+07	3.66907e+07	1.70578e+07	1.817e+07	1.25563e+07	1.14316e+07	1.96329e+07	5.37485e+07	5.6137e+06	3.07263e+07	-4.81348e+07	1.10933e+07	-1.01883e+08
101	2.7226	266.151	267.158	207.137	1.84939e+07	5.95232e+07	1.56961e+07	1.0554e+08	3.78434e+07	7.57483e+07	3.04642e+07	2.45359e+07	4.68066e+07	3.3929e+07	4.52841e+07	1.06213e+08	-2.22707e+07	7.13424e+07	-1.28483e+08	2.60583e+07	-2.34696e+08
112	2.9597	281.248	282.256	222.235	1.10685e+08	1.91644e+08	1.11852e+08	2.64518e+08	2.10384e+08	1.52427e+08	9.62056e+07	4.64088e+07	7.74018e+07	5.60566e+07	5.62213e+07	2.48632e+08	-3.0993e+07	1.23811e+08	-2.79625e+08	6.75893e+07	-5.28258e+08
100	2.78075	265.148	266.155	206.134	2.22235e+08	5.78495e+08	2.02729e+08	9.52334e+08	3.90071e+08	7.01156e+08	2.91824e+08	2.11543e+08	3.90116e+08	2.81663e+08	4.09332e+08	9.92979e+08	-1.78574e+08	6.01659e+08	-1.17155e+09	1.92327e+08	-2.16453e+09
172	2.70956	439.112	440.12	380.098	9067.9	44216.6	14552.3	8.18482e+06	39168.2	8.78276e+06	23211.1	18909.8	4.71002e+06	4.88466e+06	8.75955e+06	8.80597e+06	-4.69111e+06	4.72893e+06	-1.34971e+07	-4.03062e+06	-2.23031e+07
103	2.69871	267.143	268.151	208.129	339130	1.03349e+07	55158.4	2.14539e+07	4.23104e+06	1.47134e+07	5.87137e+06	5.85478e+06	1.13429e+07	8.67892e+06	8.84199e+06	2.05847e+07	-5.48815e+06	1.71977e+07	-2.60729e+07	8.35573e+06	-4.66576e+07
39	3.49911	146.965	147.972	87.9511	2.04289e+07	3.39284e+07	3.85364e+07	1.81934e+07	2.48154e+07	1.93312e+07	1.70817e+07	9.41052e+06	1.03759e+07	3.54079e+06	2.24957e+06	3.64129e+07	-965354	1.97864e+07	-3.73783e+07	1.75368e+07	-7.37912e+07
133	2.86499	309.279	310.287	250.265	375881	7.55242e+06	67539.4	1.28156e+07	8.26494e+06	3.55572e+06	4.25596e+06	4.23519e+06	6.4604e+06	4.63019e+06	-700241	7.81168e+06	-2.2252e+06	1.06956e+07	-1.00369e+07	1.13958e+07	-1.78486e+07
121	2.66662	294.182	295.189	235.168	64709.3	1.30778e+07	104138	2.51697e+07	5.16068e+06	1.46796e+07	7.53181e+06	7.50178e+06	1.32553e+07	1.00084e+07	7.14783e+06	2.22115e+07	-5.75348e+06	2.0757e+07	-2.79649e+07	1.36092e+07	-5.01764e+07
120	2.71059	293.179	294.186	234.165	5.18263e+07	1.71878e+08	4.52574e+07	2.71049e+08	9.6643e+07	1.82813e+08	8.81666e+07	7.12836e+07	1.18349e+08	8.72049e+07	9.46464e+07	2.7098e+08	-4.70658e+07	1.89633e+08	-3.18045e+08	9.49867e+07	-5.89025e+08
38	10.2721	146.046	147.053	87.0318	3.54822e+08	8.68697e+07	2.1654e+08	5.06841e+07	7.74004e+07	1.60774e+08	1.84952e+08	1.33999e+08	8.90521e+07	5.74233e+07	-2.41781e+07	3.45726e+08	4.4947e+07	2.23051e+08	-3.00779e+08	2.47229e+08	-6.46504e+08
204	12.5233	662.102	663.109	603.088	5.94787e+07	9.11853e+06	2.86718e+07	4.20909e+06	4.42737e+06	1.93793e+07	3.20337e+07	2.53888e+07	1.4061e+07	8.69619e+06	-1.26544e+07	5.14129e+07	1.13278e+07	3.94498e+07	-4.00851e+07	5.21041e+07	-9.14981e+07
98	3.19206	257.006	258.014	197.993	1.47746e+06	8.83704e+06	2.37808e+06	1.50293e+06	384531	47556.3	4.73349e+06	4.0144e+06	999247	761848	-4.68593e+06	4.78104e+06	3.01516e+06	5.01365e+06	-1.76589e+06	9.69958e+06	-6.54693e+06
198	14.1672	612.148	613.156	553.134	4.88633e+06	-33357.7	2.84547e+06	-110246	-42211.2	1.2898e+06	2.83065e+06	2.47171e+06	1.68719e+06	789407	-1.54085e+06	4.12044e+06	784524	4.1589e+06	-3.33592e+06	5.69975e+06	-7.45636e+06
95	3.20231	255.01	256.017	195.996	6.31808e+06	1.89442e+07	8.40716e+06	6.30045e+06	5.74978e+06	3.72072e+06	9.64548e+06	6.76774e+06	1.40257e+06	1.35863e+06	-5.92476e+06	1.33662e+07	5.36517e+06	8.1703e+06	-8.00103e+06	1.40951e+07	-2.13672e+07
128	10.6587	306.076	307.084	247.062	1.91301e+09	4.2376e+08	1.01176e+09	2.76302e+08	3.9664e+08	6.9907e+08	1.00474e+09	7.50097e+08	3.94495e+08	2.17822e+08	-3.05675e+08	1.70381e+09	3.55603e+08	1.14459e+09	-1.34821e+09	1.45027e+09	-3.05203e+09
73	14.3149	214.049	215.056	155.035	8.24438e+06	-39861.1	7.02778e+06	127975	326375	3.27253e+06	4.7714e+06	4.47326e+06	3.92758e+06	1.76103e+06	-1.49887e+06	8.04393e+06	545676	8.40085e+06	-7.49825e+06	9.89972e+06	-1.55422e+07
116	2.89063	284.267	285.275	225.253	6.65976e+06	1.85542e+07	5.3517e+06	2.20363e+07	1.4109e+07	1.38126e+07	9.39926e+06	7.27432e+06	8.34572e+06	4.6647e+06	4.41338e+06	2.32119e+07	-1.0714e+06	1.562e+07	-2.42833e+07	1.12067e+07	-4.74952e+07
8	10.8214	102.056	103.063	43.042	1.41017e+07	150721	3.98185e+06	17778.6	-151895	-105244	8.09847e+06	7.20787e+06	2.33918e+06	87654.4	-8.20372e+06	7.99323e+06	4.8687e+06	9.54705e+06	-3.12453e+06	1.77508e+07	-1.11178e+07
155	3.03698	375.275	376.282	316.261	1.37766e+06	4.54895e+06	153573	1.25848e+07	-29349.5	1.08491e+07	2.33253e+06	2.26844e+06	7.23056e+06	6.83703e+06	8.51653e+06	1.31816e+07	-4.96212e+06	9.499e+06	-1.81437e+07	982465	-3.13253e+07
135	10.1269	314.904	315.912	255.891	8.29724e+06	3.70112e+06	-184184	187907	747564	61922.3	4.15653e+06	4.24567e+06	469010	364964	-4.09461e+06	4.21845e+06	3.77666e+06	4.71468e+06	-441793	8.80929e+06	-4.66025e+06
208	8.89691	715.038	716.045	656.024	31770.9	88267.5	-18570.1	4.7464e+06	1.52975e+07	-214511	44414.3	53448.4	7.8381e+06	7.92213e+06	-258925	-170097	-7.78465e+06	7.89155e+06	-7.61456e+06	8.15048e+06	-7.44446e+06
138	2.64312	321.21	322.218	262.197	35005	4.01782e+06	-124190	9.84064e+06	962071	4.38406e+06	2.30958e+06	2.34679e+06	5.46667e+06	4.47797e+06	2.07448e+06	6.69363e+06	-3.11988e+06	7.81345e+06	-9.81351e+06	5.73897e+06	-1.65071e+07
197	14.1722	611.145	612.153	552.131	5.15791e+07	1.85037e+07	4.16774e+07	2.25162e+07	1.78247e+07	2.96309e+07	2.61301e+07	1.69757e+07	1.26367e+07	5.94438e+06	3.50081e+06	5.5761e+07	4.33903e+06	2.96123e+07	-5.1422e+07	2.61115e+07	-1.07183e+08
188	9.06522	551.032	552.039	492.018	70852.8	1.18982e+08	1.25566e+08	1.7324e+08	1.91379e+08	7.76936e+07	6.86739e+07	7.06309e+07	3.39929e+07	6.1077e+07	9.01969e+06	1.46368e+08	3.66381e+07	1.04624e+08	-1.0973e+08	9.56041e+07	-2.56097e+08
169	10.5034	426.028	427.035	367.014	6.24814e+07	4.80063e+06	2.01409e+07	-12465.9	2.65342e+06	1.14376e+07	3.47707e+07	2.9875e+07	1.09474e+07	5.99126e+06	-2.33331e+07	4.62082e+07	1.89276e+07	4.08225e+07	-2.72806e+07	6.41556e+07	-7.34888e+07
205	8.78241	672.991	673.999	613.977	-97559.8	1.18679e+07	4.88981e+06	2.11515e+07	2.2218e+07	1.85765e+06	6.88008e+06	6.01025e+06	9.71122e+06	1.14596e+07	-5.02243e+06	8.73773e+06	-3.70097e+06	1.57215e+07	-1.24387e+07	2.07439e+07	-2.11764e+07
129	10.6145	307.079	308.087	248.066	1.5016e+08	1.13243e+07	5.47828e+07	-95191.2	1.05523e+07	3.34949e+07	8.36174e+07	7.10171e+07	2.91013e+07	1.7166e+07	-5.01225e+07	1.17112e+08	4.19158e+07	1.00118e+08	-7.51965e+07	1.50241e+08	-1.92309e+08
115	2.94566	283.264	284.271	224.25	1.05616e+08	1.78919e+08	8.87752e+07	2.01143e+08	1.54869e+08	1.39595e+08	8.99445e+07	4.79286e+07	5.64745e+07	3.20489e+07	4.96501e+07	2.29539e+08	-8.54591e+06	1.04403e+08	-2.38085e+08	5.4753e+07	-4.67624e+08
7	11.9862	96.9682	97.9755	37.9544	4.97251e+09	1.99997e+09	1.97277e+09	1.32566e+09	1.96549e+09	1.51902e+09	2.50205e+09	1.7241e+09	3.71525e+08	3.28152e+08	-9.83034e+08	4.02108e+09	1.35258e+09	2.09563e+09	-2.6685e+09	3.07866e+09	-6.68957e+09
48	3.13737	171.139	172.146	112.125	3.30686e+07	2.62616e+07	1.92186e+07	2.19482e+07	2.31452e+07	1.6608e+07	1.7462e+07	6.92534e+06	2.01252e+06	3.48055e+06	-854002	3.407e+07	4.91281e+06	8.93786e+06	-2.91572e+07	9.79187e+06	-6.32272e+07
206	9.02399	687.007	688.014	627.993	43877.6	7.57606e+07	7.22054e+07	1.01288e+08	1.04206e+08	4.88691e+07	4.37275e+07	4.27258e+07	1.76933e+07	3.11404e+07	5.14156e+06	9.25966e+07	2.50325e+07	6.0419e+07	-6.75642e+07	5.52775e+07	-1.60161e+08
207	9.01241	701.022	702.03	642.009	-261666	6.27433e+07	6.81982e+07	9.85173e+07	1.16084e+08	3.08209e+07	3.63004e+07	3.80485e+07	2.42241e+07	4.50206e+07	-5.47952e+06	6.71214e+07	1.38244e+07	6.22726e+07	-5.3297e+07	6.77522e+07	-1.20418e+08
136	14.705	316.117	317.124	257.103	3.24062e+07	1.07594e+07	3.16744e+07	9.16918e+06	1.20001e+07	2.45209e+07	1.6505e+07	1.2292e+07	1.22581e+07	8.16964e+06	8.01587e+06	4.10259e+07	33816	2.45501e+07	-4.0992e+07	1.65342e+07	-8.20179e+07
200	9.06326	619.02	620.027	560.006	9745.99	1.43439e+08	1.36575e+08	1.8235e+08	1.93994e+08	9.43454e+07	8.28113e+07	8.09001e+07	3.03532e+07	5.44828e+07	1.1534e+07	1.77157e+08	5.05469e+07	1.11253e+08	-1.2661e+08	9.97193e+07	-3.03767e+08
187	9.07848	537.016	538.024	478.003	-106362	2.1454e+08	2.03583e+08	2.59885e+08	2.62548e+08	1.65708e+08	1.23895e+08	1.20887e+08	3.33014e+07	5.51584e+07	4.18121e+07	2.89603e+08	8.75861e+07	1.54189e+08	-2.02017e+08	1.12377e+08	-4.9162e+08
28	6.86655	134.047	135.054	75.0331	166783	243768	1.34301e+06	7.03326e+06	55932.4	2.41418e+06	124569	657995	3.71301e+06	3.54918e+06	2.28961e+06	2.53875e+06	-3.05501e+06	4.371e+06	-5.59376e+06	2.08139e+06	-8.13252e+06
36	3.3042	143.108	144.115	84.0938	4.34569e+07	3.46154e+07	2.70458e+07	2.63829e+07	3.14136e+07	2.93694e+07	2.2967e+07	8.21377e+06	2.73329e+06	2.53002e+06	6.40244e+06	5.23364e+07	5.48048e+06	1.09471e+07	-4.68559e+07	4.54463e+06	-9.91923e+07
177	9.09315	469.029	470.036	410.015	-44878	2.40356e+08	2.49067e+08	3.08284e+08	3.17514e+08	1.8056e+08	1.38783e+08	1.41377e+08	3.7141e+07	7.65454e+07	4.17769e+07	3.19342e+08	1.04236e+08	1.78518e+08	-2.15106e+08	1.36742e+08	-5.34448e+08
70	9.35336	209.004	210.011	149.99	51020.9	3.44687e+08	3.31154e+08	4.42964e+08	3.78929e+08	2.8142e+08	1.9899e+08	1.95186e+08	5.61017e+07	8.13479e+07	8.24296e+07	4.8041e+08	1.39085e+08	2.51288e+08	-3.41326e+08	1.68858e+08	-8.21736e+08
126	9.54962	305.023	306.03	246.009	-221599	1.03135e+09	1.08002e+09	1.33654e+09	1.26638e+09	8.44319e+08	5.95515e+08	6.10115e+08	1.32573e+08	2.66253e+08	2.48804e+08	1.43983e+09	4.77542e+08	7.42688e+08	-9.62292e+08	4.93883e+08	-2.40213e+09
209	10.0849	735.296	736.304	676.283	914402	4.79505e+08	5.12853e+08	6.151e+08	5.4369e+08	4.50087e+08	2.76579e+08	2.86427e+08	5.2448e+07	8.27552e+07	1.73508e+08	7.26665e+08	2.33979e+08	3.38875e+08	-4.92686e+08	1.65367e+08	-1.21935e+09
150	10.1003	350.944	351.952	291.931	-110805	6.21352e+06	1.49112e+07	1.83548e+07	1.44278e+07	6.44699e+06	3.6197e+06	7.54217e+06	2.1414e+06	6.06783e+06	2.82728e+06	1.00667e+07	5.40077e+06	9.68357e+06	-4.66592e+06	6.85629e+06	-1.47326e+07
184	9.0321	523	524.008	463.987	66152.3	1.42905e+08	1.20229e+08	1.66905e+08	1.59413e+08	1.03029e+08	8.2487e+07	7.6764e+07	2.5067e+07	3.49175e+07	2.05423e+07	1.85516e+08	5.1697e+07	1.01831e+08	-1.33819e+08	8.12887e+07	-3.19335e+08
157	9.10459	387.026	388.033	328.012	-241232	6.10558e+08	6.15995e+08	7.64059e+08	7.52069e+08	4.77015e+08	3.52575e+08	3.54225e+08	8.22424e+07	1.62374e+08	1.2444e+08	8.29591e+08	2.71983e+08	4.36467e+08	-5.57608e+08	3.12027e+08	-1.3872e+09
192	9.79586	585.213	586.22	526.199	74142.4	1.77153e+08	1.78719e+08	2.34601e+08	1.79752e+08	1.61246e+08	1.02258e+08	1.02692e+08	3.19696e+07	3.81484e+07	5.89882e+07	2.63504e+08	7.0722e+07	1.34661e+08	-1.92782e+08	7.5673e+07	-4.56287e+08
176	9.05723	455.013	456.021	396	-55764.4	2.98236e+08	2.7557e+08	3.54702e+08	3.44909e+08	2.30392e+08	1.72203e+08	1.66063e+08	4.31385e+07	6.91171e+07	5.81893e+07	4.02594e+08	1.22924e+08	2.09201e+08	-2.7967e+08	1.51012e+08	-6.82264e+08
118	9.57653	291.007	292.014	231.993	188360	7.02972e+08	6.98428e+08	8.82824e+08	7.94844e+08	5.84894e+08	4.05807e+08	4.04447e+08	9.22304e+07	1.5307e+08	1.79087e+08	9.907e+08	3.12216e+08	4.96677e+08	-6.78484e+08	3.1759e+08	-1.66918e+09
124	14.7264	302.101	303.108	243.087	6.43702e+06	143424	6.05831e+06	10525.6	514124	4.19323e+06	3.67564e+06	3.52937e+06	3.35577e+06	2.28343e+06	517587	7.86887e+06	173597	6.88514e+06	-7.69527e+06	6.36755e+06	-1.55641e+07
158	3.05439	389.291	390.298	330.277	2.68898e+07	3.51373e+07	-225206	5.98074e+07	9.06403e+06	5.62447e+07	1.83742e+07	1.85011e+07	3.23138e+07	2.83243e+07	3.78705e+07	7.46189e+07	-1.38127e+07	5.08149e+07	-8.84316e+07	1.29445e+07	-1.6305e+08
96	3.00407	255.233	256.24	196.219	1.68581e+08	3.02696e+08	1.62551e+08	3.26385e+08	2.74223e+08	2.13863e+08	1.51675e+08	7.92297e+07	8.36993e+07	5.63107e+07	6.21885e+07	3.65538e+08	-4.46953e+06	1.62929e+08	-3.70008e+08	1.0074e+08	-7.35546e+08
76	15.1151	217.003	218.01	157.989	3.15094e+07	4.02619e+07	233196	5.70404e+07	1.73304e+08	1.40701e+07	2.11756e+07	2.1044e+07	8.82212e+07	8.23804e+07	-7.10555e+06	3.52457e+07	-6.71772e+07	1.09265e+08	-1.02423e+08	1.16371e+08	-1.37669e+08
154	9.17661	373.01	374.018	313.997	-40787.3	5.65146e+08	5.43749e+08	6.80902e+08	6.42115e+08	4.59373e+08	3.26299e+08	3.20313e+08	7.07006e+07	1.18304e+08	1.33074e+08	7.85672e+08	2.49612e+08	3.91013e+08	-5.3606e+08	2.57939e+08	-1.32173e+09
194	9.06289	605.004	606.011	545.99	-43383.2	1.08668e+08	9.93327e+07	1.28023e+08	1.25157e+08	8.18265e+07	6.27518e+07	6.02507e+07	1.5802e+07	2.58838e+07	1.90747e+07	1.44578e+08	4.44487e+07	7.60527e+07	-1.0013e+08	5.69779e+07	-2.44708e+08
125	9.10534	302.533	303.54	243.519	9.84099e+07	2.16071e+06	2.49601e+07	1.9728e+06	3.9671e+06	1.67758e+07	5.62036e+07	5.02968e+07	1.27351e+07	8.03295e+06	-3.94277e+07	7.29794e+07	3.75616e+07	6.30319e+07	-3.54178e+07	1.0246e+08	-1.08397e+08
173	9.01269	440.997	442.005	381.983	249443	1.44244e+08	1.18809e+08	1.59018e+08	1.5088e+08	1.1071e+08	8.32075e+07	7.68525e+07	2.12587e+07	2.58636e+07	2.7502e+07	1.93917e+08	5.55938e+07	9.81111e+07	-1.38323e+08	7.06091e+07	-3.3224e+08
179	9.81665	482.205	483.213	423.192	27959	4.47584e+08	4.5823e+08	5.50593e+08	4.7779e+08	4.04724e+08	2.58404e+08	2.61524e+08	4.86724e+07	7.29345e+07	1.4632e+08	6.63129e+08	2.12851e+08	3.10196e+08	-4.50277e+08	1.63876e+08	-1.11341e+09
102	7.88481	267.074	268.081	208.06	-92511	-39335.7	68944.7	-84856.2	577731	4.98364e+06	46526.2	82280.2	346781	2.75502e+06	4.93711e+06	5.03017e+06	-264500	429061	-5.29467e+06	-4.50805e+06	-1.03248e+07
81	9.96553	223.02	224.027	164.006	-202562	1.10507e+09	1.14593e+09	1.38769e+09	1.26402e+09	9.15872e+08	6.38072e+08	6.50246e+08	1.2089e+08	2.44645e+08	2.77799e+08	1.55394e+09	5.29356e+08	7.71135e+08	-1.02459e+09	4.93336e+08	-2.57853e+09
193	8.65005	590.987	591.994	531.973	15527.5	4.17576e+06	854188	9.2511e+06	4.48491e+06	397093	2.40625e+06	2.20014e+06	4.21123e+06	4.43133e+06	-2.00916e+06	2.80334e+06	-2.01109e+06	6.41137e+06	-4.81444e+06	8.42053e+06	-7.61778e+06
107	10.6226	272.089	273.096	213.075	1.73983e+07	80561.2	1.68292e+06	18354.4	70015	153455	1.00217e+07	9.56946e+06	946476	68170.2	-9.86824e+06	1.01752e+07	8.62298e+06	1.05159e+07	-1.55217e+06	2.03842e+07	-1.17273e+07
17	5.24637	117.019	118.027	58.0054	7.55992e+07	-14670.5	1.33896e+07	1.71061e+06	-68694.3	7.9386e+06	4.36515e+07	4.03468e+07	7.31087e+06	4.20457e+06	-3.57129e+07	5.15901e+07	3.30359e+07	4.76576e+07	-1.85542e+07	8.33705e+07	-7.01442e+07
211	2.61136	819.519	820.526	760.505	101796	6.57514e+06	562456	6.93998e+06	3.8573e+06	3.74794e+06	3.76689e+06	3.61176e+06	3.18935e+06	1.81218e+06	-18947.7	7.51483e+06	422403	6.80111e+06	-7.09243e+06	6.82006e+06	-1.46073e+07
35	9.09535	142.02	143.027	83.006	55692.3	1.4738e+08	1.38008e+08	1.78991e+08	1.60952e+08	1.09875e+08	8.5074e+07	8.24856e+07	2.05401e+07	3.58495e+07	2.48015e+07	1.94949e+08	6.19456e+07	1.03026e+08	-1.33004e+08	7.82243e+07	-3.27953e+08
42	16.6698	155.002	156.009	95.9877	9.23189e+08	5.95442e+08	6.40506e+08	6.59206e+08	5.69337e+08	5.82994e+08	4.68018e+08	1.77651e+08	4.74183e+07	4.8427e+07	1.14976e+08	1.05101e+09	1.30232e+08	2.25069e+08	-9.2078e+08	1.10093e+08	-1.97179e+09
90	14.7169	242.08	243.087	183.066	9.2238e+06	1.86499e+06	9.91379e+06	735552	2.2152e+06	7.94538e+06	4.8769e+06	4.46115e+06	4.92777e+06	3.80802e+06	3.06849e+06	1.28223e+07	-466619	9.38893e+06	-1.32889e+07	6.32044e+06	-2.61112e+07
127	14.1769	305.069	306.076	246.055	2.4819e+07	1.41574e+07	3.17608e+07	1.83245e+07	1.45044e+07	2.05577e+07	1.24504e+07	8.86701e+06	9.06378e+06	3.06111e+06	8.10736e+06	3.30081e+07	-196773	1.79308e+07	-3.32048e+07	9.82342e+06	-6.62129e+07
97	2.92954	256.236	257.243	197.222	1.59962e+07	3.63389e+07	1.44508e+07	3.74441e+07	3.18999e+07	2.22924e+07	1.82126e+07	1.22154e+07	1.19993e+07	7.66614e+06	4.07979e+06	4.0505e+07	216075	2.42148e+07	-4.02889e+07	2.0135e+07	-8.07939e+07
117	10.0889	285.113	286.12	226.099	2.28629e+08	7.5413e+08	8.23311e+08	8.8371e+08	8.01913e+08	7.34411e+08	3.86681e+08	3.25214e+08	4.24195e+07	7.47632e+07	3.4773e+08	1.12109e+09	2.82794e+08	3.67633e+08	-8.38298e+08	1.99032e+07	-1.95939e+09
181	9.17953	495.217	496.224	436.203	105802	2.48724e+08	2.61285e+08	2.95687e+08	2.72245e+08	2.2018e+08	1.4357e+08	1.473e+08	1.75742e+07	3.86471e+07	7.66095e+07	3.6375e+08	1.29726e+08	1.64874e+08	-2.34025e+08	8.82646e+07	-5.97775e+08
108	3.26955	273.034	274.041	214.02	84370.8	4.81356e+07	1.36099e+07	1.49092e+07	77090.8	-115208	2.77667e+07	2.47786e+07	8.21397e+06	8.61935e+06	-2.78819e+07	2.76515e+07	1.65647e+07	3.29926e+07	-1.10868e+07	6.08745e+07	-3.87383e+07
131	9.66518	308.09	309.097	249.076	1.17904e+08	-92307.1	6.95997e+06	-44285.4	89176.1	800373	6.80987e+07	6.61836e+07	4.00594e+06	454067	-6.72984e+07	6.88991e+07	6.21777e+07	7.01896e+07	-6.72142e+06	1.37488e+08	-7.56205e+07
202	9.0085	633.035	634.042	574.021	9814.61	4.22328e+07	5.11103e+07	7.09309e+07	8.84416e+07	1.37714e+07	2.43801e+07	2.73034e+07	1.86775e+07	3.90501e+07	-1.06087e+07	3.81515e+07	8.62584e+06	4.59809e+07	-2.95257e+07	5.65896e+07	-6.76773e+07
153	10.1131	364.96	365.967	305.946	74659	9.25052e+06	2.8241e+07	2.43779e+07	3.04342e+07	1.1718e+07	5.31928e+06	1.43653e+07	3.06626e+06	9.55029e+06	6.39872e+06	1.70373e+07	1.12991e+07	1.74316e+07	-5.7382e+06	1.10329e+07	-2.27755e+07
148	9.11683	347.128	348.135	288.114	-54776	5.193e+07	6.5881e+07	6.21078e+07	7.02579e+07	4.89888e+07	2.99975e+07	3.47481e+07	4.07876e+06	1.07308e+07	1.89913e+07	7.89863e+07	3.06693e+07	3.88268e+07	-4.8317e+07	1.98356e+07	-1.27303e+08
13	10.6809	112.985	113.993	53.9716	1.38782e+08	8.73458e+08	8.70616e+08	9.75106e+08	8.83169e+08	7.94962e+08	4.69386e+08	4.23347e+08	5.70499e+07	9.00782e+07	3.25577e+08	1.26435e+09	3.66298e+08	4.80397e+08	-8.98051e+08	1.5482e+08	-2.1624e+09
15	12.1999	114.056	115.063	55.0421	2.62758e+07	401100	2.11627e+07	-207115	3.91047e+06	1.71642e+07	1.50559e+07	1.37033e+07	1.13377e+07	9.07726e+06	2.10837e+06	3.22201e+07	2.36562e+06	2.5041e+07	-2.98545e+07	2.29326e+07	-6.20745e+07
199	10.6135	613.16	614.167	554.146	1.12801e+07	-49016.5	177180	-111505	-11764.4	-221918	6.52662e+06	6.47657e+06	146621	105122	-6.74853e+06	6.3047e+06	6.32995e+06	6.62319e+06	25249.6	1.33717e+07	-6.27945e+06
190	10.1835	565.048	566.055	506.034	1.52785e+08	-129363	5.20641e+06	-180324	-53644.9	767918	8.82477e+07	8.67858e+07	3.07411e+06	514810	-8.74797e+07	8.90156e+07	8.37117e+07	8.98599e+07	-5.30385e+06	1.7734e+08	-9.43194e+07
210	9.21365	736.3	737.308	677.286	67230	1.21402e+08	1.27816e+08	1.43985e+08	1.23355e+08	1.12352e+08	7.00719e+07	7.19756e+07	1.08544e+07	1.60588e+07	4.22797e+07	1.82424e+08	6.11212e+07	8.28301e+07	-1.21302e+08	4.05504e+07	-3.03726e+08
109	8.99638	276.991	277.999	217.977	-113464	1.99732e+08	1.75412e+08	2.11786e+08	1.93805e+08	1.66723e+08	1.15348e+08	1.0904e+08	1.81873e+07	2.26841e+07	5.1375e+07	2.82071e+08	9.08529e+07	1.27228e+08	-1.91218e+08	7.58526e+07	-4.73289e+08
64	10.4027	194.944	195.952	135.93	8.75247e+08	2.64277e+07	5.61767e+06	17419.3	1.56232e+07	-182439	4.97871e+08	4.96183e+08	7.90584e+06	9.06825e+06	-4.98053e+08	4.97688e+08	4.88277e+08	5.04089e+08	-9.41131e+06	1.00214e+09	-5.071e+08
178	9.46867	481.202	482.209	422.188	7.05943e+08	2.84781e+09	2.95458e+09	3.27431e+09	2.89802e+09	2.61319e+09	1.48301e+09	1.26855e+09	2.02903e+08	3.31613e+08	1.13018e+09	4.0962e+09	1.06565e+09	1.47145e+09	-3.03055e+09	3.41276e+08	-7.12675e+09
22	12.0795	127.001	128.008	67.9872	-47693.1	5.35604e+09	5.47327e+09	6.08484e+09	5.65942e+09	4.68875e+09	3.09233e+09	3.12673e+09	3.1349e+08	7.1557e+08	1.59643e+09	7.78108e+09	2.81324e+09	3.44022e+09	-4.96784e+09	1.84379e+09	-1.27489e+10
26	13.2702	132.03	133.037	73.0162	2.51701e+08	-10748.2	4.80157e+06	140615	-16054.9	-172192	1.45323e+08	1.43957e+08	2.73735e+06	156404	-1.45495e+08	1.45151e+08	1.41219e+08	1.46694e+08	-3.93113e+06	2.92189e+08	-1.49082e+08
46	7.11197	167.021	168.028	108.007	-30439.1	9.78659e+06	22507.5	-254911	36430.8	-70385.5	5.65906e+06	5.65264e+06	164334	147388	-5.72945e+06	5.58868e+06	5.48831e+06	5.81697e+06	-100373	1.15464e+07	-5.68905e+06
152	9.01716	358.994	360.001	299.98	-186466	2.29128e+08	2.04345e+08	2.3955e+08	2.27344e+08	1.88331e+08	1.32341e+08	1.25852e+08	1.78765e+07	2.67535e+07	5.59898e+07	3.20672e+08	1.07976e+08	1.43729e+08	-2.12696e+08	8.77388e+07	-5.33368e+08
6	4.72242	94.925	95.9323	35.9111	124450	5.95195e+07	5.5173e+07	3.25917e+06	4.568e+07	153988	3.43277e+07	3.31084e+07	2.76426e+07	2.54355e+07	-3.41737e+07	3.44817e+07	5.46581e+06	6.0751e+07	-2.90159e+07	9.49248e+07	-6.34976e+07
196	9.13693	607.078	608.085	548.064	3.57647e+07	197188	146843	-192819	117208	182960	2.05919e+07	2.05495e+07	188133	200686	-2.0409e+07	2.07749e+07	2.03613e+07	2.07376e+07	-413544	4.11466e+07	-2.11884e+07
31	9.32519	136.107	137.115	77.0934	2.5029e+07	-17637.6	-10490.2	-19414.8	-175072	-81485.5	1.44556e+07	1.44586e+07	92552.5	78358.4	-1.4537e+07	1.43741e+07	1.43661e+07	1.45512e+07	-8018.84	2.90882e+07	-1.43821e+07
27	13.993	133.014	134.021	74.0003	1.12927e+08	88145.3	56585.2	-110355	-116769	-95199.7	6.51732e+07	6.51569e+07	98287	11076.1	-6.52684e+07	6.5078e+07	6.50586e+07	6.52552e+07	-19413.7	1.30524e+08	-6.50974e+07
170	10.544	431.091	432.098	372.077	3.02669e+07	85128.6	-16399.1	-90811.5	15034.6	45843.6	1.745e+07	1.74548e+07	54357.9	71679	-1.74041e+07	1.74958e+07	1.74005e+07	1.75092e+07	-95337.8	3.49133e+07	-1.75911e+07
53	10.3853	176.936	177.943	117.922	3.09367e+08	697393	84031.9	-152711	111099	-99582	1.78412e+08	1.78388e+08	145129	139526	-1.78512e+08	1.78313e+08	1.78243e+08	1.78533e+08	-69848.4	3.57045e+08	-1.78382e+08
44	5.12869	159.066	160.074	100.052	1.3269e+08	209915	66091.1	-150553	216247	-119510	7.65481e+07	7.6529e+07	184401	203404	-7.66676e+07	7.64286e+07	7.63446e+07	7.67134e+07	-83979.5	1.53381e+08	-7.65126e+07
147	9.17385	346.056	347.063	287.042	6.46272e+07	-32999.4	11909.4	-11878.3	-13151.3	-217592	3.7322e+07	3.73186e+07	14115.7	118403	-3.75396e+07	3.71044e+07	3.73045e+07	3.73327e+07	200124	7.48723e+07	-3.69043e+07
160	10.7776	402.995	404.002	343.981	6.30916e+07	-237716	253147	82069.5	-493.451	-156812	3.64947e+07	3.64223e+07	129369	121324	-3.66515e+07	3.63378e+07	3.62929e+07	3.65517e+07	-44901.5	7.32032e+07	-3.63828e+07
163	10.5941	404.053	405.06	345.039	1.27258e+08	51782.7	-86652.9	-90338.3	-72381	-67344.4	7.34573e+07	7.34825e+07	9484.53	12086.9	-7.35247e+07	7.339e+07	7.3473e+07	7.3492e+07	83002.1	1.47017e+08	-7.3307e+07
191	11.7272	579.028	580.035	520.014	7.42134e+07	84605.3	47471.6	111149	16209	6968.19	4.28226e+07	4.2809e+07	48383.5	57666.7	-4.28156e+07	4.28295e+07	4.27606e+07	4.28574e+07	-68922.1	8.5673e+07	-4.28985e+07
195	9.1594	606.075	607.082	547.061	3.39369e+08	99318	944448	91868.3	85100.3	1.10221e+06	1.95906e+08	1.95634e+08	494202	585284	-1.94804e+08	1.97008e+08	1.9514e+08	1.96128e+08	-1.86844e+06	3.90932e+08	-1.98877e+08
86	16.0575	232.925	233.932	173.911	1.71375e+07	14159.3	225733	72015.5	231837	43898.2	9.89018e+06	9.82563e+06	90562.5	101370	-9.84628e+06	9.93408e+06	9.73507e+06	9.91619e+06	-199007	1.97625e+07	-1.01331e+07
119	10.2264	292.923	293.931	233.91	1.2571e+08	52803.9	97597.5	40092.5	179576	6596.19	7.25632e+07	7.25351e+07	70098.8	91742.3	-7.25566e+07	7.25698e+07	7.2465e+07	7.26052e+07	-104803	1.45162e+08	-7.26746e+07
51	11.4858	174.946	175.953	115.932	6.683e+08	-47745.8	-296057	146383	-52998	-145606	3.85857e+08	3.85943e+08	221579	149213	-3.86003e+08	3.85711e+08	3.85721e+08	3.86164e+08	9544.23	7.72167e+08	-3.85702e+08
110	7.02334	279.039	280.046	220.025	-136515	-16836.3	2.52233e+06	1.44556e+07	19776.7	1.61462e+06	74509.9	1.50173e+06	7.71427e+06	7.91442e+06	1.54011e+06	1.68913e+06	-6.21254e+06	9.216e+06	-7.90167e+06	7.67589e+06	-9.59081e+06
137	9.3113	320.062	321.07	261.048	3.37726e+07	56071.1	-110878	-47252.5	113702	-12399.8	1.94824e+07	1.95146e+07	115752	84678.6	-1.94948e+07	1.947e+07	1.93989e+07	1.96304e+07	-71110.4	3.91251e+07	-1.95411e+07
68	5.78854	201.038	202.045	142.024	-16582.7	-40823	2.05632e+07	-33110.5	-12468.9	43045.1	20597.1	1.18887e+07	1.18853e+07	39386	22448	63642.2	3415.66	2.3774e+07	-60226.6	2.37516e+07	-123869
63	11.3068	194.908	195.915	135.894	2.86795e+08	-21887	1877.42	-22919	26151.4	1.62265e+06	1.65588e+08	1.65587e+08	24535.6	936225	-1.63965e+08	1.6721e+08	1.65563e+08	1.65612e+08	-1.64769e+06	3.29577e+08	-1.68858e+08
144	12.5934	333.059	334.067	274.045	4.96505e+07	-136549	-38551.9	47048.9	-15344.2	48021.4	2.87051e+07	2.87163e+07	44270	36306.7	-2.86571e+07	2.87532e+07	2.8672e+07	2.87606e+07	-81123	5.74177e+07	-2.88343e+07
123	9.30199	302.052	303.059	243.038	2.77346e+07	-81743.9	-92831.8	-75099.8	93822.5	-54047.6	1.60361e+07	1.6063e+07	103028	92053.9	-1.60902e+07	1.59821e+07	1.59599e+07	1.6166e+07	-22163.7	3.22562e+07	-1.60043e+07
49	17.3082	172.958	173.965	113.944	4.38047e+08	9.33484e+06	5.42871e+07	8.832e+06	4.24672e+06	8.4366e+07	2.50256e+08	2.35615e+08	2.76624e+07	4.49917e+07	-1.6589e+08	3.34622e+08	2.07953e+08	2.63278e+08	-1.26669e+08	4.29167e+08	-4.6129e+08
130	10.5631	308.07	309.078	249.056	1.57615e+07	-21704.5	61486.8	32758.2	150806	97524.2	9.10608e+06	9.08849e+06	61561.2	59117.1	-9.00856e+06	9.20361e+06	9.02693e+06	9.15005e+06	-176675	1.81586e+07	-9.38028e+06
139	9.63653	323.029	324.036	264.015	3.54359e+07	-154458	-114268	34333.5	40334.1	133168	2.05036e+07	2.05365e+07	87578.5	55411.2	-2.03704e+07	2.06368e+07	2.0449e+07	2.06241e+07	-187820	4.09945e+07	-2.08246e+07
65	10.2876	196.894	197.902	137.881	1.19179e+07	-211748	-19632.6	32458.8	-73679.4	-82068.9	6.94268e+06	6.94824e+06	53072.1	63838.7	-7.02475e+06	6.86061e+06	6.89517e+06	7.00131e+06	34559.7	1.40261e+07	-6.82605e+06
212	2.71293	834.529	835.537	775.516	3.37113e+06	1.61679e+06	3.16962e+06	6.07068e+06	956414	6.31221e+06	1.68565e+06	959997	2.56483e+06	3.02486e+06	4.62656e+06	7.99785e+06	-1.60483e+06	3.52483e+06	-9.60269e+06	-1.10173e+06	-1.76005e+07
34	12.1873	141.017	142.024	82.0029	3.6788e+08	1.49132e+10	1.5704e+10	1.68427e+10	1.61019e+10	1.27096e+10	8.5059e+09	8.63506e+09	5.77934e+08	2.20375e+09	4.2037e+09	2.12155e+10	8.05713e+09	9.21299e+09	-1.31584e+10	5.00929e+09	-3.43739e+10
25	9.47478	130.087	131.095	71.0734	4.29327e+07	-171484	-9537.02	28029.2	-31089.2	1.45553e+06	2.48369e+07	2.48396e+07	29918.5	841751	-2.33813e+07	2.62924e+07	2.48097e+07	2.48695e+07	-1.48269e+06	4.82509e+07	-2.77751e+07
77	5.40057	218.103	219.111	159.09	6.90608e+07	4.75801e+07	7.05153e+07	3.65383e+07	4.77307e+07	7.0898e+07	3.53427e+07	1.28424e+07	1.73149e+07	1.75242e+07	3.55553e+07	1.06241e+08	-4.47256e+06	3.01573e+07	-1.10713e+08	-5.39801e+06	-2.16954e+08
182	13.9676	505.989	506.996	446.975	2.03511e+07	397706	5.23525e+07	-41947.7	1.5687e+06	2.67342e+07	1.16365e+07	2.62092e+07	2.97959e+07	1.50159e+07	1.50978e+07	3.83707e+07	-3.58669e+06	5.6005e+07	-4.19574e+07	4.09073e+07	-8.03282e+07
23	6.12075	128.035	129.043	69.0214	3.16572e+08	1.01042e+08	1.31567e+08	9.12278e+07	1.11861e+08	1.56917e+08	1.61699e+08	1.16627e+08	2.01712e+07	3.35929e+07	-4.78209e+06	3.18617e+08	9.64562e+07	1.36799e+08	-2.2216e+08	1.41581e+08	-5.40777e+08
85	10.0015	228.069	229.077	169.056	5.05765e+06	8.11842e+07	6.1827e+07	8.80675e+07	7.15862e+07	5.37243e+07	4.5482e+07	3.95658e+07	1.3263e+07	1.71762e+07	8.24228e+06	9.92063e+07	2.63028e+07	5.28288e+07	-7.29035e+07	4.45865e+07	-1.7211e+08
32	5.52813	137.035	138.043	78.0214	3.59542e+06	3.00992e+07	2.21038e+07	2.44068e+07	4.75733e+06	-87497.4	1.64384e+07	1.3595e+07	1.07417e+07	1.29714e+07	-1.65259e+07	1.63509e+07	2.85325e+06	2.43367e+07	-1.34977e+07	4.08626e+07	-2.98486e+07
185	14.0304	527.971	528.978	468.957	15140.3	176.932	1.17202e+07	-15267.9	56398.8	1.10096e+06	8556.03	6.76227e+06	6.75491e+06	624793	1.0924e+06	1.10951e+06	7360.85	1.35172e+07	-1.10215e+06	1.24248e+07	-2.21167e+06
9	14.6535	104.035	105.043	45.0214	8.56081e+06	3.4725e+06	2.64271e+07	1.20163e+06	2.62016e+06	1.45016e+07	4.30572e+06	1.20555e+07	1.41722e+07	7.30377e+06	1.01959e+07	1.88073e+07	-2.11671e+06	2.62277e+07	-2.0924e+07	1.60319e+07	-3.97314e+07
106	2.90429	269.248	270.256	210.234	4.51048e+06	1.1273e+07	3.62147e+06	1.69495e+07	1.15297e+07	2.75554e+06	5.67376e+06	4.18464e+06	6.7026e+06	7.16272e+06	-2.91822e+06	8.4293e+06	-2.51796e+06	1.08872e+07	-1.09473e+07	1.38055e+07	-1.93766e+07
104	2.91018	267.232	268.24	208.219	996671	7.18134e+06	1.47672e+06	9.82353e+06	8.06529e+06	199322	3.89041e+06	3.44053e+06	4.40019e+06	5.12494e+06	-3.69109e+06	4.08973e+06	-959661	7.84071e+06	-5.04939e+06	1.15318e+07	-9.13913e+06
16	6.9348	115.004	116.011	55.9897	2.8704e+06	265801	1.57182e+06	-58826.2	1.76274e+06	851060	1.58605e+06	1.3023e+06	1.00113e+06	910785	-734993	2.43711e+06	301169	2.30343e+06	-2.13594e+06	3.03842e+06	-4.57306e+06
105	10.1977	268.942	269.949	209.928	81281.9	4.71137e+07	4.56564e+07	4.10942e+07	5.76413e+07	3.50231e+07	2.71776e+07	2.67434e+07	8.5465e+06	1.17064e+07	7.84553e+06	6.22007e+07	1.81969e+07	3.52899e+07	-4.40038e+07	2.74444e+07	-1.06205e+08
114	10.2132	282.957	283.965	223.943	-104214	7.8613e+07	9.71694e+07	7.94921e+07	1.19219e+08	5.79958e+07	4.54173e+07	5.16444e+07	1.99033e+07	3.10605e+07	1.25785e+07	1.03413e+08	3.17411e+07	7.15478e+07	-7.1672e+07	5.89693e+07	-1.75085e+08
143	10.7225	329.062	330.069	270.048	160922	-166096	8.39308e+06	218997	-25066.9	1.29876e+06	163517	4.85e+06	4.79132e+06	704507	1.13524e+06	1.46228e+06	58679.4	9.64132e+06	-1.4036e+06	8.50608e+06	-2.86588e+06
74	14.6545	215.033	216.04	156.019	1.38562e+07	451445	1.79365e+06	146336	765250	4.60633e+06	7.87273e+06	7.38232e+06	832096	2.41621e+06	-3.2664e+06	1.24791e+07	6.55023e+06	8.21442e+06	-5.92883e+06	1.14808e+07	-1.84079e+07
171	10.7276	432.043	433.05	373.029	-113563	87779.8	9.00444e+06	43575.5	71014.9	1.51402e+06	100962	5.20713e+06	5.16566e+06	841155	1.41306e+06	1.61499e+06	41477.3	1.03728e+07	-1.57351e+06	8.95973e+06	-3.1885e+06
159	10.7198	396.045	397.053	337.032	-71035.9	-51671.2	1.09838e+07	-64788.3	158286	2.46543e+06	36909.7	6.37696e+06	6.31552e+06	1.40088e+06	2.42852e+06	2.50234e+06	61435.2	1.26925e+07	-2.44091e+06	1.0264e+07	-4.94325e+06
180	14.1972	482.962	483.969	423.948	200135	-60540.3	1.34107e+07	-295835	153915	3.68824e+06	136353	7.7035e+06	7.78691e+06	2.18199e+06	3.55189e+06	3.82459e+06	-83411.4	1.54904e+07	-3.908e+06	1.19385e+07	-7.7326e+06
2	9.66492	88.0403	89.0476	29.0265	2.64093e+07	3.80719e+06	2.35058e+07	5.95888e+06	8.74077e+06	2.18072e+07	1.42759e+07	1.22972e+07	9.43081e+06	8.46209e+06	7.53138e+06	3.60831e+07	2.86636e+06	2.1728e+07	-3.32167e+07	1.41966e+07	-6.92998e+07
140	2.6941	325.184	326.191	266.17	1.19006e+07	1.63904e+07	2.91417e+06	1.81746e+07	7.41756e+06	1.57163e+07	8.46969e+06	6.86203e+06	7.84084e+06	5.63657e+06	7.24663e+06	2.4186e+07	-978817	1.47029e+07	-2.51648e+07	7.45624e+06	-4.93509e+07
72	9.72658	212.075	213.082	153.061	2.46418e+09	2.40306e+09	2.34438e+09	2.55412e+09	2.2586e+09	2.17355e+09	1.40538e+09	5.99026e+07	1.52032e+08	1.9975e+08	7.68168e+08	3.57894e+09	-9.21298e+07	2.11935e+08	-3.67107e+09	-5.56233e+08	-7.25e+09
1	5.11759	80.9652	81.9725	21.9513	5.01407e+06	4.60234e+06	9.34773e+06	1.063e+07	3.83652e+06	9.00633e+06	2.78363e+06	2.62897e+06	3.60944e+06	3.54763e+06	6.2227e+06	1.179e+07	-980472	6.23841e+06	-1.27704e+07	15707.2	-2.45604e+07
146	2.67659	339.2	340.207	280.186	1.36295e+07	1.82388e+07	2.87504e+06	2.10047e+07	7.29826e+06	1.62481e+07	9.48371e+06	7.88404e+06	9.45264e+06	6.9593e+06	6.76441e+06	2.57318e+07	-1.5686e+06	1.73367e+07	-2.73004e+07	1.05723e+07	-5.30323e+07
5	4.71847	92.928	93.9353	33.9141	1.25411e+07	1.00396e+08	9.87195e+07	4.57318e+07	8.14704e+07	3.1945e+07	5.47038e+07	5.02461e+07	2.70262e+07	2.55607e+07	-2.27588e+07	8.66489e+07	2.32199e+07	7.72722e+07	-6.3429e+07	1.00031e+08	-1.50078e+08
201	9.11007	628.056	629.063	569.042	2.61893e+06	15829.5	1.03137e+07	119896	-151519	7.04587e+06	1.50732e+06	5.35462e+06	5.96529e+06	4.07932e+06	5.53855e+06	8.55319e+06	-610669	1.13199e+07	-9.16386e+06	5.78136e+06	-1.77171e+07
55	14.6922	179.056	180.063	120.042	4.3033e+07	2.18343e+07	5.38717e+07	2.227e+07	3.47267e+07	4.4397e+07	2.15172e+07	1.62955e+07	1.59184e+07	1.10927e+07	2.28798e+07	6.59142e+07	377130	3.22138e+07	-6.55371e+07	9.33405e+06	-1.31451e+08
10	5.08873	110.976	111.983	51.9618	310847	1.75153e+06	4.42484e+06	4.91484e+06	271906	3.99579e+06	934506	2.08755e+06	2.55094e+06	2.45862e+06	3.06128e+06	4.93029e+06	-463393	4.63849e+06	-5.39369e+06	1.57721e+06	-1.0324e+07
92	10.8752	250.031	251.038	191.017	-130137	54361.5	1.52716e+07	-119502	1.29587e+06	5.92994e+06	94832.6	8.83942e+06	8.50696e+06	3.16422e+06	5.83511e+06	6.02478e+06	332457	1.73464e+07	-5.69232e+06	1.15113e+07	-1.17171e+07
99	10.1737	260.975	261.983	201.962	116439	5.64735e+07	5.71441e+07	3.79869e+07	6.91417e+07	3.77743e+07	3.25713e+07	3.2733e+07	1.57139e+07	1.80489e+07	5.203e+06	7.03457e+07	1.70191e+07	4.8447e+07	-5.33266e+07	4.3244e+07	-1.23672e+08
161	3.30311	403.139	404.147	344.125	2.68613e+06	7.10547e+06	72560.5	6.39032e+06	6.66092e+06	752574	3.58764e+06	3.55488e+06	3.72813e+06	3.33582e+06	-2.83506e+06	4.34021e+06	-173252	7.28302e+06	-4.51346e+06	1.01181e+07	-8.85367e+06
54	10.7231	178.972	179.98	119.959	-14079.4	4.76128e+08	4.61215e+08	3.29758e+08	5.04586e+08	3.45158e+08	2.74897e+08	2.70699e+08	9.10375e+07	9.67981e+07	7.02612e+07	6.20055e+08	1.79661e+08	3.61736e+08	-4.40394e+08	2.91475e+08	-1.06045e+09
83	8.59275	227.108	228.115	168.094	7.87248e+08	1.54242e+09	1.90993e+09	1.68145e+09	1.49847e+09	1.55922e+09	7.71266e+08	5.72387e+08	2.06148e+08	9.31935e+07	7.87952e+08	2.33048e+09	3.66239e+08	7.78535e+08	-1.96425e+09	-9.41677e+06	-4.29473e+09
50	7.12651	174.041	175.048	115.027	5.16666e+08	2.19285e+08	5.09671e+08	3.03491e+08	2.74559e+08	4.98229e+08	2.59315e+08	1.6971e+08	1.28208e+08	1.21647e+08	2.38914e+08	7.57544e+08	4.15016e+07	2.97918e+08	-7.16042e+08	5.90049e+07	-1.47359e+09
66	10.061	198.917	199.925	139.904	138220	1.14624e+07	441152	-132273	6.268e+06	-122192	6.57822e+06	6.45233e+06	3.54129e+06	3.69229e+06	-6.70041e+06	6.45603e+06	2.91104e+06	9.99362e+06	-3.54499e+06	1.6694e+07	-1.0001e+07
82	14.7095	225.061	226.069	166.048	4.07831e+06	5.2632e+06	1.32654e+07	5.89589e+06	1.27574e+07	8.80236e+06	2.76088e+06	4.99738e+06	4.11599e+06	3.44408e+06	6.04149e+06	1.15632e+07	881389	9.11337e+06	-1.06819e+07	3.07189e+06	-2.22451e+07
175	10.5726	448.017	449.024	389.003	-121380	1.37356e+07	3.90383e+07	-109989	1.15472e+07	2.28811e+07	7.96543e+06	1.98567e+07	2.01007e+07	1.14959e+07	1.49156e+07	3.08465e+07	-244085	3.99574e+07	-3.10906e+07	2.50418e+07	-6.19371e+07
84	2.97362	227.201	228.209	168.187	1.65782e+07	2.89236e+07	1.42021e+07	3.07923e+07	2.68539e+07	1.20182e+07	1.45132e+07	7.90332e+06	8.66808e+06	9.90016e+06	-2.49507e+06	2.65314e+07	-764755	1.65714e+07	-2.72962e+07	1.90665e+07	-5.38276e+07
24	6.9929	130.051	131.058	71.0369	2.77763e+07	1.20171e+07	3.2337e+07	1.57612e+07	1.53963e+07	3.03234e+07	1.39301e+07	1.06619e+07	9.67711e+06	8.51481e+06	1.63934e+07	4.42535e+07	984771	2.0339e+07	-4.32687e+07	3.94562e+06	-8.75222e+07
87	14.7019	239.077	240.084	180.063	2.42009e+07	1.05964e+07	2.95771e+07	9.92025e+06	1.85556e+07	2.60455e+07	1.21315e+07	9.78308e+06	9.85253e+06	8.06938e+06	1.3914e+07	3.81769e+07	-69452.3	1.96356e+07	-3.82464e+07	5.72162e+06	-7.64233e+07
89	2.94382	241.217	242.224	182.203	1.01861e+07	2.17437e+07	9.27282e+06	2.57434e+07	2.0755e+07	4.55211e+06	1.0879e+07	6.95147e+06	8.44594e+06	1.10792e+07	-6.32688e+06	1.54311e+07	-1.49448e+06	1.53974e+07	-1.69256e+07	2.17243e+07	-3.23567e+07
145	10.0857	336.887	337.894	277.873	-54307.6	1.69944e+07	3.13465e+06	265344	1.16702e+07	-152076	9.82737e+06	9.06387e+06	5.93236e+06	6.70831e+06	-9.97945e+06	9.6753e+06	3.13151e+06	1.49962e+07	-6.54379e+06	2.49757e+07	-1.62191e+07
79	5.72102	221.012	222.019	161.998	139514	157439	2.39343e+07	4.84632e+06	92594.9	3.73168e+07	86097.1	1.37327e+07	1.26186e+07	2.0259e+07	3.72307e+07	3.74029e+07	1.11415e+06	2.63513e+07	-3.62887e+07	-1.08794e+07	-7.36916e+07
151	2.68129	353.2	354.207	294.186	130837	1.11266e+07	-163665	4.30533e+06	72433.8	1.56253e+06	6.38645e+06	6.43513e+06	2.51479e+06	2.14712e+06	-4.82392e+06	7.94897e+06	3.92034e+06	8.94992e+06	-4.02864e+06	1.37738e+07	-1.19776e+07
75	10.1854	216.928	217.936	157.914	1.03117e+07	1.07372e+08	6.79349e+07	9.00398e+06	8.93809e+07	4.14947e+07	5.92393e+07	4.88133e+07	4.16198e+07	4.04334e+07	-1.77445e+07	1.00734e+08	7.19355e+06	9.04331e+07	-9.35405e+07	1.08178e+08	-1.94275e+08
183	4.90748	517.179	518.186	458.165	1.54075e+07	1.56107e+07	1.57992e+07	1.48109e+07	1.75645e+07	1.55442e+07	8.9545e+06	195881	1.39497e+06	1.42606e+06	6.58968e+06	2.44987e+07	-1.19908e+06	1.59085e+06	-2.56978e+07	-4.99884e+06	-5.01964e+07
33	6.98388	138.971	139.978	79.9567	4.12121e+06	57551.2	1.77677e+06	208087	-59399.9	3.80741e+06	2.36292e+06	2.03983e+06	991952	2.15944e+06	1.4445e+06	6.17033e+06	1.04788e+06	3.03178e+06	-5.12246e+06	1.58729e+06	-1.12928e+07
132	2.70045	309.174	310.181	250.16	6.53544e+06	2.99897e+07	7.07324e+06	1.8377e+07	2.25571e+06	1.24876e+07	1.57701e+07	1.33888e+07	8.27527e+06	8.15755e+06	-3.28249e+06	2.82577e+07	5.1135e+06	2.1664e+07	-2.31442e+07	2.49465e+07	-5.1402e+07
134	2.70538	311.168	312.175	252.154	4.14375e+06	7.02931e+06	-28026.6	6.15306e+06	28405	8.62352e+06	3.53324e+06	3.54815e+06	3.55247e+06	4.42513e+06	5.09028e+06	1.21568e+07	-4324.26	7.10062e+06	-1.21611e+07	2.01035e+06	-2.43178e+07
93	2.95663	253.217	254.224	194.203	4.09735e+07	7.30812e+07	3.91305e+07	7.93767e+07	7.37508e+07	2.34938e+07	3.663e+07	1.90917e+07	2.17944e+07	3.07688e+07	-1.31362e+07	6.01239e+07	-2.70271e+06	4.08861e+07	-6.28266e+07	5.40223e+07	-1.2295e+08
21	10.521	124.007	125.015	64.9934	1.78944e+08	2.20099e+08	4.8571e+08	1.29134e+08	2.26274e+08	3.97782e+08	1.17017e+08	1.66507e+08	1.84341e+08	1.36029e+08	2.80765e+08	5.148e+08	-1.78333e+07	3.50848e+08	-5.32633e+08	7.00829e+07	-1.04743e+09
58	5.10681	189.034	190.041	130.02	-281993	18500.7	1.01911e+07	-81818	13360.4	5.80252e+06	168437	5.96176e+06	5.90376e+06	3.37019e+06	5.63409e+06	5.97096e+06	58003.3	1.18655e+07	-5.91296e+06	6.23144e+06	-1.18839e+07
215	2.59605	866.505	867.512	807.491	-271925	7.7343e+06	-117973	3.58751e+06	51215.6	764937	4.54571e+06	4.5786e+06	2.09223e+06	1.87001e+06	-3.78077e+06	5.31065e+06	2.48637e+06	6.67084e+06	-2.82428e+06	1.04516e+07	-8.13493e+06
166	3.3225	417.156	418.163	358.142	2.10208e+07	3.16671e+07	1.23049e+07	2.80193e+07	2.96023e+07	1.4648e+07	1.61141e+07	9.69716e+06	9.56251e+06	8.2151e+06	-1.46609e+06	3.07621e+07	134644	1.92597e+07	-3.06275e+07	2.07258e+07	-6.13897e+07
14	6.97814	114.019	115.027	55.0056	7.51801e+06	2.83355e+06	1.11155e+07	4.35111e+06	4.75612e+06	9.48163e+06	3.79677e+06	4.15285e+06	3.79393e+06	2.85239e+06	5.68487e+06	1.32784e+07	358925	7.94678e+06	-1.29195e+07	2.26192e+06	-2.61979e+07
149	10.6204	350.04	351.047	291.026	-136703	4.24585e+06	3.52871e+07	1.75575e+06	6.94695e+06	1.83894e+07	2.49166e+06	1.93115e+07	1.80484e+07	8.51034e+06	1.58977e+07	2.0881e+07	1.26315e+06	3.73599e+07	-1.96179e+07	2.14622e+07	-4.04989e+07
122	10.1356	298.931	299.938	239.917	-208036	1.65552e+07	1.01412e+07	117123	1.85127e+07	530214	9.61872e+06	8.45827e+06	9.21015e+06	1.05035e+07	-9.08851e+06	1.01489e+07	-751887	1.76684e+07	-1.09008e+07	2.67569e+07	-2.10498e+07
47	10.8066	168.028	169.035	109.014	-88020.1	3.83301e+06	2.5203e+07	544042	4.14352e+06	1.57348e+07	2.2388e+06	1.36118e+07	1.33199e+07	7.93804e+06	1.3496e+07	1.79736e+07	291877	2.69317e+07	-1.76818e+07	1.34356e+07	-3.56554e+07
141	2.85288	327.232	328.24	268.218	122173	1.91975e+06	27715.7	3.75382e+06	-276912	-128258	1.07475e+06	1.06615e+06	2.24438e+06	2.28544e+06	-1.20301e+06	946494	-1.17824e+06	3.31053e+06	-2.12473e+06	4.51354e+06	-3.07123e+06
71	4.44838	210.931	211.939	151.918	-53691.7	3.56074e+06	8.74219e+06	3.11191e+06	6.77849e+06	4.74867e+06	2.07142e+06	4.42115e+06	2.85774e+06	1.8368e+06	2.67725e+06	6.8201e+06	1.56341e+06	7.27889e+06	-5.25669e+06	4.60164e+06	-1.20768e+07
18	14.8173	118.051	119.058	59.037	46886	-41477.2	6.40257e+06	-7042.39	31034.4	4.31037e+06	44208	3.69523e+06	3.68965e+06	2.48174e+06	4.26616e+06	4.35457e+06	5579.53	7.38488e+06	-4.349e+06	3.11872e+06	-8.70357e+06
69	5.255	208.935	209.942	149.921	1.9251e+08	1.07133e+08	1.06793e+08	1.1138e+08	1.29611e+08	1.40679e+08	9.64598e+07	4.93912e+07	1.20698e+07	1.4795e+07	4.42197e+07	2.37139e+08	3.73214e+07	6.1461e+07	-1.99818e+08	1.72413e+07	-4.36957e+08
67	3.02387	199.17	200.177	140.156	3.45831e+06	2.1417e+06	333882	3.29562e+06	394503	1.25841e+06	1.74541e+06	1.56864e+06	1.69273e+06	1.48957e+06	-486996	3.00382e+06	-124093	3.26136e+06	-3.12791e+06	3.74836e+06	-6.13173e+06
165	10.6491	410.061	411.068	351.047	157131	482555	2.33655e+07	-6401.62	3.1427e+06	1.41167e+07	245968	1.33064e+07	1.26828e+07	7.41406e+06	1.38708e+07	1.43627e+07	623587	2.59892e+07	-1.37391e+07	1.21184e+07	-2.81018e+07
29	5.1031	134.895	135.902	75.8807	4.81358e+07	4.60408e+07	4.8802e+07	4.7062e+07	4.49304e+07	5.27458e+07	2.72066e+07	1.44088e+06	1.93912e+06	4.04004e+06	2.55393e+07	7.99524e+07	-498236	3.38e+06	-8.04507e+07	-2.21593e+07	-1.60403e+08
3	6.80048	89.0243	90.0316	30.0105	5.95047e+08	5.50805e+08	1.53253e+09	6.51313e+08	8.42952e+08	1.44723e+09	3.31518e+08	5.54468e+08	4.63462e+08	4.15401e+08	1.11571e+09	1.77874e+09	9.10059e+07	1.01793e+09	-1.68774e+09	-9.77772e+07	-3.46648e+09
94	2.91124	254.22	255.227	195.206	110091	2.26174e+06	-27336.4	1.73578e+06	1.24654e+06	-44146.2	1.27516e+06	1.28377e+06	910192	919544	-1.31931e+06	1.23102e+06	373574	2.19396e+06	-857442	3.51327e+06	-2.08846e+06
217	2.73825	885.55	886.557	826.536	3.96796e+07	1.71131e+07	3.26676e+07	3.53944e+07	1.67757e+07	3.17552e+07	1.99017e+07	1.15496e+07	1.00552e+07	9.86815e+06	1.18534e+07	5.16569e+07	1.49439e+06	2.16048e+07	-5.01625e+07	9.75137e+06	-1.01819e+08
186	3.38163	528.273	529.281	469.259	118551	4.03488e+06	25764	2.99086e+06	288621	-126825	2.29594e+06	2.28835e+06	1.64129e+06	1.69286e+06	-2.42276e+06	2.16911e+06	647060	3.92963e+06	-1.52205e+06	6.3524e+06	-3.69117e+06
52	6.97609	175.044	176.051	116.03	1.39901e+07	5.13295e+06	1.89829e+07	9.02115e+06	8.80175e+06	1.73229e+07	7.07715e+06	7.01423e+06	5.81576e+06	4.85758e+06	1.02457e+07	2.44e+07	1.19847e+06	1.283e+07	-2.32016e+07	2.58427e+06	-4.76016e+07
174	3.20263	445.187	446.194	386.173	5.34958e+06	1.30553e+07	762970	9.01597e+06	1.0449e+07	2.18633e+06	6.56283e+06	6.2118e+06	5.22787e+06	4.41528e+06	-4.3765e+06	8.74917e+06	983924	1.14397e+07	-7.76524e+06	1.58162e+07	-1.65144e+07
156	6.90993	382.55	383.558	323.536	2.98378e+06	2.38696e+06	1.72757e+07	4.31163e+06	7.77804e+06	1.34097e+07	1.57867e+06	8.42899e+06	6.71177e+06	4.5918e+06	1.18311e+07	1.49884e+07	1.71722e+06	1.51408e+07	-1.32712e+07	3.30969e+06	-2.82596e+07
168	3.00126	418.325	419.332	359.311	7.65238e+06	2.87272e+07	1.49016e+07	9.82951e+06	3.40308e+07	1.23657e+07	1.48769e+07	1.07071e+07	1.27629e+07	1.33011e+07	-2.51124e+06	2.72426e+07	-2.05588e+06	2.347e+07	-2.92984e+07	2.59812e+07	-5.6541e+07
45	10.3795	164.957	165.964	105.943	-131143	1.41627e+08	8.79565e+07	5.1876e+07	1.18003e+08	8.02376e+07	8.18063e+07	7.15721e+07	3.31095e+07	3.31749e+07	-1.56865e+06	1.62044e+08	3.84625e+07	1.04682e+08	-1.23581e+08	1.0625e+08	-2.85625e+08
164	2.98103	404.309	405.316	345.295	298612	5.29272e+06	361977	4882.98	6.84734e+06	-7586.66	2.9732e+06	2.86523e+06	3.85155e+06	3.9541e+06	-2.98078e+06	2.96561e+06	-986316	6.71678e+06	-3.95192e+06	9.69756e+06	-6.91753e+06
142	10.5902	328.058	329.066	269.044	9.33917e+06	1.46047e+08	3.94475e+08	1.03329e+08	1.4774e+08	2.60812e+08	8.17578e+07	1.9525e+08	1.56853e+08	8.11982e+07	1.79055e+08	3.4257e+08	3.83971e+07	3.52103e+08	-3.04173e+08	1.73048e+08	-6.46743e+08
167	3.03893	417.322	418.33	358.308	8.37466e+07	1.84467e+08	1.16805e+08	9.55027e+07	1.97996e+08	1.0089e+08	9.23635e+07	5.13414e+07	5.40841e+07	5.76823e+07	8.52605e+06	1.93253e+08	-2.74268e+06	1.05426e+08	-1.95996e+08	9.68995e+07	-3.89249e+08
214	2.60985	865.502	866.51	806.489	3.4011e+06	2.31768e+07	1.96914e+06	1.36092e+07	5.1349e+06	8.37427e+06	1.25151e+07	1.18525e+07	6.01841e+06	4.27614e+06	-4.14084e+06	2.08894e+07	5.83412e+06	1.78709e+07	-1.50553e+07	2.20118e+07	-3.59447e+07
4	5.75247	90.0276	91.0349	31.0138	135862	-91586.1	1.26103e+07	-59900.9	-21683	1.20467e+07	114438	7.26864e+06	7.30411e+06	6.97875e+06	1.19323e+07	1.21611e+07	-35467.9	1.45728e+07	-1.21966e+07	2.64048e+06	-2.43578e+07
19	16.0931	119.035	120.042	60.021	2.85185e+08	3.4569e+08	2.81746e+08	3.97529e+08	2.68401e+08	2.40325e+08	1.84613e+08	3.59663e+07	7.10141e+07	8.38407e+07	5.57114e+07	4.24938e+08	-3.50478e+07	1.0698e+08	-4.59986e+08	5.1269e+07	-8.84925e+08
162	3.01814	403.306	404.314	344.293	2.56778e+07	6.86415e+07	4.19959e+07	2.89177e+07	7.44137e+07	3.51699e+07	3.46815e+07	2.16877e+07	2.34231e+07	2.46612e+07	488485	6.98514e+07	-1.73536e+06	4.51108e+07	-7.15868e+07	4.46223e+07	-1.41438e+08
56	6.90812	188.056	189.064	129.042	2.4161e+07	1.11653e+07	3.45565e+07	2.25666e+07	1.43109e+07	3.36876e+07	1.2092e+07	1.17197e+07	1.01801e+07	9.72358e+06	2.15956e+07	4.57795e+07	1.53961e+06	2.18997e+07	-4.42399e+07	304154	-9.00194e+07
203	14.2238	633.127	634.134	574.113	-36670.1	2.3281e+06	9.07483e+06	3.89268e+06	2.55076e+06	5.14123e+06	1.35468e+06	4.72811e+06	3.44526e+06	1.29551e+06	3.78655e+06	6.49591e+06	1.28285e+06	8.17336e+06	-5.21306e+06	4.38682e+06	-1.1709e+07
216	2.7302	883.535	884.543	824.522	6.10614e+06	5.06796e+06	7.10487e+06	1.01513e+07	2.98326e+06	5.30348e+06	3.26672e+06	1.01852e+06	3.59743e+06	3.65754e+06	2.03676e+06	8.5702e+06	-2.57891e+06	4.61595e+06	-1.11491e+07	2.57919e+06	-1.97193e+07
189	3.34236	552.273	553.281	493.26	104905	6.4247e+06	-41511.5	4.68516e+06	1.62038e+06	54882.9	3.67925e+06	3.69173e+06	2.39779e+06	2.35525e+06	-3.62437e+06	3.73413e+06	1.29395e+06	6.08952e+06	-2.44019e+06	9.71388e+06	-6.17432e+06
218	2.73365	886.554	887.561	827.54	1.41812e+07	3.12972e+06	1.13373e+07	1.29552e+07	3.84807e+06	1.1808e+07	7.44991e+06	5.73855e+06	4.85876e+06	4.96011e+06	4.35809e+06	1.92579e+07	879794	1.05973e+07	-1.83781e+07	6.23922e+06	-3.7636e+07

## Sheet: Aldrin_Cell
nºROI	ret time	mzROI	Ad_1	Ad_2	LB	UB
p_351	3.06519	796.621	795.614	777.58	-4.99051e+06	-1.5106e+06
p_2	9.38447	86.0962	85.0889	67.0551	-6.3436e+06	2.26622e+07
p_3	13.0995	90.0548	89.0475	71.0137	-3.8406e+06	1.40083e+07
p_4	9.10353	90.9764	89.9691	71.9353	-4.47834e+07	3.17637e+07
p_392	2.72956	904.591	903.583	885.549	-9.72752e+06	-2.94989e+06
p_6	10.4847	102.055	101.047	83.0137	-9.71992e+06	3.09093e+07
p_7	12.6222	104.107	103.099	85.0657	-4.84518e+08	2.84915e+08
p_232	3.42127	550.35	549.342	531.308	8.97892e+06	3.35736e+07
p_223	3.46428	524.334	523.327	505.293	6.55625e+06	2.85443e+07
p_10	7.81388	114.066	113.059	95.0249	-5.88279e+06	1.62733e+06
p_11	11.8483	116.07	115.063	97.0293	-3.40392e+07	1.27118e+08
p_12	11.3542	118.086	117.079	99.045	-2.01641e+07	7.4478e+07
p_13	4.39889	121.052	120.045	102.011	-1.49762e+07	5.76592e+06
p_261	2.73299	628.537	627.529	609.496	-3.91785e+06	-2.11831e+06
p_264	3.29576	650.438	649.431	631.397	4.63331e+06	2.63031e+07
p_16	3.30175	129.054	128.047	110.013	-2.05395e+06	2.95314e+06
p_17	10.4312	130.05	129.042	111.009	-9.221e+06	3.36591e+07
p_18	5.33675	130.086	129.079	111.045	-4.6179e+06	1.32617e+06
p_237	3.3821	554.287	553.279	535.246	2.96854e+06	2.32358e+07
p_20	7.93712	132.081	131.074	113.04	-3.13919e+07	9.72173e+07
p_21	5.34672	133.086	132.078	114.045	-7.5616e+06	2.80087e+06
p_227	3.41741	530.287	529.28	511.246	1.91337e+06	1.68997e+07
p_390	2.73234	887.563	886.556	868.522	-6.3091e+06	-1.7703e+06
p_24	11.8299	140.068	139.061	121.027	-1.30874e+07	7.58282e+06
p_245	2.6568	577.518	576.511	558.477	-2.38938e+06	-676786
p_153	3.78332	389.397	388.389	370.356	924726	7.66194e+06
p_260	2.73156	627.534	626.527	608.493	-1.45858e+07	-1.08671e+06
p_334	3.10846	774.601	773.593	755.56	-5.54433e+06	-362406
p_29	10.5707	148.06	147.053	129.019	-3.1499e+07	9.53715e+07
p_30	12.2969	160.034	159.027	140.993	-1.36381e+07	9.95301e+06
p_31	10.242	162.022	161.014	142.981	-1.12558e+07	4.28077e+07
p_226	14.0301	529.984	528.977	510.943	-2.76335e+07	316653
p_290	3.15278	704.522	703.515	685.481	-476506	1.52781e+07
p_345	3.11788	789.62	788.613	770.579	-1.25721e+07	-613722
p_378	2.71004	836.543	835.536	817.502	-9.955e+06	-659935
p_36	10.4261	171.076	170.069	152.035	-5.76907e+06	2.0751e+07
p_211	14.198	506.957	505.95	487.916	-1.08772e+07	-1.5606e+06
p_38	16.2905	175.119	174.111	156.078	-6.70967e+06	2.48739e+07
p_307	3.13079	730.537	729.53	711.496	-1.25226e+06	1.52303e+07
p_150	3.90589	388.393	387.386	369.352	-4.71344e+06	5.76547e+07
p_72	10.7981	255.032	254.025	235.991	-1.61781e+07	2.35544e+06
p_116	4.80315	342.044	341.036	323.003	-2.32231e+06	2.00076e+07
p_344	3.13007	788.613	787.605	769.572	-1.90893e+07	2.62795e+06
p_138	10.6121	375.04	374.032	355.999	-1.1378e+07	1.78518e+06
p_45	9.18129	187.998	186.991	168.957	-6.40901e+07	5.62321e+07
p_221	3.61191	522.354	521.347	503.313	-6.21995e+06	4.10989e+07
p_47	5.15603	193.086	192.078	174.044	-4.41406e+07	1.92405e+07
p_141	4.47455	376.357	375.349	357.316	-1.54173e+07	8.59252e+07
p_109	4.77611	336.053	335.045	317.012	-7.54651e+06	4.09342e+07
p_50	12.3365	201.061	200.054	182.02	-9.90747e+06	7.91562e+06
p_51	8.83817	204.086	203.079	185.045	-1.25565e+07	4.65545e+07
p_165	2.92551	413.266	412.258	394.225	-3.20674e+06	1.77677e+07
p_53	10.2988	204.922	203.915	185.881	-1.33936e+07	1.78836e+07
p_272	7.27657	664.456	663.449	645.415	-8.54848e+06	6.60578e+07
p_203	3.66143	496.339	495.331	477.298	-4.20056e+06	3.1065e+07
p_114	2.60235	339.289	338.282	320.248	-990635	6.01656e+06
p_57	11.5362	218.138	217.131	199.097	-1.23376e+07	4.66937e+07
p_305	2.83955	721.506	720.499	702.465	-3.2955e+06	2.24956e+07
p_112	4.73511	338.05	337.042	319.009	-1.5254e+07	7.95814e+07
p_283	3.41766	680.479	679.472	661.438	-5.93301e+06	3.82262e+07
p_61	15.6537	224.128	223.121	205.087	-6.16564e+06	2.16677e+07
p_115	4.77273	340.047	339.04	321.006	-1.21693e+07	6.08944e+07
p_63	9.19327	229.025	228.018	209.984	-1.7088e+06	6.09501e+06
p_64	9.79099	232.154	231.147	213.113	-6.37392e+06	2.36478e+07
p_142	4.43684	377.36	376.353	358.319	-4.82024e+06	2.1819e+07
p_66	3.84292	240.232	239.225	221.191	-6.33255e+06	2.30199e+07
p_67	9.08795	240.967	239.96	221.926	-1.56767e+08	1.15916e+08
p_68	8.71773	246.17	245.162	227.128	-3.21675e+06	1.15377e+07
p_69	10.5286	246.932	245.925	227.891	-1.57303e+08	1.24501e+08
p_46	10.7691	192.024	191.017	172.983	-4.88029e+07	9.0421e+06
p_49	17.5513	198.185	197.178	179.144	-3.36375e+06	1.77491e+07
p_130	4.10337	360.362	359.355	341.321	-8.42243e+07	3.53943e+08
p_73	9.10159	255.986	254.978	236.945	-4.57407e+07	4.51918e+07
p_48	3.30686	195.149	194.142	176.108	-1.83254e+06	3.27903e+07
p_60	3.31374	222.16	221.153	203.119	-2.28226e+06	3.66079e+07
p_76	5.50001	261.131	260.123	242.09	-2.11464e+06	6.12256e+06
p_131	3.99839	361.365	360.358	342.324	-2.39666e+07	9.52245e+07
p_195	3.66688	482.36	481.353	463.319	-2.04839e+06	8.64778e+06
p_395	17.8106	933.367	932.36	914.326	-942868	9.22691e+06
p_196	14.0694	484.975	483.968	465.934	-1.23875e+07	3.30453e+06
p_127	10.5757	353.058	352.051	334.017	-1.34538e+07	3.45572e+06
p_146	2.61239	385.273	384.266	366.232	-5.78829e+06	2.07207e+07
p_83	9.19421	271.002	269.995	251.961	-3.96192e+06	1.22409e+07
p_374	3.0866	832.585	831.578	813.544	-1.75086e+07	6.17657e+07
p_275	2.83101	665.46	664.452	646.418	-1.14473e+06	7.64115e+06
p_318	3.13352	746.606	745.599	727.565	-1.55262e+07	4.7131e+06
p_325	3.14679	759.572	758.565	740.531	-6.91576e+06	3.17137e+07
p_337	17.4305	781.319	780.312	762.278	-3.55365e+06	1.72338e+07
p_89	10.3045	287.959	286.952	268.918	-1.59692e+07	1.49372e+07
p_205	3.63687	497.342	496.335	478.301	-2.35107e+06	7.40101e+06
p_79	6.85005	268.104	267.096	249.063	-2.16562e+07	8.13495e+07
p_222	3.58314	523.358	522.351	504.317	-3.21419e+06	1.07402e+07
p_386	17.6163	874.358	873.35	855.316	-2.34376e+06	1.15502e+07
p_94	10.3009	306.87	305.863	287.829	-1.55395e+07	1.7233e+07
p_323	3.09252	756.554	755.546	737.512	-2.94377e+06	8.5626e+06
p_59	14.2394	222.055	221.047	203.014	-8.93531e+06	3.75002e+07
p_97	10.2418	310.086	309.079	291.045	-8.04564e+06	2.96716e+07
p_98	2.96333	311.163	310.156	292.122	-846432	4.64063e+06
p_99	10.8555	311.983	310.975	292.942	-4.62279e+06	-193315
p_35	10.5417	169.986	168.978	150.944	-1.9086e+07	6.14852e+06
p_101	2.79797	319.284	318.276	300.243	-1.95514e+06	7.60339e+06
p_102	10.2874	325.915	324.907	306.874	-6.96792e+06	6.80815e+06
p_103	5.35169	327.201	326.193	308.159	-3.72241e+06	1.37425e+06
p_104	10.2199	328.934	327.927	309.893	-8.05575e+07	8.27309e+07
p_22	6.82193	136.062	135.054	117.021	-1.78714e+07	5.8119e+07
p_280	3.16768	678.506	677.498	659.465	-2.28333e+06	6.93169e+06
p_375	3.06577	833.588	832.581	814.547	-1.10289e+07	2.9537e+07
p_324	3.16729	758.57	757.562	739.529	-2.16017e+07	6.73902e+07
p_52	13.3726	204.123	203.115	185.082	-8.14287e+06	3.91479e+07
p_110	10.273	336.902	335.895	317.861	-1.31955e+07	1.28033e+07
p_322	17.2745	754.337	753.33	735.296	-3.23908e+06	1.21401e+07
p_212	13.9696	508.002	506.995	488.961	-3.41269e+07	1.37301e+07
p_388	17.5403	875.362	874.354	856.321	-1.21927e+06	3.80676e+06
p_155	4.80913	393.05	392.042	374.009	-9.24428e+06	2.34001e+07
p_154	4.80192	391.053	390.045	372.012	-9.86184e+06	2.46263e+07
p_189	10.5755	456.039	455.032	436.998	-3.94237e+07	1.61493e+07
p_117	3.83469	343.295	342.288	324.254	-5.89465e+06	2.27192e+07
p_118	3.33264	345.086	344.079	326.045	-7.18585e+06	1.9631e+06
p_119	10.3474	347.897	346.89	328.856	-2.64339e+06	4.39155e+06
p_120	8.86241	348.07	347.063	329.029	-2.16462e+06	7.21458e+06
p_121	4.6541	348.326	347.318	329.285	-1.66968e+06	5.18813e+06
p_122	9.22238	349.117	348.11	330.076	-4.14611e+06	1.5471e+07
p_298	4.81954	715.063	714.056	696.022	-8.19138e+06	2.20549e+07
p_91	10.8131	296.009	295.001	276.968	-4.89165e+07	2.01677e+07
p_125	9.12166	352.004	350.997	332.963	-7.97125e+06	1.93642e+07
p_269	10.5575	659.138	658.13	640.096	-1.23292e+07	5.0979e+06
p_371	16.89	821.343	820.335	802.302	-7.53399e+06	2.45983e+07
p_271	12.4229	664.116	663.108	645.074	-2.58625e+07	8.61227e+07
p_382	3.01907	860.617	859.61	841.576	-2.92322e+06	6.76163e+06
p_355	3.08615	807.573	806.566	788.532	-1.17054e+07	2.6808e+07
p_340	3.12302	784.585	783.578	765.544	-1.19594e+07	2.93218e+07
p_132	7.84891	362.159	361.152	343.118	-9.64403e+07	3.42797e+08
p_133	3.78365	362.369	361.361	343.328	743140	2.40841e+06
p_134	2.86009	363.31	362.303	344.269	-2.40092e+06	8.24823e+06
p_135	10.2424	366.891	365.884	347.85	-2.51786e+07	2.50456e+07
p_136	5.31408	371.227	370.219	352.185	-7.87312e+06	2.14241e+06
p_372	3.03753	821.625	820.617	802.584	-3.55583e+06	1.58001e+06
p_95	10.5413	308.09	307.083	289.049	-2.47097e+08	9.14207e+08
p_186	4.74578	446.053	445.045	427.012	-3.2221e+07	7.62672e+07
p_140	3.03792	376.318	375.311	357.277	-4.72217e+06	1.56439e+06
p_85	3.28797	275.048	274.041	256.007	-1.32652e+07	5.84738e+06
p_32	14.2202	162.111	161.104	143.07	-2.85555e+07	8.55912e+07
p_39	10.473	179.048	178.041	160.007	-6.98594e+07	2.50332e+08
p_297	4.79079	713.066	712.059	694.025	-1.36934e+07	3.33987e+07
p_145	10.2425	382.865	381.858	363.824	-3.11095e+07	4.01261e+07
p_183	4.74619	444.056	443.049	425.015	-2.80487e+07	6.53012e+07
p_147	2.59169	386.277	385.269	367.235	-1.19644e+06	2.87075e+06
p_338	3.11682	782.569	781.562	763.528	-1.31521e+07	2.93704e+07
p_74	14.7067	258.11	257.102	239.068	-3.62556e+07	8.03889e+07
p_55	10.5333	211.012	210.005	191.971	-4.01184e+07	1.64741e+07
p_96	10.3459	309.094	308.087	290.053	-2.65271e+07	9.38019e+07
p_152	5.04648	389.056	388.048	370.015	-2.93659e+06	2.77914e+06
p_309	3.20314	732.553	731.546	713.512	-3.2995e+07	1.01695e+08
p_289	3.29736	703.574	702.567	684.533	-2.7798e+07	1.26303e+07
p_339	3.09381	783.572	782.565	764.531	-5.7322e+06	1.21321e+07
p_354	3.10788	806.57	805.562	787.528	-2.59835e+07	5.50601e+07
p_84	3.63893	272.258	271.251	253.217	-1.28958e+07	5.37123e+06
p_75	14.6431	259.113	258.106	240.072	-3.33494e+06	7.39348e+06
p_159	10.2546	404.847	403.84	385.806	-2.04399e+07	2.63513e+07
p_320	3.11365	747.573	746.566	728.532	-4.31818e+06	1.6071e+06
p_161	10.1886	405.009	404.002	385.968	-1.65196e+07	5.97574e+07
p_137	10.6346	374.036	373.029	354.995	-2.70233e+08	1.08483e+08
p_187	4.77053	448.05	447.043	429.009	-2.1301e+07	4.59809e+07
p_164	10.1996	410.938	409.93	391.896	-2.28591e+07	2.68548e+07
p_267	9.00628	652.051	651.044	633.01	-1.00843e+07	4.87685e+06
p_166	5.29025	415.253	414.246	396.212	-6.50035e+06	1.93274e+06
p_311	3.17032	733.557	732.549	714.516	-1.36801e+07	3.96288e+07
p_168	9.06446	419.992	418.984	400.951	-9.3493e+06	2.15607e+07
p_169	8.27958	424.175	423.167	405.133	-1.84602e+08	5.4023e+08
p_170	2.74291	424.363	423.356	405.322	-1.7252e+06	5.41137e+06
p_357	3.09798	808.584	807.577	789.543	-1.7125e+07	3.51728e+07
p_172	4.84008	425.178	424.171	406.137	-8.49066e+06	3.11274e+06
p_173	10.3298	426.829	425.821	407.788	-4.88129e+06	7.56272e+06
p_174	10.2814	428.036	427.029	408.995	-7.59537e+06	2.81617e+07
p_175	5.29253	432.28	431.272	413.239	-3.70762e+06	962743
p_176	10.2504	432.92	431.913	413.879	-2.12539e+07	2.50537e+07
p_15	10.4216	126.022	125.014	106.981	-1.57453e+07	4.79268e+07
p_65	10.4003	233.058	232.051	214.017	-2.90749e+07	8.54059e+07
p_179	14.9324	441.197	440.189	422.155	-3.93377e+06	1.65663e+06
p_34	10.4121	167.048	166.041	148.007	-1.32369e+07	3.74753e+07
p_263	14.2481	635.14	634.132	616.099	-1.83034e+07	9.00896e+06
p_182	4.10059	443.232	442.224	424.191	-7.23032e+07	1.93984e+07
p_341	3.10012	785.588	784.581	766.547	-6.69324e+06	1.34814e+07
p_184	4.03743	444.235	443.228	425.194	-1.0753e+07	2.98583e+06
p_185	3.19024	445.232	444.225	426.191	-4.86879e+06	7.08397e+06
p_201	10.5476	493.995	492.987	474.954	-2.83098e+07	1.35138e+07
p_126	10.6312	352.054	351.047	333.013	-2.8466e+08	1.20595e+08
p_23	11.7021	137.071	136.063	118.03	-1.84172e+08	8.27301e+07
p_1	10.5973	84.0442	83.0369	65.0031	-2.76953e+07	6.99877e+07
p_190	2.75039	468.389	467.382	449.348	-1.96161e+06	7.47448e+06
p_191	10.3445	470.876	469.869	451.835	-1.69366e+07	2.15058e+07
p_192	5.26764	476.306	475.299	457.265	-7.82151e+06	2.32117e+06
p_193	10.5202	477.069	476.061	458.027	-8.16346e+06	5.11154e+06
p_194	3.57562	480.308	479.301	461.267	-1.34119e+06	4.43529e+06
p_180	2.89233	441.297	440.29	422.256	-5.13371e+06	9.99417e+06
p_40	14.7292	181.028	180.021	161.987	-4.40144e+07	9.81755e+07
p_197	8.42947	486.191	485.183	467.15	-3.02387e+08	6.48401e+08
p_370	3.0555	820.621	819.614	801.58	-8.8423e+06	4.09432e+06
p_199	5.28269	487.194	486.187	468.153	-7.47429e+07	3.26541e+07
p_200	10.1643	492.94	491.933	473.899	-1.5537e+07	2.19122e+07
p_288	12.5454	686.097	685.09	667.056	-1.58388e+07	7.58655e+06
p_202	3.58701	496.303	495.295	477.262	1.88979e+06	4.24984e+06
p_108	10.7442	333.973	332.966	314.932	-1.90485e+07	1.04139e+07
p_107	4.12392	332.331	331.323	313.29	-2.87671e+07	5.35738e+07
p_358	3.08309	809.591	808.583	790.55	-7.80373e+06	1.39287e+07
p_206	5.11524	499.055	498.048	480.014	-2.10685e+07	2.67829e+07
p_362	3.06895	812.616	811.609	793.575	-3.32531e+06	1.73742e+06
p_296	4.81027	711.069	710.062	692.028	-1.1465e+07	2.25689e+07
p_209	9.20319	501.995	500.987	482.954	-5.22166e+07	5.46505e+07
p_210	3.57541	502.292	501.285	483.251	-3.00377e+06	4.46271e+06
p_343	3.14901	787.604	786.597	768.563	-1.45475e+07	3.12723e+07
p_56	9.58472	214.006	212.999	194.965	-1.93006e+08	1.02033e+08
p_213	3.39582	508.303	507.296	489.262	19550.8	3.42783e+06
p_158	3.20645	404.206	403.199	385.165	-1.25542e+07	2.18204e+07
p_215	2.75146	512.415	511.407	493.374	-1.72837e+06	6.49127e+06
p_216	10.2163	514.923	513.916	495.882	-2.88592e+06	6.40323e+06
p_106	10.5518	331.076	330.069	312.035	-2.43791e+07	1.25737e+07
p_218	10.6085	515.976	514.969	496.935	-8.12673e+06	6.96922e+06
p_342	3.18723	786.6	785.593	767.559	-3.27885e+07	6.6675e+07
p_220	5.2498	520.333	519.325	501.291	-7.83818e+06	2.05125e+06
p_368	3.06352	818.606	817.598	799.565	-9.61179e+06	1.553e+07
p_333	3.10406	772.585	771.578	753.544	-3.06908e+06	5.55941e+06
p_259	2.70356	625.518	624.511	606.477	-3.40538e+06	2.13502e+06
p_394	14.8227	932.363	931.355	913.322	-1.26025e+07	2.05787e+07
p_225	3.54243	526.292	525.285	507.251	-2.60709e+06	4.2434e+06
p_5	3.31441	91.054	90.0467	72.0129	-9.81406e+06	1.60077e+07
p_28	3.30774	147.065	146.058	128.024	-1.21806e+07	1.93366e+07
p_228	10.3206	531.407	530.4	512.366	-3.41045e+07	5.635e+07
p_128	3.37353	359.148	358.141	340.107	-8.69421e+07	1.37337e+08
p_230	9.1446	537.394	536.387	518.353	-6.92529e+06	4.57099e+06
p_87	14.7273	281.095	280.087	262.054	-4.55675e+06	2.96705e+06
p_162	3.26772	409.162	408.154	390.12	-1.15655e+08	1.80956e+08
p_233	3.41043	551.353	550.346	532.312	-402130	3.73275e+06
p_234	14.0808	551.966	550.959	532.925	-8.82297e+06	671796
p_235	10.2828	552.879	551.871	533.837	-892283	3.7218e+06
p_236	9.20522	553.389	552.381	534.348	-6.184e+07	3.47211e+07
p_148	3.26998	387.18	386.172	368.139	-1.20006e+08	1.8382e+08
p_238	2.75117	556.441	555.434	537.4	-1.30242e+06	5.20652e+06
p_239	8.61845	558.248	557.24	539.207	-3.64689e+08	9.90842e+08
p_240	6.06144	559.251	558.244	540.21	-1.57977e+08	1.92794e+08
p_241	9.61093	563.203	562.196	544.162	-4.80775e+07	2.88671e+07
p_242	5.23848	564.357	563.35	545.316	-4.48266e+06	1.25242e+06
p_181	4.82402	442.059	441.052	423.018	-1.15993e+07	1.87008e+07
p_244	3.41225	572.333	571.326	553.292	-64833.8	5.25149e+06
p_188	4.87192	450.047	449.04	431.006	-7.5103e+06	1.18998e+07
p_347	3.08358	792.591	791.583	773.55	-1.61229e+07	2.43837e+07
p_247	9.11255	583.997	582.99	564.956	-2.85581e+06	1.0777e+07
p_143	3.3729	381.13	380.123	362.089	-9.56601e+07	1.49591e+08
p_249	9.17914	598.013	597.006	578.972	-1.16035e+07	3.32874e+07
p_250	8.8289	608.088	607.081	589.047	-1.4178e+07	5.2624e+07
p_163	3.22055	410.165	409.158	391.124	-2.68903e+07	4.08106e+07
p_369	3.04405	819.609	818.602	800.568	-4.86059e+06	7.17964e+06
p_253	10.7188	615.171	614.163	596.13	-9.42253e+06	3.20937e+07
p_254	8.366	616.253	615.245	597.212	-2.62906e+08	7.448e+08
p_255	5.1488	617.256	616.249	598.215	-1.42147e+08	8.59653e+07
p_256	6.91102	620.263	619.256	601.222	-1.19834e+08	1.7279e+08
p_257	9.78173	621.209	620.202	602.168	-2.81279e+08	1.67551e+08
p_258	9.22974	622.211	621.204	603.17	-4.79676e+07	2.22538e+07
p_78	3.21414	267.122	266.115	248.081	-1.95404e+07	2.92862e+07
p_9	3.23029	105.07	104.062	86.0286	-4.49203e+07	6.66004e+07
p_315	3.10708	744.589	743.582	725.548	-5.89796e+06	3.83891e+06
p_262	8.81251	630.07	629.062	611.029	-2.96705e+06	1.04697e+07
p_326	3.24868	760.584	759.577	741.543	-1.98046e+08	1.34227e+08
p_293	3.15713	707.541	706.533	688.5	-8.76294e+06	5.76535e+06
p_149	3.2215	388.183	387.176	369.142	-2.87382e+07	4.08863e+07
p_266	3.27969	651.442	650.435	632.401	-540621	2.83227e+06
p_105	10.5789	330.072	329.065	311.031	-2.38853e+08	1.57639e+08
p_268	14.3673	657.121	656.114	638.08	-3.78999e+06	3.70981e+06
p_224	3.53356	524.371	523.363	505.329	-7.44361e+06	1.04477e+07
p_270	9.23366	663.453	662.445	644.412	-5.07964e+07	1.89905e+08
p_8	10.7642	104.992	103.985	85.9509	-2.24135e+09	1.50685e+09
p_198	9.1111	486.976	485.968	467.934	-2.39949e+08	1.64993e+08
p_129	3.33401	360.152	359.144	341.111	-2.11299e+07	2.99944e+07
p_274	12.0677	665.119	664.111	646.077	-4.16953e+06	1.47979e+07
p_265	9.13416	650.981	649.974	631.94	-1.51707e+08	1.0754e+08
p_276	9.03016	674.033	673.026	654.992	-9.44101e+06	3.71611e+06
p_277	3.255	676.454	675.447	657.413	1.34777e+06	6.1356e+06
p_278	8.19654	678.269	677.261	659.227	-2.04844e+08	4.27698e+08
p_279	3.21645	678.47	677.462	659.429	-926252	5.25626e+06
p_328	3.19239	761.587	760.58	742.546	-7.99495e+07	5.58236e+07
p_37	9.45695	172.979	171.972	153.938	-2.95062e+08	2.03092e+08
p_282	9.71287	679.272	678.264	660.231	-7.06239e+07	3.96859e+07
p_251	14.19	613.159	612.151	594.117	-3.2996e+07	4.57274e+07
p_284	10.6633	681.12	680.113	662.079	-7.56508e+06	968776
p_285	2.84473	681.483	680.475	662.441	-849982	1.35059e+07
p_286	10.3617	683.223	682.216	664.182	-2.07436e+08	1.3135e+08
p_287	9.28017	684.228	683.22	665.187	-3.90136e+07	1.87401e+07
p_208	4.83947	501.053	500.046	482.012	-1.18244e+07	1.71e+07
p_71	10.2582	254.982	253.975	235.941	-2.38965e+09	1.66094e+09
p_26	11.1662	146.019	145.011	126.978	-6.5678e+09	4.55287e+09
p_291	3.29288	704.577	703.57	685.536	-9.35442e+06	3.46643e+06
p_160	9.0965	404.973	403.965	385.932	-1.37758e+08	9.74414e+07
p_14	7.89585	123.055	122.048	104.014	-3.83432e+07	2.83143e+07
p_294	12.6806	708.079	707.072	689.038	-6.28407e+06	3.57698e+06
p_295	4.99355	709.071	708.064	690.03	-4.96786e+06	2.31298e+06
p_348	3.06309	793.593	792.586	774.552	-7.58435e+06	1.02333e+07
p_139	3.32784	376.175	375.168	357.134	-1.56502e+07	2.16213e+07
p_62	9.83364	228.021	227.014	208.98	-1.32745e+09	9.46052e+08
p_111	9.20143	336.985	335.978	317.944	-2.7231e+08	1.95761e+08
p_300	4.9207	717.06	716.053	698.019	-3.35814e+06	4.29528e+06
p_301	3.13197	718.539	717.531	699.498	3714.58	1.87137e+06
p_43	10.6354	186.995	185.988	167.954	-3.54352e+09	2.52136e+09
p_303	8.81763	718.969	717.962	699.928	-2.04522e+06	2.88643e+06
p_70	3.33405	253.107	252.099	234.066	-2.09971e+07	2.86153e+07
p_44	9.36133	187.045	186.038	168.004	-3.28056e+08	2.38694e+08
p_306	2.81606	722.51	721.502	703.468	-1.91265e+06	8.13007e+06
p_243	9.1195	568.979	567.972	549.938	-1.61965e+08	1.19156e+08
p_308	3.10755	731.542	730.534	712.5	-419575	4.90869e+06
p_329	3.13371	762.591	761.584	743.55	-1.7932e+07	1.33607e+07
p_144	3.33822	382.134	381.126	363.093	-1.93933e+07	2.66825e+07
p_81	10.5271	268.998	267.991	249.957	-8.01673e+09	5.87053e+09
p_317	3.13772	746.57	745.562	727.528	-1.22032e+07	8.7378e+06
p_313	12.9242	740.285	739.278	721.244	-2.70672e+07	1.9398e+07
p_314	17.4011	741.287	740.28	722.246	-981910	1.72308e+06
p_27	9.19122	147.022	146.015	127.981	-1.51965e+08	1.12369e+08
p_316	9.46562	745.24	744.233	726.199	-2.62096e+07	1.65556e+07
p_376	3.07751	834.6	833.593	815.559	-1.68774e+07	2.24359e+07
p_19	9.30606	132.003	130.996	112.962	-1.81024e+08	1.31372e+08
p_157	3.33253	397.104	396.097	378.063	-1.65554e+07	2.14858e+07
p_204	4.82363	497.059	496.052	478.018	-1.26312e+07	1.69869e+07
p_321	3.12547	747.609	746.602	728.568	-5.39193e+06	-477125
p_124	9.54988	351.001	349.994	331.96	-9.91136e+08	7.46224e+08
p_299	3.10612	716.559	715.552	697.518	-1.2669e+06	1.79842e+06
p_332	3.0573	769.593	768.586	750.552	-3.44935e+06	2.68974e+06
p_171	3.22613	425.136	424.128	406.095	-2.04227e+07	2.62575e+07
p_207	9.30993	500.991	499.983	481.95	-8.34715e+08	6.32605e+08
p_327	9.21375	761.016	760.009	741.975	-1.14924e+08	1.30729e+08
p_167	9.43674	418.989	417.981	399.947	-8.36752e+08	6.35481e+08
p_246	9.1499	582.994	581.987	563.953	-4.46213e+08	3.47646e+08
p_330	3.05406	766.575	765.567	747.534	-4.54933e+06	4.17361e+06
p_312	3.12195	734.562	733.555	715.521	-3.74294e+06	4.82621e+06
p_310	9.13988	732.985	731.978	713.944	-1.34416e+08	1.06649e+08
p_33	11.0798	164.93	163.922	145.889	-5.62967e+08	4.33383e+08
p_82	9.31413	270.001	268.994	250.96	-4.07931e+08	3.19575e+08
p_335	8.96129	780.316	779.309	761.275	-8.61854e+07	2.17111e+08
p_336	3.0638	780.555	779.548	761.514	-3.06159e+06	7.30391e+06
p_377	3.05735	835.606	834.598	816.565	-9.07454e+06	1.12186e+07
p_177	9.54845	433.004	431.996	413.963	-1.60778e+09	1.28753e+09
p_54	10.7801	205.956	204.949	186.915	-3.56113e+08	2.80525e+08
p_156	4.93723	395.047	394.039	376.006	-4.0469e+06	5.13781e+06
p_90	4.98985	288.289	287.282	269.248	-3.71285e+07	3.10136e+07
p_25	10.2489	142.948	141.941	123.907	-3.02294e+07	2.51801e+07
p_41	10.6946	183.974	182.967	164.933	-2.16122e+08	1.76074e+08
p_58	14.708	221.018	220.011	201.977	-6.77597e+06	5.67935e+06
p_93	3.46296	300.289	299.282	281.248	-3.61326e+06	4.25769e+06
p_346	2.93178	790.568	789.56	771.527	-5.36013e+06	985434
p_217	9.31797	515.006	513.999	495.965	-1.16945e+09	9.79728e+08
p_273	9.15397	664.997	663.99	645.956	-2.86599e+08	2.41406e+08
p_42	9.91135	184.082	183.075	165.041	-1.08762e+07	9.1631e+06
p_302	3.14099	718.574	717.566	699.533	-1.10538e+07	1.32396e+07
p_252	14.1688	614.162	613.154	595.12	-8.70836e+06	1.0147e+07
p_352	8.99008	800.972	799.965	781.931	-5.73659e+06	1.2387e+07
p_353	3.04849	804.554	803.546	785.512	-992331	4.15204e+06
p_113	2.96232	338.341	337.334	319.3	-6.19288e+06	7.15492e+06
p_248	9.17998	597.01	596.003	577.969	-4.85858e+08	4.19477e+08
p_356	3.06189	808.554	807.547	789.513	-1.25862e+06	2.15581e+06
p_319	9.17038	747.001	745.993	727.96	-2.05289e+08	1.78218e+08
p_80	10.5307	268.915	267.907	249.873	-1.72676e+08	1.49728e+08
p_360	3.07744	811.604	810.597	792.563	-4.7401e+06	4.19804e+06
p_292	3.17156	706.538	705.53	687.497	-2.04471e+07	1.81105e+07
p_361	8.36646	812.343	811.335	793.301	-2.09166e+08	3.63869e+08
p_219	9.20736	516.01	515.003	496.969	-1.28228e+08	1.16356e+08
p_363	10.9313	813.346	812.338	794.304	-8.45503e+07	5.34276e+07
p_364	9.14091	814.988	813.98	795.946	-1.07921e+08	9.83882e+07
p_365	3.01313	816.591	815.584	797.55	-1.72137e+06	1.09963e+06
p_366	10.9759	817.297	816.29	798.256	-1.39422e+08	8.979e+07
p_367	9.92668	818.3	817.293	799.259	-4.65614e+07	3.55059e+07
p_231	14.7168	538.198	537.19	519.156	-5.27285e+06	4.77625e+06
p_92	14.7138	296.065	295.058	277.024	-4.25133e+06	3.88645e+06
p_331	3.08685	768.59	767.583	749.549	-7.42197e+06	7.979e+06
p_178	9.18896	434.007	433	414.966	-1.33043e+08	1.23961e+08
p_100	4.58199	316.32	315.313	297.279	-9.59176e+06	9.00744e+06
p_77	10.2451	262.906	261.899	243.865	-6.4407e+07	6.8575e+07
p_349	3.08225	794.606	793.599	775.565	-9.94386e+06	1.05218e+07
p_281	9.19405	679.013	678.005	659.972	-2.42693e+08	2.29207e+08
p_304	3.12611	719.578	718.57	700.537	-4.19959e+06	4.4463e+06
p_88	10.2395	284.888	283.881	265.847	-5.12718e+07	5.4008e+07
p_151	10.2544	388.873	387.866	369.832	-2.75881e+07	2.66214e+07
p_379	3.05527	836.617	835.609	817.576	-3.48906e+06	3.37603e+06
p_380	2.72074	837.547	836.54	818.506	-2.93046e+06	-315382
p_381	9.18354	843.019	842.012	823.978	-2.18786e+07	5.66375e+07
p_350	3.06112	795.61	794.602	776.569	-4.65983e+06	4.80649e+06
p_383	11.9752	866.389	865.382	847.348	-1.36199e+07	8.5423e+06
p_384	10.859	870.348	869.34	851.307	-1.05201e+08	7.04396e+07
p_385	16.1329	871.352	870.345	852.311	-4.21623e+06	8.53183e+06
p_229	14.7011	537.194	536.187	518.153	-2.28051e+07	2.19988e+07
p_387	10.1184	875.302	874.295	856.261	-7.0607e+07	3.72885e+07
p_373	9.18911	829.003	827.996	809.962	-1.34746e+08	1.30965e+08
p_389	2.57606	884.543	883.536	865.502	-2.44296e+06	4.28219e+06
p_359	3.10512	810.601	809.594	791.56	-1.21924e+07	1.25457e+07
p_391	9.10444	896.991	895.984	877.95	-3.06089e+07	4.58582e+07
p_86	14.7237	280.091	279.084	261.05	-5.34465e+07	5.41985e+07
p_393	9.1396	911.005	909.998	891.964	-1.71588e+07	4.73387e+07
p_123	10.3732	350.918	349.91	331.876	-1.06285e+08	1.06705e+08
p_214	3.54459	510.391	509.384	491.35	-3.75988e+06	3.76197e+06
p_396	9.91354	937.319	936.311	918.278	-1.74997e+07	1.60795e+07
p_397	9.13497	978.994	977.987	959.953	-6.03941e+06	2.16846e+07
p_398	9.11097	993.01	992.003	973.969	-2.29863e+06	8.52788e+06
_		##########
n_66	4.37471	190.054	191.061	132.048	-5.78979e+06	-3.43022e+06
n_152	2.67058	339.199	340.207	281.193	8.77156e+06	2.52318e+07
n_104	2.93357	256.236	257.243	198.23	1.22203e+07	3.11466e+07
n_112	2.90665	269.248	270.256	211.242	5.36636e+06	1.2935e+07
n_147	2.6914	325.184	326.191	267.177	8.45763e+06	3.18854e+07
n_103	3.00958	255.233	256.24	197.226	7.18194e+07	2.38751e+08
n_249	2.72554	886.554	887.561	828.547	-1.29163e+07	-2.07123e+06
n_243	2.71002	835.532	836.54	777.526	-2.33851e+06	-1.12026e+06
n_96	2.95215	241.217	242.224	183.21	8.38879e+06	2.3029e+07
n_91	2.9779	227.201	228.209	169.195	9.89463e+06	2.92163e+07
n_248	2.7341	885.55	886.557	827.543	-2.70943e+07	-823098
n_121	2.89021	284.267	285.274	226.261	227866	1.56508e+07
n_250	2.73186	887.563	888.571	829.557	-3.2094e+06	-850932
n_7	11.9584	96.9688	97.9761	38.9623	5.79219e+07	1.22284e+09
n_242	2.70229	834.529	835.536	776.523	-8.1542e+06	-624150
n_120	2.94203	283.264	284.271	225.257	1.89739e+06	1.213e+08
n_73	3.03683	199.17	200.177	141.164	234493	1.37552e+07
n_117	2.94465	281.248	282.256	223.242	1.09554e+07	1.45931e+08
n_118	2.90007	282.252	283.259	224.245	1.46922e+06	2.17785e+07
n_167	10.5444	396.045	397.053	338.039	-1.35915e+07	820762
n_29	14.7923	131.046	132.053	73.0393	-969500	1.23584e+07
n_93	10.7562	236.015	237.022	178.008	-8.21407e+06	-320359
n_51	10.7162	168.028	169.035	110.021	-3.80052e+07	3.21581e+06
n_205	13.9627	527.97	528.978	469.964	-9.66318e+06	-1.64042e+06
n_25	5.2097	129.047	130.054	71.04	-369747	3.30289e+06
n_99	10.7375	250.031	251.038	192.024	-2.81591e+07	3.50755e+06
n_74	10.5319	206.01	207.017	148.004	-7.85862e+06	1.08721e+06
n_149	10.5684	329.061	330.069	271.055	-8.38271e+06	218011
n_139	2.85761	309.279	310.287	251.273	-793715	6.10513e+06
n_4	4.68917	92.9279	93.9352	34.9214	5.48855e+06	1.02077e+08
n_21	3.64009	121.029	122.037	63.0228	-3.11942e+06	3.31235e+07
n_5	4.67896	94.9249	95.9322	36.9184	2.46115e+06	5.53643e+07
n_110	2.89935	267.232	268.24	209.226	739082	7.91255e+06
n_65	5.0336	189.034	190.041	131.027	-4.89599e+06	693685
n_210	3.37432	552.273	553.281	494.267	170846	6.95937e+06
n_201	13.8664	505.989	506.996	447.982	-2.75865e+07	5.36495e+06
n_238	2.74275	788.545	789.552	730.539	-3.08776e+06	-155960
n_81	10.123	216.928	217.936	158.922	-8.42467e+06	4.14089e+07
n_34	5.62903	137.036	138.043	79.0291	-1.29743e+07	-412786
n_48	3.22432	157.123	158.131	99.1167	-1.20031e+07	5.69169e+07
n_1	5.08012	80.9651	81.9724	22.9586	-8.83961e+06	1.50176e+06
n_140	2.71277	311.168	312.176	253.162	-4.27449e+06	5.17607e+07
n_12	5.08209	110.976	111.983	52.9691	-5.67283e+06	857664
n_69	3.2877	193.134	194.142	135.128	-964381	1.93168e+07
n_166	3.02666	390.294	391.301	332.287	219021	2.15349e+07
n_86	3.2942	220.145	221.153	162.139	-7.15562e+06	1.51593e+08
n_206	3.40685	528.273	529.281	470.267	-32380.6	4.58035e+06
n_100	2.95181	253.217	254.224	195.211	-9.04003e+06	5.43444e+07
n_52	3.13664	171.139	172.146	113.132	-5.698e+06	2.50487e+07
n_161	3.03385	375.275	376.282	317.268	-3.94245e+06	5.20774e+07
n_94	14.6184	239.077	240.084	181.07	-1.87448e+06	1.68319e+07
n_64	3.27285	188.951	189.959	130.945	-3.18665e+07	1.67265e+08
n_67	3.26758	190.948	191.956	132.942	-2.1528e+07	1.10268e+08
n_43	3.56351	146.966	147.973	88.9591	-1.03003e+07	4.54236e+07
n_62	4.29377	187.097	188.105	129.091	-1.31469e+06	1.97068e+07
n_165	3.05888	389.291	390.298	331.284	-2.33686e+07	1.76568e+08
n_68	3.23303	192.945	193.953	134.939	-1.47519e+06	1.10484e+07
n_87	3.26461	221.149	222.156	163.142	-711749	1.05887e+07
n_241	2.60535	819.518	820.525	761.511	-3.1921e+06	1.05559e+07
n_174	2.9869	404.309	405.317	346.303	-8.13924e+06	2.51904e+06
n_40	3.23698	144.961	145.969	86.9549	-2.52774e+06	1.39119e+07
n_199	2.60076	489.277	490.284	431.271	-627842	5.38138e+06
n_230	10.7008	679.107	680.114	621.1	-3.94984e+06	472572
n_59	14.6212	179.056	180.063	121.049	-7.50424e+06	3.05947e+07
n_105	3.18089	257.006	258.014	199	-1.62161e+06	4.72112e+06
n_47	16.3275	155.002	156.009	96.995	-4.53969e+07	1.94455e+08
n_169	14.7817	398.119	399.127	340.113	-3.72899e+06	1.30129e+06
n_155	10.5279	350.04	351.047	292.033	-4.13329e+07	1.39745e+07
n_175	10.5233	410.061	411.068	352.055	-3.12759e+07	1.05763e+07
n_183	10.5497	432.043	433.05	374.036	-2.2666e+07	8.22145e+06
n_138	2.71482	309.174	310.181	251.167	-1.38807e+07	8.75914e+07
n_125	2.72478	293.179	294.186	235.172	-1.882e+07	5.38197e+07
n_157	2.72287	353.199	354.207	295.193	-7.17512e+06	3.81543e+07
n_80	14.3443	215.033	216.04	157.026	-4.37835e+06	1.79352e+07
n_78	9.52296	212.075	213.082	154.068	-2.34227e+08	9.64864e+08
n_95	3.63789	240.117	241.125	182.111	-1.26501e+07	3.45701e+07
n_151	2.6821	337.205	338.212	279.198	-1.93735e+06	1.07107e+07
n_44	3.4953	153.103	154.11	95.0966	-1.09837e+06	5.54953e+06
n_127	2.7436	297.153	298.16	239.146	-4.70838e+06	2.16165e+07
n_198	13.9861	482.961	483.969	424.955	-1.06522e+07	4.27895e+06
n_45	3.62103	154.087	155.094	96.0806	-1.08643e+06	5.54564e+06
n_61	4.75914	187.061	188.068	129.055	-1.16223e+06	5.02884e+06
n_83	6.92549	218.067	219.074	160.06	-7.0348e+06	2.00767e+06
n_162	6.85766	382.55	383.557	324.543	-7.45797e+06	2.73694e+06
n_30	12.2898	132.03	133.037	74.0235	-1.37248e+07	5.71735e+07
n_135	10.561	306.076	307.084	248.07	-3.80917e+08	1.24671e+09
n_28	9.28735	130.087	131.094	72.0806	-1.56617e+07	6.37353e+07
n_180	10.3352	426.029	427.037	368.023	-1.74168e+07	5.37126e+07
n_245	2.60715	865.502	866.509	807.496	-7.9095e+06	1.76522e+07
n_146	9.23902	323.028	324.036	265.022	-1.9784e+06	7.92708e+06
n_33	9.00984	136.107	137.115	78.1007	-1.48046e+06	5.85676e+06
n_240	17.2578	798.293	799.3	740.286	-1.72615e+06	3.9875e+06
n_228	12.0176	663.104	664.112	605.098	-1.39465e+06	5.10383e+06
n_114	3.28789	273.034	274.041	215.027	-9.58255e+06	3.52689e+06
n_192	3.01326	456.355	457.362	398.349	-1.17943e+06	4.48889e+06
n_168	2.73547	397.226	398.233	339.219	-3.57357e+06	1.36031e+07
n_227	12.3733	662.102	663.109	604.095	-1.7999e+07	5.34042e+07
n_60	10.3169	184.985	185.993	126.979	-2.42571e+06	9.0226e+06
n_213	11.3531	579.027	580.034	521.021	-5.15987e+06	1.97361e+07
n_15	12.0545	114.056	115.063	56.0494	-1.27054e+07	2.90922e+07
n_164	9.10513	388.028	389.036	330.022	-3.96999e+06	1.52224e+07
n_98	7.58584	245.043	246.051	187.037	-4.5043e+06	1.28246e+06
n_208	12.0135	540.054	541.061	482.047	-2.36579e+06	8.89287e+06
n_195	3.15116	472.351	473.358	414.344	-8.17694e+06	3.09936e+07
n_31	12.8119	133.014	134.021	75.0075	-1.38478e+07	5.2626e+07
n_219	8.76783	607.077	608.085	549.071	-4.12659e+06	1.55211e+07
n_144	11.3613	318.077	319.084	260.07	-1.26493e+07	4.74856e+07
n_141	9.84659	314.905	315.912	256.898	-2.33856e+06	8.72413e+06
n_170	10.6228	402.994	404.002	344.988	-8.51132e+06	3.16293e+07
n_194	3.18197	471.348	472.355	413.342	-3.58372e+07	1.33956e+08
n_173	10.1857	404.052	405.06	346.046	-2.63367e+07	9.83268e+07
n_211	9.72649	565.047	566.054	507.04	-3.0607e+07	1.14246e+08
n_191	3.02209	455.353	456.36	397.346	-1.00231e+07	3.70543e+07
n_150	12.1282	333.059	334.067	275.053	-4.78633e+06	1.76495e+07
n_71	10.0167	194.944	195.951	136.937	-8.05369e+07	3.00163e+08
n_57	9.88735	176.936	177.943	118.929	-2.70781e+07	1.00838e+08
n_55	10.5572	174.947	175.954	116.94	-5.32228e+07	1.98266e+08
n_212	3.12676	567.335	568.343	509.329	-1.25806e+06	4.32549e+06
n_181	10.1996	431.091	432.098	373.084	-1.7272e+07	6.39022e+07
n_145	2.71012	321.215	322.222	263.208	-1.02082e+07	3.98338e+06
n_247	2.71786	883.534	884.541	825.528	-6.67003e+06	3.08091e+06
n_218	8.81756	606.075	607.082	548.068	-4.82282e+07	1.72343e+08
n_153	8.84359	346.056	347.063	288.049	-7.96557e+06	2.92372e+07
n_124	9.86372	292.923	293.93	234.916	-7.18851e+06	2.63307e+07
n_41	5.9767	145.051	146.058	87.044	-3.81717e+06	1.35815e+07
n_130	8.91966	302.533	303.54	244.526	-1.84762e+07	5.77913e+07
n_239	9.06028	797.041	798.048	739.034	-1.49013e+06	4.99537e+06
n_36	5.03957	140.983	141.99	82.9765	-4.11799e+06	1.46999e+07
n_179	3.00323	418.325	419.332	360.318	-3.34857e+07	1.44936e+07
n_185	2.74894	439.113	440.12	381.106	-8.46374e+06	2.41184e+06
n_134	9.10031	306.026	307.033	248.019	-3.92036e+06	1.36428e+07
n_136	10.4218	307.079	308.087	249.073	-4.084e+07	1.22199e+08
n_72	9.88149	196.894	197.902	138.888	-2.19737e+06	7.67411e+06
n_222	10.2866	613.158	614.165	555.151	-5.2171e+06	1.78323e+07
n_172	3.01863	403.306	404.314	345.3	-7.42746e+07	3.14681e+07
n_113	10.2445	272.088	273.095	214.082	-7.42731e+06	2.30331e+07
n_226	14.176	633.127	634.134	575.12	-1.32919e+07	6.43602e+06
n_6	4.97301	94.9807	95.988	36.9742	-2.93713e+06	8.60844e+06
n_137	9.92447	308.079	309.086	250.072	-1.97078e+07	5.81284e+07
n_90	8.83952	227.108	228.115	169.101	-2.01689e+08	5.23931e+08
n_246	2.58777	866.505	867.512	808.498	-3.68666e+06	7.41354e+06
n_142	14.2726	316.059	317.067	258.053	-3.93261e+06	1.95745e+06
n_148	10.528	328.058	329.066	270.052	-2.95449e+08	1.29542e+08
n_56	6.95863	175.044	176.051	117.037	-1.22251e+07	5.39916e+06
n_102	3.18503	255.009	256.017	197.003	-6.66365e+06	1.35456e+07
n_46	5.15121	154.965	155.973	96.9589	-2.30291e+06	6.13593e+06
n_82	14.6634	217.003	218.01	158.996	-4.01566e+07	8.79677e+07
n_19	14.7304	118.051	119.058	60.0442	-1.65957e+07	8.6622e+06
n_54	7.10413	174.041	175.048	116.034	-3.74866e+08	1.84783e+08
n_85	5.43212	219.107	220.114	161.1	-3.4623e+06	1.37927e+06
n_20	16.0324	119.035	120.042	61.0283	-1.02604e+08	1.94497e+08
n_178	3.30603	418.158	419.165	360.152	-1.50666e+06	3.51377e+06
n_101	5.40114	254.08	255.087	196.073	-5.64913e+06	2.71813e+06
n_14	6.96776	114.02	115.027	56.013	-8.36046e+06	3.75309e+06
n_49	5.02464	159.066	160.074	101.06	-3.77344e+07	1.73677e+07
n_3	6.7219	89.0243	90.0316	31.0178	-2.47321e+08	4.45391e+08
n_26	3.42238	129.092	130.099	71.0854	-3.69195e+06	1.71843e+06
n_17	3.59878	115.076	116.084	57.0698	-8.82504e+06	3.93685e+06
n_177	3.04659	417.322	418.329	359.315	-1.83815e+08	9.44155e+07
n_202	8.57284	508.985	509.992	450.978	-3.94775e+06	6.83541e+06
n_203	4.80916	517.179	518.186	459.172	-7.15767e+06	4.0902e+06
n_53	17.0983	172.958	173.965	114.951	-1.18113e+08	2.2768e+08
n_39	3.30598	143.108	144.115	85.1011	-1.7589e+07	3.02048e+07
n_70	9.8584	194.906	195.913	136.899	-1.8169e+07	3.30702e+07
n_77	4.46032	210.931	211.939	152.925	-4.99014e+06	2.86837e+06
n_27	7.35803	130.051	131.058	72.0442	-2.05193e+07	1.08009e+07
n_220	14.0991	611.145	612.152	553.139	-2.86937e+07	4.7942e+07
n_171	3.30033	403.139	404.147	345.133	-1.05727e+07	1.70469e+07
n_143	14.6292	316.117	317.124	258.11	-1.42247e+07	2.27903e+07
n_224	8.86891	628.056	629.063	570.049	-9.36369e+06	1.58675e+07
n_107	2.78113	265.148	266.155	207.141	-1.20184e+08	2.05147e+08
n_129	14.6103	302.101	303.108	244.094	-6.10834e+06	9.71569e+06
n_214	10.084	585.213	586.22	527.206	-1.80105e+08	9.86287e+07
n_189	10.4861	448.017	449.024	390.01	-3.13708e+07	1.91297e+07
n_176	3.31771	417.155	418.163	359.149	-3.27767e+07	5.17291e+07
n_75	5.06968	208.935	209.942	150.928	-8.91947e+07	5.30636e+07
n_221	14.0322	612.148	613.155	554.141	-6.73793e+06	1.09169e+07
n_154	9.19081	347.128	348.135	289.122	-6.45819e+07	3.65511e+07
n_187	3.20306	445.187	446.194	387.18	-1.78827e+07	2.6837e+07
n_10	14.5649	104.035	105.043	46.0287	-2.42278e+07	1.54514e+07
n_42	10.1727	146.046	147.053	88.0391	-1.38834e+08	2.11107e+08
n_24	6.46657	128.035	129.043	70.0287	-2.20162e+08	1.35297e+08
n_13	10.9631	112.985	113.993	54.9789	-8.77295e+08	5.32802e+08
n_244	10.2662	839.307	840.315	781.301	-6.66141e+07	4.12276e+07
n_215	8.71843	590.988	591.995	532.981	-1.79358e+07	1.22936e+07
n_156	10.1674	350.945	351.952	292.938	-2.38855e+07	1.58367e+07
n_18	5.23805	117.019	118.027	59.0127	-3.40338e+07	2.25587e+07
n_182	3.19488	431.17	432.178	373.164	-2.76909e+06	4.13053e+06
n_197	10.0448	482.205	483.213	424.199	-4.75415e+08	2.99849e+08
n_204	9.07065	523.001	524.008	464.994	-1.74663e+08	1.16554e+08
n_234	10.3562	735.297	736.304	677.29	-5.47908e+08	3.58845e+08
n_217	9.07039	605.004	606.011	546.997	-1.73314e+08	1.21286e+08
n_97	14.6197	242.08	243.087	184.073	-7.08955e+06	9.86277e+06
n_23	12.3179	127.001	128.008	68.9946	-5.50548e+09	3.67123e+09
n_8	2.80867	98.9489	99.9562	40.9424	-1.10097e+07	1.58519e+07
n_186	9.04979	440.998	442.005	382.991	-1.65667e+08	1.16583e+08
n_92	10.9288	228.07	229.077	170.063	-7.88588e+07	5.44168e+07
n_89	14.6405	225.061	226.069	167.055	-2.34146e+07	3.25574e+07
n_76	9.81558	209.004	210.011	150.997	-4.57504e+08	3.27844e+08
n_200	9.48748	495.217	496.224	437.211	-2.80005e+08	1.93648e+08
n_123	9.97581	291.007	292.014	233.001	-9.60175e+08	6.90397e+08
n_115	9.15922	276.991	277.999	218.985	-1.96805e+08	1.40061e+08
n_37	11.5687	141.017	142.024	83.0102	-1.51772e+10	1.08264e+10
n_231	9.07951	687.006	688.014	629	-1.56361e+08	1.16343e+08
n_223	9.11318	619.019	620.026	561.012	-2.80394e+08	2.0803e+08
n_108	2.72328	266.151	267.158	208.144	-1.53569e+07	2.13334e+07
n_235	9.50527	736.3	737.307	678.294	-1.31542e+08	9.20214e+07
n_2	10.2034	88.0403	89.0476	30.0337	-1.38986e+07	9.9813e+06
n_160	9.57449	373.01	374.017	315.003	-8.04615e+08	5.91656e+08
n_158	9.13134	358.994	360.001	300.988	-2.29571e+08	1.65683e+08
n_88	10.5136	223.02	224.027	165.013	-1.57221e+09	1.15435e+09
n_188	10.2304	446.963	447.971	388.957	-1.55167e+07	2.07693e+07
n_131	9.89325	305.023	306.03	247.016	-1.64795e+09	1.22088e+09
n_207	9.10854	537.016	538.024	479.01	-3.5907e+08	2.68904e+08
n_229	8.95141	672.991	673.999	614.985	-5.01262e+07	3.87084e+07
n_237	9.10277	783.026	784.033	725.019	-4.36847e+07	5.87837e+07
n_196	9.37341	481.202	482.209	423.196	-2.0839e+09	1.50602e+09
n_190	9.12963	455.013	456.021	397.007	-4.0829e+08	3.09275e+08
n_22	10.4646	124.007	125.015	66.0007	-2.80211e+08	2.15061e+08
n_184	10.2334	432.948	433.955	374.941	-7.92976e+06	1.02434e+07
n_236	9.01484	769.01	770.018	711.004	-2.34739e+07	3.07162e+07
n_209	9.1378	551.032	552.039	493.025	-3.17155e+08	2.50768e+08
n_132	14.1078	305.068	306.076	247.062	-1.72974e+07	2.14201e+07
n_163	9.45921	387.026	388.033	329.019	-1.04876e+09	8.38539e+08
n_193	9.13117	469.029	470.036	411.022	-4.44837e+08	3.57469e+08
n_38	9.32873	142.02	143.027	84.0133	-2.02038e+08	1.61712e+08
n_232	9.11855	701.023	702.03	643.016	-2.08394e+08	1.69573e+08
n_159	10.1821	364.96	365.967	306.954	-5.16672e+07	4.19254e+07
n_116	2.92495	279.233	280.24	221.226	-1.31326e+07	1.07927e+07
n_79	14.2097	214.049	215.056	156.042	-5.36862e+06	4.49142e+06
n_84	5.36032	218.103	219.111	160.097	-4.10869e+07	5.1421e+07
n_133	14.0273	305.57	306.577	247.563	-3.85797e+06	4.50843e+06
n_63	6.88958	188.056	189.064	130.05	-2.76774e+07	2.35766e+07
n_122	10.0143	285.113	286.12	227.106	-4.76977e+08	3.9144e+08
n_225	9.13249	633.035	634.042	575.028	-2.10493e+08	1.80921e+08
n_58	10.7192	178.973	179.98	120.966	-3.28021e+08	2.80051e+08
n_109	2.70655	267.143	268.15	209.137	-4.93852e+06	5.64239e+06
n_216	9.38293	599.228	600.235	541.221	-8.02333e+06	7.07195e+06
n_106	10.21	260.975	261.983	202.969	-4.75901e+07	4.19452e+07
n_111	10.1977	268.942	269.949	210.935	-3.8513e+07	3.40954e+07
n_11	12.7018	108.012	109.02	50.0057	-2.3046e+06	2.54556e+06
n_126	2.67184	294.182	295.189	236.176	-3.46052e+06	3.76289e+06
n_50	10.2539	164.957	165.964	106.95	-6.12202e+07	6.71989e+07
n_32	5.01011	134.895	135.902	76.888	-2.397e+07	2.59492e+07
n_128	10.2315	298.931	299.938	240.924	-2.51192e+06	2.7137e+06
n_233	9.15311	715.038	716.046	657.032	-1.04714e+08	1.12398e+08
n_16	6.9072	115.004	116.011	56.997	-4.15969e+06	4.4028e+06
n_119	10.314	282.957	283.965	224.951	-1.09752e+08	1.05039e+08
n_9	10.5995	102.056	103.063	44.0493	-1.43399e+07	1.38067e+07

## Sheet: Control_Cell
nºROI	ret time	mzROI	Ad_1	Ad_2	LB	UB
p_457	3.06546	837.621	836.613	818.579	-1.93485e+06	-1.34422e+06
p_2	9.70455	86.0962	85.0889	67.0551	-7.55851e+07	2.02775e+07
p_3	13.8194	90.0547	89.0474	71.0136	-5.78162e+07	1.54747e+07
p_4	9.13747	90.9764	89.9691	71.9353	-1.80749e+07	5.95037e+07
p_443	3.06556	820.621	819.614	801.58	-5.94502e+06	-2.32461e+06
p_6	9.508	91.113	90.1057	72.0719	-4.50201e+07	1.20309e+07
p_7	11.0222	102.055	101.047	83.0136	-4.52566e+07	1.09855e+07
p_8	14.4018	104.07	103.063	85.0293	-6.85284e+06	1.98062e+06
p_9	12.7316	104.107	103.099	85.0657	-9.29129e+07	4.15091e+08
p_60	3.33021	195.149	194.142	176.108	-2.58058e+07	-8.63809e+06
p_74	3.3425	222.16	221.153	203.119	-3.12177e+07	-9.57985e+06
p_12	7.76534	114.066	113.059	95.0249	-6.17302e+06	2.55484e+06
p_13	12.5886	116.07	115.063	97.0293	-2.92309e+08	7.83189e+07
p_14	11.8804	118.086	117.079	99.0449	-1.08255e+08	2.77624e+07
p_15	3.76801	119.085	118.078	100.044	-4.29172e+06	1.7277e+06
p_16	8.87782	120.081	119.073	101.04	-1.78753e+07	4.89395e+06
p_429	3.12845	810.601	809.594	791.56	-1.5502e+07	-1.35942e+06
p_399	3.07556	769.593	768.586	750.552	-1.90638e+06	-240537
p_398	3.10295	768.591	767.584	749.55	-6.08851e+06	-422616
p_20	8.73621	129.06	128.053	110.019	-3.50321e+06	2.04186e+06
p_21	10.9999	130.05	129.042	111.009	-4.64833e+07	1.15771e+07
p_430	3.09683	811.605	810.597	792.564	-6.01698e+06	-1.21193e+06
p_23	9.04237	132.084	131.077	113.043	-2.73694e+08	7.65581e+07
p_24	3.0016	135.044	134.037	116.003	-7.75392e+06	7.5339e+06
p_445	3.05062	821.625	820.618	802.584	-3.27426e+06	-178704
p_26	11.2177	137.067	136.06	118.026	-8.83183e+07	2.54451e+08
p_27	9.49996	138.122	137.114	119.081	-3.75701e+07	1.00809e+07
p_28	5.79419	139.05	138.043	120.009	-7.13863e+06	1.43517e+07
p_29	11.9587	140.068	139.061	121.027	-5.43993e+06	7.86162e+06
p_420	3.07482	795.61	794.602	776.569	-4.93325e+06	130214
p_455	3.07019	836.616	835.609	817.575	-6.16894e+06	-456423
p_419	3.09135	794.606	793.599	775.565	-1.1611e+07	-510180
p_346	3.16612	704.523	703.516	685.482	230067	9.31579e+06
p_34	11.0918	148.06	147.053	129.019	-1.40625e+08	3.69205e+07
p_35	12.3669	157.097	156.09	138.056	-8.42305e+06	2.32772e+06
p_36	12.5032	160.034	159.027	140.993	-5.15593e+06	2.34541e+06
p_37	10.8132	162.022	161.014	142.981	-4.93018e+07	1.30681e+07
p_421	3.07688	796.621	795.613	777.579	-5.2469e+06	415346
p_39	14.8501	163.116	162.108	144.074	-3.60004e+06	938116
p_401	3.12001	772.586	771.579	753.545	-4.0878e+06	374724
p_452	3.09293	834.6	833.593	815.559	-2.03855e+07	1.56959e+06
p_42	10.3289	165.964	164.956	146.923	-1.00436e+07	7.95392e+06
p_453	3.07208	835.606	834.599	816.565	-9.04076e+06	902273
p_361	3.13826	718.538	717.531	699.497	-517689	2.74704e+06
p_45	10.9782	171.076	170.069	152.035	-2.98757e+07	8.04439e+06
p_432	3.0898	812.616	811.609	793.575	-4.58946e+06	541801
p_47	9.46723	176.066	175.058	157.024	-5.79092e+06	7.31636e+06
p_48	6.86103	177.088	176.081	158.047	-232307	2.06293e+06
p_372	3.19017	733.558	732.55	714.516	-2.83191e+06	1.79197e+07
p_50	10.7816	180.052	179.044	161.011	-3.58113e+06	976732
p_51	15.5235	181.028	180.021	161.987	-1.06469e+08	1.71824e+08
p_370	3.23286	732.553	731.546	713.512	-9.89583e+06	4.6833e+07
p_53	10.8858	184.075	183.067	165.034	-7.39535e+06	4.50739e+07
p_244	5.08656	499.056	498.049	480.015	-5.25069e+07	1.10068e+07
p_348	3.14281	705.525	704.518	686.484	-1.03014e+06	4.37425e+06
p_56	9.16858	187.998	186.991	168.957	-2.29976e+07	5.68025e+07
p_57	2.90833	190.05	189.042	171.008	-3.68819e+06	2.64856e+06
p_440	11.0423	818.301	817.294	799.26	-7.00967e+06	2.8504e+07
p_59	6.18519	193.086	192.078	174.045	-2.34063e+08	1.16731e+08
p_437	9.05571	814.988	813.981	795.947	-1.82961e+07	6.5051e+07
p_61	16.8615	196.169	195.162	177.128	-1.21741e+07	3.97076e+06
p_62	17.8015	198.185	197.178	179.144	-5.60475e+07	1.7631e+07
p_63	9.28234	204.086	203.079	185.045	-6.60637e+07	1.77474e+07
p_64	13.8563	204.123	203.115	185.082	-3.90813e+07	1.22595e+07
p_378	9.83238	745.24	744.233	726.199	-1.01393e+07	3.7238e+07
p_435	17.5889	814.349	813.342	795.308	-3.65589e+06	752779
p_67	5.26742	206.139	205.131	187.097	-4.13974e+06	1.73386e+06
p_436	3.11044	814.632	813.625	795.591	-3.16313e+06	776888
p_69	9.5232	214.006	212.999	194.965	-6.30471e+07	1.64851e+08
p_70	9.40695	217.092	216.085	198.051	-4.7614e+06	4.97143e+06
p_71	12.0832	218.138	217.131	199.097	-4.06799e+07	1.07461e+07
p_141	4.9048	340.047	339.04	321.006	-8.4053e+07	2.3342e+07
p_73	15.3606	222.055	221.047	203.014	-7.41377e+07	1.16975e+08
p_358	4.82197	715.063	714.056	696.022	-4.03866e+07	1.07391e+07
p_75	16.2113	224.128	223.12	205.087	-1.15233e+08	3.27681e+07
p_215	4.78162	444.056	443.049	425.015	-1.06194e+08	2.90371e+07
p_143	4.8285	342.044	341.037	323.003	-3.29434e+07	9.71611e+06
p_78	9.03385	229.025	228.018	209.984	-309425	7.309e+06
p_219	4.78857	448.05	447.043	429.009	-7.51853e+07	2.07407e+07
p_80	3.74415	240.232	239.225	221.191	-2.57214e+06	2.65971e+06
p_212	4.82368	442.059	441.052	423.018	-3.81982e+07	1.07049e+07
p_82	10.7816	245.059	244.051	226.018	-5.04936e+06	1.31176e+06
p_220	4.90805	450.047	449.039	431.006	-2.6477e+07	7.22538e+06
p_84	3.15622	250.177	249.17	231.136	-815784	3.91392e+06
p_217	4.78454	446.053	445.046	427.012	-1.20259e+08	3.31725e+07
p_324	9.18032	664.997	663.99	645.956	-6.30695e+07	1.98419e+08
p_87	11.0457	255.032	254.025	235.991	-9.08676e+06	5.93781e+06
p_88	5.34162	255.101	254.094	236.06	-1.59165e+07	8.68272e+06
p_135	10.2097	336.902	335.895	317.861	-2.87058e+06	8.36755e+06
p_322	12.7396	664.116	663.108	645.075	-9.29115e+07	1.87484e+07
p_91	14.9401	259.113	258.106	240.072	-9.81145e+06	2.62855e+06
p_242	4.84952	497.059	496.052	478.018	-4.15779e+07	1.11748e+07
p_355	4.81932	713.065	712.058	694.024	-5.70197e+07	1.69758e+07
p_411	3.11741	785.589	784.581	766.548	-8.42203e+06	2.43832e+06
p_371	9.12471	732.985	731.977	713.944	-3.24441e+07	9.45947e+07
p_187	4.81723	393.05	392.043	374.009	-3.86872e+07	1.19182e+07
p_353	4.83499	711.069	710.062	692.028	-4.46549e+07	1.40612e+07
p_333	9.15841	679.013	678.005	659.972	-4.3111e+07	1.21025e+08
p_99	9.06484	271.002	269.995	251.961	-2.40915e+06	1.10741e+07
p_137	4.77458	338.05	337.043	319.009	-1.07667e+08	3.44753e+07
p_101	9.30397	274.092	273.085	255.051	-7.16069e+06	1.92635e+06
p_185	4.81274	391.053	390.046	372.012	-4.06837e+07	1.3069e+07
p_298	14.4281	614.162	613.154	595.121	-1.04993e+07	3.22228e+06
p_104	15.035	281.095	280.088	262.054	-4.57039e+06	2.1605e+06
p_22	9.39744	132.003	130.996	112.962	-7.37136e+07	2.43244e+08
p_410	3.14603	784.585	783.578	765.544	-1.7414e+07	6.04027e+06
p_107	10.3022	287.959	286.952	268.918	-1.06758e+07	1.33397e+07
p_108	4.9648	288.289	287.282	269.248	-4.25151e+07	2.97799e+07
p_109	4.9642	289.293	288.285	270.251	-4.1652e+06	1.16599e+06
p_110	10.7008	289.944	288.937	270.903	-6.31803e+06	5.48044e+06
p_111	10.7879	291.064	290.057	272.023	-4.10816e+06	1.08451e+06
p_90	14.9517	258.109	257.102	239.068	-1.29587e+08	3.12306e+07
p_113	3.45852	300.289	299.282	281.248	-6.78101e+06	9.81663e+06
p_114	4.35005	304.3	303.292	285.258	-6.07382e+06	1.54143e+06
p_188	4.89008	395.047	394.04	376.006	-1.66651e+07	5.16062e+06
p_447	9.06764	829.004	827.996	809.963	-1.98261e+07	6.1887e+07
p_117	10.8279	309.094	308.086	290.053	-1.1266e+08	2.87056e+07
p_118	10.748	310.087	309.08	291.046	-3.55783e+07	9.73777e+06
p_89	9.12063	255.986	254.978	236.945	-1.88183e+07	5.48317e+07
p_120	11.0349	311.983	310.975	292.942	-6.28543e+06	3.77538e+06
p_252	14.2647	508.002	506.995	488.961	-7.9158e+07	2.86257e+07
p_257	9.20998	515.006	513.999	495.965	-2.60933e+08	7.82558e+08
p_297	14.4371	613.158	612.151	594.117	-4.51552e+07	1.31347e+07
p_209	9.40674	433.004	431.997	413.963	-3.81882e+08	1.16243e+09
p_382	9.15319	747.001	745.994	727.96	-4.28323e+07	1.13939e+08
p_126	10.8767	332.068	331.061	313.027	-6.82662e+06	4.11812e+06
p_439	11.7312	817.297	816.29	798.256	-2.96222e+07	8.44293e+07
p_128	2.99431	333.146	332.139	314.105	-4.11419e+06	2.12496e+06
p_129	4.08509	333.334	332.327	314.293	-3.52613e+06	1.0713e+06
p_210	9.17186	434.007	433	414.966	-3.0902e+07	8.32438e+07
p_131	10.7333	333.991	332.984	314.95	-2.08468e+06	1.68462e+06
p_132	3.00709	335.294	334.287	316.253	-991604	3.54272e+06
p_133	4.79062	336.053	335.046	317.012	-5.25423e+07	1.85785e+07
p_134	3.02516	336.326	335.319	317.285	-3.01912e+06	8.32579e+06
p_365	3.13955	719.578	718.571	700.537	-864406	3.15064e+06
p_246	4.84952	501.053	500.046	482.012	-4.06493e+07	1.25566e+07
p_289	9.17179	582.994	581.987	563.953	-1.15104e+08	3.41485e+08
p_97	6.90069	269.107	268.1	250.066	-4.71955e+06	1.20998e+07
p_139	2.62249	339.289	338.282	320.248	-712226	5.66215e+06
p_140	2.94981	339.345	338.337	320.303	-1.83645e+06	2.1275e+06
p_151	9.45261	351.001	349.994	331.96	-2.55006e+08	7.61375e+08
p_142	9.3881	340.072	339.065	321.031	-2.86807e+06	3.77823e+06
p_459	17.5065	853.369	852.361	834.328	-5.66129e+06	1.64905e+06
p_144	3.74352	343.295	342.288	324.254	-3.10669e+06	2.72609e+06
p_145	10.3036	344.909	343.902	325.868	-3.79148e+06	4.53343e+06
p_146	10.3441	347.897	346.889	328.856	-8.69577e+06	9.50514e+06
p_147	9.34058	348.07	347.063	329.029	-3.49559e+07	9.3744e+06
p_148	4.65204	348.326	347.319	329.285	-4.77004e+06	2.94987e+06
p_149	9.67446	349.117	348.11	330.076	-3.15908e+07	8.49388e+06
p_150	10.4145	350.918	349.91	331.876	-2.44331e+07	8.40997e+07
p_200	9.30962	418.989	417.981	399.948	-2.2879e+08	7.04942e+08
p_152	9.04341	352.004	350.997	332.963	-2.01407e+06	9.94007e+06
p_315	9.15245	650.981	649.974	631.94	-3.98283e+07	1.14834e+08
p_154	3.02866	352.321	351.313	333.279	-8.18311e+06	2.0477e+07
p_285	9.14549	568.979	567.972	549.938	-5.29583e+07	1.54147e+08
p_156	2.99505	354.336	353.329	335.295	-967559	3.57808e+06
p_441	3.07588	818.606	817.598	799.565	-1.26884e+07	3.61899e+06
p_65	10.2689	204.922	203.915	185.881	-5.9166e+06	1.47656e+07
p_159	4.10366	360.362	359.355	341.321	-3.02292e+08	1.93367e+08
p_49	10.7868	179.048	178.041	160.007	-3.17308e+08	7.54348e+07
p_412	3.22368	786.6	785.593	767.559	-6.49799e+07	1.5031e+07
p_162	8.7007	362.159	361.152	343.118	-6.74099e+08	2.52884e+08
p_163	3.78592	362.369	361.361	343.327	-6.07763e+06	1.94928e+06
p_46	9.45815	172.979	171.972	153.938	-9.26899e+07	3.01476e+08
p_245	9.19137	500.991	499.983	481.95	-2.23006e+08	6.62607e+08
p_166	3.02005	374.302	373.295	355.261	-1.06783e+07	2.43966e+07
p_167	10.8362	375.04	374.033	355.999	-1.17965e+07	7.73243e+06
p_72	14.9747	221.018	220.011	201.977	-8.85577e+06	3.24385e+06
p_169	3.03717	376.318	375.311	357.277	-1.28057e+07	2.61546e+07
p_375	17.4497	741.288	740.281	722.247	-7.85213e+06	2.39733e+06
p_116	10.8743	308.09	307.083	289.049	-1.14925e+09	2.77371e+08
p_79	10.8399	233.058	232.051	214.017	-1.01502e+08	2.50757e+07
p_96	10.5142	268.998	267.991	249.957	-2.23097e+09	6.54299e+09
p_95	10.6581	268.915	267.907	249.873	-6.21239e+07	1.59407e+08
p_77	9.83582	228.022	227.014	208.98	-3.91477e+08	1.13118e+09
p_176	2.59485	386.276	385.269	367.235	-2.82236e+06	3.31986e+06
p_98	9.23405	270.001	268.994	250.96	-1.16525e+08	3.33663e+08
p_413	3.17794	787.604	786.597	768.563	-3.04035e+07	7.7398e+06
p_55	9.38451	187.045	186.038	168.004	-1.07339e+08	3.0743e+08
p_86	10.2173	254.982	253.975	235.941	-7.13013e+08	2.15753e+09
p_1	11.0236	84.0441	83.0368	65.003	-1.01534e+08	2.50127e+07
p_182	3.38091	389.268	388.261	370.227	-2.23903e+06	1.24987e+06
p_183	3.80171	389.397	388.389	370.356	-1.34111e+07	7.82217e+06
p_184	3.03089	390.298	389.29	371.257	-1.4703e+06	4.88521e+06
p_54	10.6946	186.995	185.988	167.954	-1.06155e+09	3.12398e+09
p_186	3.0903	392.313	391.306	373.272	-3.2296e+06	6.61006e+06
p_364	17.4413	719.296	718.288	700.254	-9.2295e+06	3.27245e+06
p_359	3.1206	716.558	715.551	697.517	-989184	2.40687e+06
p_32	9.21064	147.022	146.015	127.981	-5.17543e+07	1.52558e+08
p_190	3.55874	400.341	399.334	381.3	-4.19856e+06	4.80824e+06
p_103	14.9579	280.092	279.084	261.05	-6.16578e+07	2.37256e+07
p_19	10.7051	126.022	125.014	106.981	-5.79257e+07	1.8069e+07
p_43	10.7086	167.048	166.041	148.007	-4.66703e+07	1.46116e+07
p_194	10.7628	405.009	404.001	385.968	-7.97057e+07	2.12577e+07
p_195	2.94551	408.308	407.301	389.267	-957029	3.91298e+06
p_193	9.12104	404.973	403.966	385.932	-5.04184e+07	1.51191e+08
p_233	9.14283	486.975	485.968	467.934	-7.6078e+07	2.26086e+08
p_369	3.12457	731.541	730.534	712.5	-1.60796e+06	4.5512e+06
p_467	17.799	875.362	874.354	856.32	-7.01765e+06	1.9681e+06
p_136	9.17423	336.985	335.978	317.944	-8.55899e+07	2.48788e+08
p_201	2.89884	419.315	418.307	400.274	-9.93981e+06	7.79119e+06
p_202	8.98115	419.992	418.984	400.951	-4.20247e+06	1.87949e+07
p_203	8.95391	424.175	423.167	405.134	-8.90599e+08	3.25577e+08
p_38	14.1666	162.111	161.103	143.07	-1.07382e+08	3.38866e+07
p_205	6.2374	425.178	424.171	406.137	-7.41851e+07	4.6872e+07
p_434	3.09304	813.62	812.612	794.579	-2.25297e+06	798295
p_207	10.6663	428.035	427.028	408.994	-6.29312e+07	1.69131e+07
p_208	10.1837	432.921	431.913	413.88	-4.41412e+06	7.89783e+06
p_102	3.29563	275.048	274.041	256.007	-4.42148e+07	1.66753e+07
p_31	11.2881	146.019	145.011	126.978	-2.14852e+09	6.14742e+09
p_211	2.90231	441.297	440.29	422.256	-2.67098e+07	2.53924e+07
p_10	10.9186	104.992	103.985	85.951	-6.81819e+08	1.95759e+09
p_213	2.88483	442.3	441.293	423.259	-5.43368e+06	2.87107e+06
p_214	3.99859	443.233	442.225	424.192	-811873	3.45046e+06
p_403	3.09129	773.589	772.582	754.548	-1.59116e+06	456020
p_94	6.90984	268.104	267.096	249.062	-5.40127e+07	1.20634e+08
p_360	4.89056	717.06	716.052	698.019	-1.69787e+07	6.91817e+06
p_218	5.24679	447.179	446.172	428.138	-725114	1.1102e+06
p_368	3.1471	730.538	729.531	711.497	-4.92909e+06	1.17405e+07
p_81	9.12731	240.967	239.959	221.926	-6.27027e+07	1.87006e+08
p_442	3.0572	819.609	818.602	800.568	-7.06621e+06	2.90895e+06
p_222	3.73228	468.307	467.3	449.266	-1.1976e+06	2.03046e+06
p_479	16.7208	933.367	932.36	914.326	-2.14948e+07	5.96843e+06
p_224	10.7762	472.013	471.006	452.972	-1.05451e+07	6.49392e+06
p_225	10.8134	477.069	476.061	458.028	-8.55972e+06	8.39928e+06
p_404	3.12367	774.601	773.594	755.56	-9.58281e+06	3.91993e+06
p_227	3.54882	480.344	479.337	461.303	-1.88675e+06	1.64057e+06
p_228	10.2401	480.842	479.834	461.8	-8.47163e+06	6.31805e+06
p_229	3.52047	482.323	481.316	463.282	-5.31147e+06	1.39747e+06
p_181	4.92035	389.056	388.049	370.015	-1.32965e+07	5.81849e+06
p_231	14.3625	484.975	483.968	465.934	-1.97291e+07	9.02595e+06
p_232	9.01529	486.19	485.183	467.149	-1.03415e+09	3.8753e+08
p_408	3.13602	782.569	781.562	763.528	-1.44919e+07	6.85326e+06
p_234	7.17719	487.194	486.186	468.153	-2.77584e+08	1.43208e+08
p_235	14.3091	489.114	488.107	470.073	-1.08517e+07	1.14687e+07
p_236	9.95308	492.937	491.93	473.896	-8.91355e+06	6.07919e+06
p_25	6.90109	136.062	135.054	117.02	-3.8368e+07	7.54975e+07
p_238	3.70006	494.323	493.316	475.282	-2.26588e+06	4.30601e+06
p_239	5.08347	495.062	494.055	476.021	-7.25709e+06	2.82775e+06
p_354	5.03793	712.067	711.06	693.026	-8.02169e+06	3.56173e+06
p_123	10.2508	328.934	327.926	309.893	-4.39595e+07	8.8875e+07
p_417	3.0975	792.591	791.583	773.55	-1.23746e+07	6.04861e+06
p_230	3.66887	482.36	481.352	463.319	-2.64387e+06	5.6965e+06
p_427	3.11393	808.584	807.577	789.543	-2.41926e+07	1.21514e+07
p_396	3.06966	766.575	765.568	747.534	-2.91254e+06	1.36267e+06
p_127	4.11603	332.331	331.323	313.29	-6.07501e+07	2.90822e+07
p_247	9.32216	501.995	500.988	482.954	-1.42128e+07	3.94056e+07
p_458	2.68696	838.558	837.551	819.517	-1.70701e+06	3.89755e+06
p_418	3.07697	793.593	792.586	774.552	-6.79309e+06	3.48634e+06
p_250	4.96257	503.05	502.043	484.009	-1.40223e+07	3.92176e+06
p_251	14.4485	506.956	505.949	487.915	-1.42513e+07	8.77252e+06
p_168	3.34344	376.175	375.168	357.134	-4.36835e+06	7.93623e+06
p_253	3.38612	508.303	507.296	489.262	-3.17227e+06	5.62617e+06
p_254	3.56403	508.375	507.368	489.334	-2.80692e+06	2.52703e+06
p_255	3.54928	510.391	509.383	491.35	-4.45401e+06	3.79019e+06
p_256	14.3292	511.095	510.088	492.054	-3.39639e+06	2.95407e+06
p_83	10.6687	246.932	245.925	227.891	-9.17821e+07	1.74395e+08
p_41	11.2844	164.93	163.922	145.889	-3.39975e+08	6.63265e+08
p_259	9.11552	516.01	515.003	496.969	-2.43724e+07	7.17648e+07
p_260	10.8169	521.032	520.025	501.991	-2.31068e+06	2.01515e+06
p_261	3.48446	522.319	521.311	503.277	-2.9734e+06	3.19651e+06
p_263	3.59427	523.358	522.351	504.317	-5.08129e+06	9.66825e+06
p_383	3.13321	747.573	746.566	728.532	-2.97253e+06	1.56269e+06
p_428	3.09638	809.591	808.584	790.55	-1.1428e+07	6.72876e+06
p_388	17.4375	755.34	754.333	736.299	-3.72628e+06	2.14827e+06
p_17	4.83592	121.047	120.04	102.006	-3.28508e+07	2.02813e+07
p_267	3.418	525.337	524.33	506.296	-2.81045e+06	1.76641e+06
p_337	2.86045	681.483	680.475	662.442	-5.6489e+06	1.07261e+07
p_323	10.6331	664.456	663.449	645.415	-1.82126e+07	3.21037e+07
p_483	18.1971	994.378	993.371	975.337	-1.01496e+07	5.14178e+06
p_271	8.64888	531.407	530.4	512.366	-2.33672e+08	8.70505e+07
p_272	14.9853	537.194	536.187	518.153	-1.39368e+07	2.09394e+06
p_273	9.2347	537.394	536.387	518.353	-1.79916e+07	5.74447e+07
p_274	3.57092	544.338	543.331	525.297	-2.93289e+06	966810
p_66	10.957	205.956	204.948	186.914	-2.54442e+08	4.48714e+08
p_276	3.38201	551.353	550.346	532.312	-3.71625e+06	5.5217e+06
p_277	14.2699	551.966	550.959	532.925	-1.17465e+07	6.67939e+06
p_278	5.07672	552.06	551.052	533.018	-6.19888e+06	2.51481e+06
p_279	9.33429	553.389	552.382	534.348	-3.95641e+07	1.06441e+08
p_416	2.87588	790.565	789.558	771.524	-5.39575e+06	3.18283e+06
p_281	3.35169	555.29	554.283	536.249	-2.49711e+06	2.45353e+06
p_282	9.40581	558.248	557.24	539.207	-1.52583e+09	5.67669e+08
p_283	7.51866	559.251	558.244	540.21	-5.91839e+08	2.36552e+08
p_284	11.1269	563.203	562.196	544.162	-2.2056e+07	1.47706e+07
p_394	3.22933	761.588	760.581	742.547	-7.51849e+07	4.04448e+07
p_204	3.24203	425.136	424.128	406.094	-1.56476e+07	9.81099e+06
p_366	2.85486	721.506	720.499	702.465	-5.81968e+06	1.06509e+07
p_288	17.4285	579.178	578.17	560.137	-2.23665e+06	1.7016e+06
p_350	3.17046	707.541	706.534	688.5	-3.2898e+06	5.76436e+06
p_290	3.36452	596.334	595.326	577.292	-4.82445e+06	4.00194e+06
p_291	9.19396	597.009	596.002	577.968	-1.00456e+08	2.9784e+08
p_292	8.99725	598.013	597.006	578.972	-728109	3.67514e+06
p_293	10.2343	600.801	599.793	581.76	-2.01408e+06	1.31066e+06
p_294	2.74459	603.534	602.526	584.493	-1.30857e+06	2.08448e+06
p_295	9.27265	608.088	607.08	589.047	-7.34326e+07	1.96968e+07
p_296	10.43	611.026	610.018	591.985	-2.95617e+06	1.10937e+06
p_362	3.15644	718.575	717.567	699.534	-3.80625e+06	7.60504e+06
p_44	10.6948	169.986	168.978	150.945	-9.09485e+06	1.58146e+07
p_299	11.1096	615.172	614.164	596.13	-3.2185e+07	8.31926e+06
p_300	8.93526	616.253	615.246	597.212	-1.0784e+09	3.99094e+08
p_301	7.6777	617.257	616.249	598.215	-4.06781e+08	1.54069e+08
p_302	8.12559	620.264	619.256	601.222	-5.21335e+08	2.1514e+08
p_303	9.86292	621.209	620.201	602.168	-4.86061e+07	1.77216e+08
p_304	5.78982	621.267	620.259	602.226	-2.27484e+07	1.33755e+07
p_305	9.24269	622.213	621.205	603.172	-2.32714e+07	7.24297e+07
p_306	10.2493	622.783	621.775	603.741	-7.20274e+06	6.82663e+06
p_307	10.5804	625.219	624.212	606.178	-1.06096e+07	1.23647e+07
p_392	3.29545	760.584	759.577	741.543	-1.81581e+08	9.93656e+07
p_395	3.15921	762.591	761.584	743.55	-1.53327e+07	8.24395e+06
p_275	3.42659	550.35	549.342	531.309	-1.61352e+07	2.54393e+07
p_311	9.22248	630.07	629.062	611.029	-8.30157e+06	3.99576e+06
p_100	3.62239	272.258	271.251	253.217	-1.08073e+07	1.68605e+07
p_313	8.7804	636.966	635.959	617.925	-1.63207e+06	3.12512e+06
p_335	10.0468	680.48	679.472	661.438	-1.55476e+07	2.56525e+07
p_68	10.691	211.012	210.005	191.971	-1.87351e+07	3.20155e+07
p_316	3.2723	651.442	650.434	632.4	-4.52999e+06	3.38436e+06
p_317	9.16813	652.052	651.044	633.011	-1.6657e+07	1.40666e+07
p_318	12.3517	656.284	655.276	637.242	-6.84961e+06	1.86583e+06
p_319	6.02682	657.279	656.272	638.238	-2.66869e+06	2.85015e+06
p_320	10.8876	659.137	658.13	640.096	-1.90029e+07	1.26178e+07
p_321	8.3158	663.453	662.446	644.412	-1.76371e+08	9.99248e+07
p_189	3.3534	397.104	396.097	378.063	-1.25164e+07	8.03095e+06
p_390	3.19013	758.57	757.563	739.529	-2.5562e+07	1.63604e+07
p_475	2.74363	904.59	903.583	885.549	-8.84283e+06	5.78302e+06
p_325	12.7262	665.118	664.111	646.077	-1.49271e+07	3.23764e+06
p_326	2.85097	665.459	664.452	646.418	-3.21465e+06	6.86942e+06
p_327	9.17928	674.034	673.026	654.993	-1.63276e+07	1.38097e+07
p_328	3.32741	675.543	674.536	656.502	-978395	2.47803e+06
p_329	3.25105	676.454	675.446	657.412	-5.23203e+06	7.99277e+06
p_330	8.62348	678.269	677.261	659.228	-7.91318e+08	3.08357e+08
p_331	3.21572	678.47	677.463	659.429	-5.57382e+06	6.01468e+06
p_332	3.18235	678.506	677.499	659.465	834879	4.19616e+06
p_414	3.15669	788.613	787.606	769.572	-3.00076e+07	1.80467e+07
p_334	8.49394	679.272	678.265	660.231	-2.73066e+08	1.4032e+08
p_356	5.01414	714.065	713.057	695.024	-1.00085e+07	6.01234e+06
p_336	10.9012	681.119	680.112	662.078	-1.27369e+07	7.44487e+06
p_409	3.11366	783.573	782.565	764.532	-7.44061e+06	4.91529e+06
p_338	11.0248	683.225	682.217	664.184	-5.28287e+07	1.58285e+08
p_339	9.55999	684.227	683.219	665.186	-1.6399e+07	5.42099e+07
p_340	2.84344	685.435	684.427	666.394	-5.31015e+06	4.00395e+06
p_380	3.15684	746.573	745.566	727.532	-1.47569e+07	9.12742e+06
p_342	3.13666	692.558	691.551	673.517	-87196.4	1.29947e+06
p_400	3.09901	770.605	769.598	751.564	-2.21288e+06	1.48957e+06
p_344	10.9639	703.102	702.095	684.061	-4.35847e+06	1.08446e+06
p_287	2.68321	577.518	576.511	558.477	-4.41408e+06	6.50257e+06
p_160	10.3029	360.883	359.876	341.842	-1.73827e+07	1.18306e+07
p_85	3.3468	253.107	252.099	234.066	-7.89154e+06	1.16972e+07
p_180	10.3316	388.873	387.866	369.832	-1.81722e+07	2.6809e+07
p_343	3.29379	701.558	700.551	682.517	-1.23257e+06	1.76889e+06
p_381	3.15812	746.608	745.601	727.567	-1.23694e+07	7.7593e+06
p_351	12.9675	708.08	707.073	689.039	-4.1868e+06	1.55462e+06
p_352	4.91749	709.072	708.065	690.031	-1.55173e+07	5.53093e+06
p_367	2.83362	722.51	721.502	703.469	-3.55544e+06	5.36075e+06
p_269	14.2872	529.984	528.977	510.943	-3.9254e+07	2.69771e+07
p_52	11.0376	183.974	182.967	164.933	-2.14841e+08	3.22898e+08
p_130	10.9765	333.965	332.957	314.924	-1.06029e+07	7.42007e+06
p_357	12.3422	714.289	713.282	695.248	-6.84967e+06	1.78238e+06
p_249	10.3414	502.824	501.817	483.783	-3.11513e+07	2.25196e+07
p_223	10.322	470.876	469.869	451.835	-9.74359e+06	1.3417e+07
p_310	2.74158	628.538	627.531	609.497	-5.39678e+06	3.91743e+06
p_161	3.99006	361.365	360.358	342.324	-8.09744e+07	5.45345e+07
p_18	6.5825	123.055	122.048	104.014	-2.16479e+07	3.2281e+07
p_363	8.84517	718.969	717.962	699.928	-3.57554e+06	1.11486e+07
p_106	4.96524	285.046	284.039	266.005	-6.09256e+06	4.27346e+06
p_347	3.30131	704.578	703.571	685.537	-7.16292e+06	1.04662e+07
p_391	3.17015	759.572	758.565	740.531	-1.25785e+07	9.24297e+06
p_476	2.74713	905.594	904.587	886.553	-3.34718e+06	2.45726e+06
p_415	3.13329	789.62	788.612	770.579	-1.3726e+07	9.46791e+06
p_402	3.10089	772.621	771.613	753.58	-3.16945e+06	4.3094e+06
p_424	3.12348	806.57	805.563	787.529	-3.3343e+07	2.44745e+07
p_199	2.98148	413.266	412.259	394.225	-1.16676e+07	8.31049e+06
p_425	3.10003	807.573	806.566	788.532	-1.79909e+07	1.3137e+07
p_373	3.14453	734.563	733.556	715.522	-3.20078e+06	4.77132e+06
p_374	10.8651	740.285	739.278	721.244	-1.31833e+08	7.08032e+07
p_76	10.3613	225.001	223.994	205.96	-1.86458e+07	1.41881e+07
p_262	3.61993	522.355	521.347	503.314	-2.2583e+07	3.11054e+07
p_33	3.32984	147.065	146.058	128.024	-5.49255e+06	7.25351e+06
p_226	3.57983	480.308	479.3	461.267	-4.01142e+06	5.54492e+06
p_158	3.34755	360.152	359.145	341.111	-8.08307e+06	1.0653e+07
p_265	3.54146	524.371	523.364	505.33	-8.66675e+06	6.31379e+06
p_171	4.44459	377.36	376.353	358.319	-1.1298e+07	1.52485e+07
p_157	3.38326	359.148	358.141	340.107	-3.8504e+07	5.01083e+07
p_384	3.13451	747.609	746.602	728.568	-6.84099e+06	5.05312e+06
p_314	3.30797	650.438	649.431	631.397	-1.60234e+07	2.12321e+07
p_385	3.06872	748.526	747.519	729.485	-2.1438e+06	1.14402e+06
p_386	12.2178	754.337	753.329	735.295	-6.07776e+07	2.6688e+07
p_105	10.405	284.888	283.881	265.847	-7.47443e+07	9.6537e+07
p_349	3.19006	706.538	705.53	687.497	-1.09111e+07	1.51505e+07
p_179	3.94836	388.393	387.386	369.352	-6.06275e+07	4.39635e+07
p_5	3.33662	91.054	90.0467	72.0129	-5.15047e+06	6.58514e+06
p_258	10.7807	515.977	514.97	496.936	-9.6835e+06	7.36826e+06
p_164	10.3402	366.891	365.884	347.85	-2.62838e+07	3.35164e+07
p_393	9.04763	761.017	760.01	741.976	-1.36054e+07	4.29834e+07
p_280	3.39506	554.287	553.28	535.246	-1.34289e+07	1.70824e+07
p_30	10.5071	142.948	141.941	123.907	-5.18819e+07	6.58652e+07
p_341	12.7708	686.097	685.09	667.056	-1.40627e+07	1.09675e+07
p_216	3.21881	445.233	444.225	426.191	-3.27169e+06	4.23281e+06
p_115	10.3367	306.87	305.863	287.829	-1.83289e+07	2.28295e+07
p_175	2.62435	385.273	384.266	366.232	-1.45017e+07	1.80886e+07
p_124	10.8308	330.072	329.065	311.031	-3.18558e+08	2.54461e+08
p_389	3.11414	756.554	755.547	737.513	-5.39659e+06	6.85293e+06
p_40	5.3033	164.082	163.074	145.041	-1.59408e+06	1.22438e+06
p_240	3.56162	496.302	495.295	477.261	-3.92175e+06	4.95088e+06
p_125	10.7826	331.076	330.069	312.035	-3.0711e+07	2.49769e+07
p_405	8.95333	780.316	779.309	761.275	-4.09592e+08	1.40724e+08
p_406	3.08658	780.556	779.548	761.515	-4.66456e+06	4.59959e+06
p_407	10.6866	781.319	780.312	762.278	-9.83366e+07	5.34481e+07
p_155	10.797	353.058	352.051	334.017	-1.74948e+07	1.44058e+07
p_243	3.64781	497.343	496.335	478.301	-3.70828e+06	4.693e+06
p_309	2.74547	627.534	626.527	608.493	-1.06962e+07	8.99885e+06
p_270	3.42235	530.287	529.28	511.246	-1.18186e+07	1.40702e+07
p_122	10.3518	325.915	324.907	306.874	-2.19451e+07	1.85488e+07
p_345	3.31638	703.574	702.567	684.533	-2.17976e+07	2.66381e+07
p_379	3.09986	745.594	744.586	726.553	-1.69629e+06	1.38705e+06
p_266	10.3055	524.805	523.798	505.764	-1.18121e+07	1.01052e+07
p_456	2.72483	837.547	836.54	818.506	-2.60209e+06	3.05405e+06
p_221	10.7617	456.039	455.032	436.998	-1.36329e+07	1.6704e+07
p_451	3.08214	833.589	832.582	814.548	-1.70252e+07	1.44804e+07
p_241	3.66115	496.339	495.332	477.298	-1.52937e+07	1.85781e+07
p_308	2.74249	625.518	624.511	606.477	-2.94713e+06	2.56874e+06
p_165	10.812	374.036	373.029	354.995	-1.66976e+08	1.97242e+08
p_422	8.8933	800.973	799.965	781.931	-2.3444e+06	1.41759e+07
p_423	3.05254	804.553	803.545	785.511	-3.37022e+06	3.56911e+06
p_121	4.6137	316.32	315.313	297.279	-1.44403e+07	1.20345e+07
p_174	10.3672	382.865	381.858	363.824	-9.54749e+07	8.3381e+07
p_426	3.08635	808.555	807.547	789.514	-688916	385827
p_191	3.23494	404.206	403.199	385.165	-7.79817e+06	8.94988e+06
p_138	2.97328	338.341	337.334	319.3	-1.71915e+07	1.95798e+07
p_206	10.3369	426.829	425.821	407.788	-1.79633e+07	1.58889e+07
p_449	3.1025	832.585	831.578	813.544	-3.36531e+07	2.95605e+07
p_431	8.81709	812.342	811.335	793.301	-6.7007e+08	2.41911e+08
p_170	4.48021	376.357	375.349	357.316	-4.99562e+07	5.64158e+07
p_433	8.46914	813.346	812.338	794.304	-3.33537e+08	1.52101e+08
p_112	10.9528	296.009	295.002	276.968	-1.31327e+07	1.50178e+07
p_248	3.58622	502.292	501.285	483.251	-5.02049e+06	5.50875e+06
p_286	3.40067	572.333	571.326	553.292	-7.18855e+06	6.57128e+06
p_11	3.24893	105.07	104.062	86.0286	-2.62636e+07	2.42022e+07
p_438	3.02465	816.589	815.581	797.548	-2.79676e+06	1.30687e+06
p_153	10.8172	352.054	351.047	333.013	-2.2329e+08	2.44284e+08
p_172	3.40452	381.13	380.123	362.089	-5.17587e+07	5.54736e+07
p_264	3.46764	524.334	523.326	505.293	-1.53687e+07	1.64691e+07
p_196	3.28953	409.162	408.154	390.121	-7.50947e+07	7.05327e+07
p_397	6.90566	768.122	767.115	749.081	-4.59924e+06	4.89151e+06
p_444	11.2027	821.343	820.335	802.302	-6.53593e+07	2.71908e+07
p_58	10.9461	192.024	191.017	172.983	-2.94456e+07	2.77729e+07
p_446	17.5426	822.345	821.338	803.304	-8.31928e+06	2.20762e+06
p_198	10.004	410.935	409.927	391.894	-1.42724e+07	1.50893e+07
p_448	3.03101	830.571	829.563	811.53	-3.06659e+06	942787
p_460	3.03952	860.617	859.61	841.576	-3.04849e+06	3.21133e+06
p_312	14.4599	635.14	634.133	616.099	-9.36124e+06	9.91123e+06
p_93	3.2377	267.122	266.115	248.081	-1.06175e+07	1.10638e+07
p_450	17.5672	833.271	832.264	814.23	-3.24587e+06	3.38526e+06
p_192	10.3571	404.847	403.839	385.806	-5.15433e+07	4.97317e+07
p_177	3.28478	387.18	386.172	368.138	-7.47218e+07	7.21302e+07
p_119	2.98878	311.164	310.157	292.123	-9.27648e+06	9.60331e+06
p_173	3.36119	382.134	381.126	363.093	-9.87552e+06	1.02167e+07
p_197	3.24245	410.165	409.158	391.124	-1.68294e+07	1.63617e+07
p_237	10.7358	493.994	492.987	474.953	-2.86976e+07	2.79081e+07
p_376	3.10991	744.555	743.547	725.514	-1.3856e+06	1.3604e+06
p_377	3.12542	744.59	743.583	725.549	-5.29191e+06	5.22223e+06
p_461	3.01149	861.62	860.613	842.579	-1.35494e+06	1.09042e+06
p_462	12.0506	866.39	865.382	847.349	-2.51227e+06	2.66747e+07
p_463	8.86166	870.348	869.34	851.307	-3.59887e+08	1.5524e+08
p_464	12.82	871.351	870.343	852.31	-5.40221e+07	2.48316e+07
p_465	15.8731	874.358	873.351	855.317	-2.68852e+07	8.29304e+06
p_466	11.0538	875.303	874.295	856.261	-1.99116e+07	6.41454e+07
p_92	10.4797	262.906	261.899	243.865	-1.39395e+08	1.41022e+08
p_468	10.0522	876.306	875.299	857.265	-3.89148e+06	1.24102e+07
p_469	17.6499	879.315	878.308	860.274	-6.63492e+06	1.79301e+06
p_470	2.59742	884.543	883.536	865.502	-6.53262e+06	5.10704e+06
p_471	2.68885	885.548	884.541	866.507	-3.90342e+06	1.95569e+06
p_472	2.74163	887.564	886.556	868.522	-5.86827e+06	4.11503e+06
p_473	8.91407	896.991	895.984	877.95	-1.21118e+06	1.34226e+07
p_474	2.73791	902.575	901.567	883.534	-1.63671e+06	878133
p_454	2.72772	836.543	835.536	817.502	-6.02124e+06	5.95532e+06
p_178	3.23944	388.183	387.176	369.142	-1.59112e+07	1.60767e+07
p_477	8.95933	911.006	909.999	891.965	-453027	2.63186e+06
p_478	12.0332	932.363	931.356	913.322	-1.323e+08	6.71677e+07
p_268	3.53945	526.292	525.285	507.251	-5.85579e+06	5.79719e+06
p_480	10.4519	937.318	936.311	918.277	-5.7731e+06	2.47709e+07
p_481	4.69218	956.208	955.2	937.167	-746883	1.18588e+06
p_482	5.94291	985.23	984.223	966.189	-2.79452e+06	1.27387e+06
p_387	3.113	754.536	753.529	735.495	-1.9904e+06	2.00851e+06
		##########
n_59	3.28103	189.955	190.962	131.948	-5.29042e+06	-3.59172e+06
n_20	3.67078	121.029	122.037	63.0229	-7.45935e+07	-5.04455e+07
n_60	3.2843	190.948	191.956	132.942	-1.02585e+08	-6.10698e+07
n_57	3.2907	188.951	189.959	130.945	-1.51876e+08	-9.6882e+07
n_61	3.26846	192.945	193.953	134.939	-1.41892e+07	-6.37951e+06
n_37	3.27362	144.962	145.969	86.955	-1.73075e+07	-9.06888e+06
n_41	3.65484	154.087	155.095	96.0807	-1.28126e+07	-8.13798e+06
n_78	3.3051	220.145	221.153	162.139	-1.42481e+08	-2.25521e+07
n_88	3.50426	240.119	241.126	182.112	-4.72443e+07	-1.14133e+07
n_30	6.86452	135.031	136.038	77.0245	6.5828e+06	1.58686e+07
n_40	3.50834	153.103	154.111	95.0967	-4.15524e+06	-1.45537e+06
n_62	3.30461	193.134	194.142	135.128	-1.55349e+07	-1.97336e+06
n_80	3.27829	221.149	222.156	163.142	-1.05893e+07	-1.30808e+06
n_111	2.92308	279.233	280.24	221.226	-1.77299e+06	3.03072e+07
n_91	7.02452	243.062	244.069	185.056	-2.66572e+06	2.0853e+07
n_11	5.80783	111.02	112.027	53.0133	-1.32357e+06	3.21561e+07
n_12	3.61592	112.04	113.048	54.0338	-1.09011e+07	-1.69008e+06
n_113	2.90851	282.252	283.259	224.245	-5.24232e+06	3.2849e+07
n_43	3.22113	157.123	158.131	99.1167	-3.3611e+07	4.26497e+06
n_213	9.69412	839.307	840.315	781.301	-7.5119e+06	5.16913e+07
n_101	2.7226	266.151	267.158	208.144	-1.66589e+07	1.00271e+08
n_112	2.9597	281.248	282.256	223.242	-3.14162e+07	1.73515e+08
n_100	2.78075	265.148	266.155	207.141	-1.46505e+08	8.39906e+08
n_172	2.70956	439.112	440.12	381.106	742732	1.05499e+07
n_103	2.69871	267.143	268.151	209.137	-4.64401e+06	2.44234e+07
n_39	3.49911	146.965	147.972	88.9584	-2.31359e+07	2.76677e+06
n_133	2.86499	309.279	310.287	251.273	-3.31856e+06	1.44122e+07
n_121	2.66662	294.182	295.189	236.176	-6.92244e+06	2.8098e+07
n_120	2.71059	293.179	294.186	235.172	-6.46407e+07	2.52336e+08
n_38	10.2721	146.046	147.053	88.0391	-3.14547e+08	6.8298e+07
n_204	12.5233	662.102	663.109	604.096	-5.71694e+07	1.10005e+07
n_98	3.19206	257.006	258.014	199	-8.36211e+06	1.19039e+06
n_198	14.1672	612.148	613.156	554.142	-5.44816e+06	1.07408e+06
n_95	3.20231	255.01	256.017	197.003	-1.40925e+07	2.1602e+06
n_128	10.6587	306.076	307.084	248.07	-1.62676e+09	3.09078e+08
n_73	14.3149	214.049	215.056	156.042	-1.00694e+07	2.39915e+06
n_116	2.89063	284.267	285.275	226.261	-5.47493e+06	1.84031e+07
n_8	10.8214	102.056	103.063	44.0493	-1.34534e+07	1.13764e+06
n_155	3.03698	375.275	376.282	317.268	-3.33068e+06	1.48802e+07
n_135	10.1269	314.904	315.912	256.898	-8.21623e+06	1.00504e+06
n_208	8.89691	715.038	716.045	657.031	-1.39959e+06	1.45516e+07
n_138	2.64312	321.21	322.218	263.204	-3.07205e+06	1.05775e+07
n_197	14.1722	611.145	612.153	553.139	-3.68495e+07	8.99062e+06
n_188	9.06522	551.032	552.039	493.025	-6.58103e+07	1.97606e+08
n_169	10.5034	426.028	427.035	368.021	-6.03144e+07	1.14182e+07
n_205	8.78241	672.991	673.999	614.985	-7.94751e+06	2.69922e+07
n_129	10.6145	307.079	308.087	249.073	-1.45621e+08	3.07449e+07
n_115	2.94566	283.264	284.271	225.257	-3.9212e+07	1.20743e+08
n_7	11.9862	96.9682	97.9755	38.9617	-3.43061e+09	6.73896e+08
n_48	3.13737	171.139	172.146	113.132	-1.60217e+07	4.79006e+06
n_206	9.02399	687.007	688.014	629.001	-3.84153e+07	1.09317e+08
n_207	9.01241	701.022	702.03	643.016	-4.48217e+07	1.21316e+08
n_136	14.705	316.117	317.124	258.11	-3.01782e+07	1.0745e+07
n_200	9.06326	619.02	620.027	561.013	-7.18275e+07	1.98938e+08
n_187	9.07848	537.016	538.024	479.01	-8.60045e+07	2.66087e+08
n_28	6.86655	134.047	135.054	76.0404	-1.62391e+06	6.79045e+06
n_36	3.3042	143.108	144.115	85.1011	-1.67278e+07	4.75974e+06
n_177	9.09315	469.029	470.036	411.022	-1.12263e+08	3.23582e+08
n_70	9.35336	209.004	210.011	150.997	-1.34061e+08	4.19008e+08
n_126	9.54962	305.023	306.03	247.017	-4.31004e+08	1.32173e+09
n_209	10.0849	735.296	736.304	677.29	-1.63981e+08	5.74384e+08
n_150	10.1003	350.944	351.952	292.938	-7.53809e+06	1.96819e+07
n_184	9.0321	523	524.008	464.994	-5.62991e+07	1.67064e+08
n_157	9.10459	387.026	388.033	329.019	-2.60988e+08	7.7221e+08
n_192	9.79586	585.213	586.22	527.206	-6.76222e+07	2.14058e+08
n_176	9.05723	455.013	456.021	397.007	-1.16429e+08	3.53931e+08
n_118	9.57653	291.007	292.014	233.001	-2.70525e+08	8.44508e+08
n_124	14.7264	302.101	303.108	244.094	-8.45309e+06	3.17251e+06
n_158	3.05439	389.291	390.298	331.284	-2.57207e+07	6.79302e+07
n_96	3.00407	255.233	256.24	197.226	-7.53259e+07	1.95755e+08
n_76	15.1151	217.003	218.01	158.996	-4.59544e+07	1.60894e+08
n_154	9.17661	373.01	374.018	315.004	-2.14104e+08	6.63128e+08
n_194	9.06289	605.004	606.011	546.997	-4.37848e+07	1.28484e+08
n_125	9.10534	302.533	303.54	244.527	-9.26014e+07	2.4058e+07
n_173	9.01269	440.997	442.005	382.991	-5.02811e+07	1.55151e+08
n_179	9.81665	482.205	483.213	424.199	-1.58703e+08	5.10214e+08
n_102	7.88481	267.074	268.081	209.067	-990824	4.68377e+06
n_81	9.96553	223.02	224.027	165.013	-4.55965e+08	1.33382e+09
n_193	8.65005	590.987	591.994	532.981	-3.60226e+06	9.66069e+06
n_107	10.6226	272.089	273.096	214.082	-1.59443e+07	3.33096e+06
n_17	5.24637	117.019	118.027	59.0127	-7.10159e+07	1.80868e+07
n_211	2.61136	819.519	820.526	761.512	-2.98866e+06	7.85922e+06
n_35	9.09535	142.02	143.027	84.0133	-6.35438e+07	1.73127e+08
n_42	16.6698	155.002	156.009	96.995	-3.41944e+08	1.10211e+08
n_90	14.7169	242.08	243.087	184.073	-1.1638e+07	4.90036e+06
n_127	14.1769	305.069	306.076	247.062	-1.77117e+07	6.14458e+06
n_97	2.92954	256.236	257.243	198.23	-1.1598e+07	2.81651e+07
n_117	10.0889	285.113	286.12	227.106	-1.95323e+08	6.04631e+08
n_181	9.17953	495.217	496.224	437.211	-9.32816e+07	2.78613e+08
n_108	3.26955	273.034	274.041	215.027	-4.90509e+07	1.7745e+07
n_131	9.66518	308.09	309.097	250.083	-1.07947e+08	2.53288e+07
n_202	9.0085	633.035	634.042	575.028	-3.97565e+07	9.29505e+07
n_153	10.1131	364.96	365.967	306.953	-1.4261e+07	3.35703e+07
n_148	9.11683	347.128	348.135	289.121	-2.42795e+07	6.66783e+07
n_13	10.6809	112.985	113.993	54.9789	-2.56632e+08	7.7022e+08
n_15	12.1999	114.056	115.063	56.0494	-3.17712e+07	1.37899e+07
n_199	10.6135	613.16	614.167	555.153	-1.04995e+07	2.66387e+06
n_190	10.1835	565.048	566.055	507.041	-1.39743e+08	3.4858e+07
n_210	9.21365	736.3	737.308	678.294	-4.45656e+07	1.31503e+08
n_109	8.99638	276.991	277.999	218.985	-6.59632e+07	1.97486e+08
n_64	10.4027	194.944	195.952	136.938	-8.02529e+08	2.07973e+08
n_178	9.46867	481.202	482.209	423.196	-8.41098e+08	2.35923e+09
n_22	12.0795	127.001	128.008	68.9945	-1.97438e+09	5.71022e+09
n_26	13.2702	132.03	133.037	74.0235	-2.29626e+08	5.86e+07
n_46	7.11197	167.021	168.028	109.014	-9.15587e+06	2.44419e+06
n_152	9.01716	358.994	360.001	300.988	-7.86258e+07	2.26585e+08
n_6	4.72242	94.925	95.9323	36.9184	-8.04518e+07	3.6636e+07
n_196	9.13693	607.078	608.085	549.071	-3.27506e+07	8.74969e+06
n_31	9.32519	136.107	137.115	78.1007	-2.29626e+07	6.11136e+06
n_27	13.993	133.014	134.021	75.0076	-1.02966e+08	2.73698e+07
n_170	10.544	431.091	432.098	373.084	-2.76484e+07	7.40466e+06
n_53	10.3853	176.936	177.943	118.929	-2.81957e+08	7.50975e+07
n_44	5.12869	159.066	160.074	101.06	-1.21072e+08	3.23925e+07
n_147	9.17385	346.056	347.063	288.049	-5.90533e+07	1.58208e+07
n_160	10.7776	402.995	404.002	344.988	-5.76044e+07	1.54829e+07
n_163	10.5941	404.053	405.06	346.046	-1.15979e+08	3.10102e+07
n_191	11.7272	579.028	580.035	521.021	-6.76037e+07	1.81296e+07
n_195	9.1594	606.075	607.082	548.068	-3.09264e+08	8.31747e+07
n_86	16.0575	232.925	233.932	174.918	-1.56035e+07	4.25047e+06
n_119	10.2264	292.923	293.931	234.917	-1.14505e+08	3.07489e+07
n_51	11.4858	174.946	175.953	116.94	-6.08761e+08	1.63422e+08
n_110	7.02334	279.039	280.046	221.032	-4.84247e+06	1.39898e+07
n_137	9.3113	320.062	321.07	262.056	-3.08205e+07	8.37804e+06
n_68	5.78854	201.038	202.045	143.031	-1.87642e+07	5.09202e+06
n_63	11.3068	194.908	195.915	136.901	-2.61573e+08	7.14735e+07
n_144	12.5934	333.059	334.067	275.053	-4.52178e+07	1.22874e+07
n_123	9.30199	302.052	303.059	244.045	-2.53534e+07	6.95657e+06
n_49	17.3082	172.958	173.965	114.951	-4.15348e+08	1.45865e+08
n_130	10.5631	308.07	309.078	250.064	-1.4321e+07	3.97423e+06
n_139	9.63653	323.029	324.036	265.022	-3.22451e+07	8.93882e+06
n_65	10.2876	196.894	197.902	138.888	-1.09487e+07	3.07549e+06
n_212	2.71293	834.529	835.537	776.523	-2.2576e+06	5.71211e+06
n_34	12.1873	141.017	142.024	83.0102	-5.94907e+09	1.57285e+10
n_25	9.47478	130.087	131.095	72.0807	-3.94478e+07	1.19149e+07
n_77	5.40057	218.103	219.111	160.097	-4.10296e+07	1.97035e+07
n_182	13.9676	505.989	506.996	447.982	-5.61718e+07	2.62783e+07
n_23	6.12075	128.035	129.043	70.0287	-2.13278e+08	8.71624e+07
n_85	10.0015	228.069	229.077	170.063	-3.49723e+07	7.85117e+07
n_32	5.52813	137.035	138.043	79.0287	-3.54736e+07	1.76591e+07
n_185	14.0304	527.971	528.978	469.964	-1.09182e+07	3.8559e+06
n_9	14.6535	104.035	105.043	46.0287	-2.60716e+07	1.26469e+07
n_106	2.90429	269.248	270.256	211.242	-7.4041e+06	1.52906e+07
n_104	2.91018	267.232	268.24	209.226	-5.75433e+06	1.13766e+07
n_16	6.9348	115.004	116.011	56.997	-2.93076e+06	1.49541e+06
n_105	10.1977	268.942	269.949	210.935	-2.48141e+07	5.20856e+07
n_114	10.2132	282.957	283.965	224.951	-5.56955e+07	1.09714e+08
n_143	10.7225	329.062	330.069	271.055	-7.85291e+06	3.2561e+06
n_74	14.6545	215.033	216.04	157.026	-1.33263e+07	6.27075e+06
n_171	10.7276	432.043	433.05	374.036	-8.4983e+06	3.59827e+06
n_159	10.7198	396.045	397.053	338.039	-1.05452e+07	5.01043e+06
n_180	14.1972	482.962	483.969	424.955	-1.32202e+07	6.55082e+06
n_2	9.66492	88.0403	89.0476	30.0338	-2.64977e+07	1.50208e+07
n_140	2.6941	325.184	326.191	267.177	-9.13083e+06	1.58664e+07
n_72	9.72658	212.075	213.082	154.068	-3.3477e+08	1.84536e+08
n_1	5.11759	80.9652	81.9725	22.9586	-4.67371e+06	7.67948e+06
n_146	2.67659	339.2	340.207	281.193	-1.15741e+07	1.81126e+07
n_5	4.71847	92.928	93.9353	34.9214	-9.33098e+07	5.83037e+07
n_201	9.11007	628.056	629.063	570.049	-1.1412e+07	7.45587e+06
n_55	14.6922	179.056	180.063	121.049	-3.31699e+07	2.16064e+07
n_10	5.08873	110.976	111.983	52.9691	-3.64772e+06	5.4446e+06
n_92	10.8752	250.031	251.038	192.024	-1.47001e+07	9.30713e+06
n_99	10.1737	260.975	261.983	202.969	-4.03923e+07	6.11716e+07
n_161	3.30311	403.139	404.147	345.133	-5.57748e+06	8.20392e+06
n_54	10.7231	178.972	179.98	120.966	-2.86773e+08	4.48221e+08
n_83	8.59275	227.108	228.115	169.101	-4.99068e+08	8.32093e+08
n_50	7.12651	174.041	175.048	116.034	-3.47804e+08	2.34909e+08
n_66	10.061	198.917	199.925	140.911	-1.2154e+07	8.13522e+06
n_82	14.7095	225.061	226.069	167.055	-6.82522e+06	1.00577e+07
n_175	10.5726	448.017	449.024	390.01	-3.7464e+07	2.52411e+07
n_84	2.97362	227.201	228.209	169.195	-1.44833e+07	2.11236e+07
n_24	6.9929	130.051	131.058	72.0442	-2.27265e+07	1.56269e+07
n_87	14.7019	239.077	240.084	181.071	-2.11368e+07	1.45681e+07
n_89	2.94382	241.217	242.224	183.21	-1.4748e+07	2.13132e+07
n_145	10.0857	336.887	337.894	278.88	-1.8536e+07	1.30084e+07
n_79	5.72102	221.012	222.019	163.006	-2.79836e+07	3.99999e+07
n_151	2.68129	353.2	354.207	295.193	-1.03001e+07	6.86441e+06
n_75	10.1854	216.928	217.936	158.922	-1.04493e+08	7.40004e+07
n_183	4.90748	517.179	518.186	459.172	-1.25456e+06	1.98932e+06
n_33	6.98388	138.971	139.978	80.964	-4.86574e+06	3.53279e+06
n_132	2.70045	309.174	310.181	251.167	-2.5039e+07	1.80537e+07
n_134	2.70538	311.168	312.175	253.162	-6.75329e+06	9.19326e+06
n_93	2.95663	253.217	254.224	195.211	-4.20484e+07	5.76725e+07
n_21	10.521	124.007	125.015	66.0007	-3.4639e+08	2.58683e+08
n_58	5.10681	189.034	190.041	131.027	-1.07298e+07	7.93412e+06
n_215	2.59605	866.505	867.512	808.498	-7.42886e+06	5.46837e+06
n_166	3.3225	417.156	418.163	359.149	-1.54867e+07	2.03379e+07
n_14	6.97814	114.019	115.027	56.0129	-7.96466e+06	6.04584e+06
n_149	10.6204	350.04	351.047	292.033	-3.19233e+07	2.37205e+07
n_122	10.1356	298.931	299.938	240.925	-2.14045e+07	1.6519e+07
n_47	10.8066	168.028	169.035	110.021	-2.43917e+07	1.8708e+07
n_141	2.85288	327.232	328.24	269.226	-2.92525e+06	3.77793e+06
n_71	4.44838	210.931	211.939	152.925	-5.46133e+06	7.05456e+06
n_18	14.8173	118.051	119.058	60.0443	-6.86818e+06	5.48576e+06
n_69	5.255	208.935	209.942	150.928	-7.24413e+07	5.5931e+07
n_67	3.02387	199.17	200.177	141.164	-3.38666e+06	2.72976e+06
n_165	10.6491	410.061	411.068	352.054	-2.29712e+07	1.84698e+07
n_29	5.1031	134.895	135.902	76.888	-4.8944e+06	6.06745e+06
n_3	6.80048	89.0243	90.0316	31.0178	-8.82167e+08	1.05757e+09
n_94	2.91124	254.22	255.227	196.214	-2.00542e+06	2.4012e+06
n_217	2.73825	885.55	886.557	827.543	-2.32627e+07	1.95728e+07
n_186	3.38163	528.273	529.281	470.267	-4.32338e+06	3.63903e+06
n_52	6.97609	175.044	176.051	117.037	-1.28585e+07	1.08851e+07
n_174	3.20263	445.187	446.194	387.18	-9.79929e+06	1.14549e+07
n_156	6.90993	382.55	383.558	324.544	-1.20698e+07	1.39718e+07
n_168	3.00126	418.325	419.332	360.318	-2.23599e+07	2.56564e+07
n_45	10.3795	164.957	165.964	106.95	-9.78588e+07	1.11635e+08
n_164	2.98103	404.309	405.316	346.303	-6.52222e+06	7.11644e+06
n_142	10.5902	328.058	329.066	270.052	-2.89108e+08	2.63788e+08
n_167	3.03893	417.322	418.33	359.316	-1.05901e+08	1.12147e+08
n_214	2.60985	865.502	866.51	807.496	-1.66049e+07	1.56524e+07
n_4	5.75247	90.0276	91.0349	32.0211	-1.44772e+07	1.40176e+07
n_19	16.0931	119.035	120.042	61.0283	-1.21929e+08	1.17685e+08
n_162	3.01814	403.306	404.314	345.3	-4.56203e+07	4.70777e+07
n_56	6.90812	188.056	189.064	130.05	-2.12158e+07	2.16707e+07
n_203	14.2238	633.127	634.134	575.12	-5.95082e+06	6.09642e+06
n_216	2.7302	883.535	884.543	825.529	-4.62304e+06	4.72908e+06
n_189	3.34236	552.273	553.281	494.267	-6.08954e+06	6.00442e+06
n_218	2.73365	886.554	887.561	828.547	-1.0711e+07	1.06864e+07

## Sheet: Aldrin_Med_Pos
					Proteïnes
					0.0465819	0.0425104	0.0456047	0.042999	0.0322504	0.0456047
			M+H=1,0073	M+NH4=18,0338
			1.0073	18.0338	Normalized Areas (per prot)
nºROI	ret time (min)	mzROI	Ad_1	Ad_2	A01	A02	A03	A51	A52	A53	mean T0	SD T0	mean T5	SD T5		T0_min	T0_max	T5_min	T5_max	LB	UB
1	6.63018	80.9477	79.9404	62.9139	1.71376e+10	1.59225e+10	1.54433e+10	1.57406e+10	2.0927e+10	1.84858e+10	1.61678e+10	8.73371e+08	1.83845e+10	2.59469e+09		1.52944e+10	1.70412e+10	1.57898e+10	2.09792e+10	-1.25137e+09	5.68474e+09
2	7.07363	82.9447	81.9374	64.9109	3.57448e+09	2.26823e+09	2.44397e+09	2.9394e+09	3.10978e+09	3.93852e+09	2.76223e+09	7.08896e+08	3.32923e+09	5.34491e+08		2.05333e+09	3.47112e+09	2.79474e+09	3.86372e+09	-6.76382e+08	1.81039e+09
3	11.8739	84.0442	83.0369	66.0104	1.15113e+09	2.3726e+09	6.91181e+08	4.92231e+08	4.33017e+08	1.35654e+09	1.40497e+09	8.68973e+08	7.60596e+08	5.16951e+08		5.35998e+08	2.27394e+09	2.43645e+08	1.27755e+09	-2.0303e+09	7.41549e+08
440	3.31218	707.082	706.075	689.048	7.56312e+07	1.22562e+08	1.07663e+08	3.21924e+08	4.29314e+08	3.11662e+08	1.01952e+08	2.39809e+07	3.543e+08	6.5166e+07		7.79712e+07	1.25933e+08	2.89134e+08	4.19466e+08	1.63201e+08	3.41495e+08
5	9.97961	86.0962	85.0889	68.0624	2.20494e+10	2.9594e+10	1.5617e+10	6.99408e+09	1.09122e+10	4.20043e+10	2.24201e+10	6.99589e+09	1.99702e+10	1.91824e+10		1.54242e+10	2.9416e+10	7.87815e+08	3.91526e+10	-2.86282e+10	2.37284e+10
6	9.09214	87.0996	86.0923	69.0658	1.56252e+08	5.17527e+08	-1.89089e+06	2.32384e+06	-4.14508e+06	9.72799e+08	2.23962e+08	2.66247e+08	3.23659e+08	5.62181e+08		-4.22841e+07	4.90209e+08	-2.38522e+08	8.8584e+08	-7.28731e+08	9.28124e+08
7	13.3643	90.0547	89.0474	72.0209	7.3642e+07	1.1208e+08	227408	-1.0277e+06	-576587	1.44421e+08	6.19832e+07	5.68305e+07	4.76054e+07	8.38446e+07		5.15269e+06	1.18814e+08	-3.62392e+07	1.3145e+08	-1.55053e+08	1.26297e+08
8	8.66169	96.9216	95.9143	78.8878	1.87195e+06	-1.74304e+06	5.53582e+08	5.37435e+06	-337045	4.64435e+08	1.8457e+08	3.19579e+08	1.56491e+08	2.66703e+08		-1.35008e+08	5.04149e+08	-1.10212e+08	4.23194e+08	-6.14361e+08	5.58202e+08
403	3.29943	625.079	624.071	607.045	1.66041e+08	2.27662e+08	2.48896e+08	3.82897e+08	5.33953e+08	4.17191e+08	2.142e+08	4.30369e+07	4.4468e+08	7.9191e+07		1.71163e+08	2.57237e+08	3.65489e+08	5.23871e+08	1.08252e+08	3.52708e+08
10	8.40577	102.091	101.084	84.0574	1.44484e+06	2.41221e+08	4.18083e+07	5.94512e+06	-84950.2	1.17721e+08	9.48246e+07	1.28379e+08	4.11936e+07	6.63429e+07		-3.35544e+07	2.23204e+08	-2.51493e+07	1.07536e+08	-2.48353e+08	1.41091e+08
[truncated: 481 more rows]

## Sheet: Aldrin_Med_Neg
					Proteïnes
					0.0465819	0.0425104	0.0456047	0.042999	0.0322504	0.0456047
			M-H=1,0073	M+Ac-H=59,0138512
			-1.0073	59.0139	Normalized Areas (per prot)
[truncated: 294 more rows]

## Sheet: Control_Med_Pos
					Proteïnes
[truncated: 396 more rows]

[truncated: 3 more sheets: Control_Med_Neg, Aldrin_Med, Control_Med]
