# Supplementary material for: Stoichiometric gene-to-reaction associations enhance model-driven analysis performance: Metabolic response to chronic exposure to Aldrin in prostate cancer
Source: BMC Genomics. 2019 Aug 15;20:652. doi: 10.1186/s12864-019-5979-4 (PMC6694502; doi:10.1186/s12864-019-5979-4)
Supplement: Supplementary file 2 — Mapping metabolomic and lipidomics on GSMMs: Metabolomic and Lipidomic data mapped on HMR2 and Recon2 models. (XLSX 296 kb) [file 12864_2019_5979_MOESM2_ESM.xlsx]

## Sheet: Summary
	Lipidomics_Summary	Summary of the lipids annotated in the model and the corresponding experimental consumption/production rates in both Aldrin-exposed and non-exposed cells
	Metabolomics_Summary	Summary of the metabolites annotated in the model and the corresponding experimental consumption/production rates in both Aldrin-exposed and non-exposed cells

## Sheet: Lipidomics_Summary
																Experimental measurements													Fisher test
Metabolite information																0h						5h							Aldrin		Control
ID HMR	Recon2_ID	Met_Name	Formula	Inchi	HEPATONET	EHMN	Accession	Kegg	InchiID	Formula	ChebiID	Smiles	logP	MW		A1	A2	A3	C1	C2	C3	A1	A2	A3	C1	C2	C3		p-valor	C/P	p-valor	C/P
M_m00035	M_2425dhvitd3_e	(24R)-24,25-dihydroxycalciol	C27H44O3	InChI=1S/C27H44O3/c1-18-8-12-22(28)17-21(18)11-10-20-7-6-16-27(5)23(13-14-24(20)27)19(2)9-15-25(29)26(3,4)30/h10-11,19,22-25,28-30H,1,6-9,12-17H2,2-5H3/b20-10+,21-11-/t19-,22+,23-,24+,25-,27-/m1/s1		CE1337	HMDB00430		1S/C27H44O3/c1-18-8-12-22(28)17-21(18)11-10-20-7-6-16-27(5)23(13-14-24(20)27)19(2)9-15-25(29)26(3,4)30/h10-11,19,22-25,28-30H,1,6-9,12-17H2,2-5H3/b20-10+,21-11-/t19-,22-,23-,24+,25?,27-/m1/s1	C27H44O3		C[C@H](CCC(O)C(C)(C)O)[C@H]1CC[C@@]2([H])\C(CCC[C@]12C)=C\C=C1\C[C@H](O)CCC1=C	5.47	416.329		6.78434	3.76908	6.40744	9.82852	12.8527	14.3648	7.54213	3.17563	9.5269	4.00962	14.2564	8.01925		0.2898	P	0.0583	C
M_m00620	M_25hvitd2_e	25-Hydroxyvitamin D2	C28H44O2	InChI=1/C28H44O2/c1-19-10-14-24(29)18-23(19)13-12-22-8-7-17-28(6)25(15-16-26(22)28)20(2)9-11-21(3)27(4,5)30/h9,11-13,20-21,24-26,29-30H,1,7-8,10,14-18H2,2-6H3/b11-9+,22-12+,23-13-/t20-,21+,24+,25?,26+,28-/m1/s1			HMDB01203		1S/C28H44O2/c1-18(2)7-6-8-19(3)22-11-12-23-20-9-10-24-21(17-29)26(30)14-16-28(24,5)25(20)13-15-27(22,23)4/h7,17,19,21-24,26,30H,6,8-16H2,1-5H3	C28H44O2		CC(CCC=C(C)C)C1CCC2C3=C(CCC12C)C1(C)CCC(O)C(C=O)C1CC3	6.11	412.334		1.13072	0.753816	1.13072	2.26812	3.7802	12.0966	1.19086	0.793908	1.58782	0	1.33654	1.33654		0.0476	P	4.1135e-05	C
M_m01415	M_25hvitd3_e	calcidiol	C27H44O2	InChI=1S/C27H44O2/c1-19-10-13-23(28)18-22(19)12-11-21-9-7-17-27(5)24(14-15-25(21)27)20(2)8-6-16-26(3,4)29/h11-12,20,23-25,28-29H,1,6-10,13-18H2,2-5H3/b21-11+,22-12-/t20-,23+,24-,25+,27-/m1/s1			HMDB00501		1S/C27H44O2/c1-17(2)7-6-8-18(3)21-9-10-22-25-23(12-14-27(21,22)5)26(4)13-11-20(28)15-19(26)16-24(25)29/h16-18,20-23,25,28H,6-15H2,1-5H3/t18-,20?,21?,22+,23+,25+,26+,27-/m1/s1	C27H44O2		[H][C@@]12CCC([C@H](C)CCCC(C)C)[C@@]1(C)CC[C@@]1([H])[C@@]2([H])C(=O)C=C2CC(O)CC[C@]12C	5.8	400.334		0	0.113948	0	0	0	0	0	0	0	0	0.0422691	0.063951		0.2059	C	0.009	P
M_m01433	M_35cgmp_e	3,5-cyclic GMP(1-)	C10H11N5O7P	InChI=1S/C10H12N5O7P/c11-10-13-7-4(8(17)14-10)12-2-15(7)9-5(16)6-3(21-9)1-20-23(18,19)22-6/h2-3,5-6,9,16H,1H2,(H,18,19)(H3,11,13,14,17)/p-1/t3-,5-,6-,9-/m1/s1	HC00592	C00942	HMDB01314	C00942	1S/C10H12N5O7P/c11-10-13-7-4(8(17)14-10)12-2-15(7)9-5(16)6-3(21-9)1-20-23(18,19)22-6/h2-3,5-6,9,16H,1H2,(H,18,19)(H3,11,13,14,17)/t3-,5-,6-,9-/m1/s1	C10H12N5O7P	16356	NC1=NC2=C(N=CN2[C@@H]2O[C@@H]3COP(O)(=O)O[C@H]3[C@H]2O)C(=O)N1	-1.98	345.047		4.5229	4.5229	4.5229	11.3406	13.6087	13.6087	7.54213	5.55736	6.74822	4.45514	7.57373	4.45514		0.2898	P	0.793	C
M_m01729	M_3ddcrn_e	3-hydroxydodecanoylcarnitine	C19H37NO5				HMDB13164		1S/C19H37NO5/c1-5-6-7-8-9-10-11-12-13-17(21)19(24)25-16(14-18(22)23)15-20(2,3)4/h16-17,21H,5-15H2,1-4H3	C19H37NO5		CCCCCCCCCCC(O)C(=O)OC(CC([O-])=O)C[N+](C)(C)C	-1.19	359.267		0.0731908	0.261659	0	0	0	0	1.00916	1.10853	1.51473	0	0	0.272384		4.1135e-05	P	0.2059	P
M_m02410	M_3octdece1crn_e	3-hydroxy-octadecenoyl carnitine	C25H47NO5				HMDB13339		1S/C25H47NO5/c1-5-6-7-8-9-10-11-12-13-14-15-16-17-18-22(27)21-25(30)31-23(26(2,3)4)19-20-24(28)29/h10-11,22-23,27H,5-9,12-21H2,1-4H3/b11-10-/t22?,23-/m0/s1	C25H47NO5		CCCCCC\C=C/CCCCCCCC(O)CC(=O)O[C@H]([N+](C)(C)C)CCC([O-])=O	0.73	441.345		0	1.13072	0	75.604	66.5315	74.848	27.3898	25.802	50.0162	32.5225	69.9456	188.898		4.1135e-05	P	0.793	P
M_m02973	M_3tdcrn_e	3-hydroxy-tetradecanoyl carnitine	C21H41NO5				HMDB13166		1S/C21H41NO5/c1-5-6-7-8-9-10-11-12-13-14-15-19(23)21(26)27-18(16-20(24)25)17-22(2,3)4/h18-19,23H,5-17H2,1-4H3	C21H41NO5		CCCCCCCCCCCCC(O)C(=O)OC(CC([O-])=O)C[N+](C)(C)C	-0.36	387.298		0	0.00844062	0	0	0	0	0	0.148347	0.191068	0	0.0292633	0.0236855		0.0424	P	0.009	P
M_m01070	M_5adtststeroneglc_e	5alpha-Dihydrotestosterone glucuronide	C25H38O8	InChI=1/C25H38O8/c1-24-9-7-13(26)11-12(24)3-4-14-15-5-6-17(25(15,2)10-8-16(14)24)32-23-20(29)18(27)19(28)21(33-23)22(30)31/h12,14-21,23,27-29H,3-11H2,1-2H3,(H,30,31)/t12-,14-,15-,16-,17-,18-,19-,20+,21-,23+,24-,25-/m0/s1			HMDB02829	C11135	1S/C25H38O8/c1-24-9-7-13(32-23-20(29)18(27)19(28)21(33-23)22(30)31)11-12(24)3-4-14-15-5-6-17(26)25(15,2)10-8-16(14)24/h12-16,18-21,23,27-29H,3-11H2,1-2H3,(H,30,31)/t12-,13+,14-,15-,16-,18-,19-,20+,21-,23+,24-,25-/m0/s1	C25H38O8	28832	[H][C@@]12CCC(=O)[C@@]1(C)CC[C@@]1([H])[C@@]2([H])CC[C@@]2([H])C[C@@H](CC[C@]12C)O[C@@H]1O[C@@H]([C@@H](O)[C@H](O)[C@H]1O)C(O)=O	2.06	466.257		0.109786	0.0422031	0.0933849	0.2486	0.0287539	0.0817816	0.0927535	0.211924	0.089779	0	0.250363	0.284227		0.793	C	0.793	P
M_m01116	M_5mta_e	5-Methylthioadenosine	C11H15N5O3S	InChI=1S/C11H15N5O3S/c1-20-2-5-7(17)8(18)11(19-5)16-4-15-6-9(12)13-3-14-10(6)16/h3-5,7-8,11,17-18H,2H2,1H3,(H2,12,13,14)/t5-,7-,8-,11-/m1/s1			HMDB01173	C00170	1S/C11H15N5O3S/c1-20-2-5-7(17)8(18)11(19-5)16-4-15-6-9(12)13-3-14-10(6)16/h3-5,7-8,11,17-18H,2H2,1H3,(H2,12,13,14)/t5-,7-,8-,11-/m1/s1	C11H15N5O3S	17509	CSC[C@H]1O[C@H]([C@H](O)[C@@H]1O)N1C=NC2=C1N=CN=C2N	-0.14	297.09		12.0611	14.6994	24.8759	68.7996	80.1403	55.1909	37.7106	26.5959	48.8253	26.2853	57.9168	53.0161		0.2898	P	0.6561	C
M_m01285	M_adp_e	ADP(3-)	C10H12N5O10P2	InChI=1S/C10H15N5O10P2/c11-8-5-9(13-2-12-8)15(3-14-5)10-7(17)6(16)4(24-10)1-23-27(21,22)25-26(18,19)20/h2-4,6-7,10,16-17H,1H2,(H,21,22)(H2,11,12,13)(H2,18,19,20)/p-3/t4-,6-,7-,10-/m1/s1	HC00018	C00008	HMDB01341	C00008	1S/C10H15N5O10P2/c11-8-5-9(13-2-12-8)15(3-14-5)10-7(17)6(16)4(24-10)1-23-27(21,22)25-26(18,19)20/h2-4,6-7,10,16-17H,1H2,(H,21,22)(H2,11,12,13)(H2,18,19,20)/t4-,6-,7-,10-/m1/s1	C10H15N5O10P2	16761	NC1=NC=NC2=C1N=CN2[C@@H]1O[C@H](COP(O)(=O)OP(O)(O)=O)[C@@H](O)[C@H]1O	-1.65	427.029		32.791	14.6994	32.0372	30.9976	48.3866	3.02416	37.3137	10.7178	42.4741	24.9488	14.2564	36.0866		0.2898	P	0.793	C
M_m01296	M_aflatoxin_e	aflatoxin B1	C17H12O6	InChI=1S/C17H12O6/c1-20-10-6-11-14(8-4-5-21-17(8)22-11)15-13(10)7-2-3-9(18)12(7)16(19)23-15/h4-6,8,17H,2-3H2,1H3/t8-,17+/m0/s1			HMDB06552	C06800	1S/C17H12O6/c1-20-10-6-11-14(8-4-5-21-17(8)22-11)15-13(10)7-2-3-9(18)12(7)16(19)23-15/h4-6,8,17H,2-3H2,1H3	C17H12O6	2504	COC1=C2C3=C(C(=O)CC3)C(=O)OC2=C2C3C=COC3OC2=C1	1.73	312.063		0	0	0	0	0	0	0	0	0	0	0	0		1	N	1	N
M_m00516	M_ak2lgchol_hs_e	1-alkyl 2-lysoglycerol 3-phosphocholine	C10H21O5NPFULLR			C04317	HMDB11149	C04317	1S/C26H56NO6P/c1-5-6-7-8-9-10-11-12-13-14-15-16-17-18-19-20-22-31-24-26(28)25-33-34(29,30)32-23-21-27(2,3)4/h26,28H,5-25H2,1-4H3/t26-/m1/s1	C26H56NO6P	560225	[H][C@@](O)(COCCCCCCCCCCCCCCCCCC)COP([O-])(=O)OCC[N+](C)(C)C	2.98	509.385		38.8215	60.6822	84.8043	121.722	173.889	113.406	72.2456	53.5888	70.6578	48.561	71.7277	57.4713		0.793	P	4.1135e-05	C
M_m01309	M_aldstrn_e	aldosterone	C21H28O5	InChI=1S/C21H28O5/c1-20-7-6-13(24)8-12(20)2-3-14-15-4-5-16(18(26)10-22)21(15,11-23)9-17(25)19(14)20/h8,11,14-17,19,22,25H,2-7,9-10H2,1H3/t14-,15-,16+,17-,19+,20-,21+/m0/s1		C01780	HMDB00037	C01780	1S/C21H28O5/c1-20-7-6-13(24)8-12(20)2-3-14-15-4-5-16(18(26)10-22)21(15,11-23)9-17(25)19(14)20/h8,11,14-17,19,22,25H,2-7,9-10H2,1H3/t14?,15?,16-,17+,19?,20+,21-/m1/s1	C21H28O5	27584	C[C@]12CCC(=O)C=C1CCC1C3CC[C@H](C(=O)CO)[C@]3(C[C@H](O)C21)C=O	1.08	360.194		38.8215	60.6822	84.8043	121.722	173.889	113.406	72.2456	53.5888	70.6578	48.561	71.7277	57.4713		0.2898	C	0.793	P
M_m01334	M_amp_e	AMP	C10H12N5O7P	InChI=1S/C10H14N5O7P/c11-8-5-9(13-2-12-8)15(3-14-5)10-7(17)6(16)4(22-10)1-21-23(18,19)20/h2-4,6-7,10,16-17H,1H2,(H2,11,12,13)(H2,18,19,20)/p-2/t4-,6-,7-,10-/m1/s1	HC00030	C00020	HMDB00045	C00020	1S/C10H14N5O7P/c11-8-5-9(13-2-12-8)15(3-14-5)10-7(17)6(16)4(22-10)1-21-23(18,19)20/h2-4,6-7,10,16-17H,1H2,(H2,11,12,13)(H2,18,19,20)/t4-,6-,7-,10-/m1/s1	C10H14N5O7P	16027	NC1=NC=NC2=C1N=CN2[C@@H]1O[C@H](COP(O)(O)=O)[C@@H](O)[C@H]1O	-3.13	347.063		0.753816	6.40744	13.5687	28.7295	48.3866	27.9735	11.1147	10.7178	19.8477	13.3654	18.2661	18.7116		4.1135e-05	P	4.1135e-05	C
M_m00580	M_aprgstrn_e	(20S)-20-hydroxypregn-4-en-3-one	C21H32O2	InChI=1S/C21H32O2/c1-13(22)17-6-7-18-16-5-4-14-12-15(23)8-10-20(14,2)19(16)9-11-21(17,18)3/h12-13,16-19,22H,4-11H2,1-3H3/t13-,16-,17+,18-,19-,20-,21+/m0/s1		C04042	HMDB03069	C04042	1S/C21H32O2/c1-13(22)17-6-7-18-16-5-4-14-12-15(23)8-10-20(14,2)19(16)9-11-21(17,18)3/h12-13,16-19,22H,4-11H2,1-3H3/t13-,16+,17-,18+,19+,20+,21-/m1/s1	C21H32O2	36729	[H][C@@]12CC[C@H]([C@@H](C)O)[C@@]1(C)CC[C@@]1([H])[C@@]2([H])CCC2=CC(=O)CC[C@]12C	3.52	316.24		4.5229	1.50763	3.01526	7.5604	6.04832	11.3406	1.58782	1.58782	4.36649	2.22757	6.23719	4.90065		0.7371	C	0.0049	C
M_m01773	M_arachcoa_e	arachidyl coenzyme A	C41H70N7O17P3S	InChI=1S/C41H74N7O17P3S/c1-4-5-6-7-8-9-10-11-12-13-14-15-16-17-18-19-20-21-32(50)69-25-24-43-31(49)22-23-44-39(53)36(52)41(2,3)27-62-68(59,60)65-67(57,58)61-26-30-35(64-66(54,55)56)34(51)40(63-30)48-29-47-33-37(42)45-28-46-38(33)48/h28-30,34-36,40,51-52H,4-27H2,1-3H3,(H,43,49)(H,44,53)(H,57,58)(H,59,60)(H2,42,45,46)(H2,54,55,56)/t30-,34-,35-,36+,40-/m1/s1		C02041	HMDB04258	C02041	1S/C41H74N7O17P3S/c1-4-5-6-7-8-9-10-11-12-13-14-15-16-17-18-19-20-21-32(50)69-25-24-43-31(49)22-23-44-39(53)36(52)41(2,3)27-62-68(59,60)65-67(57,58)61-26-30-35(64-66(54,55)56)34(51)40(63-30)48-29-47-33-37(42)45-28-46-38(33)48/h28-30,34-36,40,51-52H,4-27H2,1-3H3,(H,43,49)(H,44,53)(H,57,58)(H,59,60)(H2,42,45,46)(H2,54,55,56)/t30-,34?,35+,36+,40-/m1/s1	C41H74N7O17P3S	15527	CCCCCCCCCCCCCCCCCCCC(=O)SCCNC(=O)CCNC(=O)[C@H](O)C(C)(C)COP(O)(=O)OP(O)(=O)OC[C@H]1O[C@H](C(O)[C@H]1OP(O)(O)=O)N1C=NC2=C(N)N=CN=C12	3.37	1061.41		0.00609924	0.00844062	0.00622566	0	0	0	0	0	0	0	0	0		4.1135e-05	C	1	N
M_m01327	M_avite1_e	(+)-alpha-tocopherol	C29H50O2	InChI=1S/C29H50O2/c1-20(2)12-9-13-21(3)14-10-15-22(4)16-11-18-29(8)19-17-26-25(7)27(30)23(5)24(6)28(26)31-29/h20-22,30H,9-19H2,1-8H3/t21-,22-,29-/m1/s1			HMDB01893	C02477	1S/C29H50O2/c1-20(2)12-9-13-21(3)14-10-15-22(4)16-11-18-29(8)19-17-26-25(7)27(30)23(5)24(6)28(26)31-29/h20-22,30H,9-19H2,1-8H3/t21-,22-,29-/m1/s1	C29H50O2	18145	CC(C)CCC[C@@H](C)CCC[C@@H](C)CCC[C@]1(C)CCC2=C(O1)C(C)=C(C)C(O)=C2C	8.84	430.381		0	0.0253219	0	0.00637437	0	0	0.0185507	0	0	0	0.0357662	0.0118428		0.6579	C	0.0424	P
M_m01327	M_avite2_e	alpha-tocotrienol	C29H44O2	InChI=1S/C29H44O2/c1-20(2)12-9-13-21(3)14-10-15-22(4)16-11-18-29(8)19-17-26-25(7)27(30)23(5)24(6)28(26)31-29/h12,14,16,30H,9-11,13,15,17-19H2,1-8H3/b21-14+,22-16+/t29-/m1/s1		C14153	HMDB06327	C14153	1S/C29H44O2/c1-20(2)12-9-13-21(3)14-10-15-22(4)16-11-18-29(8)19-17-26-25(7)27(30)23(5)24(6)28(26)31-29/h12,14,16,30H,9-11,13,15,17-19H2,1-8H3/b21-14+,22-16+/t29-/m1/s1	C29H44O2	33270	CC(C)=CCC\C(C)=C\CC\C(C)=C\CC[C@]1(C)CCC2=C(O1)C(C)=C(C)C(O)=C2C	7.7	424.334		0.753816	1.50763	3.76908	893.639	387.849	977.56	397.748	369.564	596.225	434.821	736.434	2169.21		4.1135e-05	P	0.793	P
M_m01398	M_bilglcur_e	mono(glucosyluronic acid)bilirubin(2-)	C39H44N4O12	InChI=1S/C39H44N4O12/c1-7-20-19(6)36(50)43-27(20)14-25-18(5)23(10-12-31(46)54-39-34(49)32(47)33(48)35(55-39)38(52)53)29(41-25)15-28-22(9-11-30(44)45)17(4)24(40-28)13-26-16(3)21(8-2)37(51)42-26/h7-8,13-14,32-35,39-41,47-49H,1-2,9-12,15H2,3-6H3,(H,42,51)(H,43,50)(H,44,45)(H,52,53)/b26-13+,27-14+/t32-,33-,34+,35-,39+/m0/s1		C03374	HMDB10332	C03033	1S/C39H44N4O12/c1-7-20-19(6)36(49)43-27(20)14-25-17(4)22(9-11-30(44)45)28(41-25)15-29-23(18(5)24(40-29)13-26-16(3)21(8-2)37(50)42-26)10-12-31(46)54-35-33(48)32(47)34(38(51)52)55-39(35)53/h7-8,13-14,32-35,39-41,47-48,53H,1-2,9-12,15H2,3-6H3,(H,42,50)(H,43,49)(H,44,45)(H,51,52)/b26-13-,27-14-/t32-,33-,34-,35+,39+/m0/s1	C39H44N4O12		CC1=C(C=C)\C(NC1=O)=C\C1=C(C)C(CCC(O)=O)=C(CC2=C(CCC(=O)O[C@H]3[C@H](O)O[C@@H]([C@@H](O)[C@@H]3O)C(O)=O)C(C)=C(N2)\C=C2/NC(=O)C(C=C)=C2C)N1	2.51	760.296		0.0853893	0.0675249	0.105836	0.10199	0.125285	0.145571	0.126145	0.0864	0.174954	0.0458562	0.139813	0.149219		0.0049	P	0.793	C
M_m01396	M_bilirub_e	bilirubin(2-)	C33H34N4O6	InChI=1S/C33H36N4O6/c1-7-20-19(6)32(42)37-27(20)14-25-18(5)23(10-12-31(40)41)29(35-25)15-28-22(9-11-30(38)39)17(4)24(34-28)13-26-16(3)21(8-2)33(43)36-26/h7-8,13-14,34-35H,1-2,9-12,15H2,3-6H3,(H,36,43)(H,37,42)(H,38,39)(H,40,41)/p-2/b26-13-,27-14-	HC00385	C00486	HMDB00054	C00486	1S/C33H36N4O6/c1-7-20-19(6)32(42)37-27(20)14-25-18(5)23(10-12-31(40)41)29(35-25)15-28-22(9-11-30(38)39)17(4)24(34-28)13-26-16(3)21(8-2)33(43)36-26/h7-8,13-14,34-35H,1-2,9-12,15H2,3-6H3,(H,36,43)(H,37,42)(H,38,39)(H,40,41)/b26-13-,27-14-	C33H36N4O6	16990	CC1=C(C=C)\C(NC1=O)=C\C1=C(C)C(CCC(O)=O)=C(CC2=C(CCC(O)=O)C(C)=C(N2)\C=C2/NC(=O)C(C=C)=C2C)N1	3.22	584.263		0	1.50763	2.26145	12.8527	18.145	9.07248	7.54213	6.74822	8.33603	7.12822	8.91027	12.0289		4.1135e-05	P	0.0049	C
M_m00306	M_C05965_e	12(S)-HPETE(1-)	C20H31O4	InChI=1S/C20H32O4/c1-2-3-4-5-10-13-16-19(24-23)17-14-11-8-6-7-9-12-15-18-20(21)22/h7-11,13-14,17,19,23H,2-6,12,15-16,18H2,1H3,(H,21,22)/p-1/b9-7-,11-8-,13-10-,17-14+/t19-/m0/s1		C05965	HMDB04243	C05965	1S/C20H32O4/c1-2-3-4-5-10-13-16-19(24-23)17-14-11-8-6-7-9-12-15-18-20(21)22/h7-11,13-14,17,19,23H,2-6,12,15-16,18H2,1H3,(H,21,22)/b9-7-,11-8-,13-10-,17-14+/t19-/m0/s1	C20H32O4	15626	CCCCC\C=C/C[C@H](OO)\C=C\C=C/C\C=C/CCCC(O)=O	5.9	336.23		0.0335458	0.0337625	0.018677	0.0175295	0.0225924	0.0163563	0.0204058	0.0163019	0.0207182	0.035274	0.0390177	0.0307912		0.0583	C	4.1135e-05	P
M_m01419	M_camp_e	3,5-cyclic AMP(1-)	C10H11N5O6P	InChI=1S/C10H12N5O6P/c11-8-5-9(13-2-12-8)15(3-14-5)10-6(16)7-4(20-10)1-19-22(17,18)21-7/h2-4,6-7,10,16H,1H2,(H,17,18)(H2,11,12,13)/p-1/t4-,6-,7-,10-/m1/s1	HC00434	C00575	HMDB00058	C00575	1S/C10H12N5O6P/c11-8-5-9(13-2-12-8)15(3-14-5)10-6(16)7-4(20-10)1-19-22(17,18)21-7/h2-4,6-7,10,16H,1H2,(H,17,18)(H2,11,12,13)/t4-,6-,7-,10-/m1/s1	C10H12N5O6P	17489	NC1=NC=NC2=C1N=CN2[C@@H]1O[C@@H]2COP(O)(=O)O[C@H]2[C@H]1O	-2.96	329.053		267.982	186.193	248.005	390.873	166.329	336.438	382.664	121.071	369.167	168.404	95.7854	335.917		4.1135e-05	P	0.793	C
M_m01428	M_cdpea_e	CDP-ethanolamine(1-)	C11H19N4O11P2	InChI=1S/C11H20N4O11P2/c12-2-4-23-27(19,20)26-28(21,22)24-5-6-8(16)9(17)10(25-6)15-3-1-7(13)14-11(15)18/h1,3,6,8-10,16-17H,2,4-5,12H2,(H,19,20)(H,21,22)(H2,13,14,18)/p-1/t6-,8-,9-,10-/m1/s1	HC00433	C00570	HMDB01564	C00570	1S/C11H20N4O11P2/c12-2-4-23-27(19,20)26-28(21,22)24-5-6-8(16)9(17)10(25-6)15-3-1-7(13)14-11(15)18/h1,3,6,8-10,16-17H,2,4-5,12H2,(H,19,20)(H,21,22)(H2,13,14,18)/t6-,8-,9-,10-/m1/s1	C11H20N4O11P2	16732	NCCOP(O)(=O)OP(O)(=O)OC[C@H]1O[C@H]([C@H](O)[C@@H]1O)N1C=CC(N)=NC1=O	-1.71	446.06		0	0.00422031	0	0	0	0	0	0	0	0	0	0		0.2059	C	1	N
M_m01445	M_cholate_e	Cholate	C24H39O5	InChI=1S/C24H40O5/c1-13(4-7-21(28)29)16-5-6-17-22-18(12-20(27)24(16,17)3)23(2)9-8-15(25)10-14(23)11-19(22)26/h13-20,22,25-27H,4-12H2,1-3H3,(H,28,29)/p-1/t13-,14+,15-,16-,17+,18+,19-,20+,22+,23+,24-/m1/s1	HC00502	C00695	HMDB00619	C00695	1S/C24H40O5/c1-13(4-7-21(28)29)16-5-6-17-22-18(12-20(27)24(16,17)3)23(2)9-8-15(25)10-14(23)11-19(22)26/h13-20,22,25-27H,4-12H2,1-3H3,(H,28,29)/t13-,14+,15-,16-,17+,18+,19-,20+,22+,23+,24-/m1/s1	C24H40O5	16359	[H][C@@]1(CC[C@@]2([H])[C@]3([H])[C@H](O)C[C@]4([H])C[C@H](O)CC[C@]4(C)[C@@]3([H])C[C@H](O)[C@]12C)[C@H](C)CCC(O)=O	2.02	408.288		0	1.50763	9.04579	127.771	12.8527	263.102	85.7421	47.2375	77.803	48.1155	53.0161	44.9969		4.1135e-05	P	0.2898	C
M_m01430	M_crm_hs_e	N-acylsphingosine	C18H36NO2FULLRCO		HC01990	C00195	HMDB04947	C00195	1S/C30H59NO3/c1-3-5-7-9-11-13-14-15-16-18-19-21-23-25-29(33)28(27-32)31-30(34)26-24-22-20-17-12-10-8-6-4-2/h23,25,28-29,32-33H,3-22,24,26-27H2,1-2H3,(H,31,34)/b25-23+/t28-,29+/m0/s1	C30H59NO3		CCCCCCCCCCCCC\C=C\[C@@H](O)[C@H](CO)NC(=O)CCCCCCCCCCC	8.63	481.449		0.479807	0.24806	0.207522	0.168567	0.228206	0.205181	0.265893	0.268256	0.437385	0.194007	0.463516	0.253172		0.2898	P	0.0583	P
M_m01686	M_dgmp_e	dGMP(2-)	C10H12N5O7P	InChI=1S/C10H14N5O7P/c11-10-13-8-7(9(17)14-10)12-3-15(8)6-1-4(16)5(22-6)2-21-23(18,19)20/h3-6,16H,1-2H2,(H2,18,19,20)(H3,11,13,14,17)/p-2/t4-,5+,6+/m0/s1	HC00306	C00362	HMDB01044	C00362	1S/C10H14N5O7P/c11-10-13-8-7(9(17)14-10)12-3-15(8)6-1-4(16)5(22-6)2-21-23(18,19)20/h3-6,16H,1-2H2,(H2,18,19,20)(H3,11,13,14,17)/t4-,5+,6+/m0/s1	C10H14N5O7P	16192	NC1=NC2=C(N=CN2[C@H]2C[C@H](O)[C@@H](COP(O)(O)=O)O2)C(=O)N1	-1.92	347.063		0.753816	6.40744	13.5687	28.7295	48.3866	27.9735	11.1147	10.7178	19.8477	13.3654	18.2661	18.7116		4.1135e-05	P	4.1135e-05	C
M_m01700	M_dhf_e	dihydrofolate(2-)	C19H19N7O6	InChI=1S/C19H21N7O6/c20-19-25-15-14(17(30)26-19)23-11(8-22-15)7-21-10-3-1-9(2-4-10)16(29)24-12(18(31)32)5-6-13(27)28/h1-4,12,21H,5-8H2,(H,24,29)(H,27,28)(H,31,32)(H4,20,22,25,26,30)/p-2/t12-/m0/s1	HC00340	C00415	HMDB01056	C00415	1S/C19H21N7O6/c20-19-25-15-14(17(30)26-19)23-11(8-22-15)7-21-10-3-1-9(2-4-10)16(29)24-12(18(31)32)5-6-13(27)28/h1-4,12,21H,5-8H2,(H,24,29)(H,27,28)(H,31,32)(H4,20,22,25,26,30)/t12-/m0/s1	C19H21N7O6	15633	NC1=NC2=C(N=C(CNC3=CC=C(C=C3)C(=O)N[C@@H](CCC(O)=O)C(O)=O)CN2)C(=O)N1	-1.61	443.155		0	1.50763	2.26145	12.8527	18.145	9.07248	7.54213	6.74822	8.33603	7.12822	8.91027	12.0289		0.0583	P	0.793	P
M_m01765	M_ebastine_e	ebastine	C32H39NO2	InChI=1S/C32H39NO2/c1-32(2,3)28-18-16-25(17-19-28)30(34)15-10-22-33-23-20-29(21-24-33)35-31(26-11-6-4-7-12-26)27-13-8-5-9-14-27/h4-9,11-14,16-19,29,31H,10,15,20-24H2,1-3H3			HMDB60159		1S/C32H39NO2/c1-32(2,3)28-18-16-25(17-19-28)30(34)15-10-22-33-23-20-29(21-24-33)35-31(26-11-6-4-7-12-26)27-13-8-5-9-14-27/h4-9,11-14,16-19,29,31H,10,15,20-24H2,1-3H3	C32H39NO2		CC(C)(C)C1=CC=C(C=C1)C(=O)CCCN1CCC(CC1)OC(C1=CC=CC=C1)C1=CC=CC=C1	6.89	469.298		0	0	0	0	0	0	0	0	0	0	0.00650295	0.00236855		1	N	0.009	P
M_m01778	M_elaid_e	elaidate	C18H33O2	InChI=1S/C18H34O2/c1-2-3-4-5-6-7-8-9-10-11-12-13-14-15-16-17-18(19)20/h9-10H,2-8,11-17H2,1H3,(H,19,20)/p-1/b10-9+	HC00830		HMDB02080	C08363	1S/C18H34O2/c1-2-3-4-5-6-7-8-9-10-11-12-13-14-15-16-17-18(19)20/h12-13H,2-11,14-17H2,1H3,(H,19,20)/p-1/b13-12-	C18H33O2	32375	CCCCCCCCCCC\C=C/CCCCC([O-])=O	7.75	281.248		0	0.0337625	0	0	0	0	0	0	0.0345304	0	0.0975442	0.0615824		0.6579	P	0.009	P
M_m00402	M_estriolglc_e	16-Glucuronide-estriol	C24H32O9	InChI=1/C24H32O9/c1-24-7-6-13-12-5-3-11(25)8-10(12)2-4-14(13)15(24)9-16(21(24)29)32-23-19(28)17(26)18(27)20(33-23)22(30)31/h3,5,8,13-21,23,25-29H,2,4,6-7,9H2,1H3,(H,30,31)/t13-,14-,15+,16-,17+,18+,19-,20+,21+,23-,24+/m1/s1		C05504	HMDB06766	C05504	1S/C24H32O9/c1-24-7-6-13-12-5-3-11(25)8-10(12)2-4-14(13)15(24)9-16(21(24)29)32-23-19(28)17(26)18(27)20(33-23)22(30)31/h3,5,8,13-21,23,25-29H,2,4,6-7,9H2,1H3,(H,30,31)/t13-,14-,15+,16-,17+,18+,19-,20+,21+,23-,24+/m1/s1	C24H32O9		C[C@]12CC[C@H]3[C@@H](CCC4=C3C=CC(O)=C4)[C@@H]1C[C@@H](O[C@@H]1O[C@@H]([C@@H](O)[C@H](O)[C@H]1O)C(O)=O)[C@@H]2O	1.03	464.205		6.78434	8.66888	9.79961	18.145	20.4131	32.5097	13.0995	8.73299	13.4964	7.12822	14.2564	15.593		0.0049	P	4.1135e-05	C
M_m01795	M_estroneglc_e	estrone 3-glucosiduronic acid	C24H30O8				HMDB04483	C11133	1S/C24H30O8/c1-24-9-8-14-13-5-3-12(10-11(13)2-4-15(14)16(24)6-7-17(24)25)31-23-20(28)18(26)19(27)21(32-23)22(29)30/h3,5,10,14-16,18-21,23,26-28H,2,4,6-9H2,1H3,(H,29,30)/t14-,15-,16+,18+,19+,20-,21+,23-,24+/m1/s1	C24H30O8	28919	[H][C@@]12CCC(=O)[C@@]1(C)CC[C@]1([H])C3=CC=C(O[C@@H]4O[C@@H]([C@@H](O)[C@H](O)[C@H]4O)C(O)=O)C=C3CC[C@@]21[H]	1.92	446.194		7.53816	4.5229	4.5229	9.82852	12.8527	35.5339	3.96954	1.58782	3.57259	1.78205	8.01925	6.6827		4.1135e-05	C	4.1135e-05	C
M_m01802	M_fad_e	Flavin adenine dinucleotide oxidized	C27H31N9O15P2	InChI=1S/C27H33N9O15P2/c1-10-3-12-13(4-11(10)2)35(24-18(32-12)25(42)34-27(43)33-24)5-14(37)19(39)15(38)6-48-52(44,45)51-53(46,47)49-7-16-20(40)21(41)26(50-16)36-9-31-17-22(28)29-8-30-23(17)36/h3-4,8-9,14-16,19-21,26,37-41H,5-7H2,1-2H3,(H,44,45)(H,46,47)(H2,28,29,30)(H,34,42,43)/t14-,15+,16+,19-,20+,21+,26+/m0/s1	HC00026	C00016	HMDB01248	C00016	1S/C27H33N9O15P2/c1-10-3-12-13(4-11(10)2)35(24-18(32-12)25(42)34-27(43)33-24)5-14(37)19(39)15(38)6-48-52(44,45)51-53(46,47)49-7-16-20(40)21(41)26(50-16)36-9-31-17-22(28)29-8-30-23(17)36/h3-4,8-9,14-16,19-21,26,37-41H,5-7H2,1-2H3,(H,44,45)(H,46,47)(H2,28,29,30)(H,34,42,43)/t14-,15+,16+,19-,20+,21+,26+/m0/s1	C27H33N9O15P2	16238	CC1=CC2=C(C=C1C)N(C[C@H](O)[C@H](O)[C@H](O)COP(O)(=O)OP(O)(=O)OC[C@H]1O[C@H]([C@H](O)[C@@H]1O)N1C=NC3=C1N=CN=C3N)C1=NC(=O)NC(=O)C1=N2	-0.78	785.157		18.4685	24.499	27.5143	49.1426	70.3117	58.9711	32.5502	29.7715	28.5807	1856.46	1798.98	2131.34		4.1135e-05	P	0.793	C
M_m01679	M_galside_hs_e	D-galactosyl-N-acylsphingosine	C24H46NO7FULLRCO			C02686	HMDB10708	C02686	1S/C40H77NO8/c1-3-5-7-9-11-13-15-17-19-21-23-25-27-29-34(43)33(32-48-40-39(47)38(46)37(45)35(31-42)49-40)41-36(44)30-28-26-24-22-20-18-16-14-12-10-8-6-4-2/h27,29,33-35,37-40,42-43,45-47H,3-26,28,30-32H2,1-2H3,(H,41,44)/b29-27-/t33?,34?,35-,37+,38+,39-,40-/m1/s1	C40H77NO8		CCCCCCCCCCCCCCCC(=O)NC(CO[C@@H]1O[C@H](CO)[C@H](O)[C@H](O)[C@H]1O)C(O)\C=C/CCCCCCCCCCCCC	7.7	699.565		0.410174	0.939019	0.294162	0.301786	0.405636	0.201592	0.332289	0.523087	0.336671	0.473994	0.716137	0.689545		0.793	C	4.1135e-05	P
M_m01988	M_gchola_e	glycocholate	C26H43NO6				HMDB00138	C01921	1S/C26H43NO6/c1-14(4-7-22(31)27-13-23(32)33)17-5-6-18-24-19(12-21(30)26(17,18)3)25(2)9-8-16(28)10-15(25)11-20(24)29/h14-21,24,28-30H,4-13H2,1-3H3,(H,27,31)(H,32,33)/t14-,15?,16-,17-,18+,19+,20-,21+,24+,25+,26-/m1/s1	C26H43NO6	29746	[H][C@@]12CC[C@H]([C@H](C)CCC(=O)NCC(O)=O)[C@@]1(C)[C@@H](O)C[C@@]1([H])[C@@]2([H])[C@H](O)CC2C[C@H](O)CC[C@]12C	1.65	465.309		6.03663	8.54827	12.5298	34.6476	40.0701	27.6756	18.9193	13.4137	24.5404	14.3261	29.4185	27.1026		4.1135e-05	P	0.0049	C
M_m01974	M_glu_L_e	L-glutamate(1-)	C5H8NO4	InChI=1S/C5H9NO4/c6-3(5(9)10)1-2-4(7)8/h3H,1-2,6H2,(H,7,8)(H,9,10)/p-1/t3-/m0/s1	HC00034	C00025	HMDB00148	C00025	1S/C5H9NO4/c6-3(5(9)10)1-2-4(7)8/h3H,1-2,6H2,(H,7,8)(H,9,10)/t3-/m0/s1	C5H9NO4	16015	N[C@@H](CCC(O)=O)C(O)=O	-3.69	147.053		3.76908	3.01526	4.5229	3.7802	5.29228	3.7802	3.57259	1.58782	3.96954	2.22757	1.33654	3.56411		0.2898	C	4.1135e-05	C
M_m03171	M_glyleu_e	Leucylglycine	C8H16N2O3				HMDB00206	C02727	1S/C8H16N2O3/c1-6(11)10-5-3-2-4-7(9)8(12)13/h7H,2-5,9H2,1H3,(H,10,11)(H,12,13)/t7-/m0/s1	C8H16N2O3	17752	CC(=O)NCCCC[C@H](N)C(O)=O	-2.58	188.116		0	0	0	0	0	0	0	0	0	0	0	0		1	N	1	N
M_m02027	M_gthox_e	(2S)-2-azaniumyl-4-{[(1R)-2-{[(2R)-2-[(4S)-4-azaniumyl-4-carboxylatobutanamido]-2-[(carboxylatomethyl)carbamoyl]ethyl]disulfanyl}-1-[(carboxylatomethyl)carbamoyl]ethyl]carbamoyl}butanoate	C20H30N6O12S2	InChI=1S/C20H32N6O12S2/c21-9(19(35)36)1-3-13(27)25-11(17(33)23-5-15(29)30)7-39-40-8-12(18(34)24-6-16(31)32)26-14(28)4-2-10(22)20(37)38/h9-12H,1-8,21-22H2,(H,23,33)(H,24,34)(H,25,27)(H,26,28)(H,29,30)(H,31,32)(H,35,36)(H,37,38)/p-2/t9-,10-,11-,12-/m0/s1	HC00125	C00127	HMDB03337	C00127	1S/C20H32N6O12S2/c21-9(19(35)36)1-3-13(27)25-11(17(33)23-5-15(29)30)7-39-40-8-12(18(34)24-6-16(31)32)26-14(28)4-2-10(22)20(37)38/h9-12H,1-8,21-22H2,(H,23,33)(H,24,34)(H,25,27)(H,26,28)(H,29,30)(H,31,32)(H,35,36)(H,37,38)	C20H32N6O12S2	17858	NC(CCC(=O)NC(CSSCC(NC(=O)CCC(N)C(O)=O)C(=O)NCC(O)=O)C(=O)NCC(O)=O)C(O)=O	-3.6	612.152		0	0	0	0	0	0	0	0	0	0	0.0130059	0.00947422		1	N	0.009	P
M_m02026	M_gthrd_e	glutathionate(1-)	C10H16N3O6S	InChI=1S/C10H17N3O6S/c11-5(10(18)19)1-2-7(14)13-6(4-20)9(17)12-3-8(15)16/h5-6,20H,1-4,11H2,(H,12,17)(H,13,14)(H,15,16)(H,18,19)/p-1/t5-,6-/m0/s1	HC00056	C00051	HMDB00125	C00051	1S/C10H17N3O6S/c11-5(10(18)19)1-2-7(14)13-6(4-20)9(17)12-3-8(15)16/h5-6,20H,1-4,11H2,(H,12,17)(H,13,14)(H,15,16)(H,18,19)/t5-,6-/m0/s1	C10H17N3O6S	16856	N[C@@H](CCC(=O)N[C@@H](CS)C(=O)NCC(O)=O)C(O)=O	-2.74	307.084		18.4685	24.499	27.5143	49.1426	70.3117	58.9711	32.5502	29.7715	28.5807	1856.46	1798.98	2131.34		0.2898	P	0.793	C
M_m01704	M_HC01361_e	Dihydroneopterin	C9H13N5O4	InChI=1S/C9H13N5O4/c10-9-13-7-5(8(18)14-9)12-3(1-11-7)6(17)4(16)2-15/h4,6,15-17H,1-2H2,(H4,10,11,13,14,18)/t4-,6+/m1/s1		C04874	HMDB02275	C04874	1S/C9H13N5O4/c10-9-13-7-5(8(18)14-9)12-3(1-11-7)6(17)4(16)2-15/h4,6,15-17H,1-2H2,(H4,10,11,13,14,18)	C9H13N5O4	17001	NC1=NC(=O)C2=C(NCC(=N2)C(O)C(O)CO)N1	-2.1	255.097		4.5229	2.63836	3.76908	5.29228	6.04832	6.04832	5.95431	2.77868	6.35126	3.56411	3.1186	4.45514		0.0583	P	4.1135e-05	C
M_m02344	M_HC02176_e	laurate	C12H23O2	InChI=1S/C12H24O2/c1-2-3-4-5-6-7-8-9-10-11-12(13)14/h2-11H2,1H3,(H,13,14)/p-1		C02679	HMDB00638	C02679	1S/C12H24O2/c1-2-3-4-5-6-7-8-9-10-11-12(13)14/h2-11H2,1H3,(H,13,14)	C12H24O2	30805	CCCCCCCCCCCC(O)=O	4.6	200.178		0	0	0	0	0	0	0	0	0	0	0	0		1	N	1	N
M_m02402	M_HC02191_e	lithocholate	C24H39O3	InChI=1S/C24H40O3/c1-15(4-9-22(26)27)19-7-8-20-18-6-5-16-14-17(25)10-12-23(16,2)21(18)11-13-24(19,20)3/h15-21,25H,4-14H2,1-3H3,(H,26,27)/p-1/t15-,16-,17-,18+,19-,20+,21+,23+,24-/m1/s1		C03990	HMDB00761	C03990	1S/C24H40O3/c1-15(4-9-22(26)27)19-7-8-20-18-6-5-16-14-17(25)10-12-23(16,2)21(18)11-13-24(19,20)3/h15-21,25H,4-14H2,1-3H3,(H,26,27)/t15-,16?,17-,18+,19-,20+,21+,23+,24-/m1/s1	C24H40O3	16325	[H][C@@]12CC[C@H]([C@H](C)CCC(O)=O)[C@@]1(C)CC[C@@]1([H])[C@@]2([H])CCC2C[C@H](O)CC[C@]12C	4.38	376.298		1.50763	1.13072	0.753816	2.26812	1.51208	0.75604	0.396954	0.396954	1.98477	0.445514	0.891027	1.33654		0.2657	C	0.0583	C
M_m02787	M_HC02213_e	prostaglandin-e3	C20H29O5	InChI=1S/C20H30O5/c1-2-3-6-9-15(21)12-13-17-16(18(22)14-19(17)23)10-7-4-5-8-11-20(24)25/h3-4,6-7,12-13,15-17,19,21,23H,2,5,8-11,14H2,1H3,(H,24,25)/b6-3-,7-4-,13-12+/t15-,16+,17+,19+/m0/s1		C06439	HMDB02664	C06439	1S/C20H30O5/c1-2-3-6-9-15(21)12-13-17-16(18(22)14-19(17)23)10-7-4-5-8-11-20(24)25/h3-4,6-7,12-13,15-17,19,21,23H,2,5,8-11,14H2,1H3,(H,24,25)/b6-3-,7-4-,13-12+/t15-,16+,17+,19+/m0/s1	C20H30O5	28031	CC\C=C/C[C@H](O)\C=C\[C@H]1[C@H](O)CC(=O)[C@@H]1C\C=C/CCCC(O)=O	2.88	350.209		0	0.0168812	0	0	0	0	0	0	0	0	0.00487721	0.0142113		0.2059	C	0.009	P
M_m02792	M_HC02217_e	prostaglandin-g2	C20H31O6	InChI=1S/C20H32O6/c1-2-3-6-9-15(24-23)12-13-17-16(18-14-19(17)26-25-18)10-7-4-5-8-11-20(21)22/h4,7,12-13,15-19,23H,2-3,5-6,8-11,14H2,1H3,(H,21,22)/b7-4-,13-12+/t15-,16+,17+,18-,19+/m0/s1		C05956	HMDB03235	C05956	1S/C20H32O6/c1-2-3-6-9-15(24-23)12-13-17-16(18-14-19(17)26-25-18)10-7-4-5-8-11-20(21)22/h4,7,12-13,15-19,23H,2-3,5-6,8-11,14H2,1H3,(H,21,22)/b7-4-,13-12+/t15-,16+,17+,18-,19+/m0/s1	C20H32O6	27647	[H][C@@]12C[C@@]([H])(OO1)[C@H](\C=C\[C@H](CCCCC)OO)[C@H]2C\C=C/CCCC(O)=O	4.31	368.22		0	0	0	0	0	0	0	0	0	0	0	0.0118428		1	N	0.2059	P
M_m02170	M_ins_e	Inosine	C10H12N4O5	InChI=1S/C10H12N4O5/c15-1-4-6(16)7(17)10(19-4)14-3-13-5-8(14)11-2-12-9(5)18/h2-4,6-7,10,15-17H,1H2,(H,11,12,18)/t4-,6-,7-,10-/m1/s1	HC00255	C00294	HMDB00195	C00294	1S/C10H12N4O5/c15-1-4-6(16)7(17)10(19-4)14-3-13-5-8(14)11-2-12-9(5)18/h2-4,6-7,10,15-17H,1H2,(H,11,12,18)/t4-,6-,7-,10-/m1/s1	C10H12N4O5	17596	OC[C@H]1O[C@H]([C@H](O)[C@@H]1O)N1C=NC2=C1N=CNC2=O	-2.1	268.081		1.13072	0.753816	0.753816	1.51208	2.26812	3.7802	0.396954	0	0	0.445514	1.33654	0.891027		4.1135e-05	C	4.1135e-05	C
M_m02362	M_leuktrA4_e	leukotriene A4(1-)	C20H29O3	InChI=1S/C20H30O3/c1-2-3-4-5-6-7-8-9-10-11-12-13-15-18-19(23-18)16-14-17-20(21)22/h6-7,9-13,15,18-19H,2-5,8,14,16-17H2,1H3,(H,21,22)/p-1/b7-6-,10-9-,12-11+,15-13+/t18-,19-/m0/s1		C00909	HMDB01337	C00909	1S/C20H30O3/c1-2-3-4-5-6-7-8-9-10-11-12-13-15-18-19(23-18)16-14-17-20(21)22/h6-7,9-13,15,18-19H,2-5,8,14,16-17H2,1H3,(H,21,22)/b7-6-,10-9-,12-11+,15-13+/t18-,19-/m0/s1	C20H30O3	15651	CCCCC\C=C/C\C=C/C=C/C=C/[C@@H]1O[C@H]1CCCC(O)=O	6.04	318.219		0	0.0379828	0	0	0	0	0	0	0	0	0.0325147	0.0450025		0.2059	C	0.009	P
M_m02364	M_leuktrB4_e	leukotriene B4(1-)	C20H31O4	InChI=1S/C20H32O4/c1-2-3-4-5-6-9-13-18(21)14-10-7-8-11-15-19(22)16-12-17-20(23)24/h6-11,14-15,18-19,21-22H,2-5,12-13,16-17H2,1H3,(H,23,24)/p-1/b8-7+,9-6-,14-10+,15-11-/t18-,19-/m1/s1		C02165	HMDB01085	C02165	1S/C20H32O4/c1-2-3-4-5-6-9-13-18(21)14-10-7-8-11-15-19(22)16-12-17-20(23)24/h6-11,14-15,18-19,21-22H,2-5,12-13,16-17H2,1H3,(H,23,24)/b8-7+,9-6-,14-10+,15-11-/t18-,19-/m1/s1	C20H32O4	15647	CCCCC\C=C/C[C@@H](O)\C=C\C=C\C=C/[C@@H](O)CCCC(O)=O	5.46	336.23		0	0.506437	0	0	0	0	0.120579	0.0717283	0	0	0.367416	0.495028		0.7823	C	0.009	P
M_m02366	M_leuktrC4_e	leukotriene C4(2-)	C30H45N3O9S	InChI=1S/C30H47N3O9S/c1-2-3-4-5-6-7-8-9-10-11-12-13-16-25(24(34)15-14-17-27(36)37)43-21-23(29(40)32-20-28(38)39)33-26(35)19-18-22(31)30(41)42/h6-7,9-13,16,22-25,34H,2-5,8,14-15,17-21,31H2,1H3,(H,32,40)(H,33,35)(H,36,37)(H,38,39)(H,41,42)/p-2/b7-6-,10-9-,12-11+,16-13+/t22-,23-,24-,25+/m0/s1	HC00898	C02166	HMDB01198	C02166	1S/C30H47N3O9S/c1-2-3-4-5-6-7-8-9-10-11-12-13-16-25(24(34)15-14-17-27(36)37)43-21-23(29(40)32-20-28(38)39)33-26(35)19-18-22(31)30(41)42/h6-7,9-13,16,22-25,34H,2-5,8,14-15,17-21,31H2,1H3,(H,32,40)(H,33,35)(H,36,37)(H,38,39)(H,41,42)/b7-6-,10-9-,12-11+,16-13+/t22-,23-,24-,25+/m0/s1	C30H47N3O9S	16978	CCCCC\C=C/C\C=C/C=C/C=C/[C@@H](SC[C@H](NC(=O)CC[C@H](N)C(O)=O)C(=O)NCC(O)=O)[C@@H](O)CCCC(O)=O	0.04	625.303		0	0	0	0	0	0	0	0	0	0	0.00650295	0		1	N	0.2059	P
M_m02418	M_leuktrD4_e	Leukotriene D4	C25H39N2O6S	InChI=1S/C25H40N2O6S/c1-2-3-4-5-6-7-8-9-10-11-12-13-16-22(21(28)15-14-17-23(29)30)34-19-20(26)25(33)27-18-24(31)32/h6-7,9-13,16,20-22,28H,2-5,8,14-15,17-19,26H2,1H3,(H,27,33)(H,29,30)(H,31,32)/p-1/b7-6-,10-9-,12-11+,16-13+/t20-,21-,22+/m0/s1	HC01664	C05951	HMDB03080	C05951	1S/C25H40N2O6S/c1-2-3-4-5-6-7-8-9-10-11-12-13-16-22(21(28)15-14-17-23(29)30)34-19-20(26)25(33)27-18-24(31)32/h6-7,9-13,16,20-22,28H,2-5,8,14-15,17-19,26H2,1H3,(H,27,33)(H,29,30)(H,31,32)/b7-6-,10-9-,12-11+,16-13+/t20?,21-,22+/m0/s1	C25H40N2O6S	1044940	CCCCC\C=C/C\C=C/C=C/C=C/[C@@H](SCC(N)C(=O)NCC(O)=O)[C@@H](O)CCCC(O)=O	1.17	496.261		0.100637	0.721673	0.183657	0	0	0.0523402	0.0649274	0.153238	0.237109	0	0.695815	0.575559		0.2898	C	0.0424	P
M_m02552	M_nad_e	NAD(1-)	C21H26N7O14P2	InChI=1S/C21H27N7O14P2/c22-17-12-19(25-7-24-17)28(8-26-12)21-16(32)14(30)11(41-21)6-39-44(36,37)42-43(34,35)38-5-10-13(29)15(31)20(40-10)27-3-1-2-9(4-27)18(23)33/h1-4,7-8,10-11,13-16,20-21,29-32H,5-6H2,(H5-,22,23,24,25,33,34,35,36,37)/p-1/t10-,11-,13-,14-,15-,16-,20-,21-/m1/s1	HC00013	C00003	HMDB00902	C00003	1S/C21H27N7O14P2/c22-17-12-19(25-7-24-17)28(8-26-12)21-16(32)14(30)11(41-21)6-39-44(36,37)42-43(34,35)38-5-10-13(29)15(31)20(40-10)27-3-1-2-9(4-27)18(23)33/h1-4,7-8,10-11,13-16,20-21,29-32H,5-6H2,(H5-,22,23,24,25,33,34,35,36,37)/p+1/t10-,11-,13-,14-,15-,16-,20-,21-/m1/s1	C21H28N7O14P2	15846	NC(=O)C1=C[N+](=CC=C1)[C@@H]1O[C@H](COP(O)(=O)OP(O)(=O)OC[C@H]2O[C@H]([C@H](O)[C@@H]2O)N2C=NC3=C2N=CN=C3N)[C@@H](O)[C@H]1O	-1.18	664.117		1.88454	0.376908	0	3034.74	1802.4	2735.35	1342.9	1159.11	1257.55	1087.05	976.566	1528.11		4.1135e-05	P	4.1135e-05	C
M_m02938	M_ocdca_e	octadecanoate (n-C18:0)	C18H35O2	InChI=1S/C18H36O2/c1-2-3-4-5-6-7-8-9-10-11-12-13-14-15-16-17-18(19)20/h2-17H2,1H3,(H,19,20)/p-1		C01530	HMDB00827	C01530	1S/C18H36O2/c1-2-3-4-5-6-7-8-9-10-11-12-13-14-15-16-17-18(19)20/h2-17H2,1H3,(H,19,20)	C18H36O2	28842	CCCCCCCCCCCCCCCCCC(O)=O	8.23	284.272		0.376908	0.376908	1.50763	0.75604	0.75604	0.75604	0.793908	0.396954	0.793908	0	0.445514	5.79168		0.3046	C	0.2435	P
M_m02697	M_pe_hs_e	phosphatidylethanolamine	C5H12NO4PFULLRCO2FULLR2CO2		HC02002	C00350	HMDB05779	C00350	1S/C43H78NO7P/c1-3-5-7-9-11-13-15-17-19-21-22-24-26-28-30-32-34-36-43(45)51-42(41-50-52(46,47)49-39-37-44)40-48-38-35-33-31-29-27-25-23-20-18-16-14-12-10-8-6-4-2/h11,13,17,19,22,24,28,30,35,38,42H,3-10,12,14-16,18,20-21,23,25-27,29,31-34,36-37,39-41,44H2,1-2H3,(H,46,47)/b13-11-,19-17-,24-22-,30-28-,38-35-/t42-/m1/s1	C43H78NO7P		[H][C@@](CO\C=C/CCCCCCCCCCCCCCCC)(COP(O)(=O)OCCN)OC(=O)CCC\C=C/C\C=C/C\C=C/C\C=C/CCCCC	9.4	751.552		8.62786	14.2928	10.7781	62.39	73.9293	52.0857	34.7362	31.1251	34.092	35.225	33.1851	36.9654		4.1135e-05	P	4.1135e-05	C
M_m02783	M_prostgd2_e	prostaglandin D2(1-)	C20H31O5	InChI=1S/C20H32O5/c1-2-3-6-9-15(21)12-13-17-16(18(22)14-19(17)23)10-7-4-5-8-11-20(24)25/h4,7,12-13,15-18,21-22H,2-3,5-6,8-11,14H2,1H3,(H,24,25)/p-1/b7-4-,13-12+/t15-,16+,17+,18-/m0/s1		C00696	HMDB01403	C00696	1S/C20H32O5/c1-2-3-6-9-15(21)12-13-17-16(18(22)14-19(17)23)10-7-4-5-8-11-20(24)25/h4,7,12-13,15-18,21-22H,2-3,5-6,8-11,14H2,1H3,(H,24,25)/b7-4-,13-12+/t15-,16+,17+,18-/m0/s1	C20H32O5	15555	CCCCC[C@H](O)\C=C\[C@@H]1[C@@H](C\C=C/CCCC(O)=O)[C@@H](O)CC1=O	3.12	352.225		0	0.13083	0	0	0	0	0	0.660226	0.156538	0	0.11055	0.118428		0.0424	P	0.009	P
M_m02679	M_ptth_e	pantetheine	C11H22N2O4S	InChI=1S/C11H22N2O4S/c1-11(2,7-14)9(16)10(17)13-4-3-8(15)12-5-6-18/h9,14,16,18H,3-7H2,1-2H3,(H,12,15)(H,13,17)/t9-/m0/s1			HMDB03426	C00831	1S/C11H22N2O4S/c1-11(2,7-14)9(16)10(17)13-4-3-8(15)12-5-6-18/h9,14,16,18H,3-7H2,1-2H3,(H,12,15)(H,13,17)	C11H22N2O4S	16753	CC(C)(CO)C(O)C(=O)NCCC(=O)NCCS	-0.1	278.13		4.5229	4.5229	4.5229	11.3406	13.6087	13.6087	7.54213	5.55736	6.74822	4.45514	7.57373	4.45514		4.1135e-05	P	4.1135e-05	C
M_m03103	M_q10_e	ubiquinone-10	C59H90O4	InChI=1S/C59H90O4/c1-44(2)24-15-25-45(3)26-16-27-46(4)28-17-29-47(5)30-18-31-48(6)32-19-33-49(7)34-20-35-50(8)36-21-37-51(9)38-22-39-52(10)40-23-41-53(11)42-43-55-54(12)56(60)58(62-13)59(63-14)57(55)61/h24,26,28,30,32,34,36,38,40,42H,15-23,25,27,29,31,33,35,37,39,41,43H2,1-14H3/b45-26+,46-28+,47-30+,48-32+,49-34+,50-36+,51-38+,52-40+,53-42+			HMDB01072	C11378	1S/C59H90O4/c1-44(2)24-15-25-45(3)26-16-27-46(4)28-17-29-47(5)30-18-31-48(6)32-19-33-49(7)34-20-35-50(8)36-21-37-51(9)38-22-39-52(10)40-23-41-53(11)42-43-55-54(12)56(60)58(62-13)59(63-14)57(55)61/h24,26,28,30,32,34,36,38,40,42H,15-23,25,27,29,31,33,35,37,39,41,43H2,1-14H3/b45-26+,46-28+,47-30+,48-32+,49-34+,50-36+,51-38+,52-40+,53-42+	C59H90O4	46245	COC1=C(OC)C(=O)C(C\C=C(/C)CC\C=C(/C)CC\C=C(/C)CC\C=C(/C)CC\C=C(/C)CC\C=C(/C)CC\C=C(/C)CC\C=C(/C)CC\C=C(/C)CCC=C(C)C)=C(C)C1=O	9.94	862.684		0.064042	1.01709	0	0	0.1335	0.171741	0	0.26083	0.0207182	0.924178	0.00650295	0.329229		0.455	C	0.0583	P
M_m03102	M_q10h2_e	Ubiquinol-10	C59H92O4	InChI=1/C59H92O4/c1-44(2)24-15-25-45(3)26-16-27-46(4)28-17-29-47(5)30-18-31-48(6)32-19-33-49(7)34-20-35-50(8)36-21-37-51(9)38-22-39-52(10)40-23-41-53(11)42-43-55-54(12)56(60)58(62-13)59(63-14)57(55)61/h24,26,28,30,32,34,36,38,40,42,60-61H,15-23,25,27,29,31,33,35,37,39,41,43H2,1-14H3/b45-26+,46-28+,47-30+,48-32+,49-34+,50-36+,51-38+,52-40+,53-42+			HMDB13111		1S/C59H92O4/c1-44(2)24-15-25-45(3)26-16-27-46(4)28-17-29-47(5)30-18-31-48(6)32-19-33-49(7)34-20-35-50(8)36-21-37-51(9)38-22-39-52(10)40-23-41-53(11)42-43-55-54(12)56(60)58(62-13)59(63-14)57(55)61/h24,26,28,30,32,34,36,38,40,42,60-61H,15-23,25,27,29,31,33,35,37,39,41,43H2,1-14H3/b45-26+,46-28+,47-30+,48-32+,49-34+,50-36+,51-38+,52-40+,53-42+	C59H92O4	64183	COC1=C(OC)C(O)=C(C\C=C(/C)CC\C=C(/C)CC\C=C(/C)CC\C=C(/C)CC\C=C(/C)CC\C=C(/C)CC\C=C(/C)CC\C=C(/C)CC\C=C(/C)CCC=C(C)C)C(C)=C1O	9.68	864.7		0.0152481	0.211015	0	0.129081	0.0718848	0.0703322	0.116869	0.149977	0.290055	0.165788	0	0.0686881		0.0583	P	0.2898	C
M_m01232	M_retinol_9_cis_e	9-cis-retinol	C20H30O	InChI=1S/C20H30O/c1-16(8-6-9-17(2)13-15-21)11-12-19-18(3)10-7-14-20(19,4)5/h6,8-9,11-13,21H,7,10,14-15H2,1-5H3/b9-6+,12-11+,16-8+,17-13+			HMDB00305	C00473	1S/C20H30O/c1-16(8-6-9-17(2)13-15-21)11-12-19-18(3)10-7-14-20(19,4)5/h6,8-9,11-13,21H,7,10,14-15H2,1-5H3/b9-6+,12-11+,16-8+,17-13+	C20H30O	17336	C\C(=C/CO)\C=C\C=C(/C)\C=C\C1=C(C)CCCC1(C)C	5.68	286.23		0	0	0	0	0	0.0507046	0	0	0	0	0	0		1	N	0.2059	C
M_m02842	M_ribflv_e	Riboflavin	C17H20N4O6				HMDB00244	C00255	1S/C17H20N4O6/c1-7-3-9-10(4-8(7)2)21(5-11(23)14(25)12(24)6-22)15-13(18-9)16(26)20-17(27)19-15/h3-4,11-12,14,22-25H,5-6H2,1-2H3,(H,20,26,27)/t11-,12+,14-/m0/s1	C17H20N4O6	17015	CC1=C(C)C=C2N(C[C@H](O)[C@H](O)[C@H](O)CO)C3=NC(=O)NC(=O)C3=NC2=C1	-1.46	376.138		0	0	0	0	0	0	0.0445217	0.0537962	0.0322284	0	0	0		4.1135e-05	P	1	N
M_m02931	M_spc_hs_e	sphingosylphosphorylcholine	C23H50N2O5P	InChI=1S/C23H49N2O5P/c1-5-6-7-8-9-10-11-12-13-14-15-16-17-18-23(26)22(24)21-30-31(27,28)29-20-19-25(2,3)4/h17-18,22-23,26H,5-16,19-21,24H2,1-4H3/b18-17+/t22-,23+/m1/s1			HMDB06482	C03640	1S/C23H49N2O5P/c1-5-6-7-8-9-10-11-12-13-14-15-16-17-18-23(26)22(24)21-30-31(27,28)29-20-19-25(2,3)4/h17-18,22-23,26H,5-16,19-21,24H2,1-4H3/p+1/b18-17+/t22-,23+/m0/s1	C23H50N2O5P	52897	CCCCCCCCCCCCC\C=C\[C@@H](O)[C@@H](N)COP(=O)(O)OCC[N+](C)(C)C	1.3	465.346		0.0564179	2.93654	3.80332	6.52355	8.00928	6.11293	3.80538	2.48198	3.5318	2.33515	4.31692	1.85311		0.2898	P	4.1135e-05	C
M_m02928	M_sph1p_e	(2S,3R)-2-azaniumyl-3-hydroxyoctadecyl phosphate	C18H39NO5P	InChI=1S/C18H40NO5P/c1-2-3-4-5-6-7-8-9-10-11-12-13-14-15-18(20)17(19)16-24-25(21,22)23/h17-18,20H,2-16,19H2,1H3,(H2,21,22,23)/p-1/t17-,18+/m0/s1	HC00675	C01120	HMDB01383	C01120	1S/C18H40NO5P/c1-2-3-4-5-6-7-8-9-10-11-12-13-14-15-18(20)17(19)16-24-25(21,22)23/h17-18,20H,2-16,19H2,1H3,(H2,21,22,23)/t17-,18+/m0/s1	C18H40NO5P	16893	CCCCCCCCCCCCCCC[C@@H](O)[C@@H](N)COP(O)(O)=O	3.8	381.264		0.0304962	0	0	0.0111551	0	0	0.511999	0.392875	0.315378	0	0	0		4.1135e-05	P	0.2059	C
M_m02963	M_tchola_e	taurocholic acid	C26H45NO7S				HMDB00036	C05122	1S/C26H45NO7S/c1-15(4-7-23(31)27-10-11-35(32,33)34)18-5-6-19-24-20(14-22(30)26(18,19)3)25(2)9-8-17(28)12-16(25)13-21(24)29/h15-22,24,28-30H,4-14H2,1-3H3,(H,27,31)(H,32,33,34)/t15?,16-,17+,18?,19?,20?,21+,22-,24?,25?,26?/m0/s1	C26H45NO7S	28865	[H][C@@]12C[C@H](O)CCC1(C)C1C[C@H](O)C3(C)C(CCC3C1[C@H](O)C2)C(C)CCC(=O)NCCS(O)(=O)=O	0.79	515.292		32.4141	9.79961	22.6145	21.9252	46.8745	25.7054	46.4436	2.77868	39.6954	29.4039	1.33654	38.3142		0.0583	P	0.2898	C
M_m02973	M_tdcrn_e	myristoyl carnitine	C21H41NO4				HMDB05066		1S/C21H41NO4/c1-5-6-7-8-9-10-11-12-13-14-15-16-21(25)26-19(17-20(23)24)18-22(2,3)4/h19H,5-18H2,1-4H3/t19-/m1/s1	C21H41NO4		CCCCCCCCCCCCCC(=O)O[C@H](CC([O-])=O)C[N+](C)(C)C	0.86	371.304		0	0.0211015	0	0	0	0	0	0	0	0	0.0162574	0.0142113		0.2059	C	0.009	P
M_m03173	M_tetdec2crn_e	tetradecadienoyl carnitine	C21H37NO4				HMDB13331		1S/C21H37NO4/c1-5-6-7-8-9-10-11-12-13-14-15-16-21(25)26-19(22(2,3)4)17-18-20(23)24/h12-15,19H,5-11,16-18H2,1-4H3/b13-12+,15-14+/t19-/m0/s1	C21H37NO4		CCCCCCCC\C=C\C=C\CC(=O)O[C@H]([N+](C)(C)C)CCC([O-])=O	0.25	367.272		0.0243969	0.156151	0.0217898	0.0175295	0.00205385	0.0114494	0.00927535	0.0407547	0.00690608	0	0.17558	0.127902		0.0583	C	0.2898	P
M_m02974	M_tetdece1crn_e	tetradecenoyl carnitine	C21H39NO4				HMDB02014		1S/C21H39NO4/c1-5-6-7-8-9-10-11-12-13-14-15-16-21(25)26-19(17-20(23)24)18-22(2,3)4/h12-13,19H,5-11,14-18H2,1-4H3/b13-12-	C21H39NO4		CCCCCCCC\C=C/CCCC(=O)OC(CC([O-])=O)C[N+](C)(C)C	0.48	369.288		0	0	0	0	0.0677771	0	0.0315362	0.0456453	0	0.0634931	0	0		0.009	P	0.6579	C
M_m03174	M_tethex3_e	tetracosahexaenoic acid, n-3	C24H35O2	InChI=1/C24H36O2/c1-2-3-4-5-6-7-8-9-10-11-12-13-14-15-16-17-18-19-20-21-22-23-24(25)26/h3-4,6-7,9-10,12-13,15-18H,2,5,8,11,14,19-23H2,1H3,(H,25,26)/b4-3-,7-6-,10-9-,13-12-,16-15-,18-17-			HMDB13025		1S/C24H36O2/c1-2-3-4-5-6-7-8-9-10-11-12-13-14-15-16-17-18-19-20-21-22-23-24(25)26/h3-4,6-7,9-10,12-13,15-16,18-19H,2,5,8,11,14,17,20-23H2,1H3,(H,25,26)/p-1/b4-3+,7-6+,10-9+,13-12+,16-15+,19-18+	C24H35O2		CC\C=C\C\C=C\C\C=C\C\C=C\C\C=C\C\C=C\CCCCC([O-])=O	7.18	355.264		0	0	0	0	0	0	0	0	0	0	0	0		1	N	1	N
M_m02980	M_thf_e	(6S)-5,6,7,8-tetrahydrofolate(2-)	C19H21N7O6	InChI=1S/C19H23N7O6/c20-19-25-15-14(17(30)26-19)23-11(8-22-15)7-21-10-3-1-9(2-4-10)16(29)24-12(18(31)32)5-6-13(27)28/h1-4,11-12,21,23H,5-8H2,(H,24,29)(H,27,28)(H,31,32)(H4,20,22,25,26,30)/p-2/t11-,12-/m0/s1	HC00102	C00101	HMDB01846	C00101	1S/C19H23N7O6/c20-19-25-15-14(17(30)26-19)23-11(8-22-15)7-21-10-3-1-9(2-4-10)16(29)24-12(18(31)32)5-6-13(27)28/h1-4,11-12,21,23H,5-8H2,(H,24,29)(H,27,28)(H,31,32)(H4,20,22,25,26,30)/t11-,12?/m0/s1	C19H23N7O6	20506	NC1=NC(=O)C2=C(NC[C@H](CNC3=CC=C(C=C3)C(=O)NC(CCC(O)=O)C(O)=O)N2)N1	-2.7	445.171		0	13.9456	6.03053	10.5846	15.1208	7.5604	5.1604	3.96954	4.36649	4.90065	1.33654	3.56411		0.2898	C	4.1135e-05	C
M_m02494	M_ttdca_e	tetradecanoate (n-C14:0)	C14H27O2	InChI=1S/C14H28O2/c1-2-3-4-5-6-7-8-9-10-11-12-13-14(15)16/h2-13H2,1H3,(H,15,16)/p-1		C06424	HMDB00806	C06424	1S/C14H28O2/c1-2-3-4-5-6-7-8-9-10-11-12-13-14(15)16/h2-13H2,1H3,(H,15,16)	C14H28O2	28875	CCCCCCCCCCCCCC(O)=O	6.11	228.209		0	0.753816	1.13072	1.51208	1.51208	3.02416	0.793908	0.793908	2.38172	1.78205	0.445514	1.78205		0.0476	P	0.6561	C
M_m02994	M_txa2_e	thromboxane A2(1-)	C20H31O5	InChI=1S/C20H32O5/c1-2-3-6-9-15(21)12-13-17-16(18-14-20(24-17)25-18)10-7-4-5-8-11-19(22)23/h4,7,12-13,15-18,20-21H,2-3,5-6,8-11,14H2,1H3,(H,22,23)/p-1/b7-4-,13-12+/t15-,16+,17+,18-,20+/m0/s1		C02198	HMDB01452	C02198	1S/C20H32O5/c1-2-3-6-9-15(21)12-13-17-16(18-14-20(24-17)25-18)10-7-4-5-8-11-19(22)23/h4,7,12-13,15-18,20-21H,2-3,5-6,8-11,14H2,1H3,(H,22,23)/b7-4-,13-12+/t15-,16+,17+,18-,20+/m0/s1	C20H32O5	15627	CCCCC[C@H](O)\C=C\[C@H]1O[C@H]2C[C@H](O2)[C@@H]1C\C=C/CCCC(O)=O	4.31	352.225		0.106737	0	0	0	0.0123231	0	0.0204058	0.00815094	0	0	0.0162574	0.00710566		0.7823	C	0.2657	P
M_m03106	M_udp_e	UDP(3-)	C9H11N2O12P2	InChI=1S/C9H14N2O12P2/c12-5-1-2-11(9(15)10-5)8-7(14)6(13)4(22-8)3-21-25(19,20)23-24(16,17)18/h1-2,4,6-8,13-14H,3H2,(H,19,20)(H,10,12,15)(H2,16,17,18)/p-3/t4-,6-,7-,8-/m1/s1	HC00025	C00015	HMDB00295	C00015	1S/C9H14N2O12P2/c12-5-1-2-11(9(15)10-5)8-7(14)6(13)4(22-8)3-21-25(19,20)23-24(16,17)18/h1-2,4,6-8,13-14H,3H2,(H,19,20)(H,10,12,15)(H2,16,17,18)/t4-,6-,7-,8-/m1/s1	C9H14N2O12P2	17659	O[C@H]1[C@@H](O)[C@@H](O[C@@H]1COP(O)(=O)OP(O)(O)=O)N1C=CC(=O)NC1=O	-0.94	404.002		13.5687	1.88454	13.1918	43.0943	45.3624	39.3141	28.9776	121.071	18.2599	23.1667	64.5995	13.3654		4.1135e-05	P	0.2898	C
M_m03107	M_udpgal_e	[(2R,3S,4R,5R)-5-(2,4-dioxo-1,2,3,4-tetrahydropyrimidin-1-yl)-3,4-dihydroxyoxolan-2-yl]methyl {[(3R,4S,5S,6R)-3,4,5-trihydroxy-6-(hydroxymethyl)oxan-2-yl phosphonato]oxy}phosphonate	C15H22N2O17P2	InChI=1S/C15H24N2O17P2/c18-3-5-8(20)10(22)12(24)14(32-5)33-36(28,29)34-35(26,27)30-4-6-9(21)11(23)13(31-6)17-2-1-7(19)16-15(17)25/h1-2,5-6,8-14,18,20-24H,3-4H2,(H,26,27)(H,28,29)(H,16,19,25)/p-2/t5-,6-,8+,9-,10+,11-,12-,13-,14?/m1/s1	HC00057	C00052	HMDB00302	C00052	1S/C15H24N2O17P2/c18-3-5-8(20)10(22)12(24)14(32-5)33-36(28,29)34-35(26,27)30-4-6-9(21)11(23)13(31-6)17-2-1-7(19)16-15(17)25/h1-2,5-6,8-14,18,20-24H,3-4H2,(H,26,27)(H,28,29)(H,16,19,25)/t5-,6-,8+,9-,10+,11-,12-,13-,14-/m1/s1	C15H24N2O17P2	67119	OC[C@H]1O[C@H](O[P@@](O)(=O)O[P@@](O)(=O)OC[C@H]2O[C@H]([C@H](O)[C@@H]2O)N2C=CC(=O)NC2=O)[C@H](O)[C@@H](O)[C@H]1O	-1.43	566.055		1.13072	11.3072	4.8998	10.5846	0	3.7802	1.58782	8.33603	4.36649	0	6.23719	1.33654		0.793	C	0.455	C
M_m03123	M_uri_e	Uridine	C9H12N2O6	InChI=1S/C9H12N2O6/c12-3-4-6(14)7(15)8(17-4)11-2-1-5(13)10-9(11)16/h1-2,4,6-8,12,14-15H,3H2,(H,10,13,16)/t4-,6-,7-,8-/m1/s1	HC00259	C00299	HMDB00296	C00299	1S/C9H12N2O6/c12-3-4-6(14)7(15)8(17-4)11-2-1-5(13)10-9(11)16/h1-2,4,6-8,12,14-15H,3H2,(H,10,13,16)/t4-,6-,7-,8-/m1/s1	C9H12N2O6	16704	OC[C@H]1O[C@H]([C@H](O)[C@@H]1O)N1C=CC(=O)NC1=O	-1.98	244.07		3.76908	1.13072	2.63836	4.53624	7.5604	5.29228	6.35126	10.3208	3.96954	4.45514	2.67308	4.00962		4.1135e-05	P	4.1135e-05	C
M_m03142	M_vitd3_e	calciol	C27H44O	InChI=1S/C27H44O/c1-19(2)8-6-9-21(4)25-15-16-26-22(10-7-17-27(25,26)5)12-13-23-18-24(28)14-11-20(23)3/h12-13,19,21,24-26,28H,3,6-11,14-18H2,1-2,4-5H3/b22-12+,23-13-/t21-,24+,25-,26+,27-/m1/s1			HMDB00032	C01164	1S/C27H44O/c1-18(2)7-6-8-19(3)23-11-12-24-22-10-9-20-17-21(28)13-15-26(20,4)25(22)14-16-27(23,24)5/h9-10,18-19,21,23-25,28H,6-8,11-17H2,1-5H3/t19-,21+,23-,24+,25+,26+,27-/m1/s1	C27H44O	17759	[H][C@@]12CC[C@H]([C@H](C)CCCC(C)C)[C@@]1(C)CC[C@@]1([H])C2=CC=C2C[C@@H](O)CC[C@]12C	7.3	384.339		2.63836	0.753816	1.13072	4.53624	3.7802	9.07248	0.793908	0.793908	2.77868	1.78205	2.22757	0.891027		0.7371	C	4.1135e-05	C
M_m00403	M_whhdca_e	omega hydroxy hexadecanoate (n-C16:0)	C16H31O3	InChI=1/C16H32O3/c17-15-13-11-9-7-5-3-1-2-4-6-8-10-12-14-16(18)19/h17H,1-15H2,(H,18,19)/p-1			HMDB06294		1S/C16H32O3/c17-15-13-11-9-7-5-3-1-2-4-6-8-10-12-14-16(18)19/h17H,1-15H2,(H,18,19)/p-1	C16H31O3	55329	OCCCCCCCCCCCCCCCC([O-])=O	5.93	271.227		3.01526	5.65362	21.1068	3.02416	19.657	89.9688	1.19086	5.1604	3.17563	1.78205	1.33654	1.78205		0.0583	C	4.1135e-05	C
M_m01451	M_xolest_hs_e	cholesterol ester	C27H45XCO2			C02530	HMDB00658	C02530	1S/C43H74O2/c1-7-8-9-10-11-12-13-14-15-16-17-18-19-23-41(44)45-36-28-30-42(5)35(32-36)24-25-37-39-27-26-38(34(4)22-20-21-33(2)3)43(39,6)31-29-40(37)42/h12-13,24,33-34,36-40H,7-11,14-23,25-32H2,1-6H3/b13-12-/t34-,36?,37?,38-,39?,40?,42+,43-/m1/s1	C43H74O2		CCCCCC\C=C/CCCCCCCC(=O)OC1CC[C@@]2(C)C(=CCC3C4CC[C@H]([C@H](C)CCCC(C)C)[C@@]4(C)CCC23)C1	10.44	622.569		0.181452	1.23409	1.05895	4.22834	5.64949	4.0714	2.16506	2.51233	1.66039	2.25207	2.45782	1.54267		4.1135e-05	P	4.1135e-05	C
M_m01446	M_xoltri24_e	(24S)-7alpha,24-dihydroxycholesterol	C27H46O3	InChI=1S/C27H46O3/c1-16(2)23(29)9-6-17(3)20-7-8-21-25-22(11-13-27(20,21)5)26(4)12-10-19(28)14-18(26)15-24(25)30/h15-17,19-25,28-30H,6-14H2,1-5H3/t17-,19+,20-,21+,22+,23+,24-,25+,26+,27-/m1/s1			HMDB06280	C15520	1S/C27H46O3/c1-17(7-6-12-25(2,3)30)20-8-9-21-24-22(11-14-27(20,21)5)26(4)13-10-19(28)15-18(26)16-23(24)29/h16-17,19-24,28-30H,6-15H2,1-5H3/t17-,19+,20-,21+,22+,23-,24+,26+,27-/m1/s1	C27H46O3	37623	[H][C@@]12CC[C@H]([C@H](C)CCCC(C)(C)O)[C@@]1(C)CC[C@@]1([H])[C@@]2([H])[C@H](O)C=C2C[C@@H](O)CC[C@]12C	4.54	418.345		0.283614	0.120982	0	0.00318718	0.0848926	0	0	0	0	0.164612	0.123556	0.104216		0.009	C	4.1135e-05	P

## Sheet: Metabolomics_Summary
Metabolite information															Experimental_Metabolites
HMR2_ID	Recon2_ID	Met_Name	Formula	Inchi	HEPATONET	EHMN	Accession	Kegg	InchiID	Formula	ChebiID	Smiles	MW		Condition	nºROI	temps ret(min)	mzROI	Ad_1	Ad_2	t0_Sample1	t0_Sample2	t0_Sample3	tf_Sample1	tf_Sample2	tf_Sample3	Difference		LB	UB		H (0,05)	H (0,1)	P-val	C/P
M_m00558	M_1p2cbxl	1-pyrroline-2-carboxylate	C5H6NO2	InChI=1S/C5H7NO2/c7-5(8)4-2-1-3-6-4/h1-3H2,(H,7,8)/p-1		C03564	HMDB06875	C03564	1S/C5H7NO2/c7-5(8)4-2-1-3-6-4/h1-3H2,(H,7,8)	C5H7NO2	36761	OC(=O)C1=NCCC1	113.048		Control_Cell	n_12	3.62	112.04	113.048	54.034	12	2.6512e+06	4.68528e+06	1.13978e+07	-25488.4	-81547.5	-45435.2		-1.09011e+07	-1.69008e+06		1	1	4.113533525298232e-05	C
M_m02320	M_1p3h5c	L-1-Pyrroline-3-hydroxy-5-carboxylate	C5H6NO3	InChI=1S/C5H7NO3/c7-3-1-4(5(8)9)6-2-3/h2-4,7H,1H2,(H,8,9)/p-1/t3-,4+/m1/s1	HC01261	C04281	HMDB01369	C04281	1S/C5H7NO3/c7-3-1-4(5(8)9)6-2-3/h2-4,7H,1H2,(H,8,9)	C5H7NO3	27391	OC1CC(N=C1)C(O)=O	129.043		Aldrin_Cell	n_24	6.47	128.035	129.043	70.029	1.31485e+08	3.3521e+08	6.10628e+07	1.67637e+08	1.35788e+08	9.70355e+07	-4.24327e+07		-2.20162e+08	1.35297e+08		0	0	0.793048128342246	C
M_m00638	M_2c23dh56dhoxin	2-Carboxy-2,3-dihydro-5,6-dihydroxyindole	C9H8NO4	InChI=1/C9H9NO4/c11-7-2-4-1-6(9(13)14)10-5(4)3-8(7)12/h2-3,6,10-12H,1H2,(H,13,14)/t6-/m0/s1		C05604	HMDB04067	C05604	1S/C9H9NO4/c11-7-2-4-1-6(9(13)14)10-5(4)3-8(7)12/h2-3,6,10-12H,1H2,(H,13,14)/t6-/m0/s1	C9H9NO4	60872	OC(=O)[C@@H]1CC2=CC(O)=C(O)C=C2N1	195.053		Aldrin_Med	n_110	4.56	194.045	195.053	136.039	110	3.00749e+09	2.64891e+09	2.86957e+09	2.47842e+09	3.04887e+09	3.36495e+09		-1.98798e+09	1.37499e+09		0	0	0.289798436857260	P
M_m01578	M_2coum	cis-2-coumarate	C9H7O3	InChI=1S/C9H8O3/c10-8-4-2-1-3-7(8)5-6-9(11)12/h1-6,10H,(H,11,12)/p-1/b6-5-		C05838	HMDB41592	C05838	1S/C9H8O3/c10-8-4-2-1-3-7(8)5-6-9(11)12/h1-6,10H,(H,11,12)/b6-5-	C9H8O3	28873	OC(=O)\C=C/C1=CC=CC=C1O	164.047		Aldrin_Med	p_87	9.71	165.054	164.047	146.013	87	1.24653e+09	8.34436e+08	4.47383e+06	2.54863e+09	1.33907e+09	1.27178e+09		-1.54609e+10	8.95169e+09		1	1	4.113533525298232e-05	P
M_m00661	M_2mop	2-methyl-3-oxopropanoate	C4H5O3	InChI=1S/C4H6O3/c1-3(2-5)4(6)7/h2-3H,1H3,(H,6,7)/p-1	HC00296	C00349	HMDB01172	C00349	1S/C4H6O3/c1-3(2-5)4(6)7/h2-3H,1H3,(H,6,7)	C4H6O3	16256	CC(C=O)C(O)=O	102.032		Aldrin_Med	n_14	14.16	101.024	102.032	43.018	14	2.81557e+09	6.77484e+09	3.13637e+09	1.11428e+09	2.07424e+09	4.14066e+09		-2.41783e+10	9.85006e+09		0	1	0.058288770053476	P
M_m00671	M_2obut	2-Oxobutanoate	C4H5O3	InChI=1S/C4H6O3/c1-2-3(5)4(6)7/h2H2,1H3,(H,6,7)/p-1	HC00108	C00109	HMDB00005	C00109	1S/C4H6O3/c1-2-3(5)4(6)7/h2H2,1H3,(H,6,7)	C4H6O3	30831	CCC(=O)C(O)=O	102.032		Aldrin_Med	n_14	14.16	101.024	102.032	43.018	14	2.81557e+09	6.77484e+09	3.13637e+09	1.11428e+09	2.07424e+09	4.14066e+09		-2.41783e+10	9.85006e+09		0	1	0.058288770053476	P
M_m00670	M_2oxoadp	2-oxoadipate(2-)	C6H6O5	InChI=1S/C6H8O5/c7-4(6(10)11)2-1-3-5(8)9/h1-3H2,(H,8,9)(H,10,11)/p-2	HC00273	C00322	HMDB00225	C00322	1S/C6H8O5/c7-4(6(10)11)2-1-3-5(8)9/h1-3H2,(H,8,9)(H,10,11)	C6H8O5	15753	OC(=O)CCCC(=O)C(O)=O	160.037		Aldrin_Med	p_80	4	161.044	160.037	142.003	80	1.37334e+09	9.75263e+08	3.13749e+09	3.84013e+09	4.604e+09	3.83843e+09		-5.75861e+08	4.10137e+08		1	0	4.113533525298232e-05	P
M_m00674	M_2pg	D-Glycerate 2-phosphate	C3H4O7P	1/C3H7O7P/c4-1-2(3(5)6)10-11(7,8)9/h2,4H,1H2,(H,5,6)(H2,7,8,9)/t2-/m1/s1/f/h5,7-8H	HC00463	C00631	HMDB03391	C00631	1S/C3H7O7P/c4-1-2(3(5)6)10-11(7,8)9/h2,4H,1H2,(H,5,6)(H2,7,8,9)/t2-/m1/s1	C3H7O7P	17835	OC[C@@H](OP(O)(O)=O)C(O)=O	185.993		Aldrin_Cell	n_60	10.32	184.985	185.993	126.979	-163695	-54477.1	107409	-10196.5	81286.7	9.71349e+06	3.29845e+06		-2.42571e+06	9.0226e+06		0	1	0.058288770053476	P
M_m02325	M_3aib	(S)-3-aminoisobutyric acid	C4H9NO2	InChI=1S/C4H9NO2/c1-3(2-5)4(6)7/h3H,2,5H2,1H3,(H,6,7)/t3-/m0/s1		C03284	HMDB02166	C03284	1S/C4H9NO2/c1-3(2-5)4(6)7/h3H,2,5H2,1H3,(H,6,7)/t3-/m0/s1	C4H9NO2	33094	C[C@@H](CN)C(O)=O	103.063		Aldrin_Cell	n_9	10.6	102.056	103.063	44.049	9.00583e+06	9.71991e+06	1.11205e+06	-112989	2.15037e+06	1.70006e+07	-266600		-1.43399e+07	1.38067e+07		0	0	0.793048128342246	C
M_m01633	M_3aib_D	D-3-Amino-isobutanoate	C4H9NO2	InChI=1/C4H9NO2/c1-3(2-5)4(6)7/h3H,2,5H2,1H3,(H,6,7)/t3-/m1/s1	HC00715		HMDB00092	C01026	1S/C4H9NO2/c1-5(2)3-4(6)7/h3H2,1-2H3,(H,6,7)	C4H9NO2	17724	CN(C)CC(O)=O	103.063		Aldrin_Cell	n_9	10.6	102.056	103.063	44.049	9.00583e+06	9.71991e+06	1.11205e+06	-112989	2.15037e+06	1.70006e+07	-266600		-1.43399e+07	1.38067e+07		0	0	0.793048128342246	C
M_m00769	M_3dsphgn	(2S)-1-hydroxy-3-oxooctadecan-2-aminium	C18H38NO2	InChI=1S/C18H37NO2/c1-2-3-4-5-6-7-8-9-10-11-12-13-14-15-18(21)17(19)16-20/h17,20H,2-16,19H2,1H3/p+1/t17-/m0/s1	HC01019	C02934	HMDB01480	C02934	1S/C18H37NO2/c1-2-3-4-5-6-7-8-9-10-11-12-13-14-15-18(21)17(19)16-20/h17,20H,2-16,19H2,1H3/t17-/m0/s1	C18H37NO2	17862	CCCCCCCCCCCCCCCC(=O)[C@@H](N)CO	299.282		Aldrin_Cell	p_93	3.46	300.289	299.282	281.248	3.26522e+06	408080	121888	-19640.6	4.09129e+06	690174	322214		-3.61326e+06	4.25769e+06		0	0	0.793048128342246	P
M_m02142	M_3hpp	3-hydroxypropionate	C3H5O3	InChI=1S/C3H6O3/c4-2-1-3(5)6/h4H,1-2H2,(H,5,6)/p-1	HC00625	C01013	HMDB00700	C01013	1S/C3H6O3/c4-2-1-3(5)6/h4H,1-2H2,(H,5,6)	C3H6O3	33404	OCCC(O)=O	90.032		Aldrin_Cell	n_3	6.72	89.024	90.032	31.018	5.86747e+08	6.00598e+08	3.13168e+08	6.32394e+08	7.64614e+08	4.00608e+08	9.90348e+07		-2.47321e+08	4.45391e+08		0	1	0.058288770053476	P
M_m00824	M_3mob	3-methyl-2-oxobutanoate	C5H7O3	InChI=1S/C5H8O3/c1-3(2)4(6)5(7)8/h3H,1-2H3,(H,7,8)/p-1	HC00139	C00141	HMDB00019	C00141	1S/C5H8O3/c1-3(2)4(6)5(7)8/h3H,1-2H3,(H,7,8)	C5H8O3	16530	CC(C)C(=O)C(O)=O	116.047		Aldrin_Med	n_25	3.7	115.04	116.047	57.033	25	6.1383e+09	9.78053e+09	5.31081e+09	3.08005e+09	4.51077e+09	7.4732e+09		-5.51501e+08	4.71119e+08		0	1	0.058288770053476	P
M_m00913	M_3pg	3-Phospho-D-glycerate	C3H4O7P	InChI=1S/C3H7O7P/c4-2(3(5)6)1-10-11(7,8)9/h2,4H,1H2,(H,5,6)(H2,7,8,9)/p-3/t2-/m1/s1	HC00186	C00197	HMDB60180	C00197	1/C3H7O7P/c4-2(3(5)6)1-10-11(7,8)9/h2,4H,1H2,(H,5,6)(H2,7,8,9)/t2-/s2	C3H7O7P	17794	O[C@H](COP(O)(O)=O)C(O)=O	185.993		Aldrin_Cell	n_60	10.32	184.985	185.993	126.979	-163695	-54477.1	107409	-10196.5	81286.7	9.71349e+06	3.29845e+06		-2.42571e+06	9.0226e+06		0	1	0.058288770053476	P
M_m00922	M_3uib	3-Ureidoisobutyrate	C5H9N2O3	InChI=1S/C5H10N2O3/c1-3(4(8)9)2-7-5(6)10/h3H,2H2,1H3,(H,8,9)(H3,6,7,10)	HC01371	C05100	HMDB02031	C05100	1S/C5H10N2O3/c1-3(4(8)9)2-7-5(6)10/h3H,2H2,1H3,(H,8,9)(H3,6,7,10)	C5H10N2O3	1670	CC(CNC(N)=O)C(O)=O	146.069		Aldrin_Med	n_56	14.14	145.062	146.069	87.055	56	1.98265e+09	1.05925e+09	1.61802e+09	2.72672e+09	2.33595e+09	1.04833e+09		-2.11305e+10	9.14842e+09		0	0	0.289798436857260	P
M_m00921	M_3ump	3-UMP(2-)	C9H11N2O9P	InChI=1S/C9H13N2O9P/c12-3-4-7(20-21(16,17)18)6(14)8(19-4)11-2-1-5(13)10-9(11)15/h1-2,4,6-8,12,14H,3H2,(H,10,13,15)(H2,16,17,18)/p-2/t4-,6-,7-,8-/m1/s1		C01368	HMDB60282	C01368	1/C9H13N2O9P/c12-3-4-7(20-21(16,17)18)6(14)8(19-4)11-2-1-5(13)10-9(11)15/h1-2,4,6-8,12,14H,3H2,(H,10,13,15)(H2,16,17,18)/t4-,6-,7-,8-/s2	C9H13N2O9P	28895	OC[C@H]1O[C@H]([C@H](O)[C@@H]1OP(O)(O)=O)N1C=CC(O)=NC1=O	324.036		Aldrin_Cell	n_146	9.24	323.028	324.036	265.022	-45327.8	-113346	-43965.1	16492	124310	8.57958e+06	2.97434e+06		-1.9784e+06	7.92708e+06		1	1	4.113533525298232e-05	P
M_m00924	M_42A3HP24DB	4-(2-Amino-3-hydroxyphenyl)-2,4-dioxobutanoate	C10H8NO5	InChI=1/C10H9NO5/c11-9-5(2-1-3-6(9)12)7(13)4-8(14)10(15)16/h1-3,12H,4,11H2,(H,15,16)	HC01547	C05645	HMDB04083	C05645	1S/C10H9NO5/c11-9-5(2-1-3-6(9)12)7(13)4-8(14)10(15)16/h1-3,12H,4,11H2,(H,15,16)	C10H9NO5		NC1=C(C=CC=C1O)C(=O)CC(=O)C(O)=O	223.048		Aldrin_Med	n_193	7.3	281.054	282.062	223.048	193	3.97599e+09	6.76716e+09	3.85576e+09	5.69596e+09	7.01234e+09	9.62209e+09		-1.73936e+08	6.84595e+07		1	1	0.004895104895105	P
M_m00952	M_4aabutn	4-acetamidobutanoate	C6H10NO3	InChI=1S/C6H11NO3/c1-5(8)7-4-2-3-6(9)10/h2-4H2,1H3,(H,7,8)(H,9,10)/p-1		C02946	HMDB03681	C02946	1S/C6H11NO3/c1-5(8)7-4-2-3-6(9)10/h2-4H2,1H3,(H,7,8)(H,9,10)	C6H11NO3	17645	CC(=O)NCCCC(O)=O	145.074		Aldrin_Med	n_54	7.86	144.066	145.074	86.06	54	8.09447e+09	8.73393e+09	6.08643e+09	3.61867e+09	6.46002e+09	9.39975e+09		-1.63558e+08	7.66167e+08		0	0	0.793048128342246	P
M_m01708	M_4abut	4-Aminobutanoate	C4H9NO2				HMDB00092	C01026	1S/C4H9NO2/c1-5(2)3-4(6)7/h3H2,1-2H3,(H,6,7)	C4H9NO2	17724	CN(C)CC(O)=O	103.063		Aldrin_Cell	n_9	10.6	102.056	103.063	44.049	9.00583e+06	9.71991e+06	1.11205e+06	-112989	2.15037e+06	1.70006e+07	-266600		-1.43399e+07	1.38067e+07		0	0	0.793048128342246	C
M_m02327	M_4hglusa	L-4-hydroxyglutamic semialdehyde	C5H9NO4	InChI=1S/C5H9NO4/c6-4(5(9)10)1-3(8)2-7/h2-4,8H,1,6H2,(H,9,10)/t3-,4+/m1/s1		C05938	HMDB06556	C05938	1S/C5H9NO4/c6-4(5(9)10)1-3(8)2-7/h2-4,8H,1,6H2,(H,9,10)/t3-,4+/m1/s1	C5H9NO4	27809	N[C@@H](C[C@@H](O)C=O)C(O)=O	147.053		Aldrin_Cell	n_42	10.17	146.046	147.053	88.039	2.17012e+08	2.59754e+08	1.37403e+08	1.40368e+08	2.19223e+08	3.62987e+08	3.61364e+07		-1.38834e+08	2.11107e+08		0	0	0.289798436857260	P
M_m03037	M_4hpro_LT	trans-4-hydroxy-L-proline	C5H9NO3	InChI=1S/C5H9NO3/c7-3-1-4(5(8)9)6-2-3/h3-4,6-7H,1-2H2,(H,8,9)/t3-,4+/m1/s1	HC00690		HMDB00725	C01157	1S/C5H9NO3/c7-3-1-4(5(8)9)6-2-3/h3-4,6-7H,1-2H2,(H,8,9)/t3-,4+/m1/s1	C5H9NO3	18095	O[C@H]1CN[C@@H](C1)C(O)=O	131.058		Aldrin_Cell	n_27	7.36	130.051	131.058	72.044	2.49941e+07	4.43969e+07	1.91999e+07	2.29588e+07	2.74942e+07	2.35603e+07	-4.85921e+06		-2.05193e+07	1.08009e+07		0	0	0.793048128342246	C
M_m01073	M_5a2opntn	5-amino-2-oxopentanoic acid	C5H9NO3	InChI=1S/C5H9NO3/c6-3-1-2-4(7)5(8)9/h1-3,6H2,(H,8,9)		C01110	HMDB06272	C01110	1S/C5H9NO3/c6-3-1-2-4(7)5(8)9/h1-3,6H2,(H,8,9)	C5H9NO3	49268	NCCCC(=O)C(O)=O	131.058		Aldrin_Cell	n_27	7.36	130.051	131.058	72.044	2.49941e+07	4.43969e+07	1.91999e+07	2.29588e+07	2.74942e+07	2.35603e+07	-4.85921e+06		-2.05193e+07	1.08009e+07		0	0	0.793048128342246	C
M_m01074	M_5aop	5-Amino-4-oxopentanoate	C5H9NO3	InChI=1S/C5H9NO3/c6-3-4(7)1-2-5(8)9/h1-3,6H2,(H,8,9)	HC00349	C00430	HMDB01149	C00430	1S/C5H9NO3/c6-3-4(7)1-2-5(8)9/h1-3,6H2,(H,8,9)	C5H9NO3	17549	NCC(=O)CCC(O)=O	131.058		Aldrin_Cell	n_27	7.36	130.051	131.058	72.044	2.49941e+07	4.43969e+07	1.91999e+07	2.29588e+07	2.74942e+07	2.35603e+07	-4.85921e+06		-2.05193e+07	1.08009e+07		0	0	0.793048128342246	C
M_m01127	M_5oxpro	5-oxoprolinate	C5H6NO3	InChI=1S/C5H7NO3/c7-4-2-1-3(6-4)5(8)9/h3H,1-2H2,(H,6,7)(H,8,9)/p-1	HC00856	C01879	HMDB00267	C01879	1S/C5H7NO3/c7-4-2-1-3(6-4)5(8)9/h3H,1-2H2,(H,6,7)(H,8,9)/t3-/m0/s1	C5H7NO3	18183	OC(=O)[C@@H]1CCC(=O)N1	129.043		Aldrin_Cell	n_24	6.47	128.035	129.043	70.029	1.31485e+08	3.3521e+08	6.10628e+07	1.67637e+08	1.35788e+08	9.70355e+07	-4.24327e+07		-2.20162e+08	1.35297e+08		0	0	0.793048128342246	C
M_m02795	M_6a2ohxnt	6-amino-2-oxohexanoic acid	C6H11NO3	InChI=1S/C6H11NO3/c7-4-2-1-3-5(8)6(9)10/h1-4,7H2,(H,9,10)		C03239	HMDB12151	C03239	1S/C6H11NO3/c7-4-2-1-3-5(8)6(9)10/h1-4,7H2,(H,9,10)	C6H11NO3	17534	NCCCCC(=O)C(O)=O	145.074		Aldrin_Med	n_54	7.86	144.066	145.074	86.06	54	8.09447e+09	8.73393e+09	6.08643e+09	3.61867e+09	6.46002e+09	9.39975e+09		-1.63558e+08	7.66167e+08		0	0	0.793048128342246	P
M_m01961	M_6pgl	6-O-phosphonato-D-glucono-1,5-lactone(2-)	C6H9O9P	InChI=1S/C6H11O9P/c7-3-2(1-14-16(11,12)13)15-6(10)5(9)4(3)8/h2-5,7-9H,1H2,(H2,11,12,13)/p-2/t2-,3-,4+,5-/m1/s1	HC00733	C01236	HMDB01127	C01236	1S/C6H11O9P/c7-3-2(1-14-16(11,12)13)15-6(10)5(9)4(3)8/h2-5,7-9H,1H2,(H2,11,12,13)/t2-,3-,4+,5-/m1/s1	C6H11O9P	16938	O[C@H]1[C@H](O)[C@@H](COP(O)(O)=O)OC(=O)[C@@H]1O	258.014		Aldrin_Cell	n_105	3.18	257.006	258.014	199	-30344.8	116360	2.32297e+06	220177	3.26859e+06	3.56949e+06	1.54975e+06		-1.62161e+06	4.72112e+06		1	0	0.004895104895105	P
M_m01332	M_aact	ammonioacetone	C3H8NO	InChI=1S/C3H7NO/c1-3(5)2-4/h2,4H2,1H3/p+1		C01888	HMDB02134	C01888	1S/C3H7NO/c1-3(5)2-4/h2,4H2,1H3	C3H7NO	17906	CC(=O)CN	73.053		Aldrin_Med	n_152	14.35	231.06	232.067	173.053	152	203409	4.88461e+08	-1.23052e+06	469479	3.66461e+06	6.68126e+08		-1.15974e+09	1.01608e+09		0	1	0.058288770053476	P
M_m02338	M_abt	L-arabinitol	C5H12O5	InChI=1S/C5H12O5/c6-1-3(8)5(10)4(9)2-7/h3-10H,1-2H2/t3-,4-/m0/s1		C00532	HMDB01851	C00532	1S/C5H12O5/c6-1-3(8)5(10)4(9)2-7/h3-10H,1-2H2/t3-,4-/m0/s1	C5H12O5	18403	OC[C@H](O)C(O)[C@@H](O)CO	152.068		Aldrin_Med	n_68	10.13	151.061	152.068	93.054	68	-4.26295e+06	4.31895e+08	1.61471e+08	500718	1.71519e+08	3.55071e+08		-2.19221e+09	1.79282e+09		0	0	0.793048128342246	P
M_m01253	M_acac	acetoacetate	C4H5O3	InChI=1S/C4H6O3/c1-3(5)2-4(6)7/h2H2,1H3,(H,6,7)/p-1	HC00159	C00164	HMDB00060	C00164	1S/C4H6O3/c1-3(5)2-4(6)7/h2H2,1H3,(H,6,7)	C4H6O3	15344	CC(=O)CC(O)=O	102.032		Aldrin_Med	n_14	14.16	101.024	102.032	43.018	14	2.81557e+09	6.77484e+09	3.13637e+09	1.11428e+09	2.07424e+09	4.14066e+09		-2.41783e+10	9.85006e+09		0	1	0.058288770053476	P
M_m02148	M_acetol	hydroxyacetone	C3H6O2	InChI=1S/C3H6O2/c1-3(5)2-4/h4H,2H2,1H3			HMDB00237	C00163	1S/C3H6O2/c1-2-3(4)5/h2H2,1H3,(H,4,5)	C3H6O2	30768	CCC(O)=O	74.037		Aldrin_Med	n_240	8.92	332.043	333.051	274.037	240	6.32131e+06	1.15375e+06	967360	-2.62664e+06	-1.45711e+06	5.35213e+08		-8.39958e+08	4.14622e+08		0	0	0.289798436857260	P
M_m02536	M_acglu	N-acetyl-L-glutamate(2-)	C7H9NO5	InChI=1S/C7H11NO5/c1-4(9)8-5(7(12)13)2-3-6(10)11/h5H,2-3H2,1H3,(H,8,9)(H,10,11)(H,12,13)/p-2/t5-/m0/s1		C00624	HMDB01138	C00624	1S/C7H11NO5/c1-4(9)8-5(7(12)13)2-3-6(10)11/h5H,2-3H2,1H3,(H,8,9)(H,10,11)(H,12,13)	C7H11NO5	12575	CC(=O)NC(CCC(O)=O)C(O)=O	189.064		Aldrin_Cell	n_63	6.89	188.056	189.064	130.05	3.09457e+07	6.13254e+07	3.29029e+07	3.98858e+07	4.81907e+07	3.09464e+07	-2.05038e+06		-2.76774e+07	2.35766e+07		0	0	0.793048128342246	C
M_m01279	M_ade	adenine	C5H5N5	InChI=1S/C5H5N5/c6-4-3-5(9-1-7-3)10-2-8-4/h1-2H,(H3,6,7,8,9,10)	HC00144	C00147	HMDB00034	C00147	1S/C5H5N5/c6-4-3-5(9-1-7-3)10-2-8-4/h1-2H,(H3,6,7,8,9,10)	C5H5N5	16708	NC1=NC=NC2=C1NC=N2	135.054		Aldrin_Cell	p_22	6.82	136.062	135.054	117.021	2.26137e+07	1.15478e+06	2.20372e+07	3.67659e+07	6.04471e+07	8.96413e+06	2.01238e+07		-1.78714e+07	5.8119e+07		0	1	0.058288770053476	P
M_m00666	M_adpac	adipic acid	C6H8O4				HMDB00393		1S/C6H8O4/c7-5(8)3-1-2-4-6(9)10/h1-2H,3-4H2,(H,7,8)(H,9,10)/b2-1+	C6H8O4		OC(=O)C\C=C\CC(O)=O	144.042		Aldrin_Med	n_51	12.09	143.035	144.042	85.028	51	5.14115e+09	6.27025e+09	4.93878e+09	3.76636e+09	4.44737e+09	3.70298e+09		-8.84619e+09	-1.22156e+08		1	1	4.113533525298232e-05	P
M_m01383	M_ala_B	beta-alanine	C3H7NO2	InChI=1S/C3H7NO2/c4-2-1-3(5)6/h1-2,4H2,(H,5,6)	HC00100		HMDB00056	C00099	1S/C3H7NO2/c4-2-1-3(5)6/h1-2,4H2,(H,5,6)	C3H7NO2	16958	NCCC(O)=O	89.048		Aldrin_Cell	n_2	10.2	88.04	89.048	30.034	2.12036e+07	3.22158e+07	1.32868e+07	1.76126e+07	2.08355e+07	2.23822e+07	-1.95867e+06		-1.38986e+07	9.9813e+06		0	0	0.793048128342246	C
M_m01638	M_ala_D	D-alanine	C3H7NO2	InChI=1S/C3H7NO2/c1-2(4)3(5)6/h2H,4H2,1H3,(H,5,6)/t2-/m1/s1			HMDB00056	C00099	1S/C3H7NO2/c4-2-1-3(5)6/h1-2,4H2,(H,5,6)	C3H7NO2	16958	NCCC(O)=O	89.048		Aldrin_Cell	n_2	10.2	88.04	89.048	30.034	2.12036e+07	3.22158e+07	1.32868e+07	1.76126e+07	2.08355e+07	2.23822e+07	-1.95867e+06		-1.38986e+07	9.9813e+06		0	0	0.793048128342246	C
M_m01307	M_ala_L	L-alanine	C3H7NO2	InChI=1S/C3H7NO2/c1-2(4)3(5)6/h2H,4H2,1H3,(H,5,6)/t2-/m0/s1	HC00048		HMDB00056	C00099	1S/C3H7NO2/c4-2-1-3(5)6/h1-2,4H2,(H,5,6)	C3H7NO2	16958	NCCC(O)=O	89.048		Aldrin_Cell	n_2	10.2	88.04	89.048	30.034	2.12036e+07	3.22158e+07	1.32868e+07	1.76126e+07	2.08355e+07	2.23822e+07	-1.95867e+06		-1.38986e+07	9.9813e+06		0	0	0.793048128342246	C
M_m01369	M_asn_L	L-asparagine	C4H8N2O3	InChI=1S/C4H8N2O3/c5-2(4(8)9)1-3(6)7/h2H,1,5H2,(H2,6,7)(H,8,9)/t2-/m0/s1	HC00148		HMDB00026	C02642	1S/C4H8N2O3/c5-4(9)6-2-1-3(7)8/h1-2H2,(H,7,8)(H3,5,6,9)	C4H8N2O3	18261	NC(=O)NCCC(O)=O	132.053		Aldrin_Cell	n_29	14.79	131.046	132.053	73.039	3.5908e+06	7.55662e+06	-99932.9	7.63279e+06	7.8501e+06	1.26479e+07	5.69445e+06		-969500	1.23584e+07		1	1	4.113533525298232e-05	P
M_m00760	M_bamppald	beta-Aminopropion aldehyde	C3H8NO	InChI=1/C3H7NO/c4-2-1-3-5/h3H,1-2,4H2		C05665	HMDB01106	C05665	1S/C3H7NO/c4-2-1-3-5/h3H,1-2,4H2	C3H7NO	18090	NCCC=O	73.053		Aldrin_Med	n_152	14.35	231.06	232.067	173.053	152	203409	4.88461e+08	-1.23052e+06	469479	3.66461e+06	6.68126e+08		-1.15974e+09	1.01608e+09		0	1	0.058288770053476	P
M_m02123	M_bgly	N-benzoylglycinate	C9H8NO3	InChI=1S/C9H9NO3/c11-8(12)6-10-9(13)7-4-2-1-3-5-7/h1-5H,6H2,(H,10,13)(H,11,12)/p-1		C01586	HMDB00714	C01586	1S/C9H9NO3/c11-8(12)6-10-9(13)7-4-2-1-3-5-7/h1-5H,6H2,(H,10,13)(H,11,12)	C9H9NO3	18089	OC(=O)CNC(=O)C1=CC=CC=C1	179.058		Aldrin_Med	n_96	4.3	178.051	179.058	120.044	96	8.37885e+08	8.15985e+08	6.80284e+08	4.88697e+08	5.41648e+08	1.09555e+09		-9.07807e+09	1.0733e+10		0	0	0.289798436857260	P
M_m01380	M_bz	benzoate	C7H5O2	InChI=1S/C7H6O2/c8-7(9)6-4-2-1-3-5-6/h1-5H,(H,8,9)/p-1		C00180	HMDB01870	C00180	1S/C7H6O2/c8-7(9)6-4-2-1-3-5-6/h1-5H,(H,8,9)	C7H6O2	30746	OC(=O)C1=CC=CC=C1	122.037		Aldrin_Cell	n_21	3.64	121.029	122.037	63.023	3.20992e+07	2.40404e+07	2.10669e+07	2.64904e+07	4.64988e+07	4.92234e+07	1.5002e+07		-3.11942e+06	3.31235e+07		1	1	0.004895104895105	P
M_m02614	M_C01601	nonanoate	C9H17O2	InChI=1S/C9H18O2/c1-2-3-4-5-6-7-8-9(10)11/h2-8H2,1H3,(H,10,11)/p-1		C01601	HMDB00847	C01601	1S/C9H18O2/c1-2-3-4-5-6-7-8-9(10)11/h2-8H2,1H3,(H,10,11)	C9H18O2	29019	CCCCCCCCC(O)=O	158.131		Aldrin_Cell	n_48	3.22	157.123	158.131	99.117	7.58889e+07	4.77458e+07	6.4028e+07	7.43319e+07	1.08456e+08	7.22456e+07	2.24569e+07		-1.20031e+07	5.69169e+07		0	1	0.058288770053476	P
M_m00169	M_C02356	(S)-2-Aminobutanoate	C4H9NO2	InChI=1S/C4H9NO2/c1-2-3(5)4(6)7/h3H,2,5H2,1H3,(H,6,7)/t3-/m0/s1		C02356	HMDB00452	C02356	1S/C4H9NO2/c1-2-3(5)4(6)7/h3H,2,5H2,1H3,(H,6,7)/t3-/m0/s1	C4H9NO2	35619	CC[C@H](N)C(O)=O	103.063		Aldrin_Cell	n_9	10.6	102.056	103.063	44.049	9.00583e+06	9.71991e+06	1.11205e+06	-112989	2.15037e+06	1.70006e+07	-266600		-1.43399e+07	1.38067e+07		0	0	0.793048128342246	C
M_m01372	M_C08261	Azelaic acid	C9H14O4	InChI=1S/C9H16O4/c10-8(11)6-4-2-1-3-5-7-9(12)13/h1-7H2,(H,10,11)(H,12,13)		C08261	HMDB00784	C08261	1S/C9H16O4/c10-8(11)6-4-2-1-3-5-7-9(12)13/h1-7H2,(H,10,11)(H,12,13)	C9H16O4	48131	OC(=O)CCCCCCCC(O)=O	188.105		Aldrin_Cell	n_62	4.29	187.097	188.105	129.091	381250	-3680.37	-87676.4	2.02321e+07	7.7637e+06	-117708	9.19608e+06		-1.31469e+06	1.97068e+07		0	0	0.289798436857260	P
M_m02635	M_c4crn	butyryl carnitine	C11H21NO4				HMDB00736		1S/C11H21NO4/c1-8(2)11(15)16-9(6-10(13)14)7-12(3,4)5/h8-9H,6-7H2,1-5H3	C11H21NO4		CC(C)C(=O)OC(CC([O-])=O)C[N+](C)(C)C	231.147		Aldrin_Cell	p_64	9.79	232.154	231.147	213.113	-110208	16057	134834	105437	4121.9	2.5842e+07	8.63695e+06		-6.37392e+06	2.36478e+07		0	0	0.289798436857260	P
M_m00923	M_cala	N-carbamoyl-beta-alaninate	C4H7N2O3	InChI=1S/C4H8N2O3/c5-4(9)6-2-1-3(7)8/h1-2H2,(H,7,8)(H3,5,6,9)/p-1	HC00975	C02642	HMDB00026	C02642	1S/C4H8N2O3/c5-4(9)6-2-1-3(7)8/h1-2H2,(H,7,8)(H3,5,6,9)	C4H8N2O3	18261	NC(=O)NCCC(O)=O	132.053		Aldrin_Cell	n_29	14.79	131.046	132.053	73.039	3.5908e+06	7.55662e+06	-99932.9	7.63279e+06	7.8501e+06	1.26479e+07	5.69445e+06		-969500	1.23584e+07		1	1	4.113533525298232e-05	P
M_m01425	M_cdpchol	CDPcholine	C14H25N4O11P2	InChI=1S/C14H26N4O11P2/c1-18(2,3)6-7-26-30(22,23)29-31(24,25)27-8-9-11(19)12(20)13(28-9)17-5-4-10(15)16-14(17)21/h4-5,9,11-13,19-20H,6-8H2,1-3H3,(H3-,15,16,21,22,23,24,25)/t9-,11-,12-,13-/m1/s1	HC00263	C00307	HMDB01413	C00307	1S/C14H26N4O11P2/c1-18(2,3)6-7-26-30(22,23)29-31(24,25)27-8-9-11(19)12(20)13(28-9)17-5-4-10(15)16-14(17)21/h4-5,9,11-13,19-20H,6-8H2,1-3H3,(H3-,15,16,21,22,23,24,25)/t9-,11-,12-,13-/m1/s1	C14H26N4O11P2	16436	C[N+](C)(C)CCOP([O-])(=O)OP(O)(=O)OC[C@H]1O[C@H]([C@H](O)[C@@H]1O)N1C=CC(N)=NC1=O	488.107		Control_Cell	p_235	14.31	489.114	488.107	470.073	235	48359.8	-20248.8	1.06027e+07	81542.5	1.88946e+06	9.58537e+06		-1.08517e+07	1.14687e+07		0	0	0.289798436857260	P
M_m02766	M_CE0932	pristanate	C19H37O2			CE0932	HMDB61710		1S/C19H38O2/c1-18(2)16-14-12-10-8-6-4-3-5-7-9-11-13-15-17-19(20)21/h18H,3-17H2,1-2H3,(H,20,21)/p-1	C19H37O2		CC(C)CCCCCCCCCCCCCCCC([O-])=O	297.279		Aldrin_Cell	p_100	4.58	316.32	315.313	297.279	3.1055e+06	14120	8.28282e+06	109797	9.39938e+06	1.0168e+06	-292156		-9.59176e+06	9.00744e+06		0	0	0.793048128342246	C
M_m02478	M_CE2122	methyl indole-3-acetate	C11H11NO2	InChI=1/C11H11NO2/c1-14-11(13)6-8-7-12-10-5-3-2-4-9(8)10/h2-5,7,12H,6H2,1H3		CE2122	HMDB02302		1S/C11H11NO2/c13-11(14)6-5-8-7-12-10-4-2-1-3-9(8)10/h1-4,7,12H,5-6H2,(H,13,14)	C11H11NO2		OC(=O)CCC1=CNC2=CC=CC=C12	189.079		Aldrin_Med	p_113	7.95	190.086	189.079	171.045	113	181534	5.70648e+09	4.02257e+09	2.22645e+10	2.19649e+10	1.01509e+10		-4.61526e+08	1.21312e+08		1	1	4.113533525298232e-05	P
M_m00077	M_CE2416	(2R,6S,10S)-pristanate	C19H37O2			CE2416	HMDB61710		1S/C19H38O2/c1-18(2)16-14-12-10-8-6-4-3-5-7-9-11-13-15-17-19(20)21/h18H,3-17H2,1-2H3,(H,20,21)/p-1	C19H37O2		CC(C)CCCCCCCCCCCCCCCC([O-])=O	297.279		Aldrin_Cell	p_100	4.58	316.32	315.313	297.279	3.1055e+06	14120	8.28282e+06	109797	9.39938e+06	1.0168e+06	-292156		-9.59176e+06	9.00744e+06		0	0	0.793048128342246	C
M_m01846	M_CE2847	fructoseglycine	C8H15NO7	InChI=1S/C8H15NO7/c10-3-5(12)8(16)7(15)4(11)1-9-2-6(13)14/h5,7-10,12,15-16H,1-3H2,(H,13,14)/t5-,7-,8-/m1/s1		CE2847	HMDB37848		1/C8H15NO7/c10-2-4-6(13)7(14)8(15,16-4)3-9-1-5(11)12/h4,6-7,9-10,13-15H,1-3H2,(H,11,12)/t4-,6-,7+,8?/s2	C8H15NO7		OC[C@H]1OC(O)(CNCC(O)=O)[C@@H](O)[C@@H]1O	237.085		Aldrin_Med	n_153	16.15	236.077	237.085	178.071	153	9.98389e+09	5.90933e+09	5.42448e+09	1.02794e+10	9.94603e+09	4.26918e+09		-1.42606e+09	3.84147e+08		0	0	0.793048128342246	P
M_m01250	M_CE4788	acetamidopropanal	C5H9NO2			CE4788	HMDB00162	C00148	1S/C5H9NO2/c7-5(8)4-2-1-3-6-4/h4,6H,1-3H2,(H,7,8)/t4-/m0/s1	C5H9NO2	17203	OC(=O)[C@@H]1CCCN1	115.063		Aldrin_Cell	n_15	12.05	114.056	115.063	56.049	2.68295e+07	3.35943e+07	1.79098e+07	2.12953e+07	3.42596e+07	4.7359e+07	8.19341e+06		-1.27054e+07	2.90922e+07		0	0	0.058288770053476	P
M_m00363	M_CE5526	13-oxy radical-octadecadienoate	C18H30O3			CE5526	HMDB04668	C14765	1S/C18H30O3/c1-2-3-11-14-17(19)15-12-9-7-5-4-6-8-10-13-16-18(20)21/h7,9,12,15H,2-6,8,10-11,13-14,16H2,1H3,(H,20,21)/b9-7-,15-12+	C18H30O3	902350	CCCCCC(=O)\C=C\C=C/CCCCCCCC(O)=O	294.219		Aldrin_Med	p_178	3.39	295.226	294.219	276.185	178	5.73719e+08	873297	3.12882e+08	1.77535e+09	1.32155e+09	2.9754e+08		-4.18675e+08	1.15468e+08		0	1	0.058288770053476	P
M_m00313	M_CE5527	12,13-epoxylinoleic acid radical	C18H30O3			CE5527	HMDB04668	C14765	1S/C18H30O3/c1-2-3-11-14-17(19)15-12-9-7-5-4-6-8-10-13-16-18(20)21/h7,9,12,15H,2-6,8,10-11,13-14,16H2,1H3,(H,20,21)/b9-7-,15-12+	C18H30O3	902350	CCCCCC(=O)\C=C\C=C/CCCCCCCC(O)=O	294.219		Aldrin_Med	p_178	3.39	295.226	294.219	276.185	178	5.73719e+08	873297	3.12882e+08	1.77535e+09	1.32155e+09	2.9754e+08		-4.18675e+08	1.15468e+08		0	1	0.058288770053476	P
M_m01292	M_CE5536	adrenochrome	C9H9NO3			CE5536	HMDB00714	C01586	1S/C9H9NO3/c11-8(12)6-10-9(13)7-4-2-1-3-5-7/h1-5H,6H2,(H,10,13)(H,11,12)	C9H9NO3	18089	OC(=O)CNC(=O)C1=CC=CC=C1	179.058		Aldrin_Med	n_96	4.3	178.051	179.058	120.044	96	8.37885e+08	8.15985e+08	6.80284e+08	4.88697e+08	5.41648e+08	1.09555e+09		-9.07807e+09	1.0733e+10		0	0	0.289798436857260	P
M_m01293	M_CE5541	adrenochrome o-semiquinone	C9H9NO3			CE5541	HMDB00714	C01586	1S/C9H9NO3/c11-8(12)6-10-9(13)7-4-2-1-3-5-7/h1-5H,6H2,(H,10,13)(H,11,12)	C9H9NO3	18089	OC(=O)CNC(=O)C1=CC=CC=C1	179.058		Aldrin_Med	n_96	4.3	178.051	179.058	120.044	96	8.37885e+08	8.15985e+08	6.80284e+08	4.88697e+08	5.41648e+08	1.09555e+09		-9.07807e+09	1.0733e+10		0	0	0.289798436857260	P
M_m02361	M_CE5665	leukoaminochrome	C8H9NO2	InChI=1/C8H9NO2/c10-7-3-5-1-2-9-6(5)4-8(7)11/h3-4,9-11H,1-2H2		CE5665	HMDB01859		1S/C8H9NO2/c1-6(10)9-7-2-4-8(11)5-3-7/h2-5,11H,1H3,(H,9,10)	C8H9NO2	46195	CC(=O)NC1=CC=C(O)C=C1	151.063		Aldrin_Med	p_71	6.79	152.07	151.063	133.029	71	2.5167e+08	1.40077e+06	124854	2.16127e+08	8.00238e+07	7.16855e+07		-1.95171e+09	7.14861e+09		0	0	0.289798436857260	P
M_m01626	M_cgly	L-cysteinylglycine	C5H10N2O3S	InChI=1S/C5H10N2O3S/c6-3(2-11)5(10)7-1-4(8)9/h3,11H,1-2,6H2,(H,7,10)(H,8,9)/t3-/m0/s1	HC00784	C01419	HMDB00078	C01419	1S/C5H10N2O3S/c6-3(2-11)5(10)7-1-4(8)9/h3,11H,1-2,6H2,(H,7,10)(H,8,9)/t3-/m0/s1	C5H10N2O3S	4047	N[C@@H](CS)C(=O)NCC(O)=O	178.041		Aldrin_Cell	p_39	10.47	179.048	178.041	160.007	5.31964e+07	5.01713e+07	3.82132e+07	2.70562e+07	7.42115e+07	3.11021e+08	9.02361e+07		-6.98594e+07	2.50332e+08		0	0	0.289798436857260	P
M_m01587	M_cit	Citrate	C6H5O7	InChI=1S/C6H8O7/c7-3(8)1-6(13,5(11)12)2-4(9)10/h13H,1-2H2,(H,7,8)(H,9,10)(H,11,12)/p-3	HC00153	C00158	HMDB00094	C00158	1S/C6H8O7/c7-3(8)1-6(13,5(11)12)2-4(9)10/h13H,1-2H2,(H,7,8)(H,9,10)(H,11,12)	C6H8O7	30769	OC(=O)CC(O)(CC(O)=O)C(O)=O	192.027		Aldrin_Med	n_106	16.23	191.019	192.027	133.013	106	2.4848e+09	2.34755e+09	1.94799e+09	9.02416e+08	2.14566e+09	2.76791e+09		-6.83918e+09	1.83474e+09		0	0	0.793048128342246	P
M_m01597	M_coa	Coenzyme A	C21H32N7O16P3S	InChI=1S/C21H36N7O16P3S/c1-21(2,16(31)19(32)24-4-3-12(29)23-5-6-48)8-41-47(38,39)44-46(36,37)40-7-11-15(43-45(33,34)35)14(30)20(42-11)28-10-27-13-17(22)25-9-26-18(13)28/h9-11,14-16,20,30-31,48H,3-8H2,1-2H3,(H,23,29)(H,24,32)(H,36,37)(H,38,39)(H2,22,25,26)(H2,33,34,35)/p-4/t11-,14-,15-,16+,20-/m1/s1	HC00020	C00010	HMDB01423	C00010	1S/C21H36N7O16P3S/c1-21(2,16(31)19(32)24-4-3-12(29)23-5-6-48)8-41-47(38,39)44-46(36,37)40-7-11-15(43-45(33,34)35)14(30)20(42-11)28-10-27-13-17(22)25-9-26-18(13)28/h9-11,14-16,20,30-31,48H,3-8H2,1-2H3,(H,23,29)(H,24,32)(H,36,37)(H,38,39)(H2,22,25,26)(H2,33,34,35)/t11-,14-,15-,16?,20-/m1/s1	C21H36N7O16P3S	1146900	CC(C)(COP(O)(=O)OP(O)(=O)OC[C@H]1O[C@H]([C@H](O)[C@@H]1OP(O)(O)=O)N1C=NC2=C1N=CN=C2N)C(O)C(=O)NCCC(=O)NCCS	767.115		Control_Cell	p_397	6.91	768.122	767.115	749.081	397	634269	527387	5.21403e+06	226449	2.22232e+06	4.36531e+06		-4.59924e+06	4.89151e+06		0	0	0.793048128342246	P
M_m01617	M_coumarin	coumarin	C9H6O2	InChI=1S/C9H6O2/c10-9-6-5-7-3-1-2-4-8(7)11-9/h1-6H			HMDB01218	C05851	1S/C9H6O2/c10-9-6-5-7-3-1-2-4-8(7)11-9/h1-6H	C9H6O2	28794	O=C1OC2=CC=CC=C2C=C1	146.037		Aldrin_Med	p_62	9.58	147.044	146.037	128.003	62	1.3866e+08	1.25083e+09	2.20254e+06	1.60926e+08	6.20502e+07	1.33128e+09		-1.23181e+09	3.35597e+08		0	0	0.289798436857260	P
M_m02348	M_crn	L-Carnitine	C7H15NO3	InChI=1S/C7H15NO3/c1-8(2,3)5-6(9)4-7(10)11/h6,9H,4-5H2,1-3H3/t6-/m1/s1	HC00270	C00318	HMDB00062	C00318	1S/C7H15NO3/c1-8(2,3)5-6(9)4-7(10)11/h6,9H,4-5H2,1-3H3/t6-/m1/s1	C7H15NO3	11060	C[N+](C)(C)C[C@H](O)CC([O-])=O	161.105		Aldrin_Med	p_83	14.65	162.112	161.105	143.071	83	2.48572e+09	2.62236e+09	-501474	3.70401e+09	1.67579e+09	1.96652e+09		-1.0355e+10	8.97521e+09		0	0	0.793048128342246	P
M_m01621	M_crtn	creatinine	C4H7N3O	InChI=1S/C4H7N3O/c1-7-2-3(8)6-4(7)5/h2H2,1H3,(H2,5,6,8)			HMDB00562	C00791	1S/C4H7N3O/c1-7-2-3(8)6-4(7)5/h2H2,1H3,(H2,5,6,8)	C4H7N3O	16737	CN1CC(=O)NC1=N	113.059		Aldrin_Cell	p_10	7.81	114.066	113.059	95.025	56770.9	6.3858e+06	-45039.1	-64921.9	77492.9	1771.25	-2.12773e+06		-5.88279e+06	1.62733e+06		0	0	0.289798436857260	C
M_m01628	M_cys_L	L-cysteine	C3H7NO2S	InChI=1S/C3H7NO2S/c4-2(1-7)3(5)6/h2,7H,1,4H2,(H,5,6)/t2-/m0/s1	HC00099		HMDB00574	C00097	1S/C3H7NO2S/c4-2(1-7)3(5)6/h2,7H,1,4H2,(H,5,6)/t2-/m0/s1	C3H7NO2S	17561	N[C@@H](CS)C(O)=O	121.02		Aldrin_Med	n_32	16.45	120.012	121.02	62.006	32	7.71355e+08	9.64284e+08	4.86829e+08	2.46463e+08	3.4225e+08	9.34056e+08		-1.59548e+09	8.84002e+08		0	1	0.058288770053476	P
M_m01680	M_dgdp	dGDP	C10H12N5O10P2	InChI=1S/C10H15N5O10P2/c11-10-13-8-7(9(17)14-10)12-3-15(8)6-1-4(16)5(24-6)2-23-27(21,22)25-26(18,19)20/h3-6,16H,1-2H2,(H,21,22)(H2,18,19,20)(H3,11,13,14,17)/p-3/t4-,5+,6+/m0/s1	HC00305	C00361	HMDB00960	C00361	1S/C10H15N5O10P2/c11-10-13-8-7(9(17)14-10)12-3-15(8)6-1-4(16)5(24-6)2-23-27(21,22)25-26(18,19)20/h3-6,16H,1-2H2,(H,21,22)(H2,18,19,20)(H3,11,13,14,17)/t4-,5+,6+/m0/s1	C10H15N5O10P2	28862	NC1=NC2=C(N=CN2[C@H]2C[C@H](O)[C@@H](COP(O)(=O)OP(O)(O)=O)O2)C(=O)N1	427.029		Aldrin_Cell	p_174	10.28	428.036	427.029	408.995	144036	-126061	-75556.1	-58576.9	108191	3.07423e+07	1.02832e+07		-7.59537e+06	2.81617e+07		0	1	0.058288770053476	P
M_m01686	M_dgmp	dGMP	C10H12N5O7P	InChI=1S/C10H14N5O7P/c11-10-13-8-7(9(17)14-10)12-3-15(8)6-1-4(16)5(22-6)2-21-23(18,19)20/h3-6,16H,1-2H2,(H2,18,19,20)(H3,11,13,14,17)/p-2/t4-,5+,6+/m0/s1	HC00306	C00362	HMDB01044	C00362	1S/C10H14N5O7P/c11-10-13-8-7(9(17)14-10)12-3-15(8)6-1-4(16)5(22-6)2-21-23(18,19)20/h3-6,16H,1-2H2,(H2,18,19,20)(H3,11,13,14,17)/t4-,5+,6+/m0/s1	C10H14N5O7P	16192	NC1=NC2=C(N=CN2[C@H]2C[C@H](O)[C@@H](COP(O)(O)=O)O2)C(=O)N1	347.063		Aldrin_Cell	n_153	8.84	346.056	347.063	288.049	-74680.1	900.487	35397.6	-78059.6	-89903.2	3.20371e+07	1.06358e+07		-7.96557e+06	2.92372e+07		0	0	0.289798436857260	P
M_m01688	M_dgtp	dGTP	C10H12N5O13P3	InChI=1S/C10H16N5O13P3/c11-10-13-8-7(9(17)14-10)12-3-15(8)6-1-4(16)5(26-6)2-25-30(21,22)28-31(23,24)27-29(18,19)20/h3-6,16H,1-2H2,(H,21,22)(H,23,24)(H2,18,19,20)(H3,11,13,14,17)/t4-,5+,6+/m0/s1	HC00252	C00286	HMDB01440	C00286	1S/C10H16N5O13P3/c11-10-13-8-7(9(17)14-10)12-3-15(8)6-1-4(16)5(26-6)2-25-30(21,22)28-31(23,24)27-29(18,19)20/h3-6,16H,1-2H2,(H,21,22)(H,23,24)(H2,18,19,20)(H3,11,13,14,17)/t4-,5+,6+/m0/s1	C10H16N5O13P3	16497	NC1=NC2=C(N=CN2[C@H]2C[C@H](O)[C@@H](COP(O)(=O)OP(O)(=O)OP(O)(O)=O)O2)C(=O)N1	506.996		Aldrin_Cell	n_201	13.87	505.989	506.996	447.982	2.76005e+07	3.64064e+07	2.1043e+07	7.11885e+06	2.21047e+07	2.24941e+07	-1.11108e+07		-2.75865e+07	5.36495e+06		0	1	0.058288770053476	C
M_m01984	M_dha	glycerone	C3H6O3	InChI=1S/C3H6O3/c4-1-3(6)2-5/h4-5H,1-2H2	HC00175	C00184	HMDB01882	C00184	1S/C3H6O3/c4-1-3(6)2-5/h4-5H,1-2H2	C3H6O3	16016	OCC(=O)CO	90.032		Aldrin_Cell	n_3	6.72	89.024	90.032	31.018	5.86747e+08	6.00598e+08	3.13168e+08	6.32394e+08	7.64614e+08	4.00608e+08	9.90348e+07		-2.47321e+08	4.45391e+08		0	1	0.058288770053476	P
M_m01708	M_dmgly	N,N-dimethylglycine	C4H9NO2	InChI=1S/C4H9NO2/c1-5(2)3-4(6)7/h3H2,1-2H3,(H,6,7)		C01026	HMDB00092	C01026	1S/C4H9NO2/c1-5(2)3-4(6)7/h3H2,1-2H3,(H,6,7)	C4H9NO2	17724	CN(C)CC(O)=O	103.063		Aldrin_Cell	n_9	10.6	102.056	103.063	44.049	9.00583e+06	9.71991e+06	1.11205e+06	-112989	2.15037e+06	1.70006e+07	-266600		-1.43399e+07	1.38067e+07		0	0	0.793048128342246	C
M_m01733	M_dolp_L	dolichyl phosphate(2-)	C1080H1758O40P10	InChI=1S/C15H29O4P/c1-13(2)7-5-8-14(3)9-6-10-15(4)11-12-19-20(16,17)18/h7,9,15H,5-6,8,10-12H2,1-4H3,(H2,16,17,18)/b14-9+		C00110	HMDB06353	C00110	1S/C15H29O4P/c1-13(2)7-5-8-14(3)9-6-10-15(4)11-12-19-20(16,17)18/h7,9,15H,5-6,8,10-12H2,1-4H3,(H2,16,17,18)/b14-9+	C15H29O4P	5280322		304.367		Aldrin_Cell	n_1	5.08	80.965	81.972	22.959	1.38786e+07	1.0784e+07	6.97161e+06	8.20273e+06	4.94474e+06	7.47998e+06	-3.66893e+06		-8.83961e+06	1.50176e+06		0	1	0.058288770053476	C
M_m01733	M_dolp_U	dolichyl phosphate(2-)	C1025H1670O40P10	InChI=1S/C15H29O4P/c1-13(2)7-5-8-14(3)9-6-10-15(4)11-12-19-20(16,17)18/h7,9,15H,5-6,8,10-12H2,1-4H3,(H2,16,17,18)/b14-9+		C00110	HMDB06353	C00110	1S/C15H29O4P/c1-13(2)7-5-8-14(3)9-6-10-15(4)11-12-19-20(16,17)18/h7,9,15H,5-6,8,10-12H2,1-4H3,(H2,16,17,18)/b14-9+	C15H29O4P	5280322		304.367		Aldrin_Cell	n_1	5.08	80.965	81.972	22.959	1.38786e+07	1.0784e+07	6.97161e+06	8.20273e+06	4.94474e+06	7.47998e+06	-3.66893e+06		-8.83961e+06	1.50176e+06		0	1	0.058288770053476	C
M_m02356	M_dopaqn	L-dopaquinone	C9H9NO4	InChI=1S/C9H9NO4/c10-6(9(13)14)3-5-1-2-7(11)8(12)4-5/h1-2,4,6H,3,10H2,(H,13,14)/t6-/m0/s1		C00822	HMDB01229	C00822	1S/C9H9NO4/c10-6(9(13)14)3-5-1-2-7(11)8(12)4-5/h1-2,4,6H,3,10H2,(H,13,14)/t6-/m0/s1	C9H9NO4	16852	N[C@@H](CC1=CC(=O)C(=O)C=C1)C(O)=O	195.053		Aldrin_Med	n_110	4.56	194.045	195.053	136.039	110	3.00749e+09	2.64891e+09	2.86957e+09	2.47842e+09	3.04887e+09	3.36495e+09		-1.98798e+09	1.37499e+09		0	0	0.289798436857260	P
M_m01778	M_elaid	elaidate	C18H33O2	InChI=1S/C18H34O2/c1-2-3-4-5-6-7-8-9-10-11-12-13-14-15-16-17-18(19)20/h9-10H,2-8,11-17H2,1H3,(H,19,20)/p-1/b10-9+	HC00830		HMDB02080	C08363	1S/C18H34O2/c1-2-3-4-5-6-7-8-9-10-11-12-13-14-15-16-17-18(19)20/h12-13H,2-11,14-17H2,1H3,(H,19,20)/p-1/b13-12-	C18H33O2	32375	CCCCCCCCCCC\C=C/CCCCC([O-])=O	281.248		Aldrin_Cell	p_93	3.46	300.289	299.282	281.248	3.26522e+06	408080	121888	-19640.6	4.09129e+06	690174	322214		-3.61326e+06	4.25769e+06		0	0	0.793048128342246	P
M_m02359	M_eryth	L-erythrulose	C4H8O4	InChI=1S/C4H8O4/c5-1-3(7)4(8)2-6/h3,5-7H,1-2H2/t3-/m0/s1			HMDB00337		1S/C4H8O4/c5-2-3(6)1-4(7)8/h3,5-6H,1-2H2,(H,7,8)	C4H8O4		OCC(O)CC(O)=O	120.042		Aldrin_Cell	n_20	16.03	119.035	120.042	61.028	2.45428e+08	2.49402e+08	3.51805e+08	2.81104e+08	4.2996e+08	2.73409e+08	4.59465e+07		-1.02604e+08	1.94497e+08		0	1	0.058288770053476	P
M_m01795	M_estroneglc	estrone 3-glucosiduronic acid	C24H30O8				HMDB04483	C11133	1S/C24H30O8/c1-24-9-8-14-13-5-3-12(10-11(13)2-4-15(14)16(24)6-7-17(24)25)31-23-20(28)18(26)19(27)21(32-23)22(29)30/h3,5,10,14-16,18-21,23,26-28H,2,4,6-9H2,1H3,(H,29,30)/t14-,15-,16+,18+,19+,20-,21+,23-,24+/m1/s1	C24H30O8	28919	[H][C@@]12CCC(=O)[C@@]1(C)CC[C@]1([H])C3=CC=C(O[C@@H]4O[C@@H]([C@@H](O)[C@H](O)[C@H]4O)C(O)=O)C=C3CC[C@@]21[H]	446.194		Aldrin_Cell	n_187	3.2	445.187	446.194	387.18	3.1921e+06	317323	1.78184e+07	-66865.1	9.25872e+06	2.55675e+07	4.47717e+06		-1.78827e+07	2.6837e+07		0	0	0.793048128342246	P
M_m01840	M_fru	D-Fructose	C6H12O6		HC00097	C00095	HMDB00122	C00031	1S/C6H12O6/c7-1-2-3(8)4(9)5(10)6(11)12-2/h2-11H,1H2/t2-,3-,4+,5-,6?/m1/s1	C6H12O6	4167	OC[C@H]1OC(O)[C@H](O)[C@@H](O)[C@@H]1O	180.063		Aldrin_Cell	n_59	14.62	179.056	180.063	121.049	6.6435e+07	8.88725e+07	6.07711e+07	8.74245e+07	8.41755e+07	7.91144e+07	1.15453e+07		-7.50424e+06	3.05947e+07		0	0	0.289798436857260	P
M_m01862	M_fum	Fumarate	C4H2O4	InChI=1S/C4H4O4/c5-3(6)1-2-4(7)8/h1-2H,(H,5,6)(H,7,8)/p-2/b2-1+	HC00120	C00122	HMDB00134	C00122	1S/C4H4O4/c5-3(6)1-2-4(7)8/h1-2H,(H,5,6)(H,7,8)/b2-1+	C4H4O4	18012	OC(=O)\C=C\C(O)=O	116.011		Aldrin_Cell	n_16	6.91	115.004	116.011	56.997	3.77159e+06	6.90102e+06	-90087.5	4.33128e+06	3.81615e+06	2.79977e+06	121557		-4.15969e+06	4.4028e+06		0	0	0.793048128342246	P
M_m01910	M_gal	D-Galactose	C6H12O6				HMDB00122	C00031	1S/C6H12O6/c7-1-2-3(8)4(9)5(10)6(11)12-2/h2-11H,1H2/t2-,3-,4+,5-,6?/m1/s1	C6H12O6	4167	OC[C@H]1OC(O)[C@H](O)[C@@H](O)[C@@H]1O	180.063		Aldrin_Cell	n_59	14.62	179.056	180.063	121.049	6.6435e+07	8.88725e+07	6.07711e+07	8.74245e+07	8.41755e+07	7.91144e+07	1.15453e+07		-7.50424e+06	3.05947e+07		0	0	0.289798436857260	P
M_m01685	M_glac	D-glucurono-6,3-lactone	C6H8O6	InChI=1S/C6H8O6/c7-1-2(8)5-3(9)4(10)6(11)12-5/h1-5,8-10H/t2-,3+,4-,5+/m0/s1			HMDB00044	C00072	1S/C6H8O6/c7-1-2(8)5-3(9)4(10)6(11)12-5/h2,5,7-10H,1H2/t2-,5+/m0/s1	C6H8O6	17208	[H][C@@]1(OC(=O)C(O)=C1O)[C@@H](O)CO	176.032		Aldrin_Med	n_94	9.04	175.024	176.032	117.018	94	5.62102e+09	1.28922e+09	3.56576e+09	5.45199e+09	5.91222e+09	1.5554e+09		-2.78711e+10	1.31629e+10		0	0	0.289798436857260	P
M_m01965	M_glc_D	D-glucose	C6H12O6	InChI=1S/C6H12O6/c7-1-2-3(8)4(9)5(10)6(11)12-2/h2-11H,1H2/t2-,3-,4+,5-,6?/m1/s1	HC00040		HMDB00122	C00031	1S/C6H12O6/c7-1-2-3(8)4(9)5(10)6(11)12-2/h2-11H,1H2/t2-,3-,4+,5-,6?/m1/s1	C6H12O6	4167	OC[C@H]1OC(O)[C@H](O)[C@@H](O)[C@@H]1O	180.063		Aldrin_Cell	n_59	14.62	179.056	180.063	121.049	6.6435e+07	8.88725e+07	6.07711e+07	8.74245e+07	8.41755e+07	7.91144e+07	1.15453e+07		-7.50424e+06	3.05947e+07		0	0	0.289798436857260	P
M_m01683	M_glcn	D-gluconate	C6H11O7	InChI=1S/C6H12O7/c7-1-2(8)3(9)4(10)5(11)6(12)13/h2-5,7-11H,1H2,(H,12,13)/p-1/t2-,3-,4+,5-/m1/s1		C00257	HMDB00625	C00257	1S/C6H12O7/c7-1-2(8)3(9)4(10)5(11)6(12)13/h2-5,7-11H,1H2,(H,12,13)/t2-,3-,4+,5-/m1/s1	C6H12O7	33198	OC[C@@H](O)[C@@H](O)[C@H](O)[C@@H](O)C(O)=O	196.058		Aldrin_Med	n_112	10.35	195.051	196.058	137.044	112	4.56331e+09	2.3264e+10	6.6722e+09	-3.1298e+06	4.82729e+08	3.18557e+10		-3.50993e+09	3.82014e+09		0	0	0.289798436857260	P
M_m01975	M_gln_L	L-glutamine	C5H10N2O3	InChI=1S/C5H10N2O3/c6-3(5(9)10)1-2-4(7)8/h3H,1-2,6H2,(H2,7,8)(H,9,10)/t3-/m0/s1	HC00067		HMDB00641	C00064	1S/C5H10N2O3/c6-3(5(9)10)1-2-4(7)8/h3H,1-2,6H2,(H2,7,8)(H,9,10)/t3-/m0/s1	C5H10N2O3	18050	N[C@@H](CCC(N)=O)C(O)=O	146.069		Aldrin_Med	n_56	14.14	145.062	146.069	87.055	56	1.98265e+09	1.05925e+09	1.61802e+09	2.72672e+09	2.33595e+09	1.04833e+09		-2.11305e+10	9.14842e+09		0	0	0.289798436857260	P
M_m01974	M_glu_L	L-glutamate(1-)	C5H8NO4	InChI=1S/C5H9NO4/c6-3(5(9)10)1-2-4(7)8/h3H,1-2,6H2,(H,7,8)(H,9,10)/p-1/t3-/m0/s1	HC00034	C00025	HMDB00148	C00025	1S/C5H9NO4/c6-3(5(9)10)1-2-4(7)8/h3H,1-2,6H2,(H,7,8)(H,9,10)/t3-/m0/s1	C5H9NO4	16015	N[C@@H](CCC(O)=O)C(O)=O	147.053		Aldrin_Cell	n_42	10.17	146.046	147.053	88.039	2.17012e+08	2.59754e+08	1.37403e+08	1.40368e+08	2.19223e+08	3.62987e+08	3.61364e+07		-1.38834e+08	2.11107e+08		0	0	0.289798436857260	P
M_m02374	M_glu5sa	L-Glutamate 5-semialdehyde	C5H9NO3	InChI=1S/C5H9NO3/c6-4(5(8)9)2-1-3-7/h3-4H,1-2,6H2,(H,8,9)/t4-/m0/s1	HC00694	C01165	HMDB02104	C01165	1S/C5H9NO3/c6-4(5(8)9)2-1-3-7/h3-4H,1-2,6H2,(H,8,9)/t4-/m0/s1	C5H9NO3	17232	N[C@@H](CCC=O)C(O)=O	131.058		Aldrin_Cell	n_27	7.36	130.051	131.058	72.044	2.49941e+07	4.43969e+07	1.91999e+07	2.29588e+07	2.74942e+07	2.35603e+07	-4.85921e+06		-2.05193e+07	1.08009e+07		0	0	0.793048128342246	C
M_m01981	M_glyald	D-Glyceraldehyde	C3H6O3	InChI=1S/C3H6O3/c4-1-3(6)2-5/h1,3,5-6H,2H2/t3-/m0/s1	HC00436	C00577	HMDB00190	C00186	1S/C3H6O3/c1-2(4)3(5)6/h2,4H,1H3,(H,5,6)/t2-/m0/s1	C3H6O3	422	C[C@H](O)C(O)=O	90.032		Aldrin_Cell	n_3	6.72	89.024	90.032	31.018	5.86747e+08	6.00598e+08	3.13168e+08	6.32394e+08	7.64614e+08	4.00608e+08	9.90348e+07		-2.47321e+08	4.45391e+08		0	1	0.058288770053476	P
M_m01393	M_glyb	glycine betaine	C5H11NO2	InChI=1S/C5H11NO2/c1-6(2,3)4-5(7)8/h4H2,1-3H3	HC00515	C00719	HMDB00043	C00719	1S/C5H11NO2/c1-6(2,3)4-5(7)8/h4H2,1-3H3	C5H11NO2	17750	C[N+](C)(C)CC([O-])=O	117.079		Aldrin_Cell	p_12	11.35	118.086	117.079	99.045	-35802.5	23973.9	100516	-103091	-86576.3	8.17493e+07	2.7157e+07		-2.01641e+07	7.4478e+07		0	0	0.289798436857260	P
M_m02005	M_glygly	Glycyl-glycine	C4H8N2O3				HMDB00026	C02642	1S/C4H8N2O3/c5-4(9)6-2-1-3(7)8/h1-2H2,(H,7,8)(H3,5,6,9)	C4H8N2O3	18261	NC(=O)NCCC(O)=O	132.053		Aldrin_Cell	n_29	14.79	131.046	132.053	73.039	3.5908e+06	7.55662e+06	-99932.9	7.63279e+06	7.8501e+06	1.26479e+07	5.69445e+06		-969500	1.23584e+07		1	1	4.113533525298232e-05	P
M_m03172	M_glysar	Glycylsarcosine	C5H10N2O3				HMDB00641	C00064	1S/C5H10N2O3/c6-3(5(9)10)1-2-4(7)8/h3H,1-2,6H2,(H2,7,8)(H,9,10)/t3-/m0/s1	C5H10N2O3	18050	N[C@@H](CCC(N)=O)C(O)=O	146.069		Aldrin_Med	n_56	14.14	145.062	146.069	87.055	56	1.98265e+09	1.05925e+09	1.61802e+09	2.72672e+09	2.33595e+09	1.04833e+09		-2.11305e+10	9.14842e+09		0	0	0.289798436857260	P
M_m02027	M_gthox	Oxidized glutathione	C20H30N6O12S2	InChI=1S/C20H32N6O12S2/c21-9(19(35)36)1-3-13(27)25-11(17(33)23-5-15(29)30)7-39-40-8-12(18(34)24-6-16(31)32)26-14(28)4-2-10(22)20(37)38/h9-12H,1-8,21-22H2,(H,23,33)(H,24,34)(H,25,27)(H,26,28)(H,29,30)(H,31,32)(H,35,36)(H,37,38)/p-2/t9-,10-,11-,12-/m0/s1	HC00125	C00127	HMDB03337	C00127	1S/C20H32N6O12S2/c21-9(19(35)36)1-3-13(27)25-11(17(33)23-5-15(29)30)7-39-40-8-12(18(34)24-6-16(31)32)26-14(28)4-2-10(22)20(37)38/h9-12H,1-8,21-22H2,(H,23,33)(H,24,34)(H,25,27)(H,26,28)(H,29,30)(H,31,32)(H,35,36)(H,37,38)	C20H32N6O12S2	17858	NC(CCC(=O)NC(CSSCC(NC(=O)CCC(N)C(O)=O)C(=O)NCC(O)=O)C(=O)NCC(O)=O)C(O)=O	612.152		Aldrin_Cell	n_220	14.1	611.145	612.152	553.139	4.93046e+07	4.70976e+07	2.54768e+07	3.96977e+07	3.20943e+07	7.89594e+07	9.62415e+06		-2.86937e+07	4.7942e+07		0	0	0.793048128342246	P
M_m02026	M_gthrd	Reduced glutathione	C10H16N3O6S	InChI=1S/C10H17N3O6S/c11-5(10(18)19)1-2-7(14)13-6(4-20)9(17)12-3-8(15)16/h5-6,20H,1-4,11H2,(H,12,17)(H,13,14)(H,15,16)(H,18,19)/p-1/t5-,6-/m0/s1	HC00056	C00051	HMDB00125	C00051	1S/C10H17N3O6S/c11-5(10(18)19)1-2-7(14)13-6(4-20)9(17)12-3-8(15)16/h5-6,20H,1-4,11H2,(H,12,17)(H,13,14)(H,15,16)(H,18,19)/t5-,6-/m0/s1	C10H17N3O6S	16856	N[C@@H](CCC(=O)N[C@@H](CS)C(=O)NCC(O)=O)C(O)=O	307.084		Aldrin_Cell	n_135	10.56	306.076	307.084	248.07	7.29723e+08	8.11521e+08	5.96356e+08	5.29361e+08	9.92315e+08	1.91462e+09	4.32898e+08		-3.80917e+08	1.24671e+09		0	0	0.289798436857260	P
M_m02378	M_guln	L-gulonate	C6H11O7	InChI=1S/C6H12O7/c7-1-2(8)3(9)4(10)5(11)6(12)13/h2-5,7-11H,1H2,(H,12,13)/p-1/t2-,3+,4-,5-/m0/s1		C00800	HMDB03290	C00800	1S/C6H12O7/c7-1-2(8)3(9)4(10)5(11)6(12)13/h2-5,7-11H,1H2,(H,12,13)/t2-,3+,4-,5-/m1/s1	C6H12O7	16154	OC[C@@H](O)[C@H](O)[C@@H](O)[C@@H](O)C(O)=O	196.058		Aldrin_Med	n_112	10.35	195.051	196.058	137.044	112	4.56331e+09	2.3264e+10	6.6722e+09	-3.1298e+06	4.82729e+08	3.18557e+10		-3.50993e+09	3.82014e+09		0	0	0.289798436857260	P
M_m02039	M_h	proton	H	InChI=1S/p+1/i/hH	HC00083	C00080	HMDB59597	C00080	1S/p+1	H	15378	[H+]	1.008		Control_Cell	p_57	2.91	190.05	189.042	171.008	57	-42498	3.85763e+06	8918.79	1.77531e+06	-49309.9	538605		-3.68819e+06	2.64856e+06		0	0	0.793048128342246	P
M_m02040	M_h2o	H2O	H2O	InChI=1S/H2O/h1H2			HMDB02111	C00001	1S/H2O/h1H2	H2O	15377	O	18.011		Aldrin_Med	p_264	9.23	437.052	436.044	418.011	264	-6.39913e+06	-4.50019e+06	268065	438219	-1.36052e+06	9.29708e+09		-4.11719e+07	1.64358e+08		1	1	0.004895104895105	P
M_m02479	M_HC00900	Methylmalonate	C4H4O4	InChI=1S/C4H6O4/c1-2(3(5)6)4(7)8/h2H,1H3,(H,5,6)(H,7,8)		C02170	HMDB00202	C02170	1S/C4H6O4/c1-2(3(5)6)4(7)8/h2H,1H3,(H,5,6)(H,7,8)	C4H6O4	30860	CC(C(O)=O)C(O)=O	118.027		Aldrin_Cell	n_18	5.24	117.019	118.027	59.013	1.64688e+07	4.39323e+07	5.20227e+06	2.3569e+07	1.7762e+07	7.0597e+06	-5.73754e+06		-3.40338e+07	2.25587e+07		0	0	0.793048128342246	C
M_m01911	M_HC01111	Galactose-1P	C6H11O9P	InChI=1S/C6H13O9P/c7-1-2-3(8)4(9)5(10)6(14-2)15-16(11,12)13/h2-10H,1H2,(H2,11,12,13)/t2-,3+,4+,5-,6?/m1/s1			HMDB01127	C01236	1S/C6H11O9P/c7-3-2(1-14-16(11,12)13)15-6(10)5(9)4(3)8/h2-5,7-9H,1H2,(H2,11,12,13)/t2-,3-,4+,5-/m1/s1	C6H11O9P	16938	O[C@H]1[C@H](O)[C@@H](COP(O)(O)=O)OC(=O)[C@@H]1O	258.014		Aldrin_Cell	n_105	3.18	257.006	258.014	199	-30344.8	116360	2.32297e+06	220177	3.26859e+06	3.56949e+06	1.54975e+06		-1.62161e+06	4.72112e+06		1	1	0.004895104895105	P
M_m02657	M_HC02149	O-Propanoylcarnitine	C10H19NO4	InChI=1S/C10H19NO4/c1-5-10(14)15-8(6-9(12)13)7-11(2,3)4/h8H,5-7H2,1-4H3			HMDB00824	C03017	1S/C10H19NO4/c1-5-10(14)15-8(6-9(12)13)7-11(2,3)4/h8H,5-7H2,1-4H3	C10H19NO4	28867	CCC(=O)OC(CC([O-])=O)C[N+](C)(C)C	217.131		Aldrin_Cell	p_57	11.54	218.138	217.131	199.097	11823.1	-215391	92008	24647.8	360008	5.10379e+07	1.7178e+07		-1.23376e+07	4.66937e+07		1	1	0.004895104895105	P
M_m02125	M_his_L	L-histidine	C6H9N3O2	InChI=1S/C6H9N3O2/c7-5(6(10)11)1-4-2-8-3-9-4/h2-3,5H,1,7H2,(H,8,9)(H,10,11)/t5-/m0/s1	HC00133		HMDB00177	C00135	1S/C6H9N3O2/c7-5(6(10)11)1-4-2-8-3-9-4/h2-3,5H,1,7H2,(H,8,9)(H,10,11)/t5-/m0/s1	C6H9N3O2	15971	N[C@@H](CC1=CNC=N1)C(O)=O	155.069		Aldrin_Med	n_70	8.33	154.062	155.069	96.055	70	1.33877e+06	2.38594e+08	1.17827e+09	2.31938e+06	6.36144e+08	4.62709e+08		6.81385e+08	1.15656e+10		0	0	0.793048128342246	P
M_m02136	M_hom_L	L-homoserine	C4H9NO3	InChI=1S/C4H9NO3/c5-3(1-2-6)4(7)8/h3,6H,1-2,5H2,(H,7,8)/t3-/m0/s1	HC00239		HMDB00167	C00188	1S/C4H9NO3/c1-2(6)3(5)4(7)8/h2-3,6H,5H2,1H3,(H,7,8)/t2-,3+/m1/s1	C4H9NO3	16857	C[C@@H](O)[C@H](N)C(O)=O	119.058		Aldrin_Cell	n_19	14.73	118.051	119.058	60.044	1.07984e+07	1.63994e+07	1.97045e+06	6.5501e+06	1.06692e+07	48664.2	-3.96677e+06		-1.65957e+07	8.6622e+06		0	1	0.058288770053476	C
M_m02456	M_hpdca	margarate	C17H33O2	InChI=1S/C17H34O2/c1-2-3-4-5-6-7-8-9-10-11-12-13-14-15-16-17(18)19/h2-16H2,1H3,(H,18,19)/p-1			HMDB61709		1S/C17H34O2/c1-16(2)14-12-10-8-6-4-3-5-7-9-11-13-15-17(18)19/h16H,3-15H2,1-2H3,(H,18,19)/p-1	C17H33O2		CC(C)CCCCCCCCCCCCCC([O-])=O	269.248		Aldrin_Cell	p_90	4.99	288.289	287.282	269.248	1.83654e+07	7.19111e+06	3.9472e+07	41120.9	3.52331e+07	2.0582e+07	-3.05744e+06		-3.71285e+07	3.10136e+07		0	0	0.793048128342246	C
M_m02159	M_hxan	hypoxanthine	C5H4N4O	InChI=1S/C5H4N4O/c10-5-3-4(7-1-6-3)8-2-9-5/h1-2H,(H2,6,7,8,9,10)	HC00238	C00262	HMDB00157	C00262	1S/C5H4N4O/c10-5-3-4(7-1-6-3)8-2-9-5/h1-2H,(H2,6,7,8,9,10)	C5H4N4O	17368	OC1=NC=NC2=C1NC=N2	136.039		Aldrin_Med	n_110	4.56	194.045	195.053	136.039	110	3.00749e+09	2.64891e+09	2.86957e+09	2.47842e+09	3.04887e+09	3.36495e+09		-1.98798e+09	1.37499e+09		0	0	0.289798436857260	P
M_m02157	M_hyptaur	Hypotaurine	C2H7NO2S	InChI=1S/C2H7NO2S/c3-1-2-6(4)5/h1-3H2,(H,4,5)	HC00406	C00519	HMDB00965	C00519	1S/C2H7NO2S/c3-1-2-6(4)5/h1-3H2,(H,4,5)	C2H7NO2S	16668	NCCS(O)=O	109.02		Aldrin_Cell	n_11	12.7	108.012	109.02	50.006	495434	1.81882e+06	68396	-45743	131752	2.65808e+06	120478		-2.3046e+06	2.54556e+06		0	0	0.793048128342246	P
M_m02183	M_icit	Isocitrate	C6H5O7	InChI=1S/C6H8O7/c7-3(8)1-2(5(10)11)4(9)6(12)13/h2,4,9H,1H2,(H,7,8)(H,10,11)(H,12,13)/p-3	HC00266	C00311	HMDB00193	C00311	1S/C6H8O7/c7-3(8)1-2(5(10)11)4(9)6(12)13/h2,4,9H,1H2,(H,7,8)(H,10,11)(H,12,13)	C6H8O7	30887	OC(C(CC(O)=O)C(O)=O)C(O)=O	192.027		Aldrin_Med	n_106	16.23	191.019	192.027	133.013	106	2.4848e+09	2.34755e+09	1.94799e+09	9.02416e+08	2.14566e+09	2.76791e+09		-6.83918e+09	1.83474e+09		0	0	0.793048128342246	P
M_m02168	M_id3acald	indol-3-ylacetaldehyde	C10H9NO	InChI=1S/C10H9NO/c12-6-5-8-7-11-10-4-2-1-3-9(8)10/h1-4,6-7,11H,5H2		C00637	HMDB01190	C00637	1S/C10H9NO/c12-6-5-8-7-11-10-4-2-1-3-9(8)10/h1-4,6-7,11H,5H2	C10H9NO	18086	O=CCC1=CNC2=CC=CC=C12	159.068		Aldrin_Med	p_79	4.08	160.076	159.068	141.034	79	5.6408e+10	6.56357e+10	7.24641e+10	1.30534e+11	1.3465e+11	1.07198e+11		-2.37556e+07	1.80082e+08		1	1	4.113533525298232e-05	P
M_m02184	M_ile_L	L-isoleucine	C6H13NO2	InChI=1S/C6H13NO2/c1-3-4(2)5(7)6(8)9/h4-5H,3,7H2,1-2H3,(H,8,9)/t4-,5-/m0/s1	HC00334	C00407	HMDB00172	C00407	1S/C6H13NO2/c1-3-4(2)5(7)6(8)9/h4-5H,3,7H2,1-2H3,(H,8,9)/t4-,5-/m0/s1	C6H13NO2	17191	CC[C@H](C)[C@H](N)C(O)=O	131.095		Control_Cell	n_25	9.47	130.087	131.095	72.081	25	4.29327e+07	-171484	-9537.02	28029.2	-31089.2	1.45553e+06		-3.94478e+07	1.19149e+07		0	0	0.793048128342246	P
M_m02171	M_inost	myo-inositol	C6H12O6	InChI=1S/C6H12O6/c7-1-2(8)4(10)6(12)5(11)3(1)9/h1-12H/t1-,2-,3-,4+,5-,6-	HC00135	C00137	HMDB00211	C00137	1S/C6H12O6/c7-1-2(8)4(10)6(12)5(11)3(1)9/h1-12H/t1-,2-,3-,4+,5-,6-	C6H12O6	17268	O[C@H]1[C@H](O)[C@@H](O)[C@H](O)[C@H](O)[C@@H]1O	180.063		Aldrin_Cell	n_59	14.62	179.056	180.063	121.049	6.6435e+07	8.88725e+07	6.07711e+07	8.74245e+07	8.41755e+07	7.91144e+07	1.15453e+07		-7.50424e+06	3.05947e+07		0	0	0.289798436857260	P
M_m02170	M_ins	Inosine	C10H12N4O5	InChI=1S/C10H12N4O5/c15-1-4-6(16)7(17)10(19-4)14-3-13-5-8(14)11-2-12-9(5)18/h2-4,6-7,10,15-17H,1H2,(H,11,12,18)/t4-,6-,7-,10-/m1/s1	HC00255	C00294	HMDB00195	C00294	1S/C10H12N4O5/c15-1-4-6(16)7(17)10(19-4)14-3-13-5-8(14)11-2-12-9(5)18/h2-4,6-7,10,15-17H,1H2,(H,11,12,18)/t4-,6-,7-,10-/m1/s1	C10H12N4O5	17596	OC[C@H]1O[C@H]([C@H](O)[C@@H]1O)N1C=NC2=C1N=CNC2=O	268.081		Control_Cell	n_102	7.88	267.074	268.081	209.067	102	-92511	-39335.7	68944.7	-84856.2	577731	4.98364e+06		-990824	4.68377e+06		0	1	0.058288770053476	P
M_m00631	M_L2aadp6sa	L-allysine	C6H11NO3	InChI=1S/C6H11NO3/c7-5(6(9)10)3-1-2-4-8/h4-5H,1-3,7H2,(H,9,10)/t5-/m0/s1	HC01230	C04076	HMDB59595	C04076	1S/C6H11NO3/c7-5(6(9)10)3-1-2-4-8/h4-5H,1-3,7H2,(H,9,10)/t5-/m0/s1	C6H11NO3	17917	[H][C@](N)(CCCC=O)C(O)=O	145.074		Aldrin_Med	n_54	7.86	144.066	145.074	86.06	54	8.09447e+09	8.73393e+09	6.08643e+09	3.61867e+09	6.46002e+09	9.39975e+09		-1.63558e+08	7.66167e+08		0	0	0.793048128342246	P
M_m01715	M_lald_D	(R)-lactaldehyde	C3H6O2	InChI=1S/C3H6O2/c1-3(5)2-4/h2-3,5H,1H3/t3-/m1/s1			HMDB00237	C00163	1S/C3H6O2/c1-2-3(4)5/h2H2,1H3,(H,4,5)	C3H6O2	30768	CCC(O)=O	74.037		Aldrin_Med	n_240	8.92	332.043	333.051	274.037	240	6.32131e+06	1.15375e+06	967360	-2.62664e+06	-1.45711e+06	5.35213e+08		-8.39958e+08	4.14622e+08		0	0	0.289798436857260	P
M_m02329	M_lald_L	(S)-lactaldehyde	C3H6O2	InChI=1S/C3H6O2/c1-3(5)2-4/h2-3,5H,1H3/t3-/m0/s1			HMDB00237	C00163	1S/C3H6O2/c1-2-3(4)5/h2H2,1H3,(H,4,5)	C3H6O2	30768	CCC(O)=O	74.037		Aldrin_Med	n_240	8.92	332.043	333.051	274.037	240	6.32131e+06	1.15375e+06	967360	-2.62664e+06	-1.45711e+06	5.35213e+08		-8.39958e+08	4.14622e+08		0	0	0.289798436857260	P
M_m01629	M_Lcystin	L-cystine	C6H12N2O4S2	InChI=1S/C6H12N2O4S2/c7-3(5(9)10)1-13-14-2-4(8)6(11)12/h3-4H,1-2,7-8H2,(H,9,10)(H,11,12)/t3-,4-/m0/s1			HMDB00192	C00491	1S/C6H12N2O4S2/c7-3(5(9)10)1-13-14-2-4(8)6(11)12/h3-4H,1-2,7-8H2,(H,9,10)(H,11,12)/t3-,4-/m0/s1	C6H12N2O4S2	16283	N[C@@H](CSSC[C@H](N)C(O)=O)C(O)=O	240.024		Aldrin_Med	n_154	16.55	239.016	240.024	181.01	154	4.09479e+08	1.04554e+08	1.31728e+08	5.25807e+08	3.12523e+08	2.11695e+06		-8.96385e+09	5.51928e+09		0	0	0.793048128342246	P
M_m02360	M_leu_L	L-leucine	C6H13NO2	InChI=1S/C6H13NO2/c1-4(2)3-5(7)6(8)9/h4-5H,3,7H2,1-2H3,(H,8,9)/t5-/m0/s1	HC00121	C00123	HMDB00687	C00123	1S/C6H13NO2/c1-4(2)3-5(7)6(8)9/h4-5H,3,7H2,1-2H3,(H,8,9)/t5-/m0/s1	C6H13NO2	15603	CC(C)C[C@H](N)C(O)=O	131.095		Control_Cell	n_25	9.47	130.087	131.095	72.081	25	4.29327e+07	-171484	-9537.02	28029.2	-31089.2	1.45553e+06		-3.94478e+07	1.19149e+07		0	0	0.793048128342246	P
M_m02413	M_Lpipecol	L-pipecolic acid	C6H11NO2	InChI=1S/C6H11NO2/c8-6(9)5-3-1-2-4-7-5/h5,7H,1-4H2,(H,8,9)/t5-/m0/s1		C00408	HMDB00070	C00408	1S/C6H11NO2/c8-6(9)5-3-1-2-4-7-5/h5,7H,1-4H2,(H,8,9)	C6H11NO2	17964	OC(=O)C1CCCCN1	129.079		Aldrin_Cell	p_18	5.34	130.086	129.079	111.045	4.97325e+06	-14134.1	-116827	-94493	-31263.1	30450.5	-1.64586e+06		-4.6179e+06	1.32617e+06		0	0	0.793048128342246	C
M_m02453	M_man	D-Mannose	C6H12O6		HC00154	C00159	HMDB00169	C00159	1S/C6H12O6/c7-1-2-3(8)4(9)5(10)6(11)12-2/h2-11H,1H2/t2-,3-,4+,5+,6?/m1/s1	C6H12O6	4208	OC[C@H]1OC(O)[C@@H](O)[C@@H](O)[C@@H]1O	180.063		Aldrin_Cell	n_59	14.62	179.056	180.063	121.049	6.6435e+07	8.88725e+07	6.07711e+07	8.74245e+07	8.41755e+07	7.91144e+07	1.15453e+07		-7.50424e+06	3.05947e+07		0	0	0.289798436857260	P
M_m02471	M_met_L	L-methionine	C5H11NO2S	InChI=1S/C5H11NO2S/c1-9-3-2-4(6)5(7)8/h4H,2-3,6H2,1H3,(H,7,8)/t4-/m0/s1	HC00075		HMDB00696	C00073	1S/C5H11NO2S/c1-9-3-2-4(6)5(7)8/h4H,2-3,6H2,1H3,(H,7,8)/t4-/m0/s1	C5H11NO2S	16643	CSCC[C@H](N)C(O)=O	149.051		Aldrin_Med	n_63	9.85	148.044	149.051	90.037	63	4.33423e+10	4.15401e+10	3.70982e+10	2.59966e+10	3.25156e+10	4.53716e+10		-4.41976e+09	4.88822e+09		0	0	0.289798436857260	P
M_m02173	M_mi1p_D	1D-myo-inositol 1-phosphate(2-)	C6H11O9P	InChI=1S/C6H13O9P/c7-1-2(8)4(10)6(5(11)3(1)9)15-16(12,13)14/h1-11H,(H2,12,13,14)/p-2/t1-,2-,3+,4-,5-,6-/m1/s1	HC00698		HMDB01127	C01236	1S/C6H11O9P/c7-3-2(1-14-16(11,12)13)15-6(10)5(9)4(3)8/h2-5,7-9H,1H2,(H2,11,12,13)/t2-,3-,4+,5-/m1/s1	C6H11O9P	16938	O[C@H]1[C@H](O)[C@@H](COP(O)(O)=O)OC(=O)[C@@H]1O	258.014		Aldrin_Cell	n_105	3.18	257.006	258.014	199	-30344.8	116360	2.32297e+06	220177	3.26859e+06	3.56949e+06	1.54975e+06		-1.62161e+06	4.72112e+06		1	1	0.004895104895105	P
M_m00529	M_mi3p_D	1D-myo-inositol 3-phosphate(2-)	C6H11O9P	InChI=1S/C6H13O9P/c7-1-2(8)4(10)6(5(11)3(1)9)15-16(12,13)14/h1-11H,(H2,12,13,14)/p-2/t1-,2-,3+,4-,5-,6-/m0/s1			HMDB01127	C01236	1S/C6H11O9P/c7-3-2(1-14-16(11,12)13)15-6(10)5(9)4(3)8/h2-5,7-9H,1H2,(H2,11,12,13)/t2-,3-,4+,5-/m1/s1	C6H11O9P	16938	O[C@H]1[C@H](O)[C@@H](COP(O)(O)=O)OC(=O)[C@@H]1O	258.014		Aldrin_Cell	n_105	3.18	257.006	258.014	199	-30344.8	116360	2.32297e+06	220177	3.26859e+06	3.56949e+06	1.54975e+06		-1.62161e+06	4.72112e+06		1	1	0.004895104895105	P
M_m00530	M_mi4p_D	1D-myo-inositol 4-phosphate(2-)	C6H11O9P	InChI=1S/C6H13O9P/c7-1-2(8)4(10)6(5(11)3(1)9)15-16(12,13)14/h1-11H,(H2,12,13,14)/p-2/t1-,2-,3-,4+,5-,6-/m0/s1			HMDB01127	C01236	1S/C6H11O9P/c7-3-2(1-14-16(11,12)13)15-6(10)5(9)4(3)8/h2-5,7-9H,1H2,(H2,11,12,13)/t2-,3-,4+,5-/m1/s1	C6H11O9P	16938	O[C@H]1[C@H](O)[C@@H](COP(O)(O)=O)OC(=O)[C@@H]1O	258.014		Aldrin_Cell	n_105	3.18	257.006	258.014	199	-30344.8	116360	2.32297e+06	220177	3.26859e+06	3.56949e+06	1.54975e+06		-1.62161e+06	4.72112e+06		1	1	0.004895104895105	P
M_m00900	M_msa	3-oxopropanoate	C3H3O3	InChI=1S/C3H4O3/c4-2-1-3(5)6/h2H,1H2,(H,5,6)/p-1	HC00203	C00222	HMDB11111	C00222	1S/C3H4O3/c4-2-1-3(5)6/h2H,1H2,(H,5,6)	C3H4O3	17960	OC(=O)CC=O	88.016		Aldrin_Med	n_3	7.97	87.009	88.016	29.002	3	2.67321e+09	3.35967e+09	2.902e+09	1.86108e+09	1.91463e+09	3.97337e+09		-2.6321e+10	1.18156e+10		0	1	0.058288770053476	P
M_m02514	M_n4abutn	4-acetamidobutanal	C6H11NO2	InChI=1S/C6H11NO2/c1-6(9)7-4-2-3-5-8/h5H,2-4H2,1H3,(H,7,9)		C05936	HMDB04226	C05936	1S/C6H11NO2/c1-6(9)7-4-2-3-5-8/h5H,2-4H2,1H3,(H,7,9)	C6H11NO2	7386	CC(=O)NCCCC=O	129.079		Aldrin_Cell	p_18	5.34	130.086	129.079	111.045	4.97325e+06	-14134.1	-116827	-94493	-31263.1	30450.5	-1.64586e+06		-4.6179e+06	1.32617e+06		0	0	0.793048128342246	C
M_m02532	M_Nacasp	N-acetyl-L-aspartate(2-)	C6H7NO5	InChI=1S/C6H9NO5/c1-3(8)7-4(6(11)12)2-5(9)10/h4H,2H2,1H3,(H,7,8)(H,9,10)(H,11,12)/p-2/t4-/m0/s1		C01042	HMDB00812	C01042	1S/C6H9NO5/c1-3(8)7-4(6(11)12)2-5(9)10/h4H,2H2,1H3,(H,7,8)(H,9,10)(H,11,12)/t4-/m0/s1	C6H9NO5	21547	CC(=O)N[C@@H](CC(O)=O)C(O)=O	175.048		Aldrin_Cell	n_54	7.1	174.041	175.048	116.034	3.97784e+08	6.81983e+08	3.10437e+08	3.76102e+08	4.4978e+08	2.79197e+08	-9.50413e+07		-3.74866e+08	1.84783e+08		0	0	0.289798436857260	C
M_m02583	M_ncam	Nicotinamide	C6H6N2O				HMDB01406	C00153	1S/C6H6N2O/c7-6(9)5-2-1-3-8-4-5/h1-4H,(H2,7,9)	C6H6N2O	17154	NC(=O)C1=CN=CC=C1	122.048		Aldrin_Cell	p_14	7.9	123.055	122.048	104.014	3.92268e+07	5.26639e+07	1.55158e+07	2.78721e+07	4.65437e+07	1.79474e+07	-5.01444e+06		-3.83432e+07	2.83143e+07		0	0	0.793048128342246	C
M_m02588	M_no2	Nitrite	NO2	InChI=1S/HNO2/c2-1-3/h(H,2,3)/p-1		C00088	HMDB02786	C00088	1S/HNO2/c2-1-3/h(H,2,3)/p-1	NO2	16301	[O-]N=O	45.993		Aldrin_Cell	p_319	9.17	747.001	745.993	727.96	3.38284e+07	1.4342e+08	1.45654e+08	2.3965e+08	4.25532e+07	92951.4	-1.35353e+07		-2.05289e+08	1.78218e+08		0	0	0.793048128342246	C
M_m02617	M_nrpphr	Norepinephrine	C8H12NO3	InChI=1S/C8H11NO3/c9-4-8(12)5-1-2-6(10)7(11)3-5/h1-3,8,10-12H,4,9H2	HC00426	C00547	HMDB00216	C00547	1S/C8H11NO3/c9-4-8(12)5-1-2-6(10)7(11)3-5/h1-3,8,10-12H,4,9H2/t8-/m0/s1	C8H11NO3	18357	NC[C@H](O)C1=CC(O)=C(O)C=C1	169.074		Aldrin_Med	n_85	6.78	168.066	169.074	110.06	85	1.00268e+09	2.43819e+09	8.97336e+08	7.40856e+08	8.8445e+08	1.3314e+09		-1.95453e+09	4.26659e+09		0	1	0.058288770053476	P
M_m00019	M_ocdcea	octadecenoate (n-C18:1)	C18H33O2				HMDB02080	C08363	1S/C18H34O2/c1-2-3-4-5-6-7-8-9-10-11-12-13-14-15-16-17-18(19)20/h12-13H,2-11,14-17H2,1H3,(H,19,20)/p-1/b13-12-	C18H33O2	32375	CCCCCCCCCCC\C=C/CCCCC([O-])=O	281.248		Aldrin_Cell	p_93	3.46	300.289	299.282	281.248	3.26522e+06	408080	121888	-19640.6	4.09129e+06	690174	322214		-3.61326e+06	4.25769e+06		0	0	0.793048128342246	P
M_m02681	M_pap	adenosine 3,5-bismonophosphate(4-)	C10H11N5O10P2	InChI=1S/C10H15N5O10P2/c11-8-5-9(13-2-12-8)15(3-14-5)10-6(16)7(25-27(20,21)22)4(24-10)1-23-26(17,18)19/h2-4,6-7,10,16H,1H2,(H2,11,12,13)(H2,17,18,19)(H2,20,21,22)/p-4/t4-,6-,7-,10-/m1/s1	HC00059	C00054	HMDB00061	C00054	1S/C10H15N5O10P2/c11-8-5-9(13-2-12-8)15(3-14-5)10-6(16)7(25-27(20,21)22)4(24-10)1-23-26(17,18)19/h2-4,6-7,10,16H,1H2,(H2,11,12,13)(H2,17,18,19)(H2,20,21,22)/t4-,6-,7-,10-/m1/s1	C10H15N5O10P2	17985	NC1=NC=NC2=C1N=CN2[C@@H]1O[C@H](COP(O)(O)=O)[C@@H](OP(O)(O)=O)[C@H]1O	427.029		Aldrin_Cell	p_174	10.28	428.036	427.029	408.995	144036	-126061	-75556.1	-58576.9	108191	3.07423e+07	1.02832e+07		-7.59537e+06	2.81617e+07		0	1	0.058288770053476	P
M_m02657	M_pcrn	propionyl-carnitine	C10H19NO4	InChI=1/C10H19NO4/c1-5-10(14)15-8(6-9(12)13)7-11(2,3)4/h8H,5-7H2,1-4H3			HMDB00824	C03017	1S/C10H19NO4/c1-5-10(14)15-8(6-9(12)13)7-11(2,3)4/h8H,5-7H2,1-4H3	C10H19NO4	28867	CCC(=O)OC(CC([O-])=O)C[N+](C)(C)C	217.131		Aldrin_Cell	p_57	11.54	218.138	217.131	199.097	11823.1	-215391	92008	24647.8	360008	5.10379e+07	1.7178e+07		-1.23376e+07	4.66937e+07		1	1	0.004895104895105	P
M_m02724	M_phe_L	L-phenylalanine	C9H11NO2	InChI=1S/C9H11NO2/c10-8(9(11)12)6-7-4-2-1-3-5-7/h1-5,8H,6,10H2,(H,11,12)/t8-/m0/s1	HC00081	C00079	HMDB00159	C00079	1S/C9H11NO2/c10-8(9(11)12)6-7-4-2-1-3-5-7/h1-5,8H,6,10H2,(H,11,12)/t8-/m0/s1	C9H11NO2	17295	N[C@@H](CC1=CC=CC=C1)C(O)=O	165.079		Aldrin_Med	n_79	8.05	164.071	165.079	106.065	79	1.30969e+10	1.3116e+10	1.18513e+10	9.42053e+09	1.16523e+10	1.04461e+10		-2.99312e+09	3.40492e+09		1	1	4.113533525298232e-05	P
M_m02725	M_phpyr	keto-phenylpyruvate	C9H7O3	InChI=1S/C9H8O3/c10-8(9(11)12)6-7-4-2-1-3-5-7/h1-5H,6H2,(H,11,12)/p-1		C00166	HMDB00205	C00166	1S/C9H8O3/c10-8(9(11)12)6-7-4-2-1-3-5-7/h1-5H,6H2,(H,11,12)	C9H8O3	30851	OC(=O)C(=O)CC1=CC=CC=C1	164.047		Aldrin_Med	p_87	9.71	165.054	164.047	146.013	87	1.24653e+09	8.34436e+08	4.47383e+06	2.54863e+09	1.33907e+09	1.27178e+09		-1.54609e+10	8.95169e+09		1	1	4.113533525298232e-05	P
M_m02772	M_ppa	propionate	C3H5O2	InChI=1S/C3H6O2/c1-2-3(4)5/h2H2,1H3,(H,4,5)/p-1	HC00158	C00163	HMDB00237	C00163	1S/C3H6O2/c1-2-3(4)5/h2H2,1H3,(H,4,5)	C3H6O2	30768	CCC(O)=O	74.037		Aldrin_Med	n_240	8.92	332.043	333.051	274.037	240	6.32131e+06	1.15375e+06	967360	-2.62664e+06	-1.45711e+06	5.35213e+08		-8.39958e+08	4.14622e+08		0	0	0.289798436857260	P
M_m02766	M_prist	pristanic acid	C19H37O2	InChI=1S/C19H38O2/c1-15(2)9-6-10-16(3)11-7-12-17(4)13-8-14-18(5)19(20)21/h15-18H,6-14H2,1-5H3,(H,20,21)			HMDB61710		1S/C19H38O2/c1-18(2)16-14-12-10-8-6-4-3-5-7-9-11-13-15-17-19(20)21/h18H,3-17H2,1-2H3,(H,20,21)/p-1	C19H37O2		CC(C)CCCCCCCCCCCCCCCC([O-])=O	297.279		Aldrin_Cell	p_100	4.58	316.32	315.313	297.279	3.1055e+06	14120	8.28282e+06	109797	9.39938e+06	1.0168e+06	-292156		-9.59176e+06	9.00744e+06		0	0	0.793048128342246	C
M_m01742	M_pro_D	D-proline	C5H9NO2	InChI=1S/C5H9NO2/c7-5(8)4-2-1-3-6-4/h4,6H,1-3H2,(H,7,8)/t4-/m1/s1			HMDB00162	C00148	1S/C5H9NO2/c7-5(8)4-2-1-3-6-4/h4,6H,1-3H2,(H,7,8)/t4-/m0/s1	C5H9NO2	17203	OC(=O)[C@@H]1CCCN1	115.063		Aldrin_Cell	n_15	12.05	114.056	115.063	56.049	2.68295e+07	3.35943e+07	1.79098e+07	2.12953e+07	3.42596e+07	4.7359e+07	8.19341e+06		-1.27054e+07	2.90922e+07		0	1	0.058288770053476	P
M_m02770	M_pro_L	L-proline	C5H9NO2	InChI=1S/C5H9NO2/c7-5(8)4-2-1-3-6-4/h4,6H,1-3H2,(H,7,8)/t4-/m0/s1	HC00145		HMDB00162	C00148	1S/C5H9NO2/c7-5(8)4-2-1-3-6-4/h4,6H,1-3H2,(H,7,8)/t4-/m0/s1	C5H9NO2	17203	OC(=O)[C@@H]1CCCN1	115.063		Aldrin_Cell	n_15	12.05	114.056	115.063	56.049	2.68295e+07	3.35943e+07	1.79098e+07	2.12953e+07	3.42596e+07	4.7359e+07	8.19341e+06		-1.27054e+07	2.90922e+07		0	1	0.058288770053476	P
M_m02817	M_pydxn	Pyridoxine	C8H11NO3	InChI=1S/C8H11NO3/c1-5-8(12)7(4-11)6(3-10)2-9-5/h2,10-12H,3-4H2,1H3	HC00268	C00314	HMDB00239	C00314	1S/C8H11NO3/c1-5-8(12)7(4-11)6(3-10)2-9-5/h2,10-12H,3-4H2,1H3	C8H11NO3	16709	CC1=NC=C(CO)C(CO)=C1O	169.074		Aldrin_Med	n_85	6.78	168.066	169.074	110.06	85	1.00268e+09	2.43819e+09	8.97336e+08	7.40856e+08	8.8445e+08	1.3314e+09		-1.95453e+09	4.26659e+09		0	1	0.058288770053476	P
M_m02841	M_rbt	D-ribitol	C5H12O5	InChI=1S/C5H12O5/c6-1-3(8)5(10)4(9)2-7/h3-10H,1-2H2/t3-,4+,5-	HC00380		HMDB00508	C00474	1S/C5H12O5/c6-1-3(8)5(10)4(9)2-7/h3-10H,1-2H2/t3-,4+,5-	C5H12O5	15963	OC[C@H](O)[C@H](O)[C@H](O)CO	152.068		Aldrin_Med	n_68	10.13	151.061	152.068	93.054	68	-4.26295e+06	4.31895e+08	1.61471e+08	500718	1.71519e+08	3.55071e+08		-2.19221e+09	1.79282e+09		0	0	0.793048128342246	P
M_m02880	M_sarcs	Sarcosine	C3H7NO2	InChI=1S/C3H7NO2/c1-4-2-3(5)6/h4H,2H2,1H3,(H,5,6)	HC00197	C00213	HMDB00271	C00213	1S/C3H7NO2/c1-4-2-3(5)6/h4H,2H2,1H3,(H,5,6)	C3H7NO2	15611	CNCC(O)=O	89.048		Aldrin_Cell	n_2	10.2	88.04	89.048	30.034	2.12036e+07	3.22158e+07	1.32868e+07	1.76126e+07	2.08355e+07	2.23822e+07	-1.95867e+06		-1.38986e+07	9.9813e+06		0	0	0.793048128342246	C
M_m01744	M_ser_D	D-serine	C3H7NO3	InChI=1S/C3H7NO3/c4-2(1-5)3(6)7/h2,5H,1,4H2,(H,6,7)/t2-/m1/s1			HMDB00187	C00065	1S/C3H7NO3/c4-2(1-5)3(6)7/h2,5H,1,4H2,(H,6,7)/t2-/m0/s1	C3H7NO3	17115	N[C@@H](CO)C(O)=O	105.043		Aldrin_Cell	n_10	14.56	104.035	105.043	46.029	2.73275e+07	3.56672e+07	8.17328e+06	1.84883e+07	2.54532e+07	1.40619e+07	-4.38819e+06		-2.42278e+07	1.54514e+07		0	0	0.289798436857260	C
M_m02896	M_ser_L	L-serine	C3H7NO3	InChI=1S/C3H7NO3/c4-2(1-5)3(6)7/h2,5H,1,4H2,(H,6,7)/t2-/m0/s1	HC00068		HMDB00187	C00065	1S/C3H7NO3/c4-2(1-5)3(6)7/h2,5H,1,4H2,(H,6,7)/t2-/m0/s1	C3H7NO3	17115	N[C@@H](CO)C(O)=O	105.043		Aldrin_Cell	n_10	14.56	104.035	105.043	46.029	2.73275e+07	3.56672e+07	8.17328e+06	1.84883e+07	2.54532e+07	1.40619e+07	-4.38819e+06		-2.42278e+07	1.54514e+07		0	0	0.289798436857260	C
M_m01837	M_Sfglutth	S-formylglutathionate(1-)	C11H16N3O7S	InChI=1S/C11H17N3O7S/c12-6(11(20)21)1-2-8(16)14-7(4-22-5-15)10(19)13-3-9(17)18/h5-7H,1-4,12H2,(H,13,19)(H,14,16)(H,17,18)(H,20,21)/p-1/t6-,7-/m0/s1		C01031	HMDB01550	C01031	1S/C11H17N3O7S/c12-6(11(20)21)1-2-8(16)14-7(4-22-5-15)10(19)13-3-9(17)18/h5-7H,1-4,12H2,(H,13,19)(H,14,16)(H,17,18)(H,20,21)/t6-,7-/m0/s1	C11H17N3O7S	16225	N[C@@H](CCC(=O)N[C@@H](CSC=O)C(=O)NCC(O)=O)C(O)=O	335.079		Aldrin_Med	p_207	6.52	354.12	353.112	335.079	207	4.04172e+08	1.25756e+09	4.5077e+08	-231881	5.97579e+06	1.06399e+09		-5.9677e+09	2.2278e+09		0	1	0.058288770053476	P
M_m02949	M_so3	Sulfite	O3S	InChI=1S/H2O3S/c1-4(2)3/h(H2,1,2,3)/p-2	HC00096	C00094	HMDB34829	C00094	1S/H2O3S/c1-4(2)3/h(H2,1,2,3)	H2O3S	48854	OS(O)=O	81.972		Aldrin_Cell	n_1	5.08	80.965	81.972	22.959	1.38786e+07	1.0784e+07	6.97161e+06	8.20273e+06	4.94474e+06	7.47998e+06	-3.66893e+06		-8.83961e+06	1.50176e+06		0	1	0.058288770053476	C
M_m02946	M_so4	sulfate	O4S	InChI=1S/H2O4S/c1-5(2,3)4/h(H2,1,2,3,4)/p-2	HC00062	C00059	HMDB01448	C00059	1S/H2O4S/c1-5(2,3)4/h(H2,1,2,3,4)/p-2	O4S	16189	[O-]S([O-])(=O)=O	95.952		Control_Cell	n_64	10.4	194.944	195.952	136.938	64	8.75247e+08	2.64277e+07	5.61767e+06	17419.3	1.56232e+07	-182439		-8.02529e+08	2.07973e+08		1	1	0.004895104895105	C
M_m02929	M_sphings	sphingosine(1+)	C18H38NO2	InChI=1S/C18H37NO2/c1-2-3-4-5-6-7-8-9-10-11-12-13-14-15-18(21)17(19)16-20/h14-15,17-18,20-21H,2-13,16,19H2,1H3/p+1/b15-14+/t17-,18+/m0/s1	HC00271	C00319	HMDB00252	C00319	1S/C18H37NO2/c1-2-3-4-5-6-7-8-9-10-11-12-13-14-15-18(21)17(19)16-20/h14-15,17-18,20-21H,2-13,16,19H2,1H3/b15-14+	C18H37NO2	16393	CCCCCCCCCCCCC\C=C\C(O)C(N)CO	299.282		Aldrin_Cell	p_93	3.46	300.289	299.282	281.248	3.26522e+06	408080	121888	-19640.6	4.09129e+06	690174	322214		-3.61326e+06	4.25769e+06		0	0	0.793048128342246	P
M_m02417	M_srb_L	L-Sorbose	C6H12O6	InChI=1S/C6H12O6/c7-1-3(9)5(11)6(12)4(10)2-8/h3,5-9,11-12H,1-2H2/t3-,5+,6+/m0/s1		C00247	HMDB01266	C00247	1S/C6H12O6/c7-2-6(11)5(10)4(9)3(8)1-12-6/h3-5,7-11H,1-2H2/t3-,4+,5-,6+/m0/s1	C6H12O6	10295	OC[C@@]1(O)OC[C@H](O)[C@@H](O)[C@@H]1O	180.063		Aldrin_Cell	n_59	14.62	179.056	180.063	121.049	6.6435e+07	8.88725e+07	6.07711e+07	8.74245e+07	8.41755e+07	7.91144e+07	1.15453e+07		-7.50424e+06	3.05947e+07		0	0	0.289798436857260	P
M_m02943	M_succ	Succinate	C4H4O4	InChI=1S/C4H6O4/c5-3(6)1-2-4(7)8/h1-2H2,(H,5,6)(H,7,8)/p-2	HC00049	C00042	HMDB00254	C00042	1S/C4H6O4/c5-3(6)1-2-4(7)8/h1-2H2,(H,5,6)(H,7,8)	C4H6O4	15741	OC(=O)CCC(O)=O	118.027		Aldrin_Cell	n_18	5.24	117.019	118.027	59.013	1.64688e+07	4.39323e+07	5.20227e+06	2.3569e+07	1.7762e+07	7.0597e+06	-5.73754e+06		-3.40338e+07	2.25587e+07		0	0	0.793048128342246	C
M_m02942	M_sucsal	Succinic semialdehyde	C4H5O3	InChI=1S/C4H6O3/c5-3-1-2-4(6)7/h3H,1-2H2,(H,6,7)/p-1	HC00210	C00232	HMDB01259	C00232	1S/C4H6O3/c5-3-1-2-4(6)7/h3H,1-2H2,(H,6,7)	C4H6O3	16265	OC(=O)CCC=O	102.032		Aldrin_Med	n_14	14.16	101.024	102.032	43.018	14	2.81557e+09	6.77484e+09	3.13637e+09	1.11428e+09	2.07424e+09	4.14066e+09		-2.41783e+10	9.85006e+09		0	1	0.058288770053476	P
M_m00981	M_T4hcinnm	trans-4-coumarate	C9H7O3	InChI=1S/C9H8O3/c10-8-4-1-7(2-5-8)3-6-9(11)12/h1-6,10H,(H,11,12)/p-1/b6-3+		C00811	HMDB02035	C00811	1S/C9H8O3/c10-8-4-1-7(2-5-8)3-6-9(11)12/h1-6,10H,(H,11,12)/b6-3+	C9H8O3	32374	OC(=O)\C=C\C1=CC=C(O)C=C1	164.047		Aldrin_Med	p_87	9.71	165.054	164.047	146.013	87	1.24653e+09	8.34436e+08	4.47383e+06	2.54863e+09	1.33907e+09	1.27178e+09		-1.54609e+10	8.95169e+09		1	1	4.113533525298232e-05	P
M_m01967	M_tag1p_D	D-Tagatose 1-phosphate	C6H11O9P	InChI=1/C6H13O9P/c7-1-3(8)5(10)6(11)4(9)2-15-16(12,13)14/h3,5-8,10-11H,1-2H2,(H2,12,13,14)/t3-,5+,6-/m1/s1			HMDB01127	C01236	1S/C6H11O9P/c7-3-2(1-14-16(11,12)13)15-6(10)5(9)4(3)8/h2-5,7-9H,1H2,(H2,11,12,13)/t2-,3-,4+,5-/m1/s1	C6H11O9P	16938	O[C@H]1[C@H](O)[C@@H](COP(O)(O)=O)OC(=O)[C@@H]1O	258.014		Aldrin_Cell	n_105	3.18	257.006	258.014	199	-30344.8	116360	2.32297e+06	220177	3.26859e+06	3.56949e+06	1.54975e+06		-1.62161e+06	4.72112e+06		1	1	0.004895104895105	P
M_m01745	M_tagat_D	D-tagatose	C6H12O6				HMDB00122	C00031	1S/C6H12O6/c7-1-2-3(8)4(9)5(10)6(11)12-2/h2-11H,1H2/t2-,3-,4+,5-,6?/m1/s1	C6H12O6	4167	OC[C@H]1OC(O)[C@H](O)[C@@H](O)[C@@H]1O	180.063		Aldrin_Cell	n_59	14.62	179.056	180.063	121.049	6.6435e+07	8.88725e+07	6.07711e+07	8.74245e+07	8.41755e+07	7.91144e+07	1.15453e+07		-7.50424e+06	3.05947e+07		0	0	0.289798436857260	P
M_m02961	M_taur	taurine	C2H7NO3S	InChI=1S/C2H7NO3S/c3-1-2-7(4,5)6/h1-3H2,(H,4,5,6)	HC00222	C00245	HMDB00251	C00245	1S/C2H7NO3S/c3-1-2-7(4,5)6/h1-3H2,(H,4,5,6)	C2H7NO3S	15891	NCCS(O)(=O)=O	125.015		Aldrin_Cell	n_22	10.46	124.007	125.015	66.001	4.15266e+08	3.84848e+08	2.73053e+08	2.47122e+08	5.23145e+08	2.05175e+08	-3.25749e+07		-2.80211e+08	2.15061e+08		0	0	0.289798436857260	C
M_m02993	M_thr_L	L-threonine	C4H9NO3	InChI=1S/C4H9NO3/c1-2(6)3(5)4(7)8/h2-3,6H,5H2,1H3,(H,7,8)/t2-,3+/m1/s1	HC00179		HMDB00167	C00188	1S/C4H9NO3/c1-2(6)3(5)4(7)8/h2-3,6H,5H2,1H3,(H,7,8)/t2-,3+/m1/s1	C4H9NO3	16857	C[C@@H](O)[C@H](N)C(O)=O	119.058		Aldrin_Cell	n_19	14.73	118.051	119.058	60.044	1.07984e+07	1.63994e+07	1.97045e+06	6.5501e+06	1.06692e+07	48664.2	-3.96677e+06		-1.65957e+07	8.6622e+06		0	1	0.058288770053476	C
M_m02992	M_thrnt	L-threonate	C4H7O5	InChI=1S/C4H8O5/c5-1-2(6)3(7)4(8)9/h2-3,5-7H,1H2,(H,8,9)/p-1/t2-,3+/m0/s1		C01620	HMDB00943	C01620	1S/C4H8O5/c5-1-2(6)3(7)4(8)9/h2-3,5-7H,1H2,(H,8,9)/t2-,3+/m1/s1	C4H8O5	49059	OC[C@@H](O)[C@H](O)C(O)=O	136.037		Aldrin_Med	n_48	9.17	135.03	136.037	77.023	48	3.5061e+10	6.84448e+10	3.54288e+10	1.55176e+10	2.47466e+10	5.49015e+10		-8.55255e+09	1.26428e+10		0	1	0.058288770053476	P
M_m02996	M_thymd	Thymidine	C10H14N2O5	InChI=1S/C10H14N2O5/c1-5-3-12(10(16)11-9(5)15)8-2-6(14)7(4-13)17-8/h3,6-8,13-14H,2,4H2,1H3,(H,11,15,16)/t6-,7+,8+/m0/s1	HC00198	C00214	HMDB00273	C00214	1S/C10H14N2O5/c1-5-3-12(10(16)11-9(5)15)8-2-6(14)7(4-13)17-8/h3,6-8,13-14H,2,4H2,1H3,(H,11,15,16)/t6-,7+,8+/m0/s1	C10H14N2O5	17748	CC1=CN([C@H]2C[C@H](O)[C@@H](CO)O2)C(=O)NC1=O	242.09		Aldrin_Cell	p_76	5.5	261.131	260.123	242.09	598258	-82116.8	48270	6.53079e+06	-734.674	46229.6	2.00396e+06		-2.11464e+06	6.12256e+06		0	0	0.793048128342246	P
M_m03089	M_trp_L	L-tryptophan	C11H12N2O2	InChI=1S/C11H12N2O2/c12-9(11(14)15)5-7-6-13-10-4-2-1-3-8(7)10/h1-4,6,9,13H,5,12H2,(H,14,15)/t9-/m0/s1	HC00080		HMDB00929	C00078	1S/C11H12N2O2/c12-9(11(14)15)5-7-6-13-10-4-2-1-3-8(7)10/h1-4,6,9,13H,5,12H2,(H,14,15)/t9-/m0/s1	C11H12N2O2	16828	N[C@@H](CC1=CNC2=CC=CC=C12)C(O)=O	204.09		Aldrin_Med	p_127	7.44	205.097	204.09	186.056	127	1.49619e+09	1.16093e+09	-524792	1.29892e+09	6.16307e+08	1.69131e+09		-7.24521e+08	2.07701e+08		0	0	0.289798436857260	P
M_m03088	M_trypta	tryptaminium	C10H13N2	InChI=1S/C10H12N2/c11-6-5-8-7-12-10-4-2-1-3-9(8)10/h1-4,7,12H,5-6,11H2/p+1		C00398	HMDB00303	C00398	1S/C10H12N2/c11-6-5-8-7-12-10-4-2-1-3-9(8)10/h1-4,7,12H,5-6,11H2	C10H12N2	16765	NCCC1=CNC2=CC=CC=C12	160.1		Aldrin_Med	p_81	7.97	161.107	160.1	142.066	81	1.78142e+08	6.49036e+08	5.95182e+08	2.24926e+07	2.14558e+08	6.36571e+08		-6.51658e+08	1.79051e+08		0	0	0.289798436857260	P
M_m02494	M_ttdca	tetradecanoate (n-C14:0)	0	InChI=1S/C14H28O2/c1-2-3-4-5-6-7-8-9-10-11-12-13-14(15)16/h2-13H2,1H3,(H,15,16)/p-1		C06424	HMDB00806	C06424	1S/C14H28O2/c1-2-3-4-5-6-7-8-9-10-11-12-13-14(15)16/h2-13H2,1H3,(H,15,16)	C14H28O2	28875	CCCCCCCCCCCCCC(O)=O	228.209		Aldrin_Cell	n_91	2.98	227.201	228.209	169.195	1.00375e+07	1.01575e+07	1.17524e+07	3.46573e+07	3.57809e+07	2.01757e+07	1.95555e+07		9.89463e+06	2.92163e+07		1	1	4.113533525298232e-05	P
M_m03101	M_tyr_L	L-tyrosine	C9H11NO3	InChI=1S/C9H11NO3/c10-8(9(12)13)5-6-1-3-7(11)4-2-6/h1-4,8,11H,5,10H2,(H,12,13)/t8-/m0/s1	HC00085		HMDB00158	C00082	1S/C9H11NO3/c10-8(9(12)13)5-6-1-3-7(11)4-2-6/h1-4,8,11H,5,10H2,(H,12,13)/t8-/m0/s1	C9H11NO3	17895	N[C@@H](CC1=CC=C(O)C=C1)C(O)=O	181.074		Aldrin_Med	p_106	9.68	182.081	181.074	163.04	106	1.0658e+09	1.69781e+09	1.14899e+09	1.00719e+09	8.69564e+08	1.80856e+09		-1.26408e+10	6.10913e+09		0	0	0.289798436857260	P
M_m03111	M_uacgam	UDP-N-acetyl-alpha-D-glucosamine(2-)	C17H25N3O17P2	InChI=1S/C17H27N3O17P2/c1-6(22)18-10-13(26)11(24)7(4-21)35-16(10)36-39(31,32)37-38(29,30)33-5-8-12(25)14(27)15(34-8)20-3-2-9(23)19-17(20)28/h2-3,7-8,10-16,21,24-27H,4-5H2,1H3,(H,18,22)(H,29,30)(H,31,32)(H,19,23,28)/p-2/t7-,8-,10-,11-,12-,13-,14-,15-,16-/m1/s1	HC00050	C00043	HMDB00290	C00043	1S/C17H27N3O17P2/c1-6(22)18-10-13(26)11(24)7(4-21)35-16(10)36-39(31,32)37-38(29,30)33-5-8-12(25)14(27)15(34-8)20-3-2-9(23)19-17(20)28/h2-3,7-8,10-16,21,24-27H,4-5H2,1H3,(H,18,22)(H,29,30)(H,31,32)(H,19,23,28)/t7-,8-,10-,11-,12-,13-,14-,15-,16-/m1/s1	C17H27N3O17P2	16264	CC(=O)N[C@@H]1[C@@H](O)[C@H](O)[C@@H](CO)O[C@@H]1OP(O)(=O)OP(O)(=O)OC[C@H]1O[C@H]([C@H](O)[C@@H]1O)N1C=CC(=O)NC1=O	607.082		Aldrin_Cell	n_218	8.82	606.075	607.082	548.068	3.97733e+06	403426	-3079.88	6374.92	2.21535e+06	1.88328e+08	6.20572e+07		-4.82282e+07	1.72343e+08		0	0	0.289798436857260	P
M_m03106	M_udp	UDP	C9H11N2O12P2	InChI=1S/C9H14N2O12P2/c12-5-1-2-11(9(15)10-5)8-7(14)6(13)4(22-8)3-21-25(19,20)23-24(16,17)18/h1-2,4,6-8,13-14H,3H2,(H,19,20)(H,10,12,15)(H2,16,17,18)/p-3/t4-,6-,7-,8-/m1/s1	HC00025	C00015	HMDB00295	C00015	1S/C9H14N2O12P2/c12-5-1-2-11(9(15)10-5)8-7(14)6(13)4(22-8)3-21-25(19,20)23-24(16,17)18/h1-2,4,6-8,13-14H,3H2,(H,19,20)(H,10,12,15)(H2,16,17,18)/t4-,6-,7-,8-/m1/s1	C9H14N2O12P2	17659	O[C@H]1[C@@H](O)[C@@H](O[C@@H]1COP(O)(=O)OP(O)(O)=O)N1C=CC(=O)NC1=O	404.002		Aldrin_Cell	n_170	10.62	402.994	404.002	344.988	97996.4	-60216	-82208.6	175407	-147956	3.46051e+07	1.1559e+07		-8.51132e+06	3.16293e+07		0	0	0.289798436857260	P
M_m03110	M_udpacgal	UDP-N-acetyl-D-galactosamine(2-)	C17H25N3O17P2	InChI=1S/C17H27N3O17P2/c1-6(22)18-10-13(26)11(24)7(4-21)35-16(10)36-39(31,32)37-38(29,30)33-5-8-12(25)14(27)15(34-8)20-3-2-9(23)19-17(20)28/h2-3,7-8,10-16,21,24-27H,4-5H2,1H3,(H,18,22)(H,29,30)(H,31,32)(H,19,23,28)/p-2/t7-,8-,10-,11+,12-,13-,14-,15-,16?/m1/s1	HC00190	C00203	HMDB00304	C00203	1S/C17H27N3O17P2/c1-6(22)18-10-13(26)11(24)7(4-21)35-16(10)36-39(31,32)37-38(29,30)33-5-8-12(25)14(27)15(34-8)20-3-2-9(23)19-17(20)28/h2-3,7-8,10-16,21,24-27H,4-5H2,1H3,(H,18,22)(H,29,30)(H,31,32)(H,19,23,28)	C17H27N3O17P2		CC(=O)NC1C(O)C(O)C(CO)OC1OP(O)(=O)OP(O)(=O)OCC1OC(C(O)C1O)N1C=CC(=O)NC1=O	607.082		Aldrin_Cell	n_218	8.82	606.075	607.082	548.068	3.97733e+06	403426	-3079.88	6374.92	2.21535e+06	1.88328e+08	6.20572e+07		-4.82282e+07	1.72343e+08		0	0	0.289798436857260	P
M_m03108	M_udpg	UDPglucose	C15H22N2O17P2	InChI=1S/C15H24N2O17P2/c18-3-5-8(20)10(22)12(24)14(32-5)33-36(28,29)34-35(26,27)30-4-6-9(21)11(23)13(31-6)17-2-1-7(19)16-15(17)25/h1-2,5-6,8-14,18,20-24H,3-4H2,(H,26,27)(H,28,29)(H,16,19,25)/p-2/t5-,6-,8-,9-,10+,11-,12-,13-,14?/m1/s1	HC00038	C00029	HMDB00286	C00029	1S/C15H24N2O17P2/c18-3-5-8(20)10(22)12(24)14(32-5)33-36(28,29)34-35(26,27)30-4-6-9(21)11(23)13(31-6)17-2-1-7(19)16-15(17)25/h1-2,5-6,8-14,18,20-24H,3-4H2,(H,26,27)(H,28,29)(H,16,19,25)/t5-,6-,8-,9-,10+,11-,12-,13-,14?/m0/s1	C15H24N2O17P2		OC[C@@H]1OC(OP(O)(=O)OP(O)(=O)OC[C@@H]2O[C@@H]([C@@H](O)[C@H]2O)N2C=CC(=O)NC2=O)[C@@H](O)[C@H](O)[C@H]1O	566.055		Control_Cell	n_190	10.18	565.048	566.055	507.041	190	1.52785e+08	-129363	5.20641e+06	-180324	-53644.9	767918		-1.39743e+08	3.4858e+07		0	1	0.058288770053476	P
M_m03107	M_udpgal	UDP-D-galactose(2-)	C15H22N2O17P2	InChI=1S/C15H24N2O17P2/c18-3-5-8(20)10(22)12(24)14(32-5)33-36(28,29)34-35(26,27)30-4-6-9(21)11(23)13(31-6)17-2-1-7(19)16-15(17)25/h1-2,5-6,8-14,18,20-24H,3-4H2,(H,26,27)(H,28,29)(H,16,19,25)/p-2/t5-,6-,8+,9-,10+,11-,12-,13-,14?/m1/s1	HC00057	C00052	HMDB00302	C00052	1S/C15H24N2O17P2/c18-3-5-8(20)10(22)12(24)14(32-5)33-36(28,29)34-35(26,27)30-4-6-9(21)11(23)13(31-6)17-2-1-7(19)16-15(17)25/h1-2,5-6,8-14,18,20-24H,3-4H2,(H,26,27)(H,28,29)(H,16,19,25)/t5-,6-,8+,9-,10+,11-,12-,13-,14-/m1/s1	C15H24N2O17P2	67119	OC[C@H]1O[C@H](O[P@@](O)(=O)O[P@@](O)(=O)OC[C@H]2O[C@H]([C@H](O)[C@@H]2O)N2C=CC(=O)NC2=O)[C@H](O)[C@@H](O)[C@H]1O	566.055		Control_Cell	n_190	10.18	565.048	566.055	507.041	190	1.52785e+08	-129363	5.20641e+06	-180324	-53644.9	767918		-1.39743e+08	3.4858e+07		0	1	0.058288770053476	P
M_m03109	M_udpglcur	UDP-alpha-D-glucuronate(3-)	C15H19N2O18P2	InChI=1S/C15H22N2O18P2/c18-5-1-2-17(15(26)16-5)12-9(22)6(19)4(32-12)3-31-36(27,28)35-37(29,30)34-14-10(23)7(20)8(21)11(33-14)13(24)25/h1-2,4,6-12,14,19-23H,3H2,(H,24,25)(H,27,28)(H,29,30)(H,16,18,26)/p-3/t4-,6-,7+,8+,9-,10-,11+,12-,14-/m1/s1	HC00162	C00167	HMDB00935	C00167	1S/C15H22N2O18P2/c18-5-1-2-17(15(26)16-5)12-9(22)6(19)4(32-12)3-31-36(27,28)35-37(29,30)34-14-10(23)7(20)8(21)11(33-14)13(24)25/h1-2,4,6-12,14,19-23H,3H2,(H,24,25)(H,27,28)(H,29,30)(H,16,18,26)/t4-,6-,7+,8+,9-,10-,11+,12-,14-/m1/s1	C15H22N2O18P2	17200	O[C@@H]1[C@@H](COP(O)(=O)OP(O)(=O)O[C@H]2O[C@@H]([C@@H](O)[C@H](O)[C@H]2O)C(O)=O)O[C@H]([C@@H]1O)N1C=CC(=O)NC1=O	580.034		Aldrin_Cell	n_213	11.35	579.027	580.034	521.021	157594	-43005.6	73243.9	143743	300626	2.16079e+07	7.28814e+06		-5.15987e+06	1.97361e+07		1	1	0.004895104895105	P
M_m03114	M_ump	UMP(2-)	C9H11N2O9P	InChI=1S/C9H13N2O9P/c12-5-1-2-11(9(15)10-5)8-7(14)6(13)4(20-8)3-19-21(16,17)18/h1-2,4,6-8,13-14H,3H2,(H,10,12,15)(H2,16,17,18)/p-2/t4-,6-,7-,8-/m1/s1	HC00105	C00105	HMDB00288	C00105	1S/C9H13N2O9P/c12-5-1-2-11(9(15)10-5)8-7(14)6(13)4(20-8)3-19-21(16,17)18/h1-2,4,6-8,13-14H,3H2,(H,10,12,15)(H2,16,17,18)/t4-,6-,7-,8-/m1/s1	C9H13N2O9P	16695	O[C@H]1[C@@H](O)[C@@H](O[C@@H]1COP(O)(O)=O)N1C=CC(=O)NC1=O	324.036		Aldrin_Cell	n_146	9.24	323.028	324.036	265.022	-45327.8	-113346	-43965.1	16492	124310	8.57958e+06	2.97434e+06		-1.9784e+06	7.92708e+06		1	1	4.113533525298232e-05	P
M_m03118	M_ura	Uracil	C4H4N2O2	InChI=1S/C4H4N2O2/c7-3-1-2-5-4(8)6-3/h1-2H,(H2,5,6,7,8)	HC00106	C00106	HMDB00300	C00106	1S/C4H4N2O2/c7-3-1-2-5-4(8)6-3/h1-2H,(H2,5,6,7,8)	C4H4N2O2	17568	O=C1NC=CC(=O)N1	112.027		Control_Cell	n_11	5.81	111.02	112.027	53.013	11	3.20597e+06	-20166.6	9.60725e+06	1.0682e+07	1.52667e+07	3.30932e+07		-1.32357e+06	3.21561e+07		1	1	4.113533525298232e-05	P
M_m03120	M_urate	Urate	C5H4N4O3	InChI=1S/C5H4N4O3/c10-3-1-2(7-4(11)6-1)8-5(12)9-3/h(H4,6,7,8,9,10,11,12)	HC00310	C00366	HMDB00289	C00366	1S/C5H4N4O3/c10-3-1-2(7-4(11)6-1)8-5(12)9-3/h(H4,6,7,8,9,10,11,12)	C5H4N4O3	17775	O=C1NC2=C(N1)C(=O)NC(=O)N2	168.028		Aldrin_Med	n_83	9.14	167.021	168.028	109.014	83	2.36991e+06	4.34461e+08	1.88262e+08	1.34197e+06	1.05252e+06	7.19075e+08		-1.94047e+08	5.81819e+08		0	0	0.289798436857260	P
M_m03124	M_urcan	Urocanate	C6H5N2O2	InChI=1S/C6H6N2O2/c9-6(10)2-1-5-3-7-4-8-5/h1-4H,(H,7,8)(H,9,10)/p-1/b2-1+	HC00534	C00785	HMDB00301	C00785	1S/C6H6N2O2/c9-6(10)2-1-5-3-7-4-8-5/h1-4H,(H,7,8)(H,9,10)/b2-1+	C6H6N2O2	30817	OC(=O)\C=C\C1=CNC=N1	138.043		Aldrin_Cell	n_34	5.63	137.036	138.043	79.029	7.94849e+06	1.22101e+07	163178	256190	-87565.4	72520.5	-6.69353e+06		-1.29743e+07	-412786		1	1	0.004895104895105	C
M_m03130	M_utp	UTP	C9H11N2O15P3	InChI=1S/C9H15N2O15P3/c12-5-1-2-11(9(15)10-5)8-7(14)6(13)4(24-8)3-23-28(19,20)26-29(21,22)25-27(16,17)18/h1-2,4,6-8,13-14H,3H2,(H,19,20)(H,21,22)(H,10,12,15)(H2,16,17,18)/p-4/t4-,6-,7-,8-/m1/s1	HC00077	C00075	HMDB00285	C00075	1S/C9H15N2O15P3/c12-5-1-2-11(9(15)10-5)8-7(14)6(13)4(24-8)3-23-28(19,20)26-29(21,22)25-27(16,17)18/h1-2,4,6-8,13-14H,3H2,(H,19,20)(H,21,22)(H,10,12,15)(H2,16,17,18)/t4-,6-,7-,8-/m1/s1	C9H15N2O15P3	15713	O[C@H]1[C@@H](O)[C@@H](O[C@@H]1COP(O)(=O)OP(O)(=O)OP(O)(O)=O)N1C=CC(=O)NC1=O	483.969		Aldrin_Cell	n_198	13.99	482.961	483.969	424.955	6.29728e+06	1.1063e+07	3.86837e+06	-935.11	4.06581e+06	7.60399e+06	-3.1866e+06		-1.06522e+07	4.27895e+06		0	0	0.289798436857260	C
M_m01585	M_vacc	trans-vaccenate	C18H33O2	InChI=1S/C18H34O2/c1-2-3-4-5-6-7-8-9-10-11-12-13-14-15-16-17-18(19)20/h7-8H,2-6,9-17H2,1H3,(H,19,20)/p-1/b8-7+			HMDB02080	C08363	1S/C18H34O2/c1-2-3-4-5-6-7-8-9-10-11-12-13-14-15-16-17-18(19)20/h12-13H,2-11,14-17H2,1H3,(H,19,20)/p-1/b13-12-	C18H33O2	32375	CCCCCCCCCCC\C=C/CCCCC([O-])=O	281.248		Aldrin_Cell	p_93	3.46	300.289	299.282	281.248	3.26522e+06	408080	121888	-19640.6	4.09129e+06	690174	322214		-3.61326e+06	4.25769e+06		0	0	0.793048128342246	P
M_m03135	M_val_L	L-valine	C5H11NO2	InChI=1S/C5H11NO2/c1-3(2)4(6)5(7)8/h3-4H,6H2,1-2H3,(H,7,8)/t4-/m0/s1	HC00174		HMDB00043	C00719	1S/C5H11NO2/c1-6(2,3)4-5(7)8/h4H2,1-3H3	C5H11NO2	17750	C[N+](C)(C)CC([O-])=O	117.079		Aldrin_Cell	p_12	11.35	118.086	117.079	99.045	-35802.5	23973.9	100516	-103091	-86576.3	8.17493e+07	2.7157e+07		-2.01641e+07	7.4478e+07		0	0	0.289798436857260	P
M_m03148	M_xan	Xanthine	C5H4N4O2	InChI=1S/C5H4N4O2/c10-4-2-3(7-1-6-2)8-5(11)9-4/h1H,(H3,6,7,8,9,10,11)	HC00320	C00385	HMDB00292	C00385	1S/C5H4N4O2/c10-4-2-3(7-1-6-2)8-5(11)9-4/h1H,(H3,6,7,8,9,10,11)	C5H4N4O2	17712	O=C1NC2=C(NC=N2)C(=O)N1	152.033		Aldrin_Med	n_67	6.98	151.026	152.033	93.019	67	6.44021e+06	-7.16028e+06	1.87255e+06	-3.74101e+06	-6.37622e+06	7.0341e+08		-3.61611e+09	5.51248e+09		0	0	0.793048128342246	P
M_m03155	M_xylt	xylitol	C5H12O5	InChI=1S/C5H12O5/c6-1-3(8)5(10)4(9)2-7/h3-10H,1-2H2/t3-,4+,5+	HC00317	C00379	HMDB02917	C00379	1S/C5H12O5/c6-1-3(8)5(10)4(9)2-7/h3-10H,1-2H2/t3-,4+,5?	C5H12O5	1305691	OC[C@H](O)C(O)[C@H](O)CO	152.068		Aldrin_Med	n_68	10.13	151.061	152.068	93.054	68	-4.26295e+06	4.31895e+08	1.61471e+08	500718	1.71519e+08	3.55071e+08		-2.19221e+09	1.79282e+09		0	0	0.793048128342246	P
