# Supplementary material for: Stoichiometric gene-to-reaction associations enhance model-driven analysis performance: Metabolic response to chronic exposure to Aldrin in prostate cancer
Source: BMC Genomics. 2019 Aug 15;20:652. doi: 10.1186/s12864-019-5979-4 (PMC6694502; doi:10.1186/s12864-019-5979-4)
Supplement: Supplementary file 3 — Transcriptomic data. Transcriptomic data of Aldrin-exposed and non-exposed DU149 PC cells and gene expression analysis. (XLSX 4835 kb) [file 12864_2019_5979_MOESM3_ESM.xlsx]

## Sheet: Gene_Expression_Aldrin-exposed_&_Non-exposed_DU149_Cells
ID	Gene Symbol	Gene Title	Aldrin-Exposed_1	Aldrin-Exposed_2	Aldrin-Exposed_3	Aldrin-Exposed_4	Non-exposed_1	Non-exposed_2	Non-exposed_3	Non-exposed_4	t-test p value	Annotated in HMR2				Legend
11715147_at	C3orf15	caldesmon 1	8.42673	8.56086	8.53718	8.5448	8.13643	8.15818	8.03816	8.13429	7.02939e-05	0
11715173_s_at	KRTAP10-12	HCC-related HCC-C11_v3	8.43359	8.40819	8.29327	8.326	8.86668	8.86939	8.99068	8.79035	9.15855e-05	0					Statitically difference between Aldrin-exposed and Non-exposed cells (99% conf.)
11715104_s_at	OTOP2	zinc finger protein 235	6.63868	6.61849	6.65491	6.65562	6.75688	6.72986	6.74404	6.76052	0.00010439	0				0	Non-metabolic gene (not annotated in HMR2)
11715107_s_at	F8A1 /// F8A2 /// F8A3	ankyrin repeat and death domain containing 1A	7.41398	7.35383	7.47801	7.36718	7.70379	7.67705	7.77776	7.74498	0.00013891	0				1	Metabolic gene (annotated in HMR2)
11715244_x_at	LCE1A	Phosphomannomutase 2	8.90193	8.94297	8.97523	8.83067	9.27831	9.25759	9.20959	9.31996	0.000156023	0
11715274_x_at	TPM2	G protein-coupled receptor 52	7.25946	7.27146	7.03454	7.00591	7.88643	7.86323	7.92062	8.16016	0.000172435	0
11715102_x_at	HIST1H3G	transmembrane protease, serine 11D	5.0882	5.10561	5.09003	5.11441	5.19166	5.19205	5.17241	5.21346	0.000173927	0
11715350_a_at	COL1A1	cysteine/tyrosine-rich 1	4.40609	4.38026	4.35542	4.292	4.58439	4.55053	4.61139	4.64673	0.000329149	0
11715352_x_at	COL1A1	HCC-related HCC-C11_v3	8.9823	8.83053	8.73757	8.85002	9.26081	9.41617	9.38975	9.24598	0.000407641	0				0.374524	% Statistically relevant genes
11715364_a_at	SPDEF	chromosome 3 open reading frame 35	4.71835	4.78237	4.75402	4.73206	4.88246	4.8419	4.90215	4.88021	0.000476276	0				1.62162	% Metabolic genes among the statistically relevant genes
11715242_s_at	LCE3D	FKSG29	6.22325	6.0657	6.27086	6.02997	6.54395	6.7219	6.81826	6.72071	0.000516045	0
11715115_s_at	HIST1H2BI	family with sequence similarity 22, member G	6.0383	6.10894	6.17782	6.00267	6.38926	6.36383	6.49538	6.37601	0.000745897	0
11715158_s_at	KRTAP19-4	spinster homolog 2 (Drosophila)	7.34832	7.31568	7.15551	7.0998	7.83943	7.72414	7.84897	7.60535	0.000752428	0
11715346_at	EBI3	Hypothetical LOC100129932	7.18797	7.25486	7.16303	7.29312	6.954	6.92575	7.03337	6.99254	0.000767844	0
11715268_s_at	GP1BB /// SEPT5	SWI/SNF related, matrix associated, actin dependent regulator of chromatin, subfamily a	8.52806	8.48107	8.48739	8.58371	8.75957	8.89564	8.95003	8.86064	0.000780775	0
11715381_a_at	LAPTM4B	testis-specific transcript, Y-linked 6 (non-protein coding)	4.97457	4.96873	4.93625	4.99137	4.84018	4.8107	4.88212	4.85125	0.000793302	0
11715342_at	BRI3	peroxidasin homolog (Drosophila)	7.1443	7.07787	6.70317	6.23975	8.47072	8.25581	9.17009	8.42629	0.000831442	0
11715134_s_at	GLIPR1L2	caldesmon 1	8.52951	8.5727	8.56237	8.61868	8.1281	8.17906	7.9787	8.16924	0.000861306	0
11715235_x_at	UQCRHL	low density lipoprotein receptor-related protein 5-like	7.99887	7.85965	7.96195	7.98217	8.21942	8.20484	8.13182	8.24276	0.00094089	0
11715403_a_at	COL6A1	G protein-coupled receptor 87	5.78445	5.71647	5.9756	5.74041	6.15823	6.39244	6.29188	6.44303	0.000971569	0
11715166_at	DNAJC12	homeobox C9	9.77969	9.73011	9.72057	9.75428	10.0029	9.92622	10.0478	10.0524	0.00102897	0
11715385_s_at	C4orf46 /// TOMM7	progestin and adipoQ receptor family member IX	6.92253	7.00307	6.95864	6.94964	7.08435	7.06855	7.15175	7.11133	0.00109373	0
11715142_s_at	GSC2	kynureninase (L-kynurenine hydrolase)	9.04133	9.13778	9.14603	9.09425	9.60475	9.79161	9.66685	9.91056	0.00121053	0
11715413_s_at	TSC22D1	keratin associated protein 5-7	5.23425	5.26102	5.22988	5.28417	5.35312	5.32938	5.39732	5.37138	0.00124802	0
11715234_s_at	UCN	FKSG29	5.52029	5.56805	5.56243	5.34187	5.89557	6.23035	6.2742	6.15924	0.00132634	0
11715144_s_at	KRTAP19-7	peroxidasin homolog (Drosophila)	5.32133	5.33916	5.28428	5.24265	6.7796	6.67015	7.2046	7.31112	0.00148345	0
11715215_s_at	GRK7	transient receptor potential cation channel, subfamily C, member 6	5.13562	5.08015	5.05049	5.12645	5.2795	5.24761	5.2333	5.21635	0.00148976	0
11715478_a_at	TFRC	---	5.50119	5.4402	5.32749	5.42741	5.71482	5.60595	5.74753	5.68222	0.00151801	0
11715629_a_at	LAPTM4A	serum deprivation response	9.07796	9.34321	9.20592	9.07987	8.55994	8.39719	8.52196	8.80286	0.00160935	0
11715202_s_at	TCEAL1	high mobility group AT-hook 2	5.77762	5.77724	5.63592	5.7056	6.00099	6.17665	6.02074	5.97919	0.00161997	0
11715179_s_at	KRTAP19-1	methyl-CpG binding domain protein 1	8.02702	8.03537	8.102	8.02572	7.83609	7.67949	7.79607	7.69693	0.0016298	0
11715751_a_at	DPYSL3	family with sequence similarity 185, member A	4.67158	4.52553	4.6131	4.7119	4.86501	5.06115	5.02429	4.91242	0.00165429	0
11715699_s_at	SEC16A	vasoactive intestinal peptide	4.36242	4.35255	4.39647	4.41486	4.26831	4.3086	4.2826	4.24788	0.00173526	0
11715612_s_at	TMX2	AKNA domain containing 1	6.3091	6.26256	6.26193	6.31285	6.39276	6.43115	6.4855	6.40829	0.00173783	0
11715123_s_at	PDZD9	platelet-derived growth factor beta polypeptide (simian sarcoma viral (v-sis) oncogene	9.24267	9.24805	9.15332	9.13581	9.03594	8.98656	8.98039	8.89597	0.00176965	0
11715451_a_at	COL4A2	Zinc finger protein 496	7.57021	7.42999	7.50537	7.26808	7.85615	8.04961	7.80761	7.879	0.00185293	0
11715114_x_at	FAM86C	calcium channel, voltage-dependent, beta 2 subunit	6.45526	6.305	6.44082	6.34316	6.74107	6.64387	6.73649	6.57255	0.00195039	0
11715514_a_at	HERPUD1	adenosine deaminase-like	6.91902	7.03148	6.93052	6.88333	6.59982	6.46892	6.71679	6.58559	0.00205129	0
11715247_s_at	DEPDC5	neuregulin 4	6.79232	7.11047	6.8605	7.14965	7.45891	7.54835	7.70082	7.6312	0.00225917	0
11715317_s_at	CGB /// CGB1 /// CGB2 /// CGB5 /// CGB7 /// CGB8	TRAFs and NIK-associated protein	5.44854	5.49142	5.2517	5.2726	5.98418	5.77896	5.9142	5.67438	0.00227822	0
11715237_s_at	RPL9	zinc finger protein 512B	8.39822	8.26231	8.39003	8.36615	8.66894	8.56346	8.60558	8.50938	0.00236324	0
11715477_at	TFRC	family with sequence similarity 186, member A	5.64376	5.59233	5.64075	5.77347	5.99075	6.2988	6.10565	6.05147	0.0023761	0
11715649_s_at	TXNRD1	SWI/SNF related, matrix associated, actin dependent regulator of chromatin, subfamily b	5.99521	5.97198	6.12002	6.09847	6.29293	6.32585	6.21141	6.32197	0.00241202	0
11715170_x_at	HNRNPCL1	immunoglobulin kappa variable 1-5	3.77187	3.78259	3.77895	3.76321	3.63777	3.67056	3.70202	3.67056	0.00242631	0
11715687_x_at	ARPC5	cytoplasmic linker associated protein 2	5.66197	5.61608	5.80628	5.62054	6.22747	6.15569	5.93958	6.24883	0.00243588	0
11715262_at	MTNR1A	---	4.16669	4.14761	4.19055	4.13823	4.23019	4.22207	4.27534	4.26422	0.0024617	0
11715157_s_at	KRTAP19-2	Eukaryotic translation initiation factor 4A1	10.8563	10.7492	10.8251	10.7482	11.0941	11.0628	11.1993	10.9842	0.00262963	0
11715729_s_at	CYP19A1	F-box and leucine-rich repeat protein 17	10.0951	10.3309	10.3016	10.1942	9.96888	9.84918	9.81347	9.8959	0.00268425	0
11715408_x_at	PSMB4	defensin, beta 136	5.52888	5.44703	5.44886	5.62274	5.72776	5.72776	5.88528	5.83198	0.00269244	0
11715155_s_at	TUBB4Q /// TUBB8 /// TUBBP5	olfactory receptor, family 6, subfamily C, member 6	3.99081	4.02987	4.04315	4.01424	4.08516	4.08571	4.12151	4.07958	0.00271298	0
11715211_s_at	ZNF680	olfactomedin-like 2B	5.73057	5.88924	5.91181	5.89529	5.51823	5.57737	5.54648	5.68304	0.00275031	0
11715126_s_at	HIST1H2BN	spondin 2, extracellular matrix protein	5.92842	5.82542	6.09524	6.01451	6.37413	6.24522	6.40026	6.3475	0.00277318	0
11715100_at	HIST1H3G	SET domain containing 3	9.90603	9.88906	9.99187	9.98528	10.0791	10.0784	10.155	10.1342	0.0028024	0
11715623_s_at	RNF114	myotilin	4.66653	4.5064	4.54641	4.60806	4.73882	4.81118	4.80327	4.86736	0.00280784	0
11715423_s_at	BCAP31	ribosomal protein S6 kinase, 52kDa, polypeptide 1	8.75625	8.73608	8.69699	8.72233	8.81577	8.91029	8.85205	8.84253	0.00284237	0
11715396_s_at	MUTED /// TXNDC5	neuromedin B	8.93312	8.86674	8.9894	8.86538	8.71389	8.77711	8.73053	8.6792	0.00286122	0
11715799_s_at	BAT2L1	pregnancy-associated plasma protein A, pappalysin 1	7.74492	7.48818	7.49491	7.5734	7.92098	8.04613	8.32894	8.12828	0.00313647	0
11715735_a_at	TMEM123	polycystic kidney and hepatic disease 1 (autosomal recessive)	4.2368	4.29886	4.32856	4.29392	4.14769	4.17946	4.0763	4.17049	0.00321942	0
11715816_at	ZFP36L2	component of oligomeric golgi complex 1	11.9319	11.988	12.0019	11.9635	12.094	12.0746	12.0491	12.0442	0.00333445	0
11715508_x_at	MFGE8	hairy and enhancer of split 1, (Drosophila)	6.01972	6.16808	5.80968	6.17139	6.80924	6.59217	6.50072	6.45298	0.00335863	0
11715420_a_at	CCT2	peroxisome proliferator-activated receptor gamma	8.76278	8.79146	8.80328	8.86749	8.70517	8.62818	8.65682	8.69141	0.00337094	0
11715967_a_at	NEDD8	AP2 associated kinase 1	6.11943	6.22781	6.0015	6.10534	6.4493	6.40426	6.61048	6.35757	0.00338563	0
11715209_s_at	SCAND1	sorting nexin 22	7.19065	7.0948	7.13468	7.14124	7.44532	7.33568	7.52792	7.36929	0.00343627	0
11715475_a_at	DDX17	purinergic receptor P2Y, G-protein coupled, 14	5.95691	6.50708	6.25638	5.70433	7.11153	7.30494	6.93903	7.39152	0.00345561	0
11715154_s_at	ZNF675	PDZK1 interacting protein 1	9.04152	8.47826	8.70103	8.75757	7.8151	7.76954	7.80997	7.76883	0.00350443	0
11715386_at	REG1A	chromosome 6 open reading frame 141	7.97071	8.13924	8.1062	7.88025	8.70716	8.67992	8.36132	8.43779	0.00351915	0
11715480_x_at	GABARAP	carbonic anhydrase VB, mitochondrial	8.93146	8.97299	9.08491	8.97208	8.76433	8.67341	8.76972	8.84827	0.00354289	0
11715846_at	EFEMP1	KIAA1245 /// neuroblastoma breakpoint family, member 1 /// neuroblastoma breakpoint fam	7.39169	7.39169	7.34693	7.0605	7.7924	7.89019	7.58918	7.91966	0.00382384	0
11715469_s_at	TXN	calcium channel, voltage-dependent, beta 2 subunit	7.77036	7.83324	7.88411	7.82085	7.97046	7.94259	7.96007	8.00259	0.00392505	0
11715313_s_at	LHB	RUN domain containing 2A	6.39115	6.44983	6.58746	6.38885	6.7723	6.62478	6.86087	6.79206	0.00403349	0
11715617_a_at	RNF130	zinc finger protein 2 homolog (mouse)	4.56297	4.58286	4.45195	4.58621	4.25092	4.23184	4.33534	4.40758	0.00403352	0
11715848_a_at	ATP5G2	nuclear transport factor 2	9.80165	10.0151	9.96528	9.92209	9.60894	9.28663	9.55631	9.54884	0.004066	0
11715968_s_at	NEDD8	caldesmon 1	7.56913	7.80682	7.92228	7.69047	7.29944	7.38959	7.08548	7.35996	0.00407816	0
11715239_x_at	IFITM3	uridine-cytidine kinase 1-like 1	7.28623	7.2696	7.12278	7.2425	7.69491	7.45661	7.48001	7.62173	0.00415235	0
11715493_a_at	CYR61	Speedy homolog E2 (Xenopus laevis)	10.2143	10.1885	10.0519	9.98833	10.5792	10.3953	10.6706	10.3976	0.00430896	0
11715930_at	SDHAF2	leucine zipper transcription factor-like 1	10.5314	10.6592	10.4073	10.3825	10.0697	10.0612	10.2476	10.1324	0.00433073	0
11715925_a_at	TRAM1	solute carrier family 28 (sodium-coupled nucleoside transporter), member 2	5.84942	5.91978	5.80946	5.94754	6.11539	6.09896	6.06548	5.99453	0.00435074	0
11715213_s_at	DUX1 /// DUX3 /// DUX5	Ral GTPase activating protein, alpha subunit 1 (catalytic)	4.80517	4.83461	4.82182	4.96131	5.10185	5.05986	4.98613	5.1384	0.00437073	0
11715860_a_at	RIC8A	LYR motif containing 1	10.8117	10.9745	10.845	10.7223	10.3187	10.4557	10.467	10.6293	0.00446421	0
11715818_at	ZFP36L2	nicotinamide nucleotide adenylyltransferase 2	7.96482	8.08342	7.94517	7.75595	7.24031	7.44374	7.61415	7.54819	0.00453579	0
11716067_at	VAMP2	nudix (nucleoside diphosphate linked moiety X)-type motif 22	9.21815	9.0899	8.98489	9.11977	8.81143	8.78528	8.93554	8.72283	0.00455507	0
11715492_s_at	MORF4L1	---	6.58186	6.63041	6.51653	6.28493	6.83524	7.23936	6.93903	7.0317	0.00464362	0
11715369_s_at	NDUFA4	Cbp/p300-interacting transactivator, with Glu/Asp-rich carboxy-terminal domain, 1	5.92727	5.80722	5.84923	5.88948	6.13542	6.04456	6.26193	6.09804	0.00470961	0
11715497_a_at	OXA1L	intraflagellar transport 172 homolog (Chlamydomonas)	7.56457	7.41453	7.42296	7.40581	7.70731	7.65125	7.82099	7.63086	0.00471608	0
11715831_s_at	SURF4	heat shock protein family B (small), member 11	11.4288	11.5527	11.5329	11.4826	11.2809	11.2269	11.1482	11.3554	0.00485962	0
11715336_x_at	SP9	chromosome 1 open reading frame 190	6.50022	6.49845	6.5115	6.5937	6.68749	6.62974	6.62543	6.67282	0.00486569	0
11715393_a_at	C3	ankyrin repeat and SOCS box-containing 18	5.14587	5.05833	4.96013	5.11051	5.36704	5.23381	5.31025	5.26935	0.00494274	0
11715651_s_at	FSTL1	glutamate-cysteine ligase, catalytic subunit	8.00904	8.23019	7.97512	7.97596	8.38086	8.55444	8.66877	8.86178	0.00494277	0
11715311_s_at	DEFB103A /// DEFB103B	death inducer-obliterator 1	10.7044	10.6935	10.5463	10.661	10.9291	10.8108	10.8289	10.848	0.00494618	0
11715172_at	DEPDC5	brain expressed, X-linked 5	4.85876	4.74904	4.84098	4.71216	5.1716	5.00579	5.00981	4.97637	0.00497029	0
11715543_x_at	RPS8	mediator complex subunit 25	6.27684	6.28741	6.19261	6.31803	6.50568	6.38791	6.4079	6.41805	0.00504184	0
11715960_x_at	NCBP2	PHD finger protein 20	10.8355	10.8579	10.7719	10.8362	10.9656	10.9064	11.0172	11.026	0.00507547	0
11716475_a_at	STRAP	Rh blood group, D antigen	7.54087	7.45503	7.54096	7.36009	7.65225	7.75693	7.68268	7.84295	0.00518037	0
11715113_x_at	FAM86C	gap junction protein, alpha 1, 43kDa	7.3011	7.3965	7.34403	7.48172	7.5441	7.74011	7.61107	7.75243	0.0053101	0
11715329_at	SLC6A15	PR domain containing 6	5.62373	5.67338	5.65099	5.57603	5.73561	5.75148	5.77696	5.75889	0.00538899	0
11715303_s_at	CEMP1	HCC-related HCC-C11_v3	7.76108	7.7736	7.77312	7.69509	8.14246	7.98928	8.29535	8.16824	0.00550803	0
11715191_s_at	C7orf46	Dehydrogenase/reductase (SDR family) member 4	4.87156	4.82428	4.91954	4.88747	4.97855	5.01564	5.11456	5.09135	0.00553035	0
11715187_x_at	PRB1	eukaryotic translation initiation factor 4E binding protein 1	12.4889	12.4491	12.6013	12.4812	12.243	12.2642	12.3774	12.35	0.00553319	0
11715525_a_at	ATP6V1G2 /// BAT1	phosphodiesterase 7A	8.31841	8.36568	8.52096	8.5648	8.69031	8.86884	8.74925	8.76207	0.00554824	0
11715815_a_at	PSMC3	ubiquinol-cytochrome c reductase complex chaperone	7.01146	6.95679	6.45051	6.94992	7.66279	7.28169	7.66145	7.62025	0.00561112	0
11715153_s_at	PCDHGB1	filamin A interacting protein 1-like	5.11334	5.23124	5.00769	4.94713	5.77912	5.94834	5.42006	5.63105	0.0056153	0
11715225_s_at	VPS54	FERM domain containing 4A	7.68176	7.59222	7.78963	7.77935	7.93782	7.92045	8.0905	7.93593	0.00562689	0
11715233_s_at	C21orf56	uridine phosphorylase 1	10.4818	10.4518	10.4955	10.4733	10.8277	10.742	10.7569	10.6334	0.00564022	0
11716208_s_at	GLUD1	basonuclin 2	4.45858	4.47922	4.39479	4.41286	4.33812	4.25784	4.35539	4.30044	0.00565362	1
11716113_a_at	STAMBP	tenascin C	8.95449	9.14773	9.29911	9.11751	9.73771	9.68335	9.50449	9.39359	0.00567747	0
11715249_s_at	MAGEA12	tumor necrosis factor, alpha-induced protein 8-like 2	5.10679	5.13622	5.15773	5.12793	5.22388	5.24445	5.29433	5.33196	0.00568486	0
11715163_s_at	DEFB128	ephrin-A3	7.74479	7.63429	7.77798	7.76091	7.39382	7.30829	7.57672	7.40785	0.00568933	0
11715495_a_at	RPS25	eukaryotic translation initiation factor 4A1	9.4071	9.32784	9.38594	9.29474	9.51777	9.63628	9.77032	9.64796	0.00571292	0
11715853_a_at	PDGFRB	UL16 binding protein 1	7.49572	7.60807	7.70747	7.48694	7.11793	6.90656	7.09101	7.32434	0.00575318	0
11715913_s_at	EFNB1	NADH dehydrogenase (ubiquinone) Fe-S protein 8, 23kDa (NADH-coenzyme Q reductase)	7.04682	6.94689	6.95684	7.10443	7.29194	7.25123	7.19172	7.15102	0.00583218	0
11715203_s_at	ATP13A5	defensin, beta 130	5.04271	5.1015	5.05851	5.10909	5.18389	5.34015	5.24993	5.24714	0.00604209	0
11715160_x_at	LOC650293	killer cell immunoglobulin-like receptor, two domains, long cytoplasmic tail, 4 /// kil	4.77831	4.87917	4.81456	4.62817	4.4151	4.35203	4.46908	4.09544	0.00606239	0
11715946_a_at	RALB	family with sequence similarity 196, member A	5.9903	5.86526	5.62504	5.74679	6.08902	6.28113	6.23433	6.29789	0.00618564	0
11716385_at	TGFB1	gamma-aminobutyric acid (GABA) B receptor, 2	5.83841	5.91085	6.03896	6.08328	6.45305	6.52584	6.23051	6.24676	0.00622358	0
11715546_s_at	CBX1	parvin, alpha	9.10763	9.20484	8.96831	9.05079	8.75481	8.78301	8.84152	8.78926	0.00628222	0
11715265_at	FIG4	MOB1, Mps One Binder kinase activator-like 2B (yeast)	6.20573	6.05683	6.13016	6.08754	6.35048	6.21162	6.34627	6.36786	0.00646668	0
11715663_a_at	STARD7	renalase, FAD-dependent amine oxidase	5.58939	5.60692	5.49634	5.57947	5.725	5.82379	5.77059	5.66414	0.00664391	0
11715124_s_at	CACNG8	RANBP2-like and GRIP domain containing 5 /// RANBP2-like and GRIP domain containing 6	5.92204	6.06314	5.89187	5.93649	6.10578	6.32937	6.16644	6.21478	0.00674327	0
11715690_x_at	CD164	family with sequence similarity 157, member A /// family with sequence similarity 157,	8.45846	8.40524	8.4267	8.63178	8.71641	8.69798	8.94687	8.7999	0.00692517	0
11715377_x_at	COX4I1	DnaJ (Hsp40) homolog, subfamily C, member 4	7.83073	7.84373	7.83711	7.93848	8.00789	7.93477	8.02244	8.03201	0.00694183	0
11715625_a_at	SH3BGRL	pre-B-cell leukemia homeobox 1	5.74398	5.73967	5.70342	5.717	5.77241	5.85544	5.8164	5.81463	0.00694262	0
11716130_a_at	FSTL3	FERM domain containing 4A	8.38024	8.49967	8.41576	8.34804	8.76733	8.53518	8.76588	8.74003	0.00700564	0
11715196_s_at	TMEM211	caldesmon 1	7.75104	7.69329	7.63896	7.76671	7.51929	7.50577	7.29698	7.46237	0.00704343	0
11715214_at	MARK4	zonadhesin	6.08986	6.04113	6.07024	6.10254	6.22384	6.12776	6.2189	6.19044	0.00705115	0
11716012_at	TNFAIP1	catenin (cadherin-associated protein), alpha 2	4.80827	4.94082	5.04864	4.82614	5.28826	5.19108	5.13898	5.16673	0.0070521	0
11716110_s_at	PIGR	low density lipoprotein receptor-related protein 5-like	8.13394	7.93018	7.9497	8.03548	8.22427	8.35209	8.21241	8.22025	0.00713715	0
11715195_at	IMPACT	polyamine modulated factor 1 binding protein 1	5.75543	5.70237	5.75772	5.80056	5.8861	5.90986	5.95765	6.0575	0.00714637	0
11715483_s_at	MCL1	polycystic kidney disease 1 (autosomal dominant) pseudogene 1	10.1184	9.9099	9.95275	9.71288	10.303	10.3224	10.5465	10.2557	0.00716539	0
11715789_a_at	SLC40A1	kinesin family member 19	5.96698	6.01905	6.01142	6.03845	6.13995	6.13383	6.21043	6.08494	0.00721792	0
11715109_at	SAMD7	GTP binding protein 6 (putative) /// hypothetical protein LOC100509054	8.60241	8.45374	8.62499	8.55541	8.79557	8.66815	8.86692	8.81795	0.00724223	0
11716255_a_at	ECE1	sulfotransferase family, cytosolic, 1A, phenol-preferring, member 3 /// sulfotransferas	6.12313	6.16259	6.23237	6.20703	6.49539	6.42371	6.30145	6.36123	0.00732728	0
11715345_s_at	ADAMTS15	vanin 1	6.25311	6.14473	6.18738	6.12318	6.33997	6.3626	6.33378	6.31227	0.00736918	0
11715568_a_at	CD9	protein kinase, cAMP-dependent, catalytic, alpha	7.12991	7.32248	7.11208	6.96039	7.42842	7.72958	7.42815	7.6767	0.00737463	0
11715962_at	ACTR10	calpain 12	7.92572	8.02163	7.66715	7.79865	8.14365	8.25861	8.35205	8.24845	0.00740918	0
11715765_a_at	DUSP1	glucosaminyl (N-acetyl) transferase family member 7	5.55877	5.57762	5.29437	5.14341	5.7816	6.01781	5.97502	5.99699	0.00742978	0
11715421_a_at	CCT2	killer cell lectin-like receptor subfamily C, member 4	3.78802	3.86381	3.85935	3.8631	3.93066	3.96911	3.9355	3.91934	0.00744185	0
11715206_x_at	PSG4	regulator of calcineurin 2	5.59937	5.58555	5.63702	5.58433	5.55403	5.53186	5.55328	5.51369	0.00753026	0
11715909_s_at	MYO6	stanniocalcin 2	9.8903	10.1074	10.0437	9.93273	9.49572	9.35214	9.65192	9.73671	0.00755347	0
11715888_s_at	PIP4K2B	cyclin N-terminal domain containing 1	4.94713	5.06862	4.89482	4.89867	5.09879	5.14753	5.1834	5.20676	0.00759539	0
11715774_s_at	IMP3	transmembrane protein 165	7.05331	7.03087	6.85209	6.90025	7.24482	7.30815	7.1811	7.50083	0.00770834	0
11715582_s_at	SF3B2	ring finger protein 43	6.0383	5.99597	6.033	6.43191	6.64821	6.79182	6.7082	6.63353	0.00771398	0
11715796_s_at	LUM	ATP-binding cassette, sub-family C (CFTR/MRP), member 5	9.01609	9.04547	8.98513	8.933	9.18979	9.15595	9.06231	9.18858	0.00771703	0
11716292_a_at	G6PD	forkhead box J2	4.61392	4.55704	4.55164	4.62895	4.65108	4.68938	4.72107	4.6882	0.00772459	1
11715902_a_at	DDX23	eukaryotic translation initiation factor 3, subunit G	8.03034	8.01192	8.17568	8.07986	8.27191	8.22388	8.22093	8.36478	0.00773159	0
11715718_a_at	ZNHIT1	small ArfGAP 1	5.26761	5.2733	5.38691	5.12605	5.43744	5.62545	5.53134	5.53786	0.00782763	0
11715798_x_at	WDR45L	hypothetical LOC284009	6.51703	6.67725	6.52725	6.56662	6.79074	6.73831	6.79744	6.74711	0.00783823	0
11716780_s_at	CLDN4	kinesin family member 19	6.53835	6.57492	6.44003	6.55788	6.68993	6.65203	6.76041	6.64344	0.00786107	0
11715238_x_at	RPL9	caspase 4, apoptosis-related cysteine peptidase	5.25815	5.55475	5.39859	5.27032	5.57664	5.85374	5.70487	5.79363	0.00786745	0
11716392_s_at	ADH5	phosphoglycerate mutase family member 5 /// peroxisomal membrane protein 2, 22kDa	8.99497	8.93996	8.9048	8.58757	9.23249	9.22783	9.63364	9.56669	0.00794282	1
11716681_at	SLC39A9	craniofacial development protein 1	7.84115	7.9444	8.03459	7.5585	8.37727	8.43341	8.1457	8.5863	0.00799592	0
11716484_at	UNC119B	vitamin K epoxide reductase complex, subunit 1	13.2424	13.2544	13.278	13.166	13.075	13.1044	13.1075	13.1641	0.0080454	0
11715131_s_at	KRTAP20-1	homolog of rat pragma of Rnd2	8.15954	8.25515	8.08817	8.14509	8.00442	8.03424	7.90658	7.99803	0.00807278	0
11716014_a_at	SERPINF1	chromosome 12 open reading frame 72	6.90308	7.27062	7.42533	7.23199	6.72769	6.65854	6.48743	6.72494	0.00816907	0
11715646_a_at	ADIPOR1	FK506 binding protein 11, 19 kDa	8.72011	8.69805	8.82152	8.63699	8.96017	8.8144	8.97174	8.97375	0.00825925	0
11716243_a_at	PPP1R16A	arginine/serine-rich coiled-coil 2	11.3974	11.1275	11.3192	11.422	11.7823	11.7287	11.6336	11.509	0.00847293	0
11716525_a_at	SPON2	fer-1-like 6 (C. elegans)	4.60859	4.52553	4.51078	4.59023	4.6549	4.66256	4.76037	4.68057	0.00853069	0
11715887_s_at	PIP4K2B	dedicator of cytokinesis 5	8.28197	8.09661	7.95841	7.80707	8.45125	8.5021	8.71841	8.46511	0.00855288	0
11715391_s_at	MTCH1	SMAD family member 6	8.60647	9.1097	8.98649	8.90176	8.23855	8.4252	8.27007	8.56348	0.00865623	0
11715192_s_at	C7orf46	coiled-coil domain containing 115	9.16398	9.29359	9.18673	9.31621	9.00658	9.04252	9.01486	9.04991	0.00869179	0
11715222_at	MAGI3	serine hydrolase-like 2	8.24271	8.19933	8.28754	8.264	8.35004	8.35084	8.36721	8.35777	0.00871081	0
11715370_s_at	LGALS3BP	nebulin	6.70651	6.64058	6.58871	6.49511	6.99785	7.11069	7.23303	6.82444	0.0087194	0
11716129_at	IGF2R	SEC24 family, member D (S. cerevisiae)	4.54408	4.38981	4.59308	4.51759	4.6243	4.773	4.76282	4.75169	0.00874427	0
11715692_a_at	CIRBP	solute carrier family 16, member 6 (monocarboxylic acid transporter 7)	7.83367	8.05196	8.14262	7.97836	8.32042	8.51689	8.34023	8.74213	0.00884025	0
11715390_s_at	FKBP1A	multimerin 2	4.54162	4.65905	4.49913	4.56485	4.65084	4.79362	4.75365	4.78198	0.0088544	0
11715905_x_at	DDX3X	WAS/WASL interacting protein family, member 3	4.89633	4.81569	4.7492	4.87349	4.97118	4.97815	5.03637	5.0128	0.00890563	0
11716674_a_at	ACIN1	tyrosyl-DNA phosphodiesterase 2	9.70131	9.55597	9.58455	9.48617	9.25794	9.39742	9.23338	9.42764	0.00892284	0
11716513_a_at	MOCS2	nuclear prelamin A recognition factor	9.62607	9.70334	9.59538	9.78546	9.40329	9.36445	9.57393	9.40813	0.00901223	0
11715382_x_at	PLD3	MACRO domain containing 2	5.3549	5.44825	5.49719	5.29521	4.94713	5.23516	5.13021	5.11175	0.00901696	0
11716648_a_at	DHX40	transmembrane 4 L six family member 1	12.341	12.3795	12.4401	12.2577	12.0999	12.0618	12.121	12.2588	0.00903928	0
11716211_a_at	HIBADH	tetratricopeptide repeat domain 9	9.32206	9.42022	9.41737	9.23245	9.03376	9.03848	9.18178	9.19114	0.00904127	0
11715832_s_at	SURF4	caldesmon 1	8.10867	8.03183	7.98611	8.15316	7.8834	7.74782	7.73046	7.54314	0.00907404	0
11715914_at	EFNB1	low density lipoprotein receptor-related protein 5-like	8.87146	8.58813	8.72295	8.55806	9.06039	9.19055	8.94465	8.96141	0.0090804	0
11715762_s_at	AP1M1	zinc finger protein 544	6.33648	6.35508	6.31388	6.01664	6.70473	6.50792	6.71892	6.64611	0.0091193	0
11716163_s_at	CIAPIN1	UPF3 regulator of nonsense transcripts homolog A (yeast)	6.48828	6.6563	6.50775	6.48748	6.75306	6.67784	6.77489	6.73757	0.00916676	0
11716336_a_at	PRCC	caldesmon 1	7.6615	7.57936	7.97373	7.45298	6.94581	7.2967	7.04634	7.22373	0.00923362	0
11715125_at	MORC2	mitochondrial ribosomal protein S25	7.93797	8.019	7.89557	7.81854	8.29445	8.34075	8.13364	8.08674	0.00931904	0
11716529_a_at	ELAVL1	inhibitor of growth family, X-linked, pseudogene	4.68591	4.82115	4.75494	4.76426	4.91332	4.84166	4.93814	4.87468	0.00932448	0
11715248_s_at	CRISP2	peroxiredoxin 3	12.7606	12.769	12.7613	12.8441	12.6196	12.6977	12.6715	12.713	0.00936864	0
11715406_a_at	COL6A1	rcRPE	4.76217	4.81096	4.71015	4.76836	4.8363	5.00033	4.93396	4.96968	0.00937279	0
11716365_x_at	ASNS	chemokine (C-C motif) ligand 28	8.19285	8.10403	8.21371	8.07088	7.96495	7.97226	7.94621	8.03753	0.00962926	0
11715246_x_at	BAI1	beta-carotene 15,15'-monooxygenase 1	4.68129	4.81216	4.63058	4.70274	4.85942	4.94963	4.8954	4.85987	0.0096492	0
11715722_a_at	GOLM1	gene differentially expressed in prostate	4.67677	4.65798	4.64429	4.69123	4.76691	4.89303	4.83283	4.77731	0.00971218	0
11715360_x_at	TIMP1	chromosome 7 open reading frame 54	6.45481	6.78907	6.5933	6.25249	6.94854	7.20273	7.05494	7.10879	0.00972421	0
11716502_x_at	CRMP1	TBC1 domain family, member 30	5.82058	6.13461	6.22863	6.10338	6.63319	6.49507	6.38473	6.45207	0.00978034	0
11716140_x_at	SMS	transcription elongation factor A (SII)-like 8	7.38034	7.84847	7.67632	7.56819	7.085	7.0699	7.00607	7.37994	0.00993633	0
11716127_a_at	BAG1	platelet-activating factor acetylhydrolase 1b, catalytic subunit 2 (30kDa)	6.88323	7.09928	7.12889	6.98673	7.28435	7.23469	7.25481	7.38964	0.0100027	0
11716196_x_at	ID1	creatine kinase, mitochondrial 2 (sarcomeric)	5.44547	5.65664	5.39462	5.10359	5.91853	6.0083	5.72197	6.13302	0.0100889	0
11717097_a_at	NAA20	lin-28 homolog A (C. elegans)	4.64724	4.64107	4.69231	4.5172	4.83147	4.78803	4.75054	4.93275	0.0101062	0
11715324_s_at	PPIAL4A /// PPIAL4G	signal recognition particle 19kDa /// zinc finger (CCCH type), RNA-binding motif and se	9.82197	10.0256	10.0364	9.84201	10.2722	10.2378	10.3799	10.0831	0.0101231	0
11716093_a_at	KLF6	activating signal cointegrator 1 complex subunit 1	10.284	10.331	10.2006	10.2505	10.0806	10.1644	10.1784	10.1004	0.0101573	0
11715928_a_at	SH3GL1	napsin A aspartic peptidase	9.10958	9.21549	8.62207	9.11742	9.63803	10.036	9.77759	9.3991	0.0101615	0
11715972_at	SMOC2	ATPase, H+ transporting, lysosomal 38kDa, V0 subunit d1	12.2529	12.1971	12.218	12.2465	12.0715	12.1623	12.0747	12.1493	0.0102927	0
11715298_x_at	SH2D2A	OK/SW-CL.58	5.57544	5.50032	5.2304	5.56555	5.81493	5.83729	5.77576	5.97786	0.0103505	0
11716994_s_at	WSB2	tenascin C	9.08986	9.08926	9.54622	9.20217	9.81512	9.98666	9.53381	9.71931	0.0103624	0
11715476_s_at	DDX17	PP565	4.53439	4.57981	4.55127	4.5791	4.46783	4.52492	4.51031	4.4727	0.0103859	0
11716094_a_at	KLF6	formin-like 1	8.11975	8.05965	7.97987	8.12033	8.42859	8.26345	8.49319	8.24714	0.0103979	0
11715624_at	SH3BGRL	zinc finger protein 169	7.47933	7.59128	7.61806	7.5517	7.68397	7.79085	7.71389	7.88154	0.0104102	0
11715428_x_at	ARF4	fibrinogen beta chain	5.24342	5.21183	5.15063	5.16763	5.41727	5.42268	5.42689	5.26311	0.0104153	0
11716789_s_at	TARS	SRY (sex determining region Y)-box 5	4.52199	4.50212	4.47871	4.46829	4.52381	4.56776	4.59441	4.56753	0.0104233	0
11715609_a_at	ATP6V1H	transcription factor AP-2 epsilon (activating enhancer binding protein 2 epsilon)	6.67642	6.88995	7.02487	6.91696	7.21973	7.2868	7.27104	7.1095	0.0104362	0
11715305_s_at	HOXA10	MDN1, midasin homolog (yeast)	9.22534	9.1594	9.10002	9.26894	9.61618	9.50668	9.32119	9.45714	0.0104648	0
11716619_a_at	TNPO1	spectrin repeat containing, nuclear envelope 1	8.90872	9.02485	8.78249	8.76101	8.3121	8.41127	8.50498	8.69709	0.0104812	0
11716845_at	STIM1	chromosome 15 open reading frame 40	8.47225	8.67929	8.76361	8.49991	8.28329	8.30633	8.03952	8.3429	0.0105412	0
11715677_x_at	NCSTN	solute carrier family 22, member 23	8.09669	8.14402	8.07355	7.93983	8.20774	8.27638	8.33692	8.25105	0.0105838	0
11715878_a_at	PITPNA	ecto-NOX disulfide-thiol exchanger 2	9.17229	9.20282	9.16341	9.15513	9.22001	9.24382	9.28724	9.2263	0.0106012	0
11716391_a_at	BACE1	thioredoxin interacting protein	6.97899	6.81783	6.88394	7.15603	7.25433	7.80886	7.54258	7.41648	0.0106169	0
11716597_a_at	SEC24B	RAB7B, member RAS oncogene family	6.11196	5.69096	5.87934	6.18611	6.53968	6.90332	6.33358	6.50324	0.010625	0
11716516_a_at	ADD1	---	5.31054	4.99398	5.26526	5.07059	5.49153	6.09186	5.653	5.92375	0.0106693	0
11715307_s_at	MLXIPL	ADAM metallopeptidase domain 19	9.31966	9.52221	9.70029	9.61634	9.84142	9.86175	9.99134	10.2245	0.0106733	0
11715797_a_at	WDR45L	serpin peptidase inhibitor, clade B (ovalbumin), member 9	7.00109	6.83334	7.06316	6.99012	7.26724	7.17055	7.1427	7.38548	0.0107582	0
11716287_at	RABAC1	actin-binding Rho activating protein	5.55756	5.3231	5.33014	5.37897	5.58846	5.72844	5.63539	5.66726	0.0107685	0
11715614_at	BTG2	vacuolar protein sorting 4 homolog B (S. cerevisiae)	10.0023	10.1199	10.0197	9.88303	9.83815	9.80074	9.7084	9.77047	0.0108088	0
11716149_a_at	PMEPA1	sestrin 1	5.21046	5.27214	5.12791	5.14736	4.89903	4.98423	4.94495	5.10435	0.0108449	0
11716146_x_at	PRKACA	shroom family member 4	5.09357	5.07451	5.13449	5.12239	5.07542	4.99981	5.00542	5.00434	0.0108652	0
11715919_a_at	SH3BGRL3	integrin alpha FG-GAP repeat containing 2	8.34643	8.24253	8.13874	8.38146	8.80194	8.60609	8.59552	8.45361	0.0108661	0
11715725_x_at	ITM2B	solute carrier family 7 (cationic amino acid transporter, y+ system), member 2	6.07244	6.08118	5.97195	5.98275	6.3715	6.16375	6.31102	6.18674	0.010907	0
11716117_at	PDIA4	WD repeat and FYVE domain containing 2	9.24799	9.35368	9.26772	9.16677	9.52919	9.38869	9.44581	9.40404	0.0109837	0
11716722_a_at	PHF1	prostate and testis expressed 1	6.0541	6.11253	5.93507	6.20057	6.35745	6.34264	6.40197	6.23081	0.0109912	0
11716128_at	IGF2R	Rho GTPase activating protein 31	5.75994	5.87936	5.72752	5.8025	5.69121	5.56195	5.54507	5.66111	0.0110329	0
11715581_a_at	SF3B2	hephaestin	5.56889	5.55475	5.5482	5.5766	5.68249	5.61569	5.70048	5.63952	0.0110697	0
11715857_a_at	NCKAP1	ATP synthase, H+ transporting, mitochondrial Fo complex, subunit F2	4.50376	4.31721	4.528	4.53997	4.94381	4.75542	4.62472	4.81069	0.0111218	0
11716436_s_at	RAD21	acid phosphatase 2, lysosomal	6.54242	6.61317	6.63397	6.5019	6.90197	6.82944	6.67502	6.91999	0.0111552	0
11715357_s_at	RPS21	major histocompatibility complex, class I, G	4.58632	4.62992	4.54449	4.62509	4.51996	4.45624	4.40262	4.50775	0.0111996	0
11715227_s_at	PCDHA7	interferon regulatory factor 1	5.94918	6.29241	6.16306	6.23625	6.4195	6.60091	6.54775	6.47061	0.0112048	0
11715188_at	H3F3C	SHC (Src homology 2 domain containing) family, member 4	5.00898	5.08193	5.06462	5.10878	5.11209	5.18972	5.20795	5.18473	0.0113092	0
11716549_s_at	ISLR	---	4.6121	4.78514	4.69823	4.75979	4.59144	4.53141	4.54945	4.47697	0.0114193	0
11716433_s_at	SCD5	chloride channel 4	5.62874	5.88955	5.395	5.47953	5.30224	4.90789	5.1403	5.0164	0.0114353	0
11715903_at	DDX3X	cornichon homolog 4 (Drosophila)	12.757	12.9289	12.7804	12.7709	12.6133	12.6151	12.4766	12.6827	0.0114853	0
11715842_a_at	MAPK1	ring finger protein 157	9.07528	9.05236	9.22079	9.01626	8.82068	8.88691	8.89165	8.93671	0.0115295	0
11715788_a_at	SLC40A1	protein phosphatase 1, regulatory (inhibitor) subunit 12B	7.11153	6.93869	6.76734	6.87695	7.28344	7.14167	7.27351	7.31954	0.0116319	0
11715835_a_at	PSMA3	protein tyrosine phosphatase, receptor type, R	4.4331	4.31123	4.49232	4.3954	4.26993	4.20456	4.18844	4.27617	0.0116499	0
11715542_s_at	THY1	tumor necrosis factor (ligand) superfamily, member 8	4.32968	4.42342	4.26585	4.29718	4.18055	4.15442	4.17414	4.13162	0.0116713	0
11715696_a_at	NOLC1	chromodomain helicase DNA binding protein 8	10.3353	10.4503	10.3854	10.3692	10.6252	10.5817	10.7923	10.5513	0.011717	0
11716604_a_at	KBTBD2	GLI pathogenesis-related 1	6.02815	6.36745	6.18212	6.20968	6.78733	6.57413	6.40094	6.5459	0.0117851	0
11715586_at	MAPRE1	Rho family GTPase 1	7.30404	7.29205	7.36539	7.28964	6.99711	7.15639	7.1472	7.17557	0.011797	0
11715376_a_at	RPS11	chemokine (C-X-C motif) receptor 4	5.7404	5.80973	5.51791	5.18593	6.25693	6.35066	6.34078	6.30339	0.0118355	0
11716552_a_at	LRRC49	catenin (cadherin-associated protein), alpha 2	4.45806	4.45676	4.5677	4.37878	4.83786	4.84336	4.57151	4.85431	0.0119654	0
11715186_x_at	PRB1	coiled-coil domain containing 115	8.9045	8.95697	8.97797	8.96635	8.64431	8.78366	8.83238	8.77882	0.0119898	0
11716438_at	RAD21	integrin, beta 8	5.23805	5.14771	5.06351	5.17412	5.38884	5.40704	5.44506	5.23503	0.0120139	0
11716485_at	STK38	janus kinase and microtubule interacting protein 1	6.60663	6.63546	6.54717	6.59211	6.40269	6.35106	6.51741	6.4569	0.012123	0
11717164_a_at	RANGAP1	vestigial like 2 (Drosophila)	4.56432	4.67357	4.50609	4.62261	4.44813	4.32017	4.46653	4.43429	0.0121367	0
11715622_a_at	RNF114	cAMP responsive element binding protein 3-like 1	5.30929	5.3271	5.33595	5.23955	5.12826	5.16535	5.25354	5.17267	0.0121827	0
11715392_x_at	MTCH1	chromosome 16 open reading frame 72	7.54931	7.53921	7.37782	7.27385	7.81369	7.73949	7.78172	7.75822	0.0122398	0
11715490_s_at	AMY1A /// AMY1B /// AMY1C /// AMY2A /// AMY2B	transmembrane protease, serine 15	5.62834	5.6377	5.63612	5.6432	5.81465	5.76384	5.72732	5.71472	0.0122466	0
11715733_a_at	NIPSNAP1	WW domain binding protein 4 (formin binding protein 21)	9.35337	9.55819	9.46502	9.37964	9.24851	9.29662	9.05865	9.15136	0.01226	0
11715518_a_at	MLEC	neurofilament, light polypeptide	5.15877	5.42553	5.46707	5.23828	4.79428	5.16121	4.73818	4.72419	0.0122917	0
11716403_at	EIF4EBP2	chromosome 5 open reading frame 45	8.53136	8.31889	8.12836	8.4244	8.66048	8.63133	8.84927	8.80512	0.0123559	0
11716474_a_at	PUM1	progesterone immunomodulatory binding factor 1	5.43257	5.50842	5.74785	5.4014	5.7936	5.84291	5.86968	6.13796	0.0123789	0
11716824_s_at	BDH2	mastermind-like domain containing 1	7.75147	8.01415	7.86045	7.99728	8.49078	8.30832	8.33042	8.068	0.0124077	1
11717226_a_at	CBFA2T2	TAF7-like RNA polymerase II, TATA box binding protein (TBP)-associated factor, 50kDa	5.342	5.18109	5.14957	4.97893	5.35411	5.64383	5.52999	5.77016	0.0124536	0
11716439_s_at	TAF7	ataxin 7-like 1	5.25626	5.34728	5.1836	5.03642	5.45523	5.47101	5.48574	5.60345	0.0124546	0
11716169_at	CCDC28A	GRTR3118	6.22028	6.54145	6.27359	6.37312	6.81291	6.6974	6.58149	6.59965	0.0124814	0
11715899_a_at	SUCLG1	polyhomeotic homolog 3 (Drosophila)	9.45936	9.38723	9.21768	9.36245	9.66021	9.6301	9.62576	9.46458	0.0125051	1
11715547_at	TMEM109	S100P binding protein	9.24119	9.24433	9.33187	9.24915	9.42808	9.31303	9.42075	9.39245	0.0125265	0
11715704_x_at	ITGA5	myosin X	9.81695	9.61224	9.39857	9.4805	9.99125	10.0433	10.0696	9.87424	0.0125357	0
11715680_s_at	C12orf57	regulator of G-protein signaling 22	3.76509	3.74697	3.82086	3.80369	3.83557	3.8755	3.88261	3.84775	0.0125415	0
11716966_a_at	ATN1	UDP glucuronosyltransferase 2 family, polypeptide A3	4.04987	4.0825	4.01897	4.0695	3.98978	3.98765	4.02098	3.97333	0.0126155	0
11716269_s_at	KRTCAP2	tetraspanin 7	5.79929	5.4726	5.47992	5.78433	6.25041	6.84789	6.17309	6.18101	0.012623	0
11715665_a_at	PSMB8	adrenergic, beta-1-, receptor	8.52841	8.73758	8.65113	8.66623	8.25673	8.27977	8.19872	8.53173	0.0126841	0
11715827_s_at	M6PR	mediator complex subunit 24	6.48603	6.26794	6.39079	6.50554	6.68953	6.58495	6.83884	6.62744	0.0127015	0
11716331_a_at	DNAJB6	Mov10l1, Moloney leukemia virus 10-like 1, homolog (mouse)	5.96568	5.94362	5.89682	5.99911	6.15858	6.03094	6.13403	6.04658	0.0127371	0
11715964_x_at	SPTAN1	high-mobility group box 1	13.1164	13.0537	13.0997	13.1101	13.2396	13.2054	13.1447	13.1659	0.0128193	0
11715199_s_at	DUX4 /// DUX4L2 /// DUX4L3 /// DUX4L4 /// DUX4L5 /// DUX4L6 /// DUX4L7	prospero homeobox 2	5.30632	5.24613	5.38812	5.09189	5.62586	5.50583	5.57168	5.44227	0.0128563	0
11715908_at	MYO6	fatty acid binding protein 4, adipocyte	5.30325	5.35734	5.4455	5.36829	5.58268	5.46898	5.58209	5.46517	0.0128571	0
11715308_s_at	MLXIPL	HCC-related HCC-C11_v3	8.42473	8.75831	8.28528	8.32654	8.94886	9.04755	9.00451	8.93548	0.0128991	0
11717128_a_at	CLN6	transcription elongation factor B polypeptide 3B (elongin A2)	6.03562	5.92026	5.90371	6.05959	6.09437	6.31896	6.2598	6.15898	0.012939	0
11716798_x_at	NDN	optineurin	10.0628	10.1095	10.0637	9.74342	9.41027	9.67472	9.57555	9.74817	0.0130408	0
11715720_s_at	C1orf43	histone cluster 1, H2bh	4.47268	4.58428	4.43387	4.52148	4.37413	4.3315	4.32903	4.39195	0.0130751	0
11716650_a_at	UBE2Z	insulin-like growth factor 1 (somatomedin C)	6.58577	6.46989	6.66759	6.40557	6.65439	6.84916	6.83353	6.8837	0.0130906	0
11716547_s_at	TLR9	Ras association (RalGDS/AF-6) domain family member 2	7.52978	7.68721	7.47855	7.66019	7.25015	7.32687	7.47566	7.34303	0.0130963	0
11716683_x_at	SLC39A9	cytochrome b5 reductase 2	8.23339	8.26627	8.56079	8.27341	7.99014	8.06499	7.87131	8.05572	0.013111	0
11715319_s_at	MAGEA1	VENT homeobox homolog (Xenopus laevis)	6.12748	6.09667	6.1461	6.25032	6.32457	6.24631	6.31276	6.32737	0.0131717	0
11715562_x_at	SCD	glutathione S-transferase mu 4	9.18725	9.41188	9.26552	9.27765	9.03742	9.08326	9.042	9.15423	0.0131832	0
11715717_s_at	MSN	calcium binding and coiled-coil domain 2	9.18539	9.31147	9.1732	9.15361	8.85783	8.96146	8.76712	9.07118	0.0131986	0
11715287_at	C15orf40	WW domain binding protein 5	8.38228	8.27699	8.3354	8.39485	8.18419	8.08566	8.00774	8.22889	0.0132049	0
11716414_a_at	NDUFB8	InaD-like (Drosophila)	6.78578	6.70633	6.55415	6.66401	6.84482	6.86302	6.93554	6.93354	0.0132311	0
11716962_a_at	PPM1F	thymine-DNA glycosylase	6.43575	6.20858	6.07891	6.2394	6.41541	6.59374	6.64868	6.79001	0.0133294	0
11715749_s_at	SSRP1	small nucleolar RNA, C/D box 8	7.41008	7.73678	7.4695	7.53441	7.7575	7.82226	7.84627	7.97377	0.0134639	0
11715693_s_at	CIRBP	WD repeat domain 45	9.83476	9.92057	9.98063	9.7757	9.56694	9.56836	9.76517	9.68956	0.0134827	0
11715921_a_at	2014-09-09	frizzled homolog 10 (Drosophila)	4.52336	4.48912	4.42369	4.45591	4.40503	4.27363	4.37255	4.33925	0.0135166	0
11716122_s_at	API5	SH3-domain GRB2-like 3	4.98252	4.78076	4.81274	4.76775	4.55377	4.63651	4.63647	4.6031	0.0136045	0
11716542_x_at	PRSS8	OTU domain containing 5	10.2188	10.1767	10.1707	10.2003	10.249	10.2361	10.3056	10.2495	0.0136093	0
11715347_s_at	HBB	C1q and tumor necrosis factor related protein 9B	5.59023	5.59696	5.63331	5.58151	5.75344	5.66614	5.81909	5.74504	0.0136356	0
11715251_at	CHST7	myeloid cell leukemia sequence 1 (BCL2-related)	13.0323	12.9836	12.9179	12.9396	13.0936	13.1125	13.0345	13.0766	0.0136673	1
11715529_x_at	ATP6V1G2 /// BAT1	layilin	4.37786	4.31032	4.39982	4.37065	4.45878	4.45194	4.51269	4.41627	0.0136841	0
11716100_a_at	ATG3	oxysterol binding protein-like 7	8.17751	8.15625	8.08167	8.30421	8.31855	8.36592	8.4465	8.39893	0.0137002	0
11715734_a_at	NIPSNAP1	syntaxin 11	8.27683	8.61843	8.49829	8.30622	7.84518	7.92283	8.25045	8.02883	0.0137291	0
11715509_a_at	NDFIP1	---	4.36552	4.37541	4.48565	4.42654	4.56781	4.46634	4.56817	4.59178	0.0137474	0
11716945_s_at	TWF1	serum deprivation response	10.1343	10.214	9.91927	9.85964	9.58137	9.21777	9.49007	9.77991	0.0138014	0
11716061_a_at	FAM162A	SH3 and PX domains 2A	5.62116	5.62893	5.50563	5.5328	5.71133	5.90935	5.95627	5.75407	0.0138039	0
11716233_a_at	CTNNBIP1	chromosome 1 open reading frame 198	10.5089	10.6889	10.712	10.6249	10.3559	10.3612	10.3375	10.5498	0.0138589	0
11715879_a_at	PITPNA	C-type lectin domain family 4, member M	6.82906	6.78563	6.71167	6.8605	6.9892	6.93814	6.92481	6.89698	0.0138872	0
11715615_at	BTG2	maestro	4.43618	4.49225	4.50656	4.59874	4.37021	4.35642	4.31738	4.36649	0.0139209	0
11715402_x_at	ILF2	reversion-inducing-cysteine-rich protein with kazal motifs	7.98684	8.00641	8.07799	8.27206	7.72298	7.83769	7.77497	7.82804	0.0139724	0
11716239_s_at	LOC150786 /// RAB6A /// RAB6C	taste receptor, type 2, member 30	5.64247	6.09486	6.05532	5.43832	6.48519	6.57911	6.31276	6.68281	0.0139796	0
11716415_s_at	NDUFB8 /// SEC31B	claudin 1	11.8395	11.8722	11.6833	11.5231	11.4049	11.2469	11.48	11.3901	0.01398	0
11716727_x_at	PLK1	keratin 16 /// keratin 16 pseudogene 1 /// keratin 16 pseudogene 2 /// keratin 16 pseud	6.28875	6.06523	5.80078	6.23068	6.56248	6.98423	6.70234	6.40334	0.0141084	0
11715770_x_at	SET	HHIP-like 2	9.4287	9.69376	9.34932	9.59579	9.71611	9.9503	10.0789	10.2324	0.0141678	0
11715527_x_at	ATP6V1G2 /// BAT1	pyrophosphatase (inorganic) 2	10.5285	10.6388	10.4906	10.6963	10.4038	10.3159	10.3419	10.4618	0.0141797	0
11715111_s_at	CGB /// CGB1 /// CGB2 /// CGB5 /// CGB7 /// CGB8	GLI pathogenesis-related 1	5.17453	5.19605	5.24872	5.33982	5.36813	5.37958	5.50067	5.57001	0.0141815	0
11715628_a_at	FGB	Mitochondrial ribosomal protein S5	7.70669	7.88911	7.56177	7.52214	8.0643	8.05834	7.90843	8.10324	0.014213	0
11715446_a_at	DNAJB1	cell death-inducing DFFA-like effector c	5.74905	5.73209	5.58399	5.64177	6.0108	5.88272	5.89915	5.77505	0.0142176	0
11715462_x_at	LYZ	zinc binding alcohol dehydrogenase domain containing 2	7.75952	7.99523	7.91211	7.87994	7.66059	7.75532	7.6044	7.68063	0.0142869	0
11715840_s_at	SDHC	pregnancy-associated plasma protein A, pappalysin 1	7.99743	8.02431	7.90077	7.9513	8.29185	8.25468	8.59351	8.64171	0.0142938	0
11716459_at	TUBA4A	hypothetical protein LOC100131822	6.16215	6.21829	6.34794	6.15913	6.39862	6.62538	6.37568	6.4893	0.0143231	0
11715419_at	LY6E	lymphoid-restricted membrane protein	4.46149	4.51392	4.41175	4.4367	4.55488	4.55913	4.5177	4.57154	0.0144153	0
11715375_x_at	CALR	hect domain and RLD 2	8.73071	8.61833	8.66179	8.49508	8.85035	8.90351	8.8385	8.77139	0.0144881	0
11715201_s_at	DUX4 /// DUX4L2 /// DUX4L3 /// DUX4L4 /// DUX4L5 /// DUX4L6 /// DUX4L7	DEAD/H (Asp-Glu-Ala-Asp/His) box polypeptide 11	6.63046	6.40241	6.14714	6.34307	7.01409	6.8187	6.74609	6.6767	0.0145788	0
11716783_a_at	TBL1XR1	zinc finger protein 28	6.0174	6.12854	6.07403	6.16498	5.9855	5.90971	5.84189	5.73578	0.0146045	0
11715468_at	TUFM	v-crk sarcoma virus CT10 oncogene homolog (avian)-like	11.6825	11.6104	11.6532	11.6214	11.6056	11.5738	11.5383	11.54	0.0146227	0
11715485_a_at	MCL1	HEAT repeat containing 1	6.72513	6.49586	6.50754	6.35739	6.91081	6.88602	6.80678	6.89601	0.0146305	0
11715302_s_at	NT5C1A	UDP-GlcNAc:betaGal beta-1,3-N-acetylglucosaminyltransferase 4	8.74866	9.01431	8.78713	8.82531	8.58208	8.71074	8.51202	8.42301	0.0146874	0
11717509_at	IRF4	defender against cell death 1 pseudogene 1	7.65292	7.51681	7.24453	7.21939	7.7335	7.74519	7.97968	8.14804	0.0147121	0
11715601_a_at	PPP1R11	solute carrier family 13 (sodium-dependent citrate transporter), member 5	4.9264	4.9682	4.86064	4.87349	5.07646	5.02133	5.02709	4.96381	0.0147205	0
11715747_a_at	NBL1	zinc finger protein 496	6.50532	6.23804	6.40584	6.10172	6.67377	6.98808	7.10384	6.59868	0.0147218	0
11716201_x_at	PISD	olfactory receptor, family 12, subfamily D, member 3	4.31525	4.35431	4.25215	4.3407	4.27003	4.1797	4.17264	4.13442	0.0147275	1
11717358_s_at	RTF1	Rho guanine nucleotide exchange factor (GEF) 10	6.9816	6.79343	7.04675	6.69324	7.0786	7.28764	7.23035	7.46159	0.0147401	0
11717270_a_at	SNAPC2	mediator complex subunit 6	6.6176	6.66102	6.31708	6.68386	6.82104	6.86111	7.14713	6.98792	0.0147666	0
11716330_a_at	DNAJB6	transmembrane protein 108	6.83724	7.04519	7.11351	6.8962	6.45773	6.58004	6.50958	6.8458	0.0148139	0
11716020_s_at	RAD23A	interleukin 31 receptor A	6.52819	6.6741	6.67205	6.53316	6.8115	6.71097	6.87889	6.7534	0.0148258	0
11715389_x_at	FKBP1A	neural cell adhesion molecule 2	4.3818	4.25578	4.30418	4.35294	4.4431	4.41911	4.41157	4.50203	0.0148722	0
11716764_a_at	NELF	methionine sulfoxide reductase B3	9.30803	9.51186	9.29421	9.24949	9.0415	9.04119	9.05047	9.21761	0.0148956	0
11715341_at	C1orf129	coagulation factor V (proaccelerin, labile factor)	3.95523	3.84885	3.85858	3.8917	4.04417	4.01022	3.9583	3.96806	0.0149323	0
11715973_a_at	FAM54B	ghrelin/obestatin prepropeptide	5.95593	6.00941	5.95854	5.95627	6.08958	6.06468	6.2133	6.19995	0.0149337	0
11716765_s_at	IQGAP1	leucine rich repeat containing 4	6.43314	6.49477	6.15491	6.54819	6.82135	6.62858	6.895	6.78359	0.0149439	0
11715444_at	CPB1	DDB1 and CUL4 associated factor 7	10.8822	10.863	10.9044	10.7664	11.018	10.9975	10.9947	10.9992	0.0149528	0
11715343_at	MUC16	cysteine-rich protein 1 (intestinal)	11.9617	11.9041	12.041	12.1062	11.7598	11.7989	11.8228	11.829	0.0149926	0
11716557_a_at	TNS1	dickkopf homolog 3 (Xenopus laevis)	9.34302	9.43759	9.38152	9.09105	8.80998	9.09614	8.82607	9.06536	0.0150611	0
11715221_x_at	NSUN5	sterile alpha motif domain containing 15	5.24719	5.19281	5.26988	5.13555	5.34736	5.35598	5.48224	5.31276	0.0150806	0
11716375_s_at	PRKCZ	angiopoietin-like 7	6.24831	6.45553	6.3522	6.31458	6.67575	6.62822	6.42625	6.69028	0.0151092	0
11717612_x_at	MAST2	SRY (sex determining region Y)-box 9	7.48155	7.6399	7.85694	7.68254	8.23954	8.09928	7.8212	8.07292	0.0152184	0
11715738_s_at	SNX3	nestin	7.2964	7.23466	7.14405	7.26078	7.52423	7.37911	7.41485	7.33197	0.0153575	0
11715190_s_at	C7orf46	olfactory receptor, family 2, subfamily AG, member 1	4.88909	5.00972	4.93884	4.95129	5.04323	5.13361	5.02283	5.05447	0.0153665	0
11715844_s_at	PTPRF	estrogen receptor 2 (ER beta)	5.01455	5.16829	4.80133	5.02835	5.29628	5.41861	5.36784	5.21571	0.0153855	0
11717664_s_at	KLHL12	ring finger protein 144B	7.40666	7.63449	7.4955	7.44842	7.33384	7.09486	7.25686	7.31335	0.0153998	0
11716643_s_at	ERLEC1	unc-80 homolog (C. elegans)	6.26535	6.27605	6.24474	6.35672	6.3838	6.38545	6.42728	6.36472	0.0154284	0
11715300_s_at	SSX3	ubiquitin protein ligase E3C	9.9445	9.80632	9.63825	9.69032	10.1597	10.0125	10.0475	10.0277	0.015448	0
11715877_s_at	CDK2AP1	tetratricopeptide repeat domain 30A	5.6736	6.06031	5.98506	5.72666	5.44274	5.44716	5.34379	5.491	0.015475	0
11715708_s_at	MB	adiponectin receptor 1	11.2941	11.2548	11.3915	11.3297	11.1054	11.181	11.1916	11.2452	0.0155234	0
11716920_at	PLVAP	pro-platelet basic protein-like 2	5.5012	5.52831	5.57614	5.54073	5.62425	5.58324	5.5821	5.63095	0.0156158	0
11715673_x_at	JUNB	forkhead box P4	8.54046	8.78632	8.81199	8.82084	8.39234	8.29104	8.5295	8.5435	0.0157283	0
11716413_x_at	MT1E	family with sequence similarity 102, member A	9.24189	9.18448	9.10601	9.23681	9.32813	9.31422	9.3681	9.30425	0.015732	0
11716579_a_at	C5orf32	Neuralized homolog (Drosophila)	6.65351	6.47497	6.68964	6.53603	6.70887	6.80166	6.85818	6.965	0.0157357	0
11715409_a_at	PRDX2	protocadherin gamma subfamily A, 9	7.795	7.6919	7.99753	7.84367	8.01483	8.11418	8.18302	8.0933	0.0157379	0
11715168_s_at	POU3F3	NIPA-like domain containing 4	4.77383	4.69321	4.8262	4.65984	4.91225	4.92017	4.97598	4.81756	0.0157455	0
11715528_a_at	ATP6V1G2 /// BAT1	homeodomain interacting protein kinase 2	7.04038	7.05688	6.97993	7.09562	7.19833	7.10266	7.13885	7.22347	0.015767	0
11717013_a_at	SNRPF	phosphoribosylglycinamide formyltransferase, phosphoribosylglycinamide synthetase, phos	5.43076	5.62838	5.4586	5.34766	5.16549	5.12785	5.28712	5.28513	0.0157711	0
11715128_s_at	PCDHGB5	exosome component 8	11.4351	11.5512	11.4479	11.3815	11.3032	11.3652	11.2537	11.1745	0.0158156	0
11715359_a_at	TIMP1	butyrophilin, subfamily 3, member A3	6.55714	6.74859	6.78162	6.71988	6.43863	6.51882	6.46637	6.49818	0.0159372	0
11717018_a_at	ATP1A1	pyruvate dehydrogenase kinase, isozyme 1	9.42965	9.70086	9.89847	9.30432	8.68068	8.92006	8.76589	9.33589	0.015997	0
11716280_a_at	CBX5	huntingtin interacting protein 1	9.53289	9.5572	9.45356	9.60975	9.33137	9.35437	9.44047	9.44525	0.0161244	0
11716340_a_at	NDUFS4	chromosome 8 open reading frame 44	7.32273	7.24937	7.06863	7.01492	7.52674	7.33942	7.48852	7.52198	0.0161929	0
11716137_a_at	TMEM30A	erythrocyte membrane protein band 4.1-like 2	11.5278	11.68	11.5595	11.6524	11.7403	11.7549	11.8105	11.7305	0.0162441	0
11715481_a_at	SST	growth differentiation factor 9	4.94673	4.94713	4.89575	5.08368	4.76752	4.85791	4.74923	4.82443	0.0162616	0
11716271_at	POLR2E	leucine-rich repeats and calponin homology (CH) domain containing 1	4.72522	4.78614	4.72762	4.8778	5.00399	4.95008	4.86082	4.92426	0.0162818	0
11715978_a_at	C6orf48	chemokine-like factor	10.7101	10.9138	10.6775	10.7368	10.5516	10.4807	10.53	10.5169	0.0163095	0
11715694_at	COX7B	solute carrier family 17 (sodium phosphate), member 1	5.01519	5.09425	4.96106	4.83996	4.70708	4.7169	4.76116	4.73488	0.0164531	0
11717308_a_at	WDR75	zinc finger protein 433	6.24222	6.48828	6.35647	6.35994	6.70352	6.51495	6.50898	6.69392	0.0164619	0
11715800_at	BAT2L1	chromosome 8 open reading frame 46	5.56891	5.91895	6.08161	5.75293	5.23672	5.38732	5.32845	5.53268	0.0164772	0
11716807_a_at	CSNK2A2	septin 6	7.50943	7.50006	7.47663	7.61717	7.84282	7.78031	7.88611	7.61033	0.0165002	0
11715161_s_at	KRTAP21-2	KIAA1407	5.52008	5.65161	5.63087	5.59064	5.67464	5.79237	5.84439	5.72156	0.0165061	0
11715772_x_at	MRPL13	hypothetical LOC80094	6.81251	6.97017	6.88736	6.78342	7.18303	7.09818	7.39342	7.04885	0.016558	0
11715678_s_at	NAP1L4	thrombopoietin	4.24112	4.25023	4.14666	4.21312	4.15664	4.10948	4.10933	4.08591	0.0165874	0
11716085_at	SF3B1	ankyrin repeat domain 35	6.227	6.17094	6.12376	6.18935	6.39277	6.37087	6.3917	6.22588	0.0166327	0
11716133_a_at	MTOR	integrin, alpha X (complement component 3 receptor 4 subunit)	5.12947	5.07094	5.01286	5.20962	5.42725	5.18698	5.39262	5.32304	0.0167113	0
11716972_s_at	NSF	synuclein, alpha (non A4 component of amyloid precursor)	8.97904	8.87449	8.73545	8.88724	9.06967	9.16963	9.16152	8.97311	0.0167654	0
11716293_x_at	G6PD	ATP binding domain 4	5.49197	5.65734	5.66415	5.51603	5.76154	5.8663	5.8296	6.1037	0.0168822	1
11715306_s_at	AREG	anaplastic lymphoma receptor tyrosine kinase	5.73159	5.47156	5.76831	5.7437	6.14434	5.85615	6.09747	5.91067	0.0169172	0
11717351_s_at	RPRD1A	tubulin tyrosine ligase-like family, member 11	5.19538	5.20666	5.3092	5.26837	5.40349	5.44819	5.29137	5.41685	0.016942	0
11716495_a_at	MAP4	sperm adhesion molecule 1 (PH-20 hyaluronidase, zona pellucida binding)	4.5032	4.49992	4.50232	4.45793	4.43489	4.35629	4.40624	4.44254	0.0169811	0
11717425_a_at	VPS24	syndecan 2	8.40648	8.54624	8.65628	8.20018	7.85146	7.87777	7.9498	8.2872	0.0169882	0
11715431_a_at	TMBIM1	sulfotransferase family, cytosolic, 1A, phenol-preferring, member 3 /// sulfotransferas	11.6331	11.4908	11.6498	11.5545	11.7224	11.7286	11.9301	11.7668	0.0170638	0
11716624_s_at	XPO1	small nucleolar RNA, H/ACA box 28	6.7271	6.95296	6.96684	6.91355	7.66075	7.24133	7.14282	7.49102	0.0170677	0
11716086_a_at	PXDN	adrenergic, beta, receptor kinase 2	9.05603	9.07081	9.1376	9.10015	9.28576	9.14276	9.23184	9.19883	0.0170752	0
11715133_s_at	PCDHGA1	homeodomain interacting protein kinase 4	6.87628	6.75166	6.9655	6.85541	7.04203	6.96327	7.19377	7.12193	0.0171263	0
11716307_at	UQCR11	taste receptor, type 2, member 30 /// taste receptor, type 2, member 45 /// taste recep	4.29161	4.41544	4.55829	4.3625	4.78282	5.03328	4.62367	5.13581	0.0171544	0
11717043_at	C20orf11	small nucleolar RNA, H/ACA box 74B	7.48632	7.36069	7.35729	7.47597	7.51484	7.54276	7.66254	7.58557	0.0172092	0
11717703_a_at	KIFC3	Ral GTPase activating protein, alpha subunit 1 (catalytic)	6.09363	6.37104	6.33109	5.90931	6.61121	6.53298	6.55712	6.99438	0.0173109	0
11716896_a_at	PPIE	---	6.72336	6.82532	6.66804	6.7906	7.10325	6.89318	7.19457	6.95487	0.0173182	0
11716323_at	ICMT	Nanog homeobox	5.57051	5.75479	5.75548	5.38668	5.97368	6.27078	5.82378	6.08033	0.0173359	0
11716528_at	ELAVL1	cyclin D3	5.50338	5.68	5.52535	5.48646	6.08697	5.76342	5.76606	5.83642	0.0173492	0
11715610_a_at	ARPC1A	solute carrier family 4, sodium bicarbonate cotransporter, member 4	10.1971	10.1905	10.0272	10.1854	10.3584	10.2593	10.2834	10.3782	0.017399	0
11715647_a_at	ADIPOR1	SCAN domain containing 2 pseudogene	7.23803	7.21942	7.30659	7.29472	7.3754	7.57628	7.46439	7.63439	0.017464	0
11715449_x_at	ERGIC3	serpin peptidase inhibitor, clade A (alpha-1 antiproteinase, antitrypsin), member 10	5.92538	5.91712	6.00088	6.03085	6.04391	6.09834	6.09562	6.10165	0.0174641	0
11715472_a_at	SRPR	zygote arrest 1	5.38261	5.50376	5.53228	5.5552	5.65153	5.62946	5.68718	5.67416	0.0174773	0
11716409_at	PKDCC	poly(rC) binding protein 2	8.34054	8.26651	8.08531	7.80707	8.61731	8.58301	8.50744	8.76893	0.0175815	0
11715412_a_at	EPAS1	Rho GTPase activating protein 9	5.32513	5.30252	5.45853	5.29585	5.11365	5.04137	5.23885	5.21091	0.0176313	0
11715739_s_at	PPAP2B	plasminogen activator, tissue	7.03492	6.92191	7.16666	6.84275	6.44421	6.58563	6.83736	6.67956	0.017638	0
11717328_at	KLF9	caspase 1, apoptosis-related cysteine peptidase (interleukin 1, beta, convertase)	4.93402	4.90827	4.87973	5.00476	4.99348	5.10746	5.10253	5.02735	0.0177006	0
11716360_a_at	CNIH	golgi glycoprotein 1	7.22329	7.36596	7.16236	7.20524	7.57939	7.4284	7.37791	7.66751	0.0177241	0
11717667_a_at	POLA2	Rho-related BTB domain containing 1	6.09736	6.18863	6.30245	6.05476	5.96917	5.79237	5.68563	5.98749	0.0177546	0
11715258_s_at	PTMS	WW domain binding protein 5	8.39498	8.27039	8.33619	8.39747	8.13827	8.03266	8.06205	8.27612	0.0177751	0
11715652_a_at	PCOLCE	pregnancy-associated plasma protein A, pappalysin 1	7.12098	7.20407	7.20577	7.09066	7.35837	7.47664	7.75602	7.72955	0.0177984	0
11715880_a_at	PITPNA	cysteine and glycine-rich protein 2	9.86016	9.90747	9.7324	9.71115	9.65214	9.57666	9.65013	9.54827	0.0178772	0
11715463_s_at	IGFBP4	protein kinase, cGMP-dependent, type I	4.529	4.61156	4.53943	4.48006	4.65986	4.67745	4.63234	4.65711	0.017885	0
11715474_at	DDX17	neuromedin U	6.56706	6.44597	6.70366	6.73767	6.88189	6.88521	6.96741	6.88401	0.0178897	0
11715465_at	IGFBP4	ankyrin repeat domain 12	5.01731	4.97008	4.98332	5.00577	5.07133	5.05754	5.01228	5.07668	0.0180083	0
11715893_s_at	IFI27	RAS guanyl releasing protein 3 (calcium and DAG-regulated)	5.89806	5.87297	5.75309	5.96154	5.97045	6.07378	6.04939	6.1037	0.0180087	0
11716111_x_at	PIGR	T cell receptor alpha joining 17	6.46172	6.49298	6.46204	6.4011	6.54207	6.53208	6.64961	6.5459	0.018035	0
11715567_at	COPZ1	solute carrier family 15 (H+/peptide transporter), member 2	4.16032	4.15104	4.17111	4.12136	4.30266	4.21213	4.38277	4.31908	0.0180415	0
11716711_a_at	TCEAL8	copine VII	11.234	10.9655	11.0738	10.9657	11.2259	11.3338	11.3744	11.3439	0.0180415	0
11715293_s_at	TRPT1	coenzyme Q6 homolog, monooxygenase (S. cerevisiae)	7.84868	7.73487	7.62465	7.67984	7.9516	7.9417	7.85597	7.92968	0.0181581	0
11715473_at	SRPR	solute carrier family 2 (facilitated glucose transporter), member 10	7.80764	7.7938	7.82476	7.88786	7.21437	7.3368	7.64467	7.46825	0.0181668	0
11716522_x_at	C10orf10	sema domain, immunoglobulin domain (Ig), transmembrane domain (TM) and short cytoplasmi	7.37322	7.19647	7.27875	7.33039	7.4711	7.45131	7.57672	7.38591	0.0182514	0
11715169_at	PLEKHG2	scavenger receptor class A, member 3	9.54266	9.40846	9.70391	9.64114	9.21032	9.17383	9.3561	9.42566	0.0182785	0
11715322_s_at	FABP12	replication factor C (activator 1) 4, 37kDa	7.07801	6.96962	6.89562	7.01636	7.51578	7.28888	7.19726	7.19261	0.0183161	0
11717294_a_at	SRSF7	sema domain, immunoglobulin domain (Ig), transmembrane domain (TM) and short cytoplasmi	6.52929	6.21627	6.46643	6.38832	6.71022	6.81355	6.54714	6.66644	0.0183871	0
11715671_x_at	IFITM1	ectonucleoside triphosphate diphosphohydrolase 4	11.218	11.2581	11.3313	11.1439	11.3466	11.3737	11.4488	11.4151	0.0184304	0
11715289_s_at	AGRP	glucokinase (hexokinase 4) regulator	4.77343	4.71639	4.66286	4.72338	4.86509	4.78241	4.80104	4.80453	0.0184482	0
11716969_a_at	NRP2	G protein-coupled receptor 55	4.95855	4.8799	4.92509	5.02247	5.1915	5.24268	5.06253	5.05309	0.0184566	0
11717471_at	PRKCA	family with sequence similarity 127, member C	5.31047	5.35139	5.33107	5.49763	5.25706	5.24474	5.16601	5.11783	0.0184662	0
11717526_a_at	RDX	solute carrier family 2 (facilitated glucose transporter), member 14 /// solute carrier	5.36959	5.60875	5.35086	5.50096	5.77936	5.68262	5.85018	5.5872	0.0184701	0
11715851_s_at	CLU	pleckstrin homology domain containing, family G (with RhoGef domain) member 5	8.37607	8.14544	8.30972	8.26097	8.43561	8.42236	8.63569	8.48313	0.0184779	0
11717435_a_at	CDCA7L	Niemann-Pick disease, type C1	11.0984	11.1669	11.0291	11.0751	10.8952	10.8921	11.0493	10.9084	0.0184859	0
11716773_s_at	SORBS3	neuropilin 1	10.6759	10.6265	10.5419	10.6208	10.6961	10.783	10.8758	10.9219	0.0185339	0
11716195_a_at	ID1	mannosyl (alpha-1,6-)-glycoprotein beta-1,6-N-acetyl-glucosaminyltransferase, isozyme B	8.16444	8.09743	7.57233	7.72416	8.73388	8.44544	8.78476	8.17448	0.0185347	0
11715825_a_at	PRMT1	transducin-like enhancer of split 4 (E(sp1) homolog, Drosophila)	9.45456	9.33494	9.57072	9.52153	9.17584	9.28801	9.3169	9.27717	0.0185805	0
11716382_a_at	CCT3	cytochrome P450, family 51, subfamily A, polypeptide 1	11.0605	11.2892	11.1197	11.1643	10.7285	10.6005	10.8134	11.03	0.0185808	0
11716455_at	RHOBTB3	v-myc myelocytomatosis viral oncogene homolog 1, lung carcinoma derived (avian)	7.63436	7.58479	7.56296	7.58298	7.31273	7.46811	7.49322	7.4222	0.0186223	0
11715785_at	CRYBB2	LIM homeobox 4	7.90283	7.79912	7.6679	7.70309	8.02782	7.96252	8.03678	7.89634	0.0186513	0
11717676_a_at	CYFIP2	calcium channel, voltage-dependent, beta 1 subunit	8.09601	8.10051	8.0384	8.13713	8.1557	8.17904	8.25986	8.1737	0.0187407	0
11715963_a_at	SPTAN1	follistatin-like 1	7.71824	8.0475	7.82556	7.61274	7.42594	7.42875	7.31407	7.47243	0.0187466	0
11715776_a_at	HSPB8	calcium channel, voltage-dependent, beta 2 subunit	6.06733	6.28171	6.09188	6.08575	6.40449	6.37404	6.3074	6.25334	0.0188212	0
11716487_a_at	WDR59	G protein-coupled receptor 18	5.9694	6.32442	6.15736	5.68877	6.86773	7.20232	6.31007	7.25517	0.0188306	0
11716965_a_at	ATN1	neuroligin 3	6.63949	6.57305	6.3823	6.67275	6.75277	6.7416	6.97682	6.96097	0.018831	0
11715563_s_at	SCD	hypothetical LOC100508834	5.0945	5.06242	5.1286	5.10429	5.26315	5.25434	5.34735	5.16169	0.01895	0
11715204_x_at	HIST2H2AC	cyclin N-terminal domain containing 1	7.3642	7.50546	7.58026	7.16648	7.79939	7.75207	7.90374	7.62376	0.0189518	0
11717528_a_at	SLC25A20	syndecan 2	7.80898	7.8782	7.99294	7.57547	7.23009	7.32144	7.38117	7.66983	0.0189578	0
11716915_a_at	MTUS1	sorting nexin 7	9.19853	9.30414	9.28842	9.20092	9.03247	8.95597	9.00406	9.18922	0.0190111	0
11716104_a_at	MPZL1	napsin A aspartic peptidase	8.59499	8.73998	8.06051	8.60286	9.11262	9.47899	9.17066	8.81844	0.0190141	0
11717648_x_at	C10orf119	ankyrin repeat and FYVE domain containing 1	6.73699	6.53959	6.89962	6.39366	7.09966	7.1934	6.86215	7.21794	0.0190873	0
11716276_a_at	CBX5	LAS1-like (S. cerevisiae)	7.44865	7.5113	7.40926	7.35264	7.59215	7.54429	7.53917	7.59148	0.019216	0
11717115_at	CERK	cadherin 1, type 1, E-cadherin (epithelial)	8.24094	8.38701	7.68586	8.35269	8.5002	8.94718	9.09612	8.80415	0.0192229	0
11715551_s_at	GAS6	ferrochelatase	7.53139	7.9111	7.92021	7.62237	7.23916	7.40167	7.30404	7.39232	0.0192259	0
11716386_a_at	RAB11FIP5	protein kinase (cAMP-dependent, catalytic) inhibitor alpha	6.64276	6.98357	6.73094	6.57958	6.39726	6.27776	6.46281	6.35446	0.019372	0
11716829_a_at	ATG9A	arginine/serine-rich coiled-coil 2	11.6403	11.3453	11.5766	11.7027	11.9366	11.9446	11.8733	11.7556	0.0194044	0
11716376_at	SERPINA5	chromosome 18 open reading frame 19	8.99804	9.24029	9.53579	8.96649	8.30677	8.68103	8.60091	8.88752	0.0195284	0
11717661_a_at	PPP1R16B	SLAM family member 7	5.00803	5.07941	5.09007	4.97237	5.13617	5.1223	5.1411	5.2345	0.0196256	0
11716456_at	RHOBTB3	pyruvate dehydrogenase kinase, isozyme 1	10.3259	10.4906	10.4859	10.314	9.91558	9.7235	10.0228	10.2343	0.0196408	0
11717785_a_at	KIAA0664	slingshot homolog 2 (Drosophila)	6.38865	6.45468	6.42371	6.27117	6.51242	6.52499	6.51494	6.64559	0.0196545	0
11717576_a_at	SFN	ADAM metallopeptidase domain 12	6.27347	6.13351	6.19621	6.16637	6.26854	6.37643	6.32431	6.28974	0.0196832	0
11715255_s_at	TAS2R30	apolipoprotein B (including Ag(x) antigen)	3.95995	4.06997	4.01621	3.98285	4.09658	4.14511	4.08982	4.07702	0.0197098	0
11716679_s_at	SLC39A9	retinoid X receptor, gamma	6.19811	6.15155	6.17816	6.26665	6.37941	6.28214	6.30504	6.26816	0.0197423	0
11717838_a_at	SRSF4	hypothetical protein DKFZp586I1420	9.00913	8.58328	8.71763	8.70507	8.88967	9.23145	9.24521	9.33997	0.0197436	0
11715817_at	ZFP36L2	ADAM metallopeptidase domain 19	6.84602	6.906	7.05119	7.22363	7.29624	7.42093	7.20072	7.45646	0.0197564	0
11715110_at	ARRDC5	monoamine oxidase B	3.94245	4.11164	4.11071	4.02183	4.13864	4.33221	4.37287	4.21422	0.019776	0
11716260_s_at	RHEB	neuropeptide FF-amide peptide precursor	8.13585	7.93745	7.76717	7.90036	8.2867	8.24601	8.33363	8.09202	0.019799	0
11716835_a_at	DHRS3	ATP-binding cassette, sub-family G (WHITE), member 2	7.56189	7.50323	7.39413	7.64762	7.94606	7.76577	7.7948	7.64239	0.0198063	1
11716692_x_at	NPEPPS	mannosyl (alpha-1,6-)-glycoprotein beta-1,6-N-acetyl-glucosaminyltransferase, isozyme B	8.43371	8.29754	8.17159	8.40035	8.59223	8.67916	8.55968	8.44566	0.0198066	0
11716449_a_at	DDX56	WD repeat domain, phosphoinositide interacting 1	10.0817	9.9944	9.95171	9.90282	9.34311	9.41526	9.68934	9.77106	0.0198534	0
11715334_s_at	NXNL2	deleted in lymphocytic leukemia 2 (non-protein coding)	4.68744	4.9509	4.90113	4.64825	5.02709	5.41519	5.0932	5.10849	0.0198616	0
11715340_s_at	CT47A1 /// CT47A10 /// CT47A11 /// CT47A2 /// CT47A3 /// CT47A4 /// CT47A5 /// CT47A6 /// CT47A7 /// CT47A8 /// CT47A9 /// CT47B1	phosphodiesterase 5A, cGMP-specific	5.56579	5.53274	5.4456	5.47277	5.64056	5.62279	5.60703	5.61624	0.0199516	0
11717635_a_at	MLH1	G patch domain containing 1	8.97346	8.94871	9.03995	9.08296	9.21013	9.20425	9.06793	9.1352	0.0199711	0
11715272_s_at	UGT2B11	myosin X	8.27568	8.1553	8.40767	8.44728	8.49794	8.53903	8.59956	8.70658	0.0200435	0
11717443_s_at	JAGN1	adducin 2 (beta)	7.51966	7.42032	7.3937	7.48031	7.51548	7.6289	7.56632	7.57171	0.0200694	0
11715538_s_at	RPLP1	N-sulfoglucosamine sulfohydrolase	8.48542	8.47534	8.50653	8.57617	8.5499	8.62947	8.60687	8.64229	0.0200971	0
11715280_s_at	KRT17	caspase 4, apoptosis-related cysteine peptidase	9.57195	9.74028	9.73615	9.63882	9.41876	9.53675	9.53165	9.54613	0.0201091	0
11716867_at	FEM1A	---	4.69338	4.49688	4.45805	4.58045	4.83523	4.74651	5.0042	4.71083	0.0201106	0
11716691_a_at	NPEPPS	neuronal PAS domain protein 2	6.57	6.54519	6.22875	6.59936	6.93209	6.71633	6.89815	6.7606	0.0201441	0
11715252_at	RSRC1	membrane-spanning 4-domains, subfamily A, member 7	3.99733	4.06366	4.04582	3.99586	4.12441	4.17288	4.12529	4.05807	0.0201535	0
11715915_a_at	CD44	RAB7B, member RAS oncogene family	6.9353	6.90152	6.29003	6.65492	7.63843	7.7433	7.54238	6.91056	0.0201591	0
11715178_s_at	OR2A14	chromosome 10 open reading frame 79	4.95679	4.93351	4.97308	4.87083	4.81995	4.82428	4.82769	4.67532	0.0201638	0
11716367_s_at	PRR13	amphiphysin	7.44407	7.86484	7.62914	7.48893	7.14394	7.14207	7.35594	7.29133	0.0201648	0
11717015_a_at	CLDN7	hypothetical LOC652276	8.5681	8.52254	8.63592	8.45177	8.65143	8.65761	8.71665	8.78023	0.020209	0
11715552_a_at	IMMT	transmembrane protein 138	7.33191	6.99352	7.10652	7.02721	7.53076	7.4424	7.57971	7.242	0.0202379	0
11716591_a_at	BTBD1	anoctamin 2	8.12791	8.42377	7.86972	7.84507	7.51545	7.4433	7.80961	7.27177	0.020241	0
11715374_a_at	CALR	neuropilin 2	5.62018	5.70583	5.58462	5.54841	5.41456	5.54552	5.49603	5.43919	0.0202467	0
11716191_at	C15orf44	thyrotropin-releasing hormone receptor	4.42881	4.40819	4.26693	4.4049	4.56046	4.79552	4.6237	4.50963	0.0203132	0
11717181_a_at	OCRL	RAB40A, member RAS oncogene family	4.54655	4.54877	4.6084	4.53588	4.42519	4.5094	4.41864	4.50199	0.0203279	1
11715591_s_at	DYNC1H1	v-kit Hardy-Zuckerman 4 feline sarcoma viral oncogene homolog	4.35767	4.34485	4.3453	4.34887	4.61237	4.75068	4.86246	4.52231	0.0203648	0
11716450_s_at	RFTN1	HEAT repeat containing 7A	5.93419	5.58416	5.77775	5.57678	6.02674	6.10778	6	6.13545	0.0204278	0
11717106_x_at	PSMB5	heat shock protein family B (small), member 11	10.9794	11.2301	10.9673	11.0827	10.9091	10.745	10.8242	10.8244	0.0205187	0
11717452_x_at	NEK7	RNA binding motif protein 25	11.7906	11.5963	11.8678	11.6436	11.996	12.0362	11.8529	12.0064	0.0206276	0
11715794_x_at	ACTG2	family with sequence similarity 102, member B	8.22796	8.46992	8.47845	8.38477	8.10712	8.12486	8.16827	8.24846	0.020634	0
11715435_s_at	TIMP3	UBX domain protein 1	4.88712	4.98296	4.9379	4.96158	4.69442	4.79549	4.8722	4.82113	0.0206624	0
11715137_s_at	SSX7 /// SSX9	trafficking protein particle complex 2	5.04893	5.01662	4.95712	5.21891	5.26528	5.26737	5.21053	5.37952	0.0206848	0
11718006_a_at	MYLIP	neural precursor cell expressed, developmentally down-regulated 9	4.71539	4.72179	4.6121	4.73889	4.80004	4.82438	4.88636	4.76229	0.0207106	0
11716964_a_at	PPM1F	vacuolar protein sorting 24 homolog (S. cerevisiae)	10.3491	10.4716	10.518	10.3947	10.1933	10.073	9.99066	10.3263	0.020724	0
11715682_a_at	CREG1	chromosome 7 open reading frame 63	4.99485	5.10152	5.04089	5.00209	4.92178	4.93021	4.96066	4.92801	0.0207343	0
11716669_x_at	RAB1B	caspase 10, apoptosis-related cysteine peptidase	5.98051	6.16073	6.08587	5.96516	5.77882	5.81475	5.90913	5.9375	0.0207553	0
11717027_a_at	GLYR1	TBC1 domain family, member 22A	9.84685	9.78563	9.70391	9.66786	9.35638	9.4623	9.67485	9.46864	0.0208128	0
11715803_a_at	ANXA6	---	4.57456	4.59229	4.57323	4.61076	4.54889	4.49295	4.43678	4.50112	0.0208604	0
11716055_s_at	STMN3	RPA interacting protein	7.09417	7.35001	6.92631	6.87831	7.58543	7.43933	7.58327	7.30732	0.0208684	0
11717289_a_at	YTHDF3	calcium channel, voltage-dependent, beta 2 subunit	6.81421	7.05056	6.97528	6.81421	7.15925	7.17899	7.07689	7.41221	0.0209376	0
11716767_at	IQGAP1	brain and acute leukemia, cytoplasmic	5.32892	5.38001	5.34984	5.49633	5.50464	5.58422	5.56077	5.48867	0.0209651	0
11715344_at	GSTP1	CTAGE family, member 3, pseudogene	4.17661	4.1269	4.16535	4.22434	4.10103	4.07955	4.07947	4.10665	0.0209846	0
11716256_x_at	ECE1	carcinoembryonic antigen-related cell adhesion molecule 4	6.01931	5.85193	5.91777	5.93981	6.07671	6.1037	6.06547	6.03399	0.0210015	0
11716738_at	SEPX1	protein kinase (cAMP-dependent, catalytic) inhibitor beta	4.38828	4.48697	4.4485	4.25269	4.08784	4.22116	4.19194	4.26241	0.0210034	0
11715576_at	RAC1	runt-related transcription factor 1	8.0433	8.2221	8.14176	8.10233	8.26573	8.54431	8.63658	8.7556	0.0210644	0
11715767_s_at	ACAA2	glutathione S-transferase mu 4	9.99834	10.2102	10.0336	10.1857	9.92408	9.88147	9.83472	9.94751	0.021072	0
11717061_a_at	PPP1R1B	protocadherin beta 6	6.51921	6.16376	6.33612	6.20166	5.66846	6.00488	5.44598	5.99243	0.0210723	0
11715949_s_at	KCTD12	nicotinamide nucleotide adenylyltransferase 2	7.24033	7.28238	7.12119	7.10116	5.97953	6.61661	6.54917	6.74993	0.0211508	0
11716608_a_at	PFDN5	tachykinin receptor 1	6.22844	5.98813	5.80894	6.03953	6.4646	6.39504	6.48897	6.15308	0.0212105	0
11715644_s_at	ATP6AP2	transcription elongation factor A (SII) N-terminal and central domain containing	4.85114	4.8224	4.89979	4.87778	4.80911	4.65964	4.73799	4.75957	0.0212245	0
11717325_at	NUDT16L1	syndecan binding protein (syntenin)	10.0672	10.0456	10.1123	9.89067	9.69734	9.78998	9.87302	9.91417	0.0212638	0
11716046_a_at	RGL2	non-protein coding RNA 275	8.56893	9.01431	8.51975	8.65179	9.33955	9.19009	9.00718	8.99001	0.0212842	0
11715731_at	CYP19A1	BCL2-like 11 (apoptosis facilitator)	5.85919	6.52667	5.37653	5.78623	6.91872	6.99637	6.89041	6.46129	0.0213471	0
11715771_a_at	MRPL13	saitohin	6.18991	5.78447	6.13374	6.14526	6.34401	6.39563	6.48031	6.51958	0.0213613	0
11715285_at	C15orf40	polymerase (DNA directed), theta	7.00002	7.17278	6.75828	6.36329	7.71883	7.57805	7.4196	7.31523	0.0213813	0
11717491_a_at	DYNLRB1	chromosome 6 open reading frame 204	3.96932	4.05859	4.08491	3.94993	4.32836	4.1719	4.10747	4.33199	0.021451	0
11715588_x_at	MYL9	Ras-related GTP binding A	11.9379	12.012	11.9759	11.9913	11.8719	11.8957	11.9049	11.9546	0.0214535	0
11715918_s_at	CD24	chromosome 17 open reading frame 57	4.40807	4.38709	4.45153	4.36177	4.55377	4.80046	4.74201	4.97237	0.0214917	0
11715263_at	SPEF2	short chain dehydrogenase/reductase family 16C, member 5	5.98171	6.27632	5.93352	5.75591	5.54647	5.70379	5.49078	5.50734	0.0214922	0
11715737_at	CASC3	peptidase (mitochondrial processing) beta	6.28084	6.49344	6.61729	6.61305	6.75529	6.81456	6.72271	6.93375	0.0215266	0
11716038_s_at	SLC25A29	interferon, gamma-inducible protein 16	6.4728	6.56554	6.67467	6.68347	6.86793	7.3283	7.04179	6.86617	0.0215583	0
11716956_a_at	CTDSP2	CD209 molecule	4.70685	4.60568	4.69349	4.74968	4.94713	4.94182	4.95959	4.73596	0.02159	0
11715664_a_at	STARD7	BCL2/adenovirus E1B 19kDa interacting protein 3-like	12.5094	12.5427	12.6182	12.5803	12.1757	12.1846	12.1817	12.4813	0.0216927	0
11717594_s_at	ELF3	insulin induced gene 2	10.2836	10.1359	10.0951	10.0103	9.61417	9.76822	9.99563	9.87761	0.0216931	0
11717567_a_at	NQO1	wingless-type MMTV integration site family, member 10A	6.91859	7.38392	7.17927	7.13661	6.84918	6.60979	6.60451	6.95473	0.0217014	1
11716774_a_at	RAI14	CREB regulated transcription coactivator 3	6.72807	6.67349	6.82477	6.78325	6.98723	6.86651	6.88404	6.83962	0.0217085	0
11716891_at	C9orf123	oxidase (cytochrome c) assembly 1-like	7.20807	7.2466	7.10363	7.19719	7.48399	7.24872	7.52538	7.4563	0.0217219	0
11716364_s_at	ASNS	mediator complex subunit 6	4.78241	4.82952	4.72409	4.71397	4.88377	5.0218	5.13997	5.23933	0.0217362	0
11715281_at	ASIP	hypothetical LOC100131943	5.77247	5.57599	5.45788	5.5688	5.95739	5.75731	5.79525	5.88398	0.0217801	0
11717527_a_at	RDX	BTB (POZ) domain containing 11	6.56532	6.5771	6.80148	6.85366	7.03934	7.19882	6.82849	7.04305	0.021786	0
11717809_a_at	SEPN1	formin-like 3	7.48789	7.74753	7.68703	7.50377	7.98581	7.72661	7.88396	7.87888	0.0218654	0
11715757_a_at	RGS2	RNA binding motif protein 25	11.6283	11.7499	11.6348	11.5468	11.8837	11.8719	11.7152	11.7934	0.021867	0
11716442_a_at	POLR2L	atonal homolog 1 (Drosophila)	5.9964	5.92204	6.00564	6.08627	6.14185	6.13456	6.16571	6.09692	0.0218692	0
11716264_at	LEPROTL1	pregnancy-associated plasma protein A, pappalysin 1	8.22482	8.38022	8.10918	8.36153	8.60674	8.49632	8.88738	9.04804	0.0218782	0
11717375_a_at	SLC25A25	high density lipoprotein binding protein	10.2212	10.4044	10.3434	10.3259	10.188	10.1028	10.124	10.252	0.0218802	0
11716716_x_at	CTSB	LIM homeobox 1	7.25401	7.15965	7.25781	7.45792	7.68163	7.43478	7.67071	7.46169	0.0219911	0
11715672_a_at	C19orf56	SIVA1, apoptosis-inducing factor	7.37187	7.2218	7.29305	7.31754	7.59144	7.44217	7.81498	7.57548	0.0220588	0
11716561_x_at	STRN4	ASF1 anti-silencing function 1 homolog B (S. cerevisiae)	10.4532	10.6421	10.5899	10.5113	10.4418	10.4098	10.3412	10.3604	0.0220708	0
11716001_at	FAF2	chromosome 4 open reading frame 26	4.58689	4.6786	4.49602	4.58715	4.86345	4.77464	4.72145	4.67122	0.0220994	0
11716424_a_at	PCDHGA1 /// PCDHGA10 /// PCDHGA11 /// PCDHGA12 /// PCDHGA2 /// PCDHGA3 /// PCDHGA4 /// PCDHGA5 /// PCDHGA6 /// PCDHGA7 /// PCDHGA8 /// PCDHGA9 /// PCDHGB1 /// PCDHGB2 /// PCDHGB3 /// PCDHGB4 /// PCDHGB5 /// PCDHGB6 /// PCDHGB7 /// PCDHGC3 /// PCDHGC4 /// PCDHGC5	methionine sulfoxide reductase B2	7.08292	7.1002	7.11892	7.11892	7.07986	6.972	6.98976	6.99584	0.0221851	0
11715273_at	TPM2	SH3 domain containing, Ysc84-like 1 (S. cerevisiae)	5.33664	5.74173	5.42526	5.11	5.95739	6.00619	5.9762	5.68351	0.0222233	0
11717882_a_at	ZNF512	ribonuclease, RNase A family, 11 (non-active)	4.51775	4.5788	4.47673	4.60408	4.40588	4.33431	4.49714	4.39308	0.0222752	0
11715890_x_at	ATP5I	small nucleolar RNA, H/ACA box 77	7.30792	7.61852	7.29977	7.35189	7.59608	7.8341	7.66124	8.03503	0.0223259	0
11715940_s_at	KHDRBS1	centlein, centrosomal protein	10.0964	10.3031	10.188	10.2917	10.3976	10.3833	10.4562	10.4234	0.0223419	0
11715604_x_at	SPARC	chloride channel 4	7.06222	7.52673	7.62013	7.32863	6.55872	6.83069	6.91361	7.13626	0.0223632	0
11715535_a_at	GPS1	solute carrier family 5 (sodium/glucose cotransporter), member 9	5.32016	5.44714	5.30705	5.37304	5.54991	5.5588	5.42139	5.47412	0.0224185	0
11718040_x_at	SNRPE	Rac/Cdc42 guanine nucleotide exchange factor (GEF) 6	5.19983	5.19889	5.02488	5.06065	4.80523	4.83455	4.95219	5.03288	0.0224218	0
11717423_s_at	RBM8A	F-box protein 3	6.70024	6.96269	6.73672	6.77	6.65316	6.48709	6.55555	6.57782	0.0224534	0
11715165_at	DNAJC12	cytochrome P450, family 4, subfamily V, polypeptide 2	5.32978	5.20432	5.28076	5.08512	5.47559	5.4057	5.4859	5.34856	0.0225083	0
11716144_a_at	PDCD6IP	gamma-aminobutyric acid (GABA) A receptor, gamma 1	4.07823	4.0545	4.0861	4.05468	3.96521	4.0211	3.88362	3.93685	0.0225123	0
11716733_at	IRF1	Ras-related GTP binding D	7.99822	8.34357	8.18148	8.04446	7.84658	7.72596	7.99748	7.78132	0.0225208	0
11715658_a_at	SLC39A1	coagulation factor XIII, A1 polypeptide	5.62153	5.6398	5.61044	5.66174	6.04574	5.85722	6.37904	6.2887	0.0225408	0
11716951_at	NANS	placenta-specific 8	9.04364	9.33332	9.09284	9.05409	8.56337	8.46292	8.98809	8.74575	0.0225454	0
11715367_s_at	2014-09-02	---	4.50254	4.71494	4.65878	4.47449	4.68152	4.89303	4.97237	4.83993	0.0225873	0
11715517_s_at	SLC25A39	mitogen-activated protein kinase kinase kinase 13	6.04652	6.03113	6.1114	5.91711	6.1796	6.13885	6.23687	6.17135	0.022603	0
11718196_x_at	ATP6V0D1	chromosome 10 open reading frame 116	6.81712	6.71185	6.54652	7.0781	7.21176	7.23044	7.48294	7.0234	0.0226326	0
11716273_x_at	POLR2E	TBC1 domain family, member 3 /// TBC1 domain family, member 3B /// TBC1 domain family,	9.21638	9.01281	8.92003	9.26392	9.32639	9.41155	9.47248	9.47613	0.022634	0
11715207_at	WDFY4	CDC-like kinase 4	5.94421	5.76368	5.60963	5.73809	6.22373	5.99749	5.99818	5.95881	0.0226454	0
11717267_x_at	CAMK2G	---	6.73051	6.6461	6.93746	6.61003	6.94673	7.42719	7.02579	7.3719	0.022666	0
11716131_s_at	FSTL3	signal-regulatory protein alpha	9.29877	9.25622	9.33294	9.06648	8.79095	8.97302	9.12901	8.94112	0.0226972	0
11716582_a_at	G3BP2	tetraspanin 7	7.66785	7.66905	7.31636	7.76083	8.11533	8.44556	8.08643	7.80702	0.0227082	0
11715573_s_at	KDELR2	signal transducer and activator of transcription 2, 113kDa	8.77005	8.46344	8.40735	8.78171	8.98132	9.04456	8.9042	9.05969	0.0227628	0
11716089_x_at	SNW1	Rap guanine nucleotide exchange factor (GEF)-like 1	7.39698	7.23528	7.1777	7.3934	7.44709	7.46097	7.54385	7.66317	0.0227683	0
11717333_at	PTPLB	myosin, heavy chain 13, skeletal muscle	4.57838	4.51405	4.4395	4.47421	4.60806	4.58799	4.68214	4.59145	0.0227688	0
11716676_a_at	ZFP106	small nuclear ribonucleoprotein polypeptide N	6.50302	6.52341	6.7527	6.06131	6.96674	7.18112	6.83762	7.06708	0.0228153	0
11715769_a_at	SET	ferrochelatase	9.84906	9.78384	9.63901	9.5913	9.50045	9.27687	9.53489	9.15316	0.022817	0
11718237_a_at	C1orf115	solute carrier family 26, member 5 (prestin)	5.39051	5.36555	5.29521	5.45135	5.19617	5.27641	5.3027	5.15741	0.0228306	0
11716892_at	TOX4	cordon-bleu homolog (mouse)	5.51306	5.12856	5.24761	5.18572	5.67712	5.94945	5.51189	6.17768	0.0228596	0
11715371_a_at	UBA1	---	7.26974	7.12492	7.33425	7.07871	7.93291	7.47587	7.66125	7.44581	0.0228601	1
11717582_a_at	C13orf15	integral membrane protein 2A	4.64656	4.48814	4.53586	4.59082	4.67893	4.72427	4.7808	4.63795	0.0229096	0
11715906_a_at	FAM96B	Williams Beuren syndrome chromosome region 22	8.85422	8.66959	8.44762	8.31903	9.08907	9.09039	9.30994	8.77274	0.0229109	0
11717765_a_at	MGLL	phosphatidic acid phosphatase type 2 domain containing 1A	9.50883	9.66047	9.62407	9.46065	9.41909	9.26659	9.40354	9.42249	0.0229379	0
11716222_a_at	RNASE1	FGF-2 activity-associated protein 2	8.19577	8.1822	7.67287	7.41806	8.38817	8.76163	8.6828	8.63161	0.0229895	0
11715791_at	TUBG1	chemokine (C-C motif) receptor-like 1	5.66071	5.97766	5.62754	5.53789	5.97891	6.10741	6.18796	5.98977	0.0230438	0
11715745_a_at	KIAA1191	ADAM metallopeptidase domain 19	7.78596	7.54864	7.85369	8.01666	7.97156	8.17156	8.27985	8.30335	0.0230867	0
11716707_a_at	ARL2BP	eukaryotic translation initiation factor 4A1 /// small nucleolar RNA, C/D box 10	9.23746	9.09385	8.89154	9.03374	9.60179	9.22467	9.72682	9.39512	0.0231345	0
11716285_a_at	VAMP3	coiled-coil domain containing 76	6.90318	7.21202	7.07999	6.84172	7.31771	7.3801	7.22836	7.40477	0.0231425	0
11716578_at	TMEM43	testis-expressed, seven-twelve, leukemia	7.36432	7.59735	7.22581	7.29395	7.66761	7.68203	7.81301	7.55156	0.0231616	0
11715277_s_at	AURKAIP1	coiled-coil domain containing 159	5.94048	5.83329	6.00622	6.02686	6.05649	6.09664	6.27432	6.27244	0.0231916	0
11717257_s_at	PIM1	low density lipoprotein receptor-related protein 5-like	8.05071	7.85603	7.89788	7.97873	8.08967	8.12072	8.18397	8.04798	0.0233003	0
11717306_x_at	C10orf116	tyrosine aminotransferase	4.72332	4.6823	4.5547	4.71871	4.91819	4.8224	4.90415	4.73488	0.0233057	0
11715271_s_at	DUX4 /// DUX4L2 /// DUX4L3 /// DUX4L4 /// DUX4L5 /// DUX4L6 /// DUX4L7	KIAA0495	8.4966	8.39513	8.53939	8.56303	8.30338	8.24625	8.43848	8.34128	0.0233325	0
11715270_s_at	KLF7	C-type lectin domain family 4, member A	5.00689	4.91465	4.87455	4.87349	5.1185	5.10499	4.96971	5.03852	0.0233342	0
11715632_at	MAF1	pregnancy specific beta-1-glycoprotein 8	4.42263	4.45676	4.34271	4.31932	4.32457	4.23642	4.26345	4.17699	0.0233934	0
11717621_a_at	FOXN3	apolipoprotein B mRNA editing enzyme, catalytic polypeptide-like 3B	10.1	10.351	10.2944	10.1637	9.97787	9.88171	9.98051	10.1309	0.0234476	0
11717600_a_at	SECISBP2	BEN domain containing 3	7.71503	7.5951	7.77468	7.74264	7.90993	7.91105	7.75711	7.91332	0.0234703	0
11717556_s_at	POM121 /// POM121C	autocrine motility factor receptor	10.5437	10.521	10.5155	10.6331	10.705	10.626	10.7076	10.618	0.0235143	0
11715288_s_at	CASP14	notch 3	7.68293	7.89746	8.09537	8.0208	8.09334	8.39416	8.39945	8.69104	0.0235258	0
11716952_a_at	DPH1 /// OVCA2	---	7.65819	8.16511	7.879	7.74689	8.28969	8.27824	8.09225	8.51784	0.0235408	0
11716099_s_at	RAP1A	LIM and senescent cell antigen-like domains 1	6.23308	6.28724	6.19811	6.2987	6.17135	6.18811	6.15808	6.1386	0.0235451	0
11716663_a_at	GDF15	butyrophilin, subfamily 2, member A2	4.57008	4.588	4.53684	4.58337	4.50086	4.40115	4.51031	4.40439	0.023589	0
11717483_a_at	PDHA1	ring finger protein 43	6.43867	6.3509	6.09417	6.46533	6.87651	6.58605	6.87766	6.52866	0.0236302	1
11715454_at	KISS1	relaxin 2	6.42291	6.56796	6.72048	6.71101	6.21226	6.34762	6.27444	6.48076	0.0236849	0
11715961_a_at	ACTR10	interleukin 6 receptor	8.326	8.3496	8.47986	8.37812	8.5076	8.8586	8.6753	8.61377	0.0236895	0
11715611_a_at	PLOD1	tenascin C	10.7082	10.7142	10.664	10.6885	11.4478	11.2464	11.2179	10.874	0.0237127	1
11716153_a_at	PAFAH1B1	ral guanine nucleotide dissociation stimulator-like 3	7.12181	6.98159	7.00704	7.21011	7.32163	7.20905	7.33565	7.25253	0.023777	0
11716859_a_at	ETFA	ecto-NOX disulfide-thiol exchanger 1	4.27847	4.30914	4.27802	4.30654	4.2807	4.23747	4.22046	4.22243	0.0237991	0
11716353_x_at	STARD3	CD1d molecule	4.69832	4.745	4.75877	4.80362	4.80071	4.88763	4.86652	4.81267	0.0239549	0
11717359_at	RTF1	transmembrane protein 74	6.44691	6.20649	6.94992	6.17818	5.72385	5.95897	5.53835	5.86729	0.0239878	0
11716248_a_at	TMED9	chromosome 11 open reading frame 76	4.58632	4.29381	4.45512	4.44675	4.73924	4.69569	4.5387	4.74235	0.0240026	0
11715631_x_at	LAPTM4A	KIT ligand	6.96388	7.05485	7.09423	6.84015	7.30052	7.86855	7.40978	7.35831	0.0240063	0
11715394_s_at	CD81	DIRAS family, GTP-binding RAS-like 3	3.83983	3.89231	3.90279	3.85518	3.93252	3.95509	3.95046	3.89516	0.0240331	0
11717694_a_at	CEBPG	NADH dehydrogenase (ubiquinone) 1 alpha subcomplex, assembly factor 4	5.53377	5.61679	5.59686	5.46415	5.73555	5.66431	5.62385	5.7154	0.024048	0
11716453_s_at	MYO1C	alpha-fetoprotein	4.49247	4.55294	4.5569	4.53656	4.47589	4.45213	4.49825	4.40398	0.0241302	0
11717056_a_at	CORO1C	anaphase promoting complex subunit 11	13.9095	13.896	13.8461	13.9077	13.8497	13.8246	13.8349	13.7676	0.0241374	0
11716810_a_at	SIN3B	dystrobrevin, alpha	7.56697	7.60794	7.641	7.75136	7.5323	7.39978	7.54385	7.46637	0.0241496	0
11716212_a_at	HIBADH	cyclin-dependent kinase 6	8.95125	9.29677	9.032	8.82239	9.5836	9.44572	9.25602	9.33903	0.024191	0
11715836_x_at	PSMA3	---	4.85086	4.64559	4.73635	4.72625	5.0888	5.0091	5.04599	4.7957	0.0241965	0
11716627_a_at	KIF3B	UDP-N-acetyl-alpha-D-galactosamine:polypeptide N-acetylgalactosaminyltransferase 3 (Gal	5.05106	4.98271	5.24267	5.31759	5.57883	5.38509	5.37118	5.44015	0.0242036	0
11717090_a_at	HIST2H2BE	zinc finger protein 410	8.32118	8.37055	8.45155	8.48583	8.2802	8.25489	8.1002	8.2911	0.0242129	0
11717470_at	EPT1	structural maintenance of chromosomes 1B	5.4039	5.67815	5.51465	5.49016	5.71305	5.63568	5.7802	5.85077	0.0242235	1
11717429_x_at	PRDX5	IQ motif containing C	5.98966	5.914	6.00709	6.13455	6.18209	6.49392	6.2412	6.20829	0.0242332	0
11716981_x_at	C17orf37	solute carrier family 17 (sodium phosphate), member 1	5.53184	5.38007	5.36138	5.54526	5.214	5.27642	5.32665	5.2665	0.0242485	0
11717473_s_at	IGFBP1	transmembrane protein 143	8.53223	8.53269	8.50762	8.73253	8.48839	8.37571	8.3287	8.29614	0.0242572	0
11716710_a_at	ADM	kelch domain containing 3	11.496	11.5168	11.5894	11.5653	11.463	11.4678	11.4296	11.4849	0.0242581	0
11716933_a_at	CCDC80	transmembrane 4 L six family member 1	12.2325	12.3908	12.2305	12.2189	12.0061	11.9308	11.9006	12.206	0.0243039	0
11715884_a_at	C7orf42	uridine phosphorylase 2	4.09859	4.13854	4.181	4.12266	4.21317	4.1841	4.21918	4.1841	0.0243159	0
11718183_at	CDCA5	nuclear respiratory factor 1	7.42069	7.52184	7.94416	7.49117	8.1429	8.35669	7.75158	8.29946	0.024377	0
11715636_a_at	SERPINE1	tRNA-yW synthesizing protein 1 homolog B (S. cerevisiae)	10.1288	9.89327	9.63958	9.74435	10.4341	10.3319	10.34	10.0032	0.0243991	0
11716768_a_at	UBQLN2	G protein-coupled estrogen receptor 1	7.95793	7.74818	7.6803	7.89465	8.10986	8.05489	8.12283	7.95163	0.0244848	0
11717093_at	TCTA	chromosome 6 open reading frame 27	7.50316	7.23511	7.47785	7.48688	7.56925	7.7556	7.62109	7.87018	0.0245053	0
11716959_s_at	POMGNT1	tripartite motif-containing 48	3.91608	3.9822	3.90984	3.96738	3.84967	3.87305	3.87862	3.75938	0.0246051	0
11715312_at	FOXC2	sterile alpha motif domain containing 15	4.54483	4.43285	4.36055	4.59798	4.71064	4.63777	4.66019	4.74002	0.0246154	0
11715321_x_at	KRTAP10-8	chromosome 19 open reading frame 34	6.06188	5.98537	6.00959	5.87569	6.42775	6.32657	6.51625	6.08272	0.0246766	0
11716793_a_at	CCNB2	GPN-loop GTPase 3	11.4962	11.6358	11.6586	11.5777	11.4113	11.5142	11.3099	11.4557	0.024686	0
11715212_x_at	SCAND1	apolipoprotein B mRNA editing enzyme, catalytic polypeptide-like 3G	7.81899	7.60028	7.75887	7.87391	7.96157	7.89476	7.99059	8.11644	0.0246996	0
11715557_at	FLJ23867 /// QSOX1	MACRO domain containing 2	5.67643	5.73385	5.56928	5.68443	5.74838	5.99818	5.82312	5.95226	0.024725	0
11716918_a_at	NAGK	protein kinase D1	8.31992	8.58095	8.39149	8.18326	7.89559	8.10471	7.90471	8.21381	0.0247387	0
11715536_a_at	IDH2	enkurin, TRPC channel interacting protein	4.54505	4.41013	4.54995	4.37524	4.6122	4.6077	4.72012	4.61494	0.0247456	1
11717482_at	PDHA1	nucleoporin 98kDa	10.4358	10.3324	10.3653	10.4175	10.5176	10.5671	10.5857	10.4236	0.0247473	1
11716178_s_at	C5orf15	CD59 molecule, complement regulatory protein	4.44069	4.46645	4.47745	4.46896	4.40764	4.39971	4.4191	4.33305	0.0247843	0
11716879_at	B4GALT5	glial cells missing homolog 2 (Drosophila)	3.75956	3.82533	3.7859	3.7812	3.76219	3.7174	3.70933	3.6658	0.0248024	0
11716283_at	PAPD7	adhesion molecule with Ig-like domain 2	4.42145	4.35985	4.37785	4.3248	4.5147	4.46549	4.39913	4.49248	0.0248051	0
11716968_a_at	NRP2	fibrillin 2	4.48231	4.58632	4.48693	4.52167	4.44058	4.43023	4.46229	4.38191	0.0248284	0
11715510_s_at	NDFIP1	interleukin 4 receptor	11.5389	11.3894	11.414	11.3786	11.6819	11.5928	11.7096	11.4902	0.0249067	0
11715372_a_at	MDH1	dystrobrevin binding protein 1	6.90909	7.00975	6.94108	7.16735	7.21948	7.46516	7.13122	7.42557	0.0249157	1
11717922_a_at	YAP1	dymeclin	8.1893	8.43593	8.44075	8.37914	8.25737	8.15273	8.08387	8.02264	0.0249607	0
11717923_s_at	YAP1	dymeclin	8.1893	8.43593	8.44075	8.37914	8.25737	8.15273	8.08387	8.02264	0.0249607	0
11717293_x_at	SRSF7	coiled-coil domain containing 88A	9.81806	9.82986	9.93406	9.84035	9.98881	10.1183	9.91656	10.091	0.024989	0
11716281_a_at	COL18A1	v-kit Hardy-Zuckerman 4 feline sarcoma viral oncogene homolog	5.09861	5.08259	4.84337	4.99981	5.40658	5.10631	5.22672	5.31945	0.0250038	0
11715801_s_at	BAT2L1	potassium inwardly-rectifying channel, subfamily J, member 16	4.0078	4.00967	3.94688	3.95154	4.04339	4.05336	4.05472	4.04442	0.0250369	0
11717640_s_at	UBE3A	transcription factor AP-4 (activating enhancer binding protein 4)	6.97341	7.08563	7.04301	7.04792	7.00019	6.91812	6.89775	6.84356	0.0250641	0
11715108_x_at	LOC285501	serpin peptidase inhibitor, clade B (ovalbumin), member 7	7.5577	7.57369	7.23958	7.02517	6.96927	7.04069	6.77362	6.5767	0.025116	0
11718144_s_at	DGCR14	solute carrier family 30 (zinc transporter), member 9	10.8819	10.8241	10.8225	10.8046	10.6991	10.7337	10.7641	10.802	0.0251733	0
11716861_s_at	TMEM184B	apolipoprotein B mRNA editing enzyme, catalytic polypeptide-like 3A /// apolipoprotein	9.58609	9.74225	9.92131	9.59592	9.40443	9.35969	9.37961	9.53221	0.0251745	0
11716817_a_at	ENOPH1	apolipoprotein L, 6	8.52986	8.93752	8.64812	8.56609	8.30557	8.25946	8.28147	8.45899	0.0252197	0
11718064_a_at	S100A4	glucosamine-6-phosphate deaminase 2	9.70052	9.71376	9.76671	9.5924	9.47307	9.56049	9.39772	9.61421	0.0252268	0
11715266_s_at	PKD1L3	interleukin 6 receptor	8.76171	9.02485	8.68285	8.72538	9.18899	9.24198	8.92513	9.07591	0.025278	0
11717203_at	SEL1L	chondroitin sulfate synthase 3	4.8107	4.74413	4.94193	4.66087	4.60833	4.67325	4.44618	4.48727	0.0253831	0
11716254_s_at	RBFOX2	crooked neck pre-mRNA splicing factor-like 1 (Drosophila)	5.78664	5.93582	5.79067	5.63208	5.53176	5.64105	5.43038	5.6032	0.025395	0
11715584_a_at	CAV1	small nucleolar RNA, C/D box 8	7.11392	7.4358	7.20394	7.19523	7.46332	7.53912	7.44292	7.55106	0.0254762	0
11715122_at	RAB3D	mannose-P-dolichol utilization defect 1	10.0469	10.0635	10.068	10.1973	10.2001	10.1859	10.214	10.3008	0.0254944	0
11717388_x_at	2014-09-11	ATPase, class V, type 10A	7.20656	7.36134	7.16303	7.24444	7.07532	7.07285	7.16858	7.01601	0.0255022	0
11715603_s_at	SPARC	epithelial splicing regulatory protein 1	4.94713	5.09879	5.02716	5.06076	5.37284	5.67664	5.24713	5.30456	0.0255209	0
11716499_x_at	ADRM1	ring finger protein 43	6.4181	6.08887	6.16419	6.63755	6.81178	6.76842	6.92469	6.70304	0.025608	0
11715723_s_at	ITM2B	nuclear prelamin A recognition factor	5.94805	5.92463	5.82521	5.83563	6.05762	6.08342	6.07477	5.9168	0.0256133	0
11715618_a_at	SDF4	SATB homeobox 2	6.26802	6.1548	6.07054	6.07123	6.44766	6.22643	6.33477	6.32334	0.025619	0
11717409_at	SH2B3	multiple EGF-like-domains 9	4.30766	4.42204	4.48074	4.12228	4.70932	4.43105	4.7316	4.74318	0.0256435	0
11716389_a_at	BAZ1B	CD1b molecule	5.02372	5.07862	4.90301	5.07403	5.14	5.24071	5.18115	5.12258	0.0256566	0
11716687_x_at	ABR	metallothionein 1A	8.85592	8.94995	8.81951	8.94445	8.7687	8.82973	8.7657	8.68407	0.0256846	0
11717787_a_at	KIAA0664	lysosomal protein transmembrane 4 beta	12.5251	12.7359	12.4336	12.5411	12.4282	12.1653	12.2781	12.3577	0.0256891	0
11715149_x_at	HIST2H2AB	solute carrier family 9 (sodium/hydrogen exchanger), member 7	9.19643	9.27107	9.23182	9.08082	9.37914	9.39747	9.44969	9.24968	0.0257852	0
11716996_a_at	TSPAN4	aldehyde dehydrogenase 7 family, member A1	9.48914	9.41051	9.60859	9.1645	8.83441	9.1234	9.14351	9.13576	0.0258754	0
11715138_s_at	CGB /// CGB1 /// CGB2 /// CGB5 /// CGB7 /// CGB8	sirtuin 3	8.46664	8.50346	8.60469	8.53454	8.36	8.36799	8.49508	8.37414	0.0259006	0
11718283_a_at	EIF4EBP1	tumor necrosis factor receptor superfamily, member 17	4.6318	4.56851	4.51239	4.67151	4.40051	4.5288	4.48951	4.38391	0.0259097	0
11715858_s_at	NCKAP1	chromosome 19 open reading frame 59	5.18531	5.13425	5.11348	5.1388	5.28564	5.17162	5.27222	5.22333	0.0259254	0
11715683_a_at	KRT7	family with sequence similarity 127, member A	9.67516	9.9017	9.95004	9.8245	9.49152	9.57019	9.63454	9.72712	0.0259425	0
11716533_a_at	PPT1	PAPPA antisense RNA (non-protein coding)	6.92637	7.30392	7.05471	7.06273	7.326	7.37656	7.87346	7.71243	0.0259847	0
11715145_s_at	KRTAP20-2	internexin neuronal intermediate filament protein, alpha	7.58379	7.64864	7.52655	7.15206	7.07477	7.14124	6.81276	6.40007	0.0260998	0
11717055_a_at	CORO1C	CTAGE family, member 3, pseudogene	4.21988	4.19751	4.33208	4.30147	4.05815	4.1545	4.00711	4.19146	0.026189	0
11715304_s_at	PLCB3	methyltransferase like 3	12.3721	12.4404	12.4215	12.2672	12.5653	12.6061	12.4989	12.4472	0.0261922	0
11716849_s_at	PREX1	serpin peptidase inhibitor, clade B (ovalbumin), member 7	5.53835	5.42743	6.01699	5.05749	4.70987	4.98032	4.58057	4.83181	0.0262198	0
11717588_at	CLPP	DnaJ (Hsp40) homolog, subfamily C, member 18	8.22312	8.38143	8.22318	8.17751	7.95578	7.88714	7.93999	8.19949	0.0262245	0
11715679_s_at	PRNP	G protein-coupled receptor 55	5.34552	5.11238	5.41105	5.37217	5.55583	5.50899	5.74714	5.48612	0.026281	0
11715197_s_at	PYGO1	filamin A interacting protein 1-like	5.41472	5.54096	5.43053	5.19235	5.79919	5.73897	5.76191	5.48212	0.0263069	0
11716530_at	ELAVL1	oligodendrocyte transcription factor 1	4.94118	5.01404	4.74169	4.91017	4.68713	4.67712	4.73579	4.63621	0.0263237	0
11717209_s_at	RXRB	SUGT1-1300002K09Rik pseudogene	6.17524	5.9971	5.98617	6.25254	6.33842	6.38779	6.39522	6.26778	0.0263426	0
11717154_a_at	PLAU	twelve-thirteen translocation leukemia gene	4.96339	4.86736	4.9731	4.97363	4.97399	5.08754	5.06809	5.10014	0.0263598	0
11715323_s_at	NKX1-2	adiponectin receptor 1	11.4598	11.5616	11.5806	11.5575	11.3158	11.4081	11.4077	11.4907	0.026381	0
11715257_x_at	XAGE3	tripartite motif-containing 63	6.56068	6.41286	6.52744	6.47332	6.63014	6.56932	6.66065	6.58904	0.0263969	0
11717691_a_at	ANKRD13A	chromosome 3 open reading frame 17	7.87593	8.02325	7.99552	7.80219	7.72091	7.70028	7.46235	7.77555	0.0264331	0
11715261_s_at	LOC440563 /// LOC649330	Sp2 transcription factor	9.08871	9.24772	9.33082	9.4097	8.90145	8.85563	9.01338	9.16637	0.0264786	0
11717939_a_at	U2AF2	cyclin-dependent kinase 11B	6.51957	6.64661	6.65469	6.82968	7.0997	6.90043	6.80815	6.88337	0.0265648	0
11716197_a_at	ADIPOR2	LETM1 domain containing 1	6.99622	7.48267	7.03521	6.96498	7.6618	7.55595	7.4812	7.62705	0.0266582	0
11716986_a_at	GTF2B	tribbles homolog 3 (Drosophila)	10.8353	10.7314	10.6212	10.7851	10.579	10.4012	10.632	10.5679	0.0267496	0
11717317_at	AGPAT6	secretory carrier membrane protein 2	9.87342	10.1054	10.2123	10.0876	9.77473	9.76181	9.61729	9.96016	0.0268076	0
11716072_s_at	ATP6V1B2	suppressor of fused homolog (Drosophila)	6.26234	6.15709	6.30252	6.18212	6.66665	6.63241	6.46217	6.32231	0.026819	0
11716015_a_at	CMTM3	poly(rC) binding protein 4	9.51394	9.6157	9.66855	9.79816	9.44193	9.39396	9.41957	9.4044	0.0268595	0
11716419_at	SPTBN1	torsin family 2, member A	6.05671	6.00878	6.01053	6.17276	6.38078	6.12957	6.28801	6.2313	0.0268767	0
11717418_at	DNAL1	solute carrier family 18 (vesicular monoamine), member 2	7.20049	7.17962	7.32291	7.09299	7.55706	7.60188	7.27166	7.4411	0.0269396	0
11715596_at	PSMB7	LYR motif containing 4	5.78394	5.83664	5.73865	5.56931	6.24207	5.96505	6.03821	5.86524	0.0269431	0
11716215_at	E2F4	N-acylethanolamine acid amidase	4.74452	4.56392	4.61835	4.35249	4.86661	4.92913	4.82952	4.90961	0.0269511	0
11717461_a_at	NSUN2	oxoglutarate (alpha-ketoglutarate) receptor 1	4.18083	4.10399	4.10631	4.08804	4.01572	4.04172	4.08357	4.03357	0.0271595	0
11716571_at	RPA1	myotubularin related protein 6	9.16556	9.21931	9.34803	9.28136	9.02847	8.85325	8.82364	9.16077	0.0271851	0
11715467_s_at	ARHGDIB	KLRAQ motif containing 1	8.54841	8.69037	8.6181	8.42859	8.67456	8.85056	8.90186	8.74146	0.0272101	0
11717771_a_at	OTUB1	chromosome 16 open reading frame 88	10.6543	10.4632	10.6563	10.7257	10.9662	10.906	10.8062	10.7242	0.0272804	0
11717656_a_at	SPRED2	chromosome 7 open reading frame 71	5.64794	5.77452	5.66674	5.5434	5.75119	5.86838	5.83476	6.00552	0.0272826	0
11718417_a_at	ECSIT	lipin 2	10.1812	10.192	10.2645	10.0593	9.98728	10.0479	9.92197	10.0871	0.0272947	0
11717187_x_at	MEF2D	T-box 21	5.27738	5.31451	5.31645	5.42255	5.26659	5.15776	5.23652	5.20661	0.0273081	0
11718238_a_at	CAPRIN1	NADH dehydrogenase (ubiquinone) Fe-S protein 4, 18kDa (NADH-coenzyme Q reductase)	5.33492	5.42461	5.20915	5.1616	5.59151	5.35443	5.54664	5.5995	0.0273659	0
11716527_a_at	GSTK1	POU domain class 5, transcription factor 2	4.97	4.84633	4.90849	4.78015	5.29584	5.08754	5.02681	5.41583	0.0273883	1
11716380_a_at	BRP44	ADP-ribosylation factor-like 17A	9.40595	9.00949	9.34111	9.31795	9.53383	9.54575	9.5118	9.79865	0.0274422	0
11716081_a_at	WDR77	Chromosome 6 open reading frame 125	8.31636	8.13542	8.12606	8.14901	8.50875	8.42975	8.56616	8.24344	0.0274455	0
11716077_x_at	HSBP1	SH3 domain and tetratricopeptide repeats 2	4.74808	4.64489	4.70589	4.61935	4.54135	4.57819	4.63258	4.51718	0.0274785	0
11715859_at	RIC8A	CD9 molecule	7.08355	6.87248	6.45028	6.80825	7.40313	7.29418	7.30878	7.14194	0.0275414	0
11718463_x_at	ELMOD3	non-SMC condensin II complex, subunit H2	7.38886	7.48418	7.40202	7.50678	7.64189	7.57266	7.63539	7.48384	0.0275531	0
11717365_x_at	SNTA1	COBW domain containing 2 /// COBW domain containing 5	5.58471	5.66903	5.35888	5.28639	5.68553	5.79237	5.8057	5.9247	0.0276098	0
11715691_s_at	ZFP36	ATPase, aminophospholipid transporter, class I, type 8B, member 3	7.46093	7.36572	7.45022	7.5067	6.77973	6.91518	7.23467	7.18959	0.0276873	0
11718296_a_at	SEMA4B	paired box 5	6.68777	6.62715	6.53477	6.72112	6.84576	6.79675	6.98589	6.73534	0.0277001	0
11715200_s_at	DUX4 /// DUX4L2 /// DUX4L3 /// DUX4L4 /// DUX4L5 /// DUX4L6 /// DUX4L7	transmembrane protein 163	6.81333	6.71144	6.7606	6.43232	7.159	7.11137	6.96481	6.81564	0.0277135	0
11716760_x_at	CASP4	UPF3 regulator of nonsense transcripts homolog A (yeast)	6.81996	6.96664	6.80042	6.72249	7.25792	6.99638	7.00854	7.00415	0.0277203	0
11716101_s_at	ATG3	thioredoxin interacting protein	6.78504	7.08282	7.31602	7.31206	7.58449	8.54911	7.59311	8.11234	0.0277579	0
11717368_x_at	ZC3HAV1	SP140 nuclear body protein-like	6.23823	6.15626	6.37759	6.12893	6.54595	6.63	6.41676	6.94987	0.0277736	0
11717201_at	DNTTIP1	ubiquitin-like modifier activating enzyme 6	5.35496	5.35295	5.45096	5.29994	5.59641	5.72051	5.42999	5.57073	0.0277816	0
11716121_s_at	API5	lysyl oxidase-like 1	7.5826	7.92613	7.88337	7.88029	7.49335	7.69533	7.50382	7.39082	0.0278031	0
11717299_at	HLA-DPB1	splicing factor 1	9.22705	9.62786	9.29179	9.2649	9.59442	9.61186	9.67834	9.90988	0.0278094	0
11715952_a_at	MBTPS1	ELAV (embryonic lethal, abnormal vision, Drosophila)-like 4 (Hu antigen D)	4.22595	4.26399	4.22552	4.18423	4.15076	4.16481	4.17163	4.16481	0.0278455	0
11717148_s_at	C11orf31	fasciculation and elongation protein zeta 1 (zygin I)	6.76298	6.83179	6.50214	6.3917	6.26798	6.09997	6.33617	6.27241	0.0278675	0
11717488_s_at	GP1BB /// SEPT5	adherens junctions associated protein 1	4.68268	4.76428	4.69468	4.72743	4.82262	4.79454	4.89525	4.76359	0.027934	0
11716051_at	LAMC1	storkhead box 1	8.02259	8.20964	8.31838	8.28798	7.91519	7.9446	7.88605	8.1107	0.0279877	0
11717563_a_at	DTX3L	platelet-activating factor acetylhydrolase 1b, regulatory subunit 1 (45kDa)	11.7434	11.7871	11.8099	11.6194	11.4655	11.5007	11.6234	11.6516	0.0280078	0
11718081_a_at	ATP2B4	coiled-coil domain containing 115	8.3622	8.5871	8.3822	8.61138	8.25453	8.17703	8.37462	8.1737	0.0280143	0
11716809_a_at	CDC16	neuropilin 1	5.36774	5.70092	5.25588	5.4606	5.78733	5.72033	5.88018	5.80129	0.0280148	0
11716763_a_at	NELF	syntrophin, beta 1 (dystrophin-associated protein A1, 59kDa, basic component 1)	5.96236	6.06244	6.0544	5.99331	5.83606	5.83776	5.89795	5.98661	0.028031	0
11715619_x_at	SDF4	PHD finger protein 11	6.87851	7.11736	6.9413	7.05705	6.71072	6.77303	6.76904	6.92199	0.0281315	0
11715868_a_at	TINF2	ring finger protein 212	7.55897	7.46725	7.24358	7.50372	7.87217	7.76451	7.65553	7.57445	0.0281318	0
11716689_s_at	GOLGA3	---	7.91038	8.12596	7.60761	7.40379	8.25732	8.3375	8.25364	8.53215	0.028133	0
11715332_at	NXNL2	small nucleolar RNA, H/ACA box 65	6.84979	6.70683	6.6018	6.60211	7.30661	7.24579	7.03387	6.80587	0.0281627	0
11716180_at	VPS25	claudin 15	7.5708	7.10613	7.53039	7.30705	7.76063	7.82523	7.87752	7.59604	0.028204	0
11717251_s_at	NDUFB11	zinc finger, FYVE domain containing 28	6.40674	6.42263	6.47787	6.2261	6.58377	6.88758	6.64866	7.0919	0.0282244	0
11715779_a_at	HNRNPH2	phosphatidylinositol glycan anchor biosynthesis, class L	5.03783	5.19468	5.13851	5.07651	4.91533	5.0288	4.93993	5.03301	0.0282565	0
11716575_a_at	CCDC6	baculoviral IAP repeat-containing 5	7.44023	7.25616	7.31518	7.49336	7.54718	7.64269	7.50096	7.59809	0.0283108	0
11717152_x_at	C20orf3	wingless-type MMTV integration site family, member 4	7.09858	6.87472	6.54794	6.65763	7.15659	7.25343	7.41848	7.09681	0.0283247	0
11716143_a_at	SIGMAR1	arachidonate 15-lipoxygenase, type B	5.39317	5.30461	5.44481	5.36897	5.51122	5.49288	5.50343	5.42507	0.0283326	0
11715337_s_at	GH1 /// GH2	pregnancy specific beta-1-glycoprotein 9	4.47703	4.47703	4.41211	4.53857	4.5392	4.56432	4.55379	4.62671	0.0283373	0
11717390_a_at	LSM2	taste receptor, type 2, member 14	6.7065	7.10394	6.82794	6.21386	7.17898	7.40799	7.25812	7.67046	0.028373	0
11715904_s_at	DDX3X	contactin associated protein-like 2	4.16704	4.35484	4.34317	4.27125	4.44496	4.48634	4.48229	4.35249	0.0283842	0
11716524_a_at	PFDN2	coronin, actin binding protein, 2A	8.19458	8.1141	8.2565	8.09086	7.58424	7.70636	7.78107	8.07007	0.0284568	0
11716339_a_at	INSIG1	chromosome 6 open reading frame 141	7.15056	7.46255	6.60485	7.09194	8.12104	7.8377	7.73644	7.3543	0.0284579	0
11717584_a_at	VAPB	F-box and leucine-rich repeat protein 16	7.33975	8.02445	7.39953	7.67887	6.61943	6.26106	7.17071	7.16381	0.0284819	0
11717020_a_at	TMEM222	leucine-rich repeats and immunoglobulin-like domains 2	8.09892	8.17854	8.25517	8.09838	8.27132	8.45061	8.24578	8.35636	0.0285038	0
11718535_at	NKTR	transmembrane protein 184C	8.36364	8.82065	8.74109	8.37337	8.18218	7.86	8.06704	8.35578	0.0285362	0
11715318_s_at	CYP2C19	tRNA 5-methylaminomethyl-2-thiouridylate methyltransferase	7.29753	7.21166	7.02452	6.99636	7.71081	7.55491	7.55631	7.2174	0.0285714	0
11716199_x_at	UBE2Q2	RAD9 homolog B (S. pombe)	5.15392	5.38001	5.1842	5.19485	5.51888	5.47572	5.32381	5.37824	0.0285808	0
11717019_x_at	ATP1A1	bassoon (presynaptic cytomatrix protein)	5.84783	5.7594	5.81705	5.72813	5.83042	5.97385	6.07354	6.01669	0.0285983	0
11715748_at	SSRP1	zinc finger, DHHC-type containing 16	10.1772	10.3146	10.2098	10.1241	10.0946	10.0679	10.094	9.99577	0.0286098	0
11715571_a_at	CLSTN1	hemopexin	6.3392	6.31564	6.30588	6.30333	6.63902	6.41753	6.48814	6.46281	0.0286219	0
11716175_x_at	P4HB	ring finger protein 144B	8.16845	8.33522	8.31927	8.47043	8.13216	8.01449	8.10469	8.15847	0.0286248	1
11716314_at	MRPL15	transcription elongation factor A (SII)-like 8	8.84181	9.21848	8.95671	8.79971	8.52043	8.67616	8.52694	8.74852	0.0286902	0
11718093_x_at	BIVM	carboxylesterase 1 pseudogene 1	5.9822	5.97939	5.91767	6.04047	6.07651	6.05979	6.20827	6.07746	0.0287356	0
11717501_a_at	HAGH	malate dehydrogenase 1B, NAD (soluble)	5.2793	5.36747	5.4519	5.3828	5.28331	5.2713	5.24107	5.15345	0.0287614	0
11717758_x_at	RALA	chromosome 9 open reading frame 150	5.80483	5.61282	5.50796	5.65076	5.82441	6.0393	5.93363	5.76584	0.0288176	0
11718298_a_at	CCDC25	ATP-binding cassette, sub-family D (ALD), member 3	8.37066	8.24322	8.342	8.32636	8.35375	8.51861	8.47805	8.44966	0.0288226	0
11716613_s_at	RPLP2	phosphoglycerate kinase 1	12.5397	12.3208	12.543	12.4345	12.0256	12.0907	12.2139	12.3816	0.0288565	0
11716069_at	PPPDE1	interferon induced transmembrane protein 3 (1-8U)	8.33907	8.1551	8.02208	8.28056	8.44258	8.3691	8.47396	8.52177	0.0288707	0
11718693_at	TMEM60	leucine rich repeat and Ig domain containing 4	6.90205	6.78093	6.71552	6.93167	7.0108	7.04941	7.20023	6.93487	0.0288749	0
11716593_x_at	BTBD1	suppression of tumorigenicity 5	6.77279	6.60559	6.65369	6.73274	6.77374	6.86688	6.90049	7.05168	0.0288902	0
11715556_a_at	QSOX1	protein tyrosine phosphatase, non-receptor type 20A /// protein tyrosine phosphatase, n	6.32603	6.97825	6.59778	6.57639	6.07077	6.19314	6.04027	6.15185	0.0289226	0
11715606_a_at	TSC22D1	keratin associated protein 6-2	7.02146	6.93412	6.66072	6.9722	7.23347	7.21974	7.18748	7.20808	0.028978	0
11716032_s_at	ARF3	GPN-loop GTPase 1 /// zinc finger protein 512	11.1737	11.1862	11.2113	11.092	11.0104	11.1413	11.0326	11.017	0.0289848	0
11717119_a_at	C6orf106	solute carrier family 15 (H+/peptide transporter), member 2	5.49711	5.50118	5.47103	5.35569	5.71777	5.49858	5.7803	5.77951	0.0289966	0
11715944_at	TSG101	UL16 binding protein 1	7.13453	7.22492	7.4955	7.33638	7.01821	6.82016	7.04527	7.13343	0.0290137	0
11715809_a_at	PYGB	leucine rich repeat containing 27	6.95084	6.96184	6.93852	7.06197	7.03514	7.08204	7.09798	7.1004	0.029034	1
11715103_x_at	TNFAIP8L1	coronin, actin binding protein, 2A	8.16612	8.23065	8.45557	8.44361	7.93518	7.94768	8.15862	8.14906	0.0291064	0
11716065_at	SLC37A4	apolipoprotein L, 1	7.26782	7.09161	7.12061	7.25428	7.38905	7.29561	7.3841	7.30751	0.0291355	0
11717492_x_at	DYNLRB1	collagen, type IV, alpha 1	9.32339	9.47844	9.44474	9.39432	9.34373	9.27094	9.30119	9.24507	0.0292681	0
11718705_at	IGF1R	ligatin	6.61148	6.85051	6.47789	6.54725	6.93712	6.76044	7.19406	6.96952	0.0293042	0
11717831_a_at	EIF4E2	cyclin J	7.46919	7.45073	7.62677	7.38848	7.5708	7.77887	7.6357	7.75813	0.0293119	0
11717092_s_at	EIF4G2	AXL receptor tyrosine kinase	12.3946	12.4722	12.502	12.4396	12.3817	12.3339	12.3732	12.3934	0.0293266	0
11716041_a_at	PPP2CB	vesicle transport through interaction with t-SNAREs homolog 1A (yeast)	7.43498	7.90972	7.88583	7.73438	8.18933	8.70668	8.08058	8.96138	0.0293275	0
11715286_x_at	C15orf40	chromosome 12 open reading frame 10	7.08833	6.59134	6.74529	6.50515	7.33145	7.18279	7.2229	7.01806	0.0293701	0
11717998_a_at	C7orf11	glucokinase (hexokinase 4) regulator	5.56706	5.47427	5.42941	5.72167	5.76602	5.7226	5.94927	5.72185	0.0293758	0
11715544_a_at	TMED10	---	5.03765	5.18534	5.1601	5.25353	4.88502	4.96425	5.08345	5.00649	0.0294421	0
11718521_a_at	SMG7	G1 to S phase transition 2	5.45535	5.72634	5.98953	5.81787	5.49322	5.45772	5.111	5.28566	0.0294457	0
11716737_at	PDRG1	chromosome 20 open reading frame 96	8.94324	8.851	8.82827	8.99604	9.22363	9.08098	9.49806	9.13886	0.029463	0
11717650_at	C19orf61	RAS guanyl releasing protein 1 (calcium and DAG-regulated)	7.50495	7.29554	7.23877	7.34656	7.51314	7.49658	7.6643	7.52968	0.0294865	0
11717374_at	DNAJC3	protein kinase (cAMP-dependent, catalytic) inhibitor gamma	9.51758	9.60345	9.74284	9.562	9.47299	9.2767	9.41459	9.48555	0.0295051	0
11717583_s_at	VAPB	damage-specific DNA binding protein 1, 127kDa	5.22299	5.60683	5.3693	5.35644	5.82572	5.64213	5.63008	5.59356	0.0296015	0
11718397_s_at	JUN	erythrocyte membrane protein band 4.1 like 5	7.33454	7.40934	7.30328	7.26717	7.21695	7.16733	7.23717	7.26195	0.0296376	0
11718603_a_at	C7orf41	family with sequence similarity 46, member C	4.65719	4.61113	4.81182	4.88511	5.09594	5.1949	4.86037	4.94385	0.029651	0
11715129_s_at	ZNF600	solute carrier family 17 (sodium-dependent inorganic phosphate cotransporter), member 8	6.82128	6.7227	6.54361	6.63959	7.05445	6.92949	6.82843	6.82604	0.0296556	0
11716253_a_at	RBFOX2	NUAK family, SNF1-like kinase, 1	8.26306	8.56008	8.78354	8.26658	7.94676	8.19815	7.93161	8.01077	0.0296993	0
11717178_a_at	STAT5A	transmembrane protein 30B	6.56306	6.56554	6.5334	6.64698	6.88872	6.71377	6.82839	6.64928	0.0297324	0
11717354_at	PCBD1	fibronectin type III domain containing 3B	6.51832	6.58515	6.45223	6.29251	6.73272	6.58788	6.97463	6.72862	0.0297368	1
11717014_x_at	SNRPF	6-phosphofructo-2-kinase/fructose-2,6-biphosphatase 4	9.07863	8.91343	8.40878	8.80883	8.39544	8.17416	8.46568	8.16384	0.0297787	0
11717560_at	SLCO2A1	S100 calcium binding protein A3	8.63819	9.04929	8.79861	8.93078	8.63039	8.46403	8.59632	8.47439	0.0297996	0
11716984_a_at	PNKD	protein kinase C, eta	8.72009	8.74996	8.94497	8.61371	8.36681	8.503	8.53108	8.62207	0.0298344	0
11717342_a_at	SUPT4H1	PAPPA antisense RNA (non-protein coding)	7.96448	8.23367	8.12064	8.00726	8.55656	8.18111	8.60298	8.78828	0.0298615	0
11715793_a_at	ACTG2	bactericidal/permeability-increasing protein-like 2	5.21448	5.28548	5.12117	5.18584	4.98316	5.14601	5.04972	5.08329	0.0298631	0
11717696_a_at	TYSND1	naked cuticle homolog 1 (Drosophila)	4.70325	4.75678	4.71083	4.81841	4.65294	4.64422	4.69548	4.62325	0.0298769	0
11718599_x_at	TM2D2	hypothetical LOC100287036	7.54687	7.926	7.70718	7.71792	8.11407	7.80544	8.1594	8.08154	0.0298792	0
11716999_a_at	RASA1	histone cluster 1, H2al	7.45332	7.82058	7.57872	7.70984	7.48348	7.4028	7.07607	7.1316	0.0299365	0
11716717_a_at	NINJ1	nodal homolog (mouse)	5.29927	5.20125	5.27573	5.24164	5.29459	5.37118	5.46624	5.4599	0.0299432	0
11717701_a_at	DCAF8	IGF-like family member 3	7.66269	7.53051	7.57431	7.69187	7.79003	7.76012	7.78551	7.66864	0.0299487	0
11717580_a_at	CD52	potassium channel, subfamily K, member 1	7.68962	7.68906	7.86026	7.76225	8.15465	8.1354	7.91591	7.85834	0.0299638	0
11715310_s_at	MLXIPL	regucalcin (senescence marker protein-30)	4.72705	4.68415	4.62073	4.58931	4.8733	4.74587	4.77348	4.73209	0.0299647	0
11718722_at	PSCA	solute carrier family 23 (nucleobase transporters), member 2	9.89101	10.0289	10.0185	10.0049	10.1795	10.0863	10.0575	10.0937	0.0299778	0
11716617_at	MRPL36	leucine rich repeat transmembrane neuronal 4	4.64161	4.81438	4.87541	4.74616	4.58931	4.64422	4.53222	4.60174	0.029983	0
11716219_a_at	EIF2S1	calpain 3, (p94)	5.27917	5.43387	5.46575	5.32032	5.49346	5.47395	5.68829	5.66305	0.0300402	0
11717385_a_at	MT1G	THAP domain containing, apoptosis associated protein 1	9.16517	9.55066	9.45447	9.07127	8.87214	8.90931	8.77711	9.07469	0.030049	0
11717197_x_at	SCFD1	family with sequence similarity 110, member B	5.42319	5.36972	5.19209	5.33032	5.5102	5.54187	5.56289	5.40643	0.0300983	0
11717573_s_at	NECAP1	serine peptidase inhibitor, Kunitz type 1	7.62496	7.23931	7.37111	7.55	7.75863	7.84081	7.8019	7.61033	0.0301067	0
11715457_x_at	SSR2	ATPase, H+/K+ transporting, nongastric, alpha polypeptide	6.42786	6.40498	6.44076	6.35247	6.48943	6.57195	6.58777	6.44729	0.0302408	0
11716279_x_at	CBX5	coiled-coil domain containing 159	7.90585	7.71685	7.88912	7.89471	7.94005	7.9938	8.04321	8.15534	0.0302774	0
11717383_at	C16orf63	sorcin	8.29058	8.46041	8.26711	8.21371	7.87093	8.00596	8	8.24537	0.0303057	0
11716758_x_at	DHX30	early growth response 1	6.24771	6.90438	6.27869	7.50979	7.45104	7.43315	8.4457	8.01908	0.0303594	0
11716463_a_at	GBA2	placenta-specific 4	6.55213	7.01043	6.22348	6.12007	7.39133	7.04989	7.07721	7.2445	0.0304621	0
11718070_x_at	NCOR2	tumor protein p53	11.1503	11.1729	10.8982	11.1455	10.9337	10.671	10.9445	10.6735	0.0304817	0
11718781_s_at	SSBP2	olfactory receptor, family 2, subfamily D, member 2	5.3766	5.35647	5.13804	5.3655	5.46442	5.53104	5.65885	5.43812	0.0305139	0
11718892_s_at	FOXO3 /// FOXO3B	placenta-specific 4	7.81558	7.64165	7.76258	7.34692	7.83737	8.15952	7.94593	8.32173	0.0305385	0
11716958_a_at	AAAS	cAMP responsive element modulator	6.96722	6.97773	6.99208	7.1247	7.17621	7.12377	7.16771	7.11609	0.0305566	0
11716696_s_at	TSPAN6	---	4.59865	4.60581	4.5667	4.55567	4.60252	4.65411	4.65521	4.61768	0.0305587	0
11715917_a_at	CD44	sterile alpha motif and leucine zipper containing kinase AZK	10.2691	10.2697	10.3148	10.2833	10.3345	10.5062	10.4481	10.3897	0.0305886	0
11716823_s_at	BDH2	proline-rich protein HaeIII subfamily 2	6.03806	6.04576	5.7861	5.91941	6.20004	6.15822	6.22855	6.05859	0.0306058	1
11718912_a_at	PDZD2	placenta-specific 4	7.11818	6.92792	6.82654	6.70719	7.05195	7.19738	7.27295	7.50325	0.0306263	0
11717451_at	NEK7	anterior gradient homolog 2 (Xenopus laevis)	4.42076	4.31024	4.3229	4.30508	4.20889	4.30609	4.16721	4.22774	0.0306694	0
11715901_a_at	PSMC2	glutamine-fructose-6-phosphate transaminase 2	8.08367	7.88896	8.32627	8.47833	8.40854	8.77732	8.62371	9.00615	0.0306885	0
11717866_s_at	PSME4	---	5.12866	5.08056	4.97379	5.12215	5.1209	5.21335	5.25309	5.25802	0.0307245	0
11717795_a_at	ZDHHC3	testis-specific kinase 2	7.53765	7.34604	7.60927	7.47005	7.02072	7.28612	7.1411	7.38273	0.030732	0
11717767_a_at	ATMIN	dapper, antagonist of beta-catenin, homolog 2 (Xenopus laevis)	5.6134	5.60237	5.47051	5.60384	5.23605	5.31466	5.53246	5.25741	0.0307528	0
11717709_a_at	LPCAT4	NECAP endocytosis associated 2	10.2669	10.1485	10.0738	10.1779	9.99357	10.05	10.0699	9.86541	0.0308697	1
11716087_s_at	AKT1	leucine rich repeat containing 17	5.56103	5.27764	5.61545	5.57101	5.69851	5.74787	5.81693	6.10058	0.030874	0
11717568_s_at	NQO1	receptor accessory protein 1	7.51634	8.05543	8.15636	7.59031	6.81127	6.99647	6.83799	7.6881	0.0308789	1
11717642_a_at	CSTF3	UDP glycosyltransferase 3 family, polypeptide A1	4.98138	4.889	4.95612	5.00705	5.06958	5.07382	5.15015	4.9972	0.0309143	0
11718124_a_at	AIMP1	glucuronidase, beta/immunoglobulin lambda-like polypeptide 1 pseudogene	8.08799	7.9691	7.93823	8.00086	8.07673	8.26551	8.27102	8.105	0.0309284	0
11715819_a_at	LRPAP1	calcium channel, voltage-dependent, R type, alpha 1E subunit	4.91453	4.92675	4.94137	4.94447	4.80243	4.86165	4.78266	4.89604	0.0309433	0
11715939_a_at	KHDRBS1	---	6.41088	6.09681	6.32395	6.44689	6.59462	6.53975	6.68863	6.56754	0.0309442	0
11718198_at	LHFP	LIM homeobox 6	7.68523	7.75501	7.77547	7.44444	7.28216	7.46716	7.24824	7.51968	0.0309568	0
11716173_a_at	P4HB	signal transducing adaptor family member 2	7.50543	7.38082	7.48632	7.48347	7.09447	7.18203	7.41785	7.14308	0.0309661	1
11715328_at	FAM75D3	chromosome 3 open reading frame 52	6.55898	6.68149	6.28636	6.44788	6.84207	6.86595	6.71993	6.72522	0.0309851	0
11717719_a_at	ST6GAL1	BCL2-like 15	4.5548	4.648	4.50854	4.50552	4.43069	4.39664	4.47824	4.44748	0.0309943	1
11717695_a_at	TYSND1	protein phosphatase 1, regulatory (inhibitor) subunit 3C	7.17371	7.37574	7.26872	7.15041	6.85444	6.81193	6.98377	7.17536	0.0309987	0
11718204_a_at	REC8	heat shock 27kDa protein 3	5.04326	5.1934	5.09746	5.11735	4.99019	4.80711	4.99613	4.99792	0.0310294	0
11715850_x_at	C6orf48	RUN and FYVE domain containing 3	7.26402	7.42714	7.34942	7.13496	7.70064	7.64222	7.45985	7.4177	0.0310555	0
11715267_s_at	EPPK1	dual specificity phosphatase 6	8.00739	7.97435	8.18977	8.25464	8.30853	8.37169	8.46639	8.79566	0.0310929	0
11715931_s_at	SGK1	LIM and senescent cell antigen-like domains 1	7.9992	8.02708	7.94348	8.04748	7.95572	7.94048	7.89455	7.9115	0.0311361	0
11718276_x_at	IFRD2	adaptor-related protein complex 4, sigma 1 subunit	6.83979	6.80247	6.93606	6.71447	7.0781	6.93149	6.92123	7.10208	0.0312194	0
11715839_a_at	SDHC	slingshot homolog 1 (Drosophila)	9.84999	9.94125	10.0215	9.90578	9.48012	9.52903	9.72058	9.8325	0.0312446	0
11717769_at	CTR9	kallikrein-related peptidase 6	6.56932	6.62217	6.40578	6.48476	6.69821	6.64317	6.7666	6.63826	0.0313188	0
11716682_s_at	SLC39A9	tripartite motif-containing 46	8.30199	8.23074	8.16714	8.32828	8.49575	8.39735	8.37967	8.32486	0.0313226	0
11715599_a_at	ANAPC5	immunoglobulin J polypeptide, linker protein for immunoglobulin alpha and mu polypeptid	4.59124	4.54966	4.4943	4.56569	4.49677	4.46302	4.47096	4.4776	0.031394	0
11717243_x_at	YTHDF2	docking protein 6	4.51279	4.28676	4.41427	4.38266	4.4908	4.54841	4.64296	4.56869	0.0314011	0
11716105_a_at	MPZL1	short chain dehydrogenase/reductase family 42E, member 1	8.0039	7.92477	7.63711	7.82299	7.67472	7.56103	7.60144	7.4512	0.0314806	0
11718216_x_at	DDA1	hect domain and RLD 2 pseudogene 2 /// hect domain and RLD 2 pseudogene 3	10.8274	10.2104	10.4982	10.6107	11.016	11.3035	10.9639	10.7679	0.0315271	0
11715564_s_at	H1FX	C-type lectin domain family 12, member B	4.31283	4.33351	4.23926	4.25611	4.16745	4.25039	4.13622	4.21135	0.031558	0
11716790_x_at	TARS	---	6.03391	5.90535	5.91153	5.86357	6.06975	6.05881	6.25421	6.04019	0.0316176	0
11715929_x_at	SH3GL1	oligonucleotide/oligosaccharide-binding fold containing 2B	9.79241	9.86157	9.89719	10.0295	9.6633	9.79591	9.67261	9.7543	0.0316202	0
11717254_at	HSPA4	hypothetical protein FLJ37543	4.73499	4.81189	4.65719	4.78956	4.67994	4.532	4.59367	4.65496	0.0316365	0
11715427_at	NHP2L1	flavin containing monooxygenase 2 (non-functional)	4.98625	4.95691	4.92103	5.00562	5.21729	5.16292	4.99743	5.17424	0.0316365	0
11715974_x_at	FAM54B	flavin containing monooxygenase 2 (non-functional)	4.13931	4.01069	4.10125	4.07802	4.17822	4.15299	4.27403	4.1592	0.0317074	0
11715662_x_at	TMEM189-UBE2V1 /// UBE2V1	kynureninase (L-kynurenine hydrolase)	6.5392	6.76982	6.24179	6.58609	7.11561	7.053	6.77936	6.77965	0.0317301	0
11718667_a_at	ENY2	farnesyl-diphosphate farnesyltransferase 1	12.8256	13.0535	12.8446	12.7905	12.5844	12.5005	12.6852	12.7868	0.0317465	0
11717549_x_at	BTBD10	microtubule associated serine/threonine kinase family member 4	5.57979	5.25815	5.46866	5.66581	5.7107	5.81747	5.95316	5.71772	0.0318114	0
11715441_a_at	CTGF	chemokine (C-X-C motif) receptor 4	5.32144	5.41669	5.2869	5.30867	5.51133	5.84075	5.48301	5.66974	0.0318851	0
11718312_at	ACADSB	proline synthetase co-transcribed homolog (bacterial)	8.90033	9.22352	9.20264	8.98483	8.90284	8.79879	8.49864	8.79279	0.0318945	0
11715411_a_at	EPAS1	aldehyde oxidase 1	5.90689	5.8286	5.75242	5.54451	5.52068	5.49227	5.51826	5.40002	0.031903	0
11716595_s_at	SLC44A1	plasminogen activator, tissue	7.30672	7.33878	7.59498	7.12119	6.67955	6.63639	7.09294	7.11436	0.0319305	0
11718055_a_at	BTBD3	microtubule associated serine/threonine kinase family member 4	8.18584	8.15104	8.0161	8.38815	8.60383	8.35724	8.55788	8.3543	0.032013	0
11716202_a_at	PFKM	potassium voltage-gated channel, KQT-like subfamily, member 3	8.37827	8.50771	8.53876	8.42252	8.62024	8.59022	8.59956	8.58153	0.032028	0
11718049_s_at	GLRX	stanniocalcin 1	8.46306	8.58595	8.94553	8.47579	8.26877	8.2323	8.05698	8.35621	0.0320444	0
11716198_a_at	UBE2Q2	olfactory receptor, family 4, subfamily C, member 15	4.6355	4.80138	4.65169	4.75747	4.60013	4.63857	4.45581	4.4768	0.0320665	0
11717428_s_at	GNB1	TBC1 domain family, member 3 pseudogene 2	7.70293	7.80712	7.60664	7.69271	7.96901	7.80922	7.86139	7.79857	0.0322373	0
11715259_s_at	IFNA10 /// IFNA14 /// IFNA21 /// IFNA4 /// IFNA5 /// IFNA6 /// IFNA7	UDP-N-acetyl-alpha-D-galactosamine:polypeptide N-acetylgalactosaminyltransferase 5 (Gal	5.58971	5.50116	5.51066	5.34435	5.70568	5.68369	5.67256	5.59309	0.0323642	0
11717071_at	KTN1	HERV-FRD provirus ancestral Env polyprotein	5.4117	5.66398	5.29123	5.46269	5.76129	5.72607	5.80056	5.60976	0.0324565	0
11718065_a_at	PVRL2	LIM and SH3 protein 1	6.98218	6.90438	7.16301	6.91534	7.10584	7.3979	7.17522	7.24376	0.0324959	0
11718428_x_at	SOD3	proteoglycan 4	3.86426	3.84185	3.88867	3.80653	3.90979	3.92803	3.90909	4.01935	0.0325223	1
11716471_at	GNL2	sterile alpha motif domain containing 13	6.31817	6.45416	6.61773	6.27478	6.04578	6.03065	6.23433	6.25354	0.0325237	0
11715872_at	ZFAND3	succinate dehydrogenase complex, subunit B, iron sulfur (Ip)	11.3485	11.551	11.3296	11.432	11.136	11.2875	11.284	11.2485	0.0325258	0
11716519_s_at	SDR39U1	Lix1 homolog (chicken)	4.78446	4.90168	4.83946	4.91149	4.998	4.9486	4.90631	5.03034	0.0326264	0
11716478_s_at	LARP1	---	4.20549	4.25227	4.17881	4.18735	4.38114	4.28974	4.31496	4.24023	0.0327154	0
11717437_x_at	TOP1	branched chain keto acid dehydrogenase E1, beta polypeptide	9.94197	9.99658	10.0254	9.83504	9.64629	9.57261	9.81491	9.84959	0.0327689	0
11718302_at	HSD11B2	phosphoglycerate kinase 1	13.5679	13.6633	13.5294	13.4274	13.3253	13.3191	13.432	13.4362	0.0328141	0
11718044_s_at	RAB11B	hydroxysteroid (11-beta) dehydrogenase 1	5.33506	5.31567	5.29096	5.34295	5.33766	5.37584	5.42017	5.38732	0.0328158	0
11715807_a_at	STARD10	jagged 1	5.30994	5.0588	5.19978	5.23452	5.49782	5.36914	5.36095	5.31608	0.0328448	0
11716675_at	ZFP106	centromere protein F, 350/400kDa (mitosin)	10.3666	10.3103	10.5618	10.568	10.6553	10.7044	10.5772	10.7892	0.0328694	0
11718152_a_at	PPFIBP2	ring finger protein 166	7.84759	8.14832	8.07191	7.87363	7.91014	7.67405	7.58109	7.63146	0.0329376	0
11718308_at	HEG1	metallothionein 4	6.43098	6.32808	6.15885	6.19582	6.45305	6.48007	6.71484	6.45058	0.0329588	0
11716815_at	SLC2A1	ATPase, H+ transporting, lysosomal 56/58kDa, V1 subunit B2	10.6293	10.6734	10.5744	10.7456	10.6038	10.4509	10.4926	10.5362	0.0329623	0
11716869_at	UTP18	LIM homeobox 6	7.46024	7.28018	7.38645	7.46888	7.64618	7.54192	7.71488	7.47054	0.0330104	0
11717139_a_at	HARS	chromosome 4 open reading frame 27 pseudogene	5.90689	5.79165	5.82707	5.91019	5.44704	5.63939	5.79012	5.56699	0.0330703	0
11715910_a_at	MYO6	retinitis pigmentosa 1 (autosomal dominant)	5.30964	5.16989	5.21144	5.27793	5.40391	5.35132	5.32809	5.31889	0.0330743	0
11715325_at	C11orf90	coiled-coil and C2 domain containing 2B	5.95307	6.07254	5.97929	6.18191	6.09576	6.41578	6.33477	6.46411	0.0331275	0
11718043_a_at	MED17	potassium voltage-gated channel, shaker-related subfamily, beta member 2	8.19361	8.05123	7.92816	8.05055	7.73806	7.62254	7.98217	7.82407	0.0331506	0
11716623_a_at	XPO1	C1q and tumor necrosis factor related protein 7	6.17546	6.24391	6.27992	6.16694	6.42707	6.31542	6.36033	6.26132	0.0331777	0
11716431_x_at	SLC39A13	Mitogen-activated protein kinase kinase 5	4.63629	4.60815	4.6429	4.62831	4.78	4.78495	4.64914	4.76581	0.0332533	0
11717929_s_at	FOLR1	CD59 molecule, complement regulatory protein	6.57951	6.364	6.44914	6.52683	6.66802	6.72994	6.6195	6.56308	0.033406	0
11715605_s_at	SF3B5	olfactory receptor, family 5, subfamily H, member 1	4.31525	4.22562	4.30914	4.40114	4.23145	4.15099	4.17477	4.20441	0.0334228	0
11717095_s_at	COX6A1	endothelin converting enzyme 2	6.95313	6.95065	6.79211	6.92965	7.01788	7.02911	7.07703	7.04057	0.0334379	0
11716853_x_at	IMPAD1	F-box protein 33	8.69084	8.70372	8.75924	8.6062	8.40798	8.3974	8.59123	8.6012	0.0334716	1
11715507_s_at	MAGED1	prostate tumor overexpressed 1	7.40377	7.21801	7.38264	7.36692	7.46806	7.41706	7.59555	7.51699	0.0334822	0
11717313_a_at	IKBKAP	pregnancy specific beta-1-glycoprotein 1	4.86897	5.26105	5.22988	4.91816	4.7274	4.5486	4.8182	4.78924	0.0335247	0
11718738_a_at	ST3GAL1	alanyl-tRNA synthetase domain containing 1	7.30249	7.44898	7.45579	7.02653	6.90883	6.82598	6.92706	7.16894	0.0335266	1
11716560_a_at	STRN4	ankyrin repeat domain 36B	6.88622	7.04919	6.97951	6.84426	7.15743	7.41963	7.07885	7.50824	0.03366	0
11716225_a_at	LIMA1	phosphoglycerate kinase 1	12.4218	12.2139	12.5054	12.3847	11.9749	11.9793	12.1095	12.3217	0.0337528	0
11715410_x_at	PRDX2	thioredoxin interacting protein	5.7136	6.09692	5.8026	5.85154	5.93772	6.42247	6.27179	6.43017	0.033754	0
11717264_a_at	ATPAF1	Leber congenital amaurosis 5-like	6.78147	6.75751	6.79947	6.42553	6.79512	7.18746	7.05884	7.05124	0.0337895	0
11718549_a_at	ILF3	poly(A) binding protein, cytoplasmic 1-like	9.82759	9.86217	9.76637	9.5519	9.83533	10.0301	10.1381	10.2448	0.0338599	0
11716606_s_at	STOML2	Testin-related protein TRG	8.54528	8.68181	8.20467	8.23199	8.69241	8.86939	8.88027	8.84785	0.0338714	0
11715151_x_at	PRB3	myosin VB	6.65469	6.34434	6.5391	6.70347	6.85102	6.67675	6.86183	6.97855	0.0339093	0
11717863_a_at	DUSP5	von Willebrand factor A domain containing 5B2	7.10188	6.86477	7.12108	7.26394	7.33502	7.4275	7.47621	7.24097	0.03391	0
11716401_a_at	SELENBP1	BTB (POZ) domain containing 11	8.638	8.60194	8.9513	8.06531	9.17468	9.5084	9.0464	9.02806	0.0339181	0
11718362_at	HS6ST1	collagen, type I, alpha 1	5.23164	5.21987	5.04443	5.21818	5.34306	5.32779	5.40935	5.25411	0.0339308	0
11718102_at	CD59	translocation associated membrane protein 2	11.2361	11.2722	11.2419	11.2912	11.2229	11.2332	11.2006	11.1645	0.0339728	0
11717159_a_at	NDUFB3	aminoadipate-semialdehyde synthase	6.57015	7.27284	6.84796	6.65631	5.96606	6.1839	6.187	6.66135	0.033981	0
11719153_at	LDOC1L	syndecan 2	7.19528	7.32858	7.3822	6.88996	6.78018	6.63658	6.69005	7.07331	0.0339816	0
11717246_x_at	LSM4	sodium channel, voltage-gated, type VII, alpha	3.74864	3.79427	3.78331	3.86609	3.90118	3.88014	3.89213	3.86061	0.0340938	0
11719073_a_at	MOBKL3	TGF-beta activated kinase 1/MAP3K7 binding protein 2	8.04329	8.24363	8.2453	8.06897	7.99514	7.85536	7.79689	8.0591	0.0341021	0
11718820_at	TSC1	osteoclast stimulating factor 1	9.79851	9.88196	9.78513	9.63775	9.46107	9.53495	9.57782	9.71843	0.0342139	0
11718181_s_at	FERMT2	cytochrome P450, family 4, subfamily F, polypeptide 12	4.43003	4.31154	4.36409	4.36124	4.42151	4.47891	4.49147	4.41779	0.0342497	0
11716071_s_at	PIM3	chromosome 15 open reading frame 60	4.47771	4.40467	4.47049	4.53221	4.68245	4.57151	4.87357	4.6419	0.0343059	0
11716831_at	XPOT	N-sulfoglucosamine sulfohydrolase	9.0576	9.06939	9.08265	9.14556	9.23086	9.23987	9.10304	9.20961	0.0344806	0
11716589_x_at	TMEM165	cystin 1	5.98251	5.8829	5.98633	5.92834	5.99947	6.00087	6.04699	6.07517	0.0344821	0
11718895_at	RFC1	LIM domain containing preferred translocation partner in lipoma	10.9505	10.8657	10.9588	11.0101	11.0638	11.1327	11.0028	11.032	0.0344858	0
11716006_a_at	HYOU1	PHD finger protein 14	10.9923	11.1094	10.9689	11.2112	11.2522	11.1964	11.2699	11.3227	0.0345597	0
11718608_at	UBA7	serine peptidase inhibitor, Kunitz type 1	8.56577	8.31133	8.69796	8.62484	8.74418	9.00194	8.75186	8.86065	0.0345601	0
11716066_x_at	SLC37A4	EF-hand calcium binding domain 2	4.87866	4.91917	4.93997	4.77334	5.08763	4.94243	5.15833	4.99498	0.0346117	0
11716632_at	FXR2	family with sequence similarity 46, member C	4.42474	4.11242	4.28596	4.32818	4.80117	4.69721	4.42288	4.47354	0.0346207	0
11715565_at	PSMD2	interferon, epsilon	5.45125	5.64545	5.45954	5.44193	5.59189	5.82183	5.62398	5.78333	0.0346215	0
11718405_a_at	BZW2	R3H domain containing 1	6.54362	7.10959	6.87642	6.55033	7.39689	7.17633	6.99135	7.41396	0.0346259	0
11716825_a_at	FMOD	unc-5 homolog D (C. elegans)	4.44735	4.34684	4.27536	4.43921	4.64142	4.47076	4.57548	4.46507	0.0346538	0
11717266_s_at	CAMK2G	MAM domain containing glycosylphosphatidylinositol anchor 2	5.0708	4.98629	5.01968	5.00247	5.12512	5.20108	5.063	5.09238	0.0346677	0
11715181_x_at	KRTAP10-9	fibrinogen beta chain	4.96482	5.08373	4.92994	4.87419	5.08716	5.20784	5.12966	5.04799	0.0346772	0
11716166_x_at	NUDC	---	4.46267	4.34174	4.42965	4.44626	4.5068	4.48001	4.59832	4.50341	0.0346789	0
11716050_at	GBF1	glutathione peroxidase 2 (gastrointestinal)	6.40057	6.20179	6.41138	6.78646	6.63842	6.95089	6.85054	7.03456	0.0347176	0
11717416_a_at	RHOU	DAZ associated protein 2	11.2627	11.2527	11.3305	11.4142	11.1663	11.2503	11.0816	11.2013	0.0347231	0
11717574_s_at	PFN1	inhibitor of growth family, X-linked, pseudogene	4.78043	4.7556	4.77629	4.76916	4.78567	4.83061	4.79562	4.83309	0.0347347	0
11715958_s_at	RPL7	RNA binding motif protein 14	8.04192	8.15057	7.52749	8.03992	8.54021	8.49586	8.35166	8.26422	0.0347777	0
11717933_a_at	DNAL4	serine peptidase inhibitor, Kunitz type 1	8.98822	8.92739	9.05109	9.11054	9.204	9.45878	9.14525	9.20814	0.0348123	0
11718252_at	HINFP	high mobility group AT-hook 2	5.65201	5.46992	5.69787	5.60475	5.85394	6.1083	5.8005	5.74538	0.0348228	0
11716021_x_at	RAD23A	transmembrane protein 133	7.46046	7.83407	8.10575	7.80822	7.11683	7.12997	7.36771	7.63529	0.0348513	0
11715991_a_at	MCM2	DPH3, KTI11 homolog (S. cerevisiae)	9.2273	9.39169	9.26319	9.2205	8.98753	9.10502	8.66583	9.02929	0.0349796	0
11716799_at	FADD	copine VII	11.6423	11.392	11.3981	11.3125	11.6305	11.6702	11.7621	11.6531	0.0349939	0
11717200_a_at	DPM2	HEAT repeat containing 4	5.25917	5.12977	5.02349	5.21215	5.31051	5.23509	5.39328	5.40698	0.0349982	0
11717002_a_at	YTHDC1	chromosome 4 open reading frame 27 /// chromosome 4 open reading frame 27 pseudogene	9.42854	9.56569	9.39584	9.37732	9.40895	9.23387	9.20177	9.22973	0.035	0
11717323_a_at	EZH1	neurofibromin 1	5.11123	5.20327	5.2448	5.03858	5.21483	5.4033	5.3956	5.57305	0.0350227	0
11715484_a_at	MCL1	zinc finger protein 833, pseudogene	4.7166	4.76273	4.57779	4.71292	4.83269	4.8361	4.78801	4.85882	0.0350301	0
11715639_a_at	TTC3	solute carrier family 7 (cationic amino acid transporter, y+ system), member 2	6.69957	6.24454	6.46964	6.38972	6.87756	6.77476	6.7244	6.72555	0.0350489	0
11716699_a_at	CMAS	heparan sulfate 6-O-sulfotransferase 2	5.81478	5.85695	5.80418	5.84166	5.76229	5.70281	5.7369	5.59015	0.0350674	1
11715985_x_at	HTN3	EF-hand domain (C-terminal) containing 2	4.05815	4.03297	3.99736	4.03594	4.08136	4.10712	4.05815	4.06136	0.0351828	0
11718247_a_at	KIAA0430	solute carrier family 25, member 44	8.82082	9.01289	9.03037	8.96074	8.81538	8.78554	8.6394	8.85769	0.0352027	0
11719165_s_at	DAB2IP	G protein-coupled receptor 114	5.55641	5.53404	5.48452	5.61657	5.63301	5.65079	5.69918	5.59349	0.0352212	0
11715641_a_at	TTC3	UFM1-specific peptidase 2	9.63274	9.67677	9.70363	9.53963	9.42383	9.44937	9.61364	9.44368	0.0352389	0
11717781_a_at	DHX35	distal-less homeobox 4	9.90646	10.3717	10.1176	10.3171	9.79418	9.54661	9.95044	9.90558	0.0352951	0
11717225_a_at	CBFA2T2	piwi-like 2 (Drosophila)	5.61036	5.59783	5.63612	5.61376	5.58586	5.59142	5.57344	5.53441	0.0353765	0
11715448_at	ERGIC3	chromosome 22 open reading frame 25	7.33411	7.32136	7.2296	7.41599	7.20856	7.24555	7.08656	7.20286	0.0353946	0
11716011_a_at	TNFAIP1	BCL2/adenovirus E1B 19kDa interacting protein 1	8.03725	7.93272	7.99335	7.91308	7.9235	7.89303	7.81042	7.82494	0.0354202	0
11718257_a_at	CCDC130	membrane-associated ring finger (C3HC4) 3	9.22666	9.03702	8.98951	9.30231	9.52588	9.42101	9.48657	9.21901	0.0354324	0
11715521_a_at	MLEC	BCL2-like 11 (apoptosis facilitator)	5.70863	5.88924	5.85995	5.83842	5.91803	6.04251	6.02693	5.89727	0.0356176	0
11716291_s_at	HNRNPA0	Translocase of inner mitochondrial membrane 23 homolog (yeast)	8.43839	8.25321	8.20915	8.42629	8.54761	8.51105	8.57317	8.52133	0.0356325	0
11717836_a_at	AIF1	collagen, type XI, alpha 1	3.97643	3.96426	4.05511	3.95153	3.93026	3.90791	3.87725	3.92006	0.0356686	0
11715295_s_at	CCL27	phosphoglycerate kinase 1	11.8819	11.908	12.0249	12.1215	11.519	11.4135	11.6259	11.92	0.0356834	0
11716407_a_at	MET	family with sequence similarity 120B	8.16978	8.08286	8.15303	8.23317	8.26654	8.22634	8.40695	8.28309	0.0356857	0
11715416_s_at	DDB1	ubiquitin related modifier 1	6.57951	6.37269	6.56744	6.55354	6.75959	6.61976	6.69005	6.65798	0.0356998	0
11718500_at	UBE2Q1	family with sequence similarity 118, member A	9.57464	9.62513	9.63897	9.65932	9.60334	9.50446	9.5506	9.5457	0.0357023	0
11717744_at	2014-03-06	GM2 ganglioside activator	8.69314	8.71238	8.65627	8.39692	8.42552	8.33359	8.26193	8.45368	0.0357087	0
11717122_s_at	C6orf106	sterol-C5-desaturase (ERG3 delta-5-desaturase homolog, S. cerevisiae)-like	9.71657	9.54251	9.78359	9.62697	9.00479	9.31278	9.25401	9.56299	0.03577	0
11717247_a_at	EIF1B	diacylglycerol kinase, alpha 80kDa	7.30937	7.22284	7.32092	7.45368	7.5117	7.43988	7.63332	7.43658	0.0357762	0
11716465_a_at	NIF3L1	MU-2/AP1M2 domain containing, death-inducing	5.31957	5.80198	5.37875	5.74092	6.22567	6.06475	5.68219	6.1037	0.0358235	0
11719357_at	FAM109B	hypothetical LOC730971	6.6916	6.69357	6.52842	6.638	6.73329	6.71439	6.87771	6.80444	0.0359587	0
11715434_a_at	PDIA6	guanine nucleotide binding protein (G protein), gamma 2	4.74379	4.80012	4.81309	4.67877	4.67543	4.70143	4.63757	4.57036	0.0360491	0
11715867_x_at	MRPL41	small proline-rich protein 1A /// small proline-rich protein 1B	6.76192	6.72939	6.62614	6.8042	7.09997	7.01713	6.80549	6.88116	0.0360809	0
11715512_s_at	NDFIP1	zinc finger protein 660	4.27067	4.34286	4.28035	4.19764	4.37873	4.51937	4.34489	4.38234	0.0360885	0
11718720_a_at	BRD8	DIS3 mitotic control homolog (S. cerevisiae)-like 2	8.15231	7.96726	7.96122	8.21163	8.30927	8.28509	8.44331	8.172	0.0361299	0
11717415_x_at	MLST8	sorting nexin 18	7.99466	7.87962	8.37595	7.98135	7.4963	7.70116	7.63304	7.89684	0.0361747	0
11716054_at	LAMC1	potassium channel tetramerisation domain containing 8	4.25261	4.12577	4.23121	4.22887	4.31995	4.28193	4.40704	4.27597	0.0362332	0
11717042_at	C20orf11	prostate and testis expressed 1	5.93266	5.75956	5.51995	5.85916	6.11613	6.11168	6.10771	5.93143	0.0362577	0
11716973_a_at	NSF	caspase recruitment domain family, member 14	5.42255	5.21522	5.34578	5.43119	5.5392	5.56189	5.87249	5.53473	0.0363241	0
11718025_at	IL1R1	SPANX family, member E	7.15247	7.06152	7.00077	7.23823	7.37282	7.2042	7.47865	7.26217	0.0363272	0
11715541_a_at	THY1	SLIT and NTRK-like family, member 3	4.4191	4.24946	4.46584	4.37578	4.5245	4.50414	4.59631	4.50414	0.0363483	0
11717803_a_at	NTN4	KIAA0146	8.63659	8.76309	8.53354	8.69788	8.47488	8.37617	8.49608	8.58433	0.0363706	0
11715442_s_at	CTGF	BCL2-like 11 (apoptosis facilitator)	7.35487	7.66607	7.66715	7.76789	7.81065	8.00241	7.81367	8.18027	0.0363831	0
11717987_a_at	MRPL40	G protein-coupled receptor 21	6.45814	6.67722	6.96658	6.09985	6.99316	7.20085	7.0026	7.4313	0.0364403	0
11715193_s_at	UNCX	microtubule associated monoxygenase, calponin and LIM domain containing 3	9.97988	10.0026	9.96011	10.1594	10.1696	10.2687	10.1855	10.5043	0.0364877	0
11716521_a_at	C10orf10	naked cuticle homolog 2 (Drosophila)	8.20631	8.59247	8.60663	8.55419	8.04076	7.83705	8.34919	8.17898	0.0365167	0
11716725_a_at	ADCY6	speedy homolog E2 (Xenopus laevis) /// WBSCR19-like protein 3 /// speedy homolog E6 (Xe	8.20696	8.65144	8.4094	8.38152	8.66445	8.71261	8.60571	8.90502	0.0365173	0
11717759_a_at	NDUFV1	chromosome 17 open reading frame 63	10.0357	10.1273	10.1414	10.1571	10.2453	10.1654	10.1805	10.2479	0.03653	0
11715424_x_at	BCAP31	ADAM-like, decysin 1	4.45114	4.35568	4.39627	4.34024	4.5076	4.46007	4.44815	4.45585	0.0365356	0
11716394_x_at	ADH5	propionyl CoA carboxylase, beta polypeptide	9.74551	9.77603	9.65675	9.73524	9.61393	9.67571	9.60756	9.48604	0.0365367	1
11717379_a_at	PUF60	transient receptor potential cation channel, subfamily C, member 3	5.04253	5.13413	5.07721	4.94341	4.93623	4.79582	4.98446	4.86362	0.0365514	0
11718714_x_at	B4GALT2	ATPase, Na+/K+ transporting, beta 2 polypeptide	5.91764	5.68092	5.65475	5.87916	5.98494	6.00859	6.28189	5.95012	0.0365622	1
11718311_a_at	RBM33	G protein-coupled receptor 18	4.41285	4.311	4.48391	4.24494	4.63581	4.64422	4.48245	4.93086	0.0365677	0
11717367_at	ZC3HAV1	dihydrouridine synthase 3-like (S. cerevisiae)	9.50334	9.33351	9.53918	9.62284	9.7248	9.70301	9.88161	9.59638	0.036582	0
11717562_x_at	DTX3L	mannosidase, alpha, class 2A, member 2	8.97216	8.9937	8.83338	9.00507	9.21945	9.13311	9.13045	8.99029	0.0365906	0
11716666_a_at	ID3	renal tumor antigen	10.0512	10.1666	10.2875	9.88176	10.2388	10.5216	10.367	10.422	0.0366209	0
11716309_a_at	CYBRD1	interferon, gamma-inducible protein 16	5.84347	5.92601	6.06395	6.03238	6.1485	6.68877	6.40134	6.22664	0.0366553	0
11717989_a_at	SUN1	pappalysin 2	4.5892	4.67558	4.50621	4.68127	4.80244	4.72945	4.77196	4.69668	0.0366566	0
11716070_a_at	PPPDE1	VPS33B interacting protein, apical-basolateral polarity regulator	10.3088	10.3374	10.4936	10.3718	10.2217	10.2688	10.2479	10.2167	0.0366913	0
11718061_at	PVALB	ASMTL antisense RNA (non-protein coding)	7.6242	7.37889	7.29242	7.59592	7.64117	7.84866	7.77257	7.70607	0.0367082	0
11717068_a_at	DIP2B	phosphatidylinositol-specific phospholipase C, X domain containing 3	4.13931	4.03871	4.10322	4.10339	4.14763	4.17334	4.18565	4.15814	0.0368737	0
11716638_s_at	COL4A1	zinc finger E-box binding homeobox 1	9.01828	9.22605	9.01891	9.09523	9.59053	9.42024	9.21421	9.26082	0.0370468	0
11719417_at	ANKRA2	bone morphogenetic protein 1	8.85442	8.86212	8.51487	8.68389	8.95385	8.86358	9.26253	9.14129	0.0370565	0
11716719_s_at	GLA	cancer susceptibility candidate 4	7.00105	7.39092	6.78634	6.89032	7.77102	7.4601	7.48447	7.21993	0.0370612	1
11715996_a_at	NOSIP	growth arrest-specific 6	11.0458	11.011	11.0579	11.0895	10.7473	10.8421	11.0044	10.8848	0.0371344	0
11716633_a_at	TMEM50A	BH3-like motif containing, cell death inducer	4.93653	5.12597	4.97497	4.69786	5.3161	5.27159	5.08467	5.23242	0.0371971	0
11716634_a_at	TMEM50A	bone morphogenetic protein 6	6.32048	6.66628	6.4001	6.61834	6.954	7.18464	6.81857	6.62757	0.037256	0
11717645_a_at	GPR107	proteasome (prosome, macropain) 26S subunit, ATPase, 1	12.8024	12.7038	12.7883	12.7929	12.8651	12.87	12.8008	12.8593	0.0372587	0
11718287_at	UBL3	CWF19-like 2, cell cycle control (S. pombe)	10.2937	10.4681	10.3605	10.6239	10.8783	10.6339	10.6026	10.6551	0.0373652	0
11717515_a_at	HSD17B10	potassium voltage-gated channel, subfamily H (eag-related), member 4	6.12585	6.09365	6.04706	6.19721	6.24244	6.24596	6.2133	6.17741	0.0374045	1
11719001_a_at	TADA3	zinc finger protein 594	6.94024	7.16092	7.15055	7.13048	7.51342	7.3049	7.29187	7.19363	0.037406	0
11717206_a_at	GOLGA2	transcription factor 21	4.16016	4.27695	4.10539	4.27898	4.12148	3.98791	4.03048	4.09832	0.0374217	0
11717839_a_at	PDCD6	ArfGAP with GTPase domain, ankyrin repeat and PH domain 4	10.8573	10.3604	10.8181	10.6418	10.8779	11.1119	11.0306	11.1446	0.0375329	0
11716242_a_at	PES1	paternally expressed 10	8.2957	8.06903	7.97615	8.17322	8.45078	8.7264	8.20825	8.59478	0.0375509	0
11718073_at	IL4R	serine peptidase inhibitor, Kunitz type 1	8.09149	8.05967	8.31142	8.07833	8.30289	8.49566	8.29033	8.28591	0.0375604	0
11717349_a_at	RBP1	IQ motif containing GTPase activating protein 2	5.29832	5.6464	5.66405	5.49269	5.19077	5.12787	5.21797	5.41681	0.037597	0
11718993_at	CRKL	TIA1 cytotoxic granule-associated RNA binding protein	10.4541	10.3363	10.4066	10.392	10.4322	10.5201	10.4652	10.5394	0.0376026	0
11717232_a_at	PNLIPRP2	claudin 20	8.37855	8.31572	8.45103	7.78791	8.68995	8.86565	8.56823	8.80517	0.0376143	0
11715865_a_at	ATP6V1F	F-box protein 9	12.3983	12.3983	12.4184	12.4575	12.378	12.3514	12.3295	12.397	0.0376206	0
11715768_x_at	SIRT2	zinc finger protein 112 homolog (mouse)	7.10057	7.03715	6.83517	6.80609	7.21331	7.37845	7.26465	7.02531	0.0376311	0
11715855_a_at	PRCP	Kruppel-like factor 3 (basic)	7.98301	7.93074	7.90931	7.7978	7.77249	7.83139	7.55961	7.64094	0.03764	0
11719243_a_at	NAT9	Down syndrome critical region gene 3	10.7076	10.9584	10.7755	10.6044	10.453	10.1988	10.5332	10.612	0.0377092	0
11716148_a_at	TRAF3IP2	apolipoprotein L, 6	8.09029	8.39965	8.38675	8.20568	7.84994	8.06308	7.96731	8.14924	0.0377472	0
11718800_at	PTPRU	small nucleolar RNA, H/ACA box 37	4.3818	4.41692	4.35605	4.2568	4.45357	4.4054	4.58398	4.57312	0.0377679	0
11719150_a_at	SAP130	trophinin	5.72383	5.67127	5.88726	5.6067	5.54734	5.44113	5.34466	5.63323	0.0377778	0
11715728_a_at	ITGB1	C1q and tumor necrosis factor related protein 7	3.99686	4.13025	4.04471	4.00052	4.14914	4.4617	4.18428	4.38572	0.0377884	0
11716335_x_at	RBX1	TBC1 domain family, member 22A	9.05851	9.00229	9.04981	9.1365	8.88317	8.7616	9.02664	8.85668	0.0378253	0
11718159_at	NMI	family with sequence similarity 196, member A	7.60558	7.9957	8.03263	7.4302	8.08537	8.47162	8.06929	8.69119	0.0378601	0
11715787_x_at	ATP6V0C	glycerophosphodiester phosphodiesterase domain containing 1	4.61963	4.53928	4.5318	4.63034	4.72734	4.6082	4.76738	4.82941	0.0378951	0
11717024_at	MRPL23	cell division cycle 25 homolog B (S. pombe)	11.6439	11.5303	11.495	11.784	11.8128	11.7199	11.9451	11.8498	0.0379108	0
11715479_a_at	GABARAP	protocadherin gamma subfamily A, 2	4.75775	4.81148	4.7038	4.75805	4.87601	4.88268	4.80704	4.79775	0.0379469	0
11717460_a_at	CHPF2	cyclin N-terminal domain containing 1	4.11889	4.20737	4.12166	4.01632	4.23019	4.25471	4.55277	4.46948	0.0379766	1
11718175_a_at	DDX50	transmembrane protein 14E	5.76116	6.14388	6.23325	5.65429	6.34499	6.71717	6.23433	7.0739	0.0379793	0
11717710_a_at	MTFP1	phosphatidylinositol 4-kinase type 2 beta	7.74287	7.5831	7.75184	7.56699	7.57022	7.51593	7.33178	7.47015	0.0379884	0
11717894_s_at	PTP4A1	zinc finger protein 419	7.95836	7.88552	8.01451	7.69362	7.60738	7.78511	7.55731	7.66712	0.0379978	0
11716766_a_at	IQGAP1	mucin 12, cell surface associated	5.18356	5.1949	5.15051	5.14964	5.2745	5.23294	5.34247	5.21117	0.0380087	0
11718537_s_at	FAHD2A /// FAHD2B	mitochondrial ribosomal protein L37	10.6136	10.5887	10.6932	10.6873	10.5385	10.5907	10.4376	10.5609	0.0380602	0
11719267_s_at	SERINC1	solute carrier family 6 (neurotransmitter transporter, taurine), member 6	11.6674	11.662	11.6728	11.5033	11.8024	11.7051	11.7342	11.904	0.0380692	0
11717373_at	DNAJC3	hypothetical LOC100506548 /// ribosomal protein L37	9.02499	9.3194	9.01191	8.79102	9.39211	9.34041	9.34162	9.51348	0.0380747	0
11716500_a_at	PIR	ring finger protein 170	5.34897	5.27321	5.35494	5.08801	5.01574	5.10932	5.04731	5.05451	0.0380759	0
11718332_a_at	TSPAN3	ephrin-B1	7.69279	7.55335	7.73076	7.80306	7.79349	8.04005	7.82476	7.93853	0.0380826	0
11715496_a_at	CTSK	plasminogen	4.94384	4.89115	4.83174	4.83554	5.14413	5.00533	4.91705	5.05851	0.0381796	0
11716708_a_at	DDR1	5-methyltetrahydrofolate-homocysteine methyltransferase	10.1219	9.81437	9.8569	9.90001	10.1538	10.1132	10.2495	10.0722	0.0381868	0
11717204_at	SEL1L	ZXD family zinc finger C	6.64741	6.41144	6.55973	6.4006	6.61579	6.7525	6.90488	6.66759	0.0382445	0
11716300_x_at	ITGAV	angiopoietin 2	7.87894	8.28577	8.15085	7.36026	8.55042	8.68746	8.56574	8.69996	0.0382779	0
11715897_at	SCARB2	muscleblind-like 3 (Drosophila)	4.86562	5.0862	5.01799	4.9685	4.60369	4.9237	4.45698	4.67792	0.0383038	0
11716587_at	AXL	angiopoietin 2	5.66061	6.14042	5.94656	5.8151	6.15823	6.29328	6.07574	6.38372	0.0383129	0
11716553_a_at	RHBDD2	growth hormone releasing hormone receptor	4.73361	4.79636	4.68072	4.74988	4.63372	4.69054	4.68135	4.64265	0.038316	0
11718396_x_at	JUN	nuclear respiratory factor 1	6.8684	6.64865	6.63582	6.78673	6.954	6.95547	7.06859	6.7974	0.0383857	0
11716059_x_at	EFTUD2	MHC class I polypeptide-related sequence B	9.32638	9.50284	9.41918	9.45935	9.08207	9.12337	9.22228	9.3891	0.0384807	0
11716082_s_at	WDR77	chromosome 8 open reading frame 86	4.3327	4.31472	4.3224	4.33896	4.39313	4.34028	4.37843	4.35333	0.0384957	0
11717936_a_at	ERMP1	spondin 2, extracellular matrix protein	7.39573	7.13252	7.0735	7.31569	7.54247	7.42369	7.65065	7.35864	0.0385843	0
11715845_s_at	PTPRF	CAMP responsive element binding protein 5	4.40609	4.34123	4.47448	4.32054	4.56122	4.59811	4.5734	4.40599	0.0385995	0
11719140_a_at	NFX1	B-cell CLL/lymphoma 7A	7.95477	8.02442	8.10116	8.10042	8.22211	8.25219	8.1353	8.10011	0.0386021	0
11717743_a_at	ACOT7	BTB (POZ) domain containing 3	6.79488	6.91847	7.13581	6.90107	6.63063	6.69789	6.60217	6.84976	0.0387127	0
11716019_at	RAB31	SH3-domain GRB2-like 2	7.73046	8.07787	8.15569	7.86237	7.37009	7.52911	7.71565	7.78434	0.0387309	0
11715458_a_at	COX8A	membrane-spanning 4-domains, subfamily A, member 7	4.56988	4.64662	4.5739	4.61973	4.61327	4.71971	4.69775	4.70372	0.0387375	0
11715714_s_at	VOPP1	transmembrane protein 106A	8.50484	8.47525	8.43127	8.21252	8.59773	8.74563	8.60346	8.54708	0.0387556	0
11715501_s_at	IGFBP7	GRB10 interacting GYF protein 2	6.48828	6.37195	6.44397	6.30302	6.61279	6.60654	6.52958	6.44912	0.0387994	0
11715569_at	CD9	solute carrier family 44, member 4	6.2133	6.31463	6.08768	6.29172	6.42477	6.44082	6.33292	6.37579	0.0388266	0
11716541_a_at	PRSS8	epoxide hydrolase 2, cytoplasmic	8.68552	8.61271	8.81731	8.55224	8.22573	8.4611	8.55553	8.46069	0.0388698	0
11717654_a_at	MTCP1 /// MTCP1NB	acetyl-CoA carboxylase beta	8.12008	8.24653	8.17805	8.05072	8.07932	7.87501	8.04221	7.92247	0.0389021	0
11717419_a_at	DNAL1	olfactory receptor, family 6, subfamily X, member 1	4.79566	4.86927	4.83826	4.83386	5.03614	4.86016	5.02606	4.95207	0.038919	0
11719290_at	TMEM63A	collagen, type I, alpha 1	6.55626	6.43312	6.33799	6.51594	6.61052	6.6208	6.77675	6.55215	0.038973	0
11719113_a_at	PJA2	pre-B-cell leukemia homeobox 4	8.11238	8.07256	7.96381	8.10919	8.1752	8.152	8.35599	8.19649	0.0389976	0
11716897_x_at	PPIE	decorin	4.50943	4.61224	4.6121	4.56865	4.51491	4.51114	4.51031	4.43995	0.0390214	0
11715537_x_at	IDH2	fibroblast growth factor 12	8.67285	8.77877	8.78306	8.85327	8.4541	8.63574	8.70078	8.60319	0.0390547	1
11718289_a_at	APBB3	Formin-like 1	7.69395	7.50205	7.57689	7.77556	7.89458	7.81986	7.98277	7.72021	0.0390614	0
11716033_at	SLPI	ral guanine nucleotide dissociation stimulator-like 3	8.98964	8.93178	9.12005	9.12516	9.06987	9.4025	9.37885	9.47026	0.0390728	0
11716377_s_at	GRN	cell division cycle and apoptosis regulator 1	11.4968	11.4821	11.5314	11.3818	11.7406	11.7056	11.5448	11.5579	0.0391042	0
11717788_at	C20orf4	Myeloid/lymphoid or mixed-lineage leukemia 4	5.98276	5.62254	5.82909	5.92146	6.12231	6.20127	6.0267	6.02686	0.0391726	0
11718611_at	TP53INP1	NADH dehydrogenase (ubiquinone) 1 beta subcomplex, 5, 16kDa	11.2905	11.4071	11.4527	11.0944	11.0071	11.0828	10.9307	11.1756	0.0391781	0
11715670_a_at	IFITM1	golgi-associated, gamma adaptin ear containing, ARF binding protein 3	7.48265	7.13633	7.23244	7.36022	7.608	7.42919	7.61707	7.53708	0.0392169	0
11719280_a_at	NAA10	shroom family member 3	9.36675	9.20715	9.27892	8.95429	8.56713	8.83911	8.89684	9.06476	0.0392942	1
11715575_x_at	PPM1G	similar to OTTHUMP00000028720	5.77345	5.83844	5.90689	5.77472	5.92877	5.97203	6.25167	6.07553	0.0393397	0
11718305_a_at	PDLIM2	ankyrin 1, erythrocytic	6.11862	6.36745	6.22014	6.24917	6.01059	5.89816	6.17628	6.05837	0.0393583	0
11718648_s_at	ACVR1	lipase, endothelial	7.1903	7.21364	7.10597	7.279	7.11364	7.00146	7.12925	7.05487	0.0393884	0
11715491_s_at	FSCN1	WD repeat domain 86	7.81953	7.77023	7.82315	7.97043	7.96965	7.95829	8.00028	8.02548	0.0394153	0
11717237_s_at	AMD1	zinc finger, FYVE domain containing 27	8.45113	8.53769	8.43972	8.40483	8.44359	8.23148	8.23802	8.27546	0.0394361	1
11719171_a_at	AKR1C1	cyclin Y	10.1907	10.528	10.3874	10.2369	10.1164	9.82242	10.1395	10.1284	0.0394471	1
11715231_x_at	RPL36	leucine zipper transcription factor-like 1	6.68018	7.11773	7.09665	6.74559	6.27123	6.67675	6.61909	6.52272	0.0394719	0
11717262_a_at	C7orf50	chromosome Y open reading frame 15A	7.80981	7.60998	7.72269	7.66694	7.93245	8.07529	7.94225	7.74472	0.0395104	0
11719654_a_at	SV2A	protein kinase, AMP-activated, beta 1 non-catalytic subunit	9.64772	9.6511	9.57906	9.59082	9.51203	9.51245	9.59284	9.5638	0.0396003	0
11717643_a_at	MRPL24	sprouty homolog 1, antagonist of FGF signaling (Drosophila)	7.16577	7.01765	7.34536	6.69678	6.66669	6.84177	6.3572	6.52261	0.0396234	0
11718209_s_at	TMEM9B	chromosome 1 open reading frame 106	5.77414	5.51955	5.68294	5.66305	5.72964	5.85162	5.90437	5.84913	0.0396685	0
11717445_a_at	DHPS	histone cluster 1, H3i	9.97895	9.90257	10.5626	10.1703	9.62207	9.50113	9.45845	10.0014	0.0396803	1
11718728_a_at	ZNF655	echinoderm microtubule associated protein like 1	9.07864	9.09268	9.06247	8.73437	8.78717	8.55325	8.62692	8.83961	0.039706	0
11719317_x_at	PIBF1	glycosyltransferase 25 domain containing 2	9.67346	10.0426	9.57103	9.56186	9.26992	9.06576	9.56449	9.34456	0.0397115	0
11718368_at	LAMA5	phospholipase B1	7.27472	7.18199	7.04288	7.18793	7.39113	7.24156	7.48266	7.3126	0.03973	0
11715208_s_at	CLCN6	armadillo repeat containing, X-linked 3	7.43772	7.57952	7.41238	7.36852	7.26671	7.39293	7.26425	7.27509	0.0397546	0
11717657_a_at	EZH2	small nuclear RNA activating complex, polypeptide 4, 190kDa	7.88604	7.63531	7.71456	7.8819	8.01792	8.05413	7.94928	7.90289	0.0397901	0
11717249_s_at	MRPL20	mitogen-activated protein kinase-activated protein kinase 3	9.65996	9.8045	9.82306	9.7392	9.67067	9.57923	9.69454	9.54896	0.0398234	0
11716142_x_at	SIGMAR1	lipid phosphate phosphatase-related protein type 5	4.02826	4.12847	3.95365	4.04626	3.95015	3.93118	3.91001	3.89344	0.0399232	0
11716782_a_at	TBL1XR1	deoxyribonuclease I	8.51353	8.2623	8.51304	8.51926	8.69292	8.69025	8.65184	8.6131	0.0399432	0
11716418_a_at	SPTBN1	olfactory receptor, family 5, subfamily B, member 3	3.82265	3.88572	3.90592	3.85451	4.08461	4.04816	4.0533	3.88105	0.0399632	0
11717053_a_at	SSR1	glucuronidase, beta pseudogene /// putative beta-glucuronidase-like protein FLJ75429-li	9.36814	9.4061	9.29488	9.04304	9.48746	9.53757	9.57067	9.60057	0.039984	0
11715627_x_at	ALDH2	adenosine A1 receptor	9.75992	9.69127	9.87406	9.5451	9.91603	9.93948	10.0096	9.91088	0.0400223	1
11717716_at	FNDC3B	myosin X	6.81269	6.93409	7.21977	7.15466	7.46882	7.70567	7.10433	7.72346	0.0400386	0
11716486_at	FCGBP	interleukin 11	8.64461	8.64424	8.13777	8.42513	9.0675	8.92185	8.92984	8.58845	0.0400632	0
11715997_a_at	NDUFC1	beta-site APP-cleaving enzyme 1	9.68015	9.60276	9.70379	9.67782	9.57378	9.44661	9.47441	9.62683	0.0400689	0
11718121_x_at	ATP6V1A	Non-protein coding RNA 171	6.95516	7.05292	7.1526	6.55859	7.32593	7.32382	7.23353	7.51631	0.0400748	0
11716916_a_at	PGAP3	chromosome 21 open reading frame 7	6.74433	6.77718	7.04583	6.51801	6.41515	6.27527	6.48177	6.52101	0.0401087	0
11718966_at	NUFIP2	scaffold attachment factor B2	11.7908	11.566	11.7249	11.8894	11.9874	12.06	11.9691	11.8417	0.0401102	0
11716047_a_at	C21orf33	asparagine synthetase (glutamine-hydrolyzing)	11.4794	11.5879	11.7393	11.577	11.0719	11.1204	11.3261	11.5259	0.0401136	0
11715452_s_at	COL4A2	mitogen-activated protein kinase kinase kinase kinase 2	4.5626	4.54496	4.59434	4.5969	4.60964	4.61545	4.63717	4.69784	0.0401525	0
11716423_a_at	SPTBN1	polymerase (RNA) III (DNA directed) polypeptide E (80kD)	10.9871	10.8307	10.7949	10.8376	11.0732	11.1127	11.0177	10.9013	0.040211	0
11718331_a_at	NAPB	family with sequence similarity 71, member C	5.7927	5.61188	5.7408	5.8753	5.82056	6.05365	6.13977	5.94231	0.0402316	0
11717518_a_at	OCIAD1	syntaxin 8	10.7995	10.9025	10.8318	10.9439	10.7993	10.7233	10.7625	10.7698	0.0402713	0
11715405_x_at	COL6A1	family with sequence similarity 127, member A	9.82969	10.0829	10.1727	10.0301	9.6981	9.79762	9.84165	9.84283	0.0402861	0
11716808_a_at	ITPA	serine incorporator 4	8.24981	8.2345	7.91322	8.15333	7.80946	7.95979	7.90699	7.86685	0.0403108	0
11716125_a_at	ZYX	shisa homolog 9 (Xenopus laevis)	4.21556	4.19053	3.97252	4.08949	4.43128	4.24533	4.28949	4.24788	0.0403486	0
11716218_s_at	PRKAB1	zinc finger protein 365	5.84295	5.72288	5.75134	5.93391	6.01246	5.86989	6.02817	5.97548	0.0404031	0
11717713_a_at	PALM	ATPase, H+ transporting, lysosomal 56/58kDa, V1 subunit B2	10.7357	10.9309	10.7044	10.7846	10.7214	10.586	10.5827	10.6156	0.0405822	0
11717165_a_at	RANGAP1	malignant T cell amplified sequence 1	9.72682	9.76553	9.76933	9.71573	9.72785	9.56477	9.62755	9.61479	0.0406194	0
11717129_s_at	SAR1A	ADAM metallopeptidase domain 21 /// ADAM metallopeptidase domain 21 pseudogene 1	5.85936	5.93043	5.79503	5.77967	5.8655	6.09564	6.16097	6.05619	0.0406468	0
11718746_x_at	ARHGAP21	nebulette	4.30303	4.30601	4.26301	4.25567	4.1698	4.22214	4.22928	4.26042	0.040729	0
11717674_s_at	EIF2B2	epithelial membrane protein 2	10.6217	10.685	10.687	10.4089	10.3068	10.3282	10.4697	10.4497	0.0407586	0
11718347_a_at	S100P	WD repeat and FYVE domain containing 3	8.56435	8.60142	8.6009	8.4523	8.7015	8.72224	8.5814	8.72009	0.0408165	0
11716214_a_at	PRPF3	sodium channel, voltage gated, type VIII, alpha subunit	9.12264	9.07716	9.07747	9.078	9.2609	9.2458	9.37267	9.13264	0.0408383	0
11718816_a_at	PLCD1	adaptor-related protein complex 4, epsilon 1 subunit	7.27274	7.02164	7.33391	6.95107	6.80299	6.83943	6.72548	7.00555	0.0408687	1
11716108_a_at	XPNPEP1	coagulation factor XIII, A1 polypeptide	5.29894	5.5123	5.44157	5.40066	5.67451	5.75704	6.42908	6.24105	0.0408759	0
11715522_a_at	HADHA	Poly (ADP-ribose) glycohydrolase	8.84897	8.46259	8.48235	8.57634	9.03979	8.79675	8.93364	8.76674	0.0409027	1
11716076_at	HSBP1	transforming growth factor beta 1 induced transcript 1	8.0031	7.83214	8.1792	8.0403	7.77117	7.78751	7.83261	7.72593	0.0409202	0
11718306_a_at	KIAA0182	Rho guanine nucleotide exchange factor (GEF) 7	4.8617	4.80979	4.9164	4.82615	5.01174	5.09202	4.89577	4.95207	0.0410026	0
11717310_a_at	GNL3	small nucleolar RNA, H/ACA box 21	8.50752	8.81015	8.4763	8.62384	9.23639	8.9869	8.84927	8.74186	0.0410735	0
11719246_a_at	GSTT1	GALI1870	8.81636	8.99734	8.84704	8.33028	9.16733	9.24697	8.98955	9.60289	0.0410871	0
11718866_a_at	FAM192A	SH2B adaptor protein 3	7.56169	7.65907	7.83345	7.85063	7.49628	7.62486	7.17275	7.29603	0.0411227	0
11716862_x_at	TMEM184B	sterile alpha motif domain containing 14	8.3128	8.14105	8.06719	8.35662	8.53912	8.44062	8.42611	8.35161	0.0411316	0
11715754_at	PRL	calcium/calmodulin-dependent protein kinase ID	8.65384	8.49789	8.67839	8.65337	8.70143	8.71683	8.90886	8.90098	0.0412105	0
11716770_at	CHERP	Fanconi anemia, complementation group A	10.6183	10.6411	10.6154	10.6573	10.8558	10.7406	10.9158	10.6974	0.0412399	0
11715742_s_at	RCC2	gastric intrinsic factor (vitamin B synthesis)	4.51036	4.50233	4.47469	4.54521	4.71744	4.57243	4.56176	4.67148	0.041276	0
11715896_s_at	SCARB2	tubulin tyrosine ligase-like family, member 9	6.49981	6.36641	6.38281	6.46299	6.628	6.44175	6.6721	6.67199	0.0412869	0
11716494_a_at	MAP4	transforming growth factor, beta-induced, 68kDa	12.6837	12.667	12.6687	12.6055	12.603	12.6344	12.5457	12.5752	0.0412894	0
11715383_a_at	PHB2	lysophosphatidic acid receptor 6	4.11558	4.27794	4.13835	4.27862	4.3423	4.48205	4.26377	4.37543	0.041307	0
11717828_a_at	LTBR	cytoplasmic linker associated protein 2	9.47333	9.57192	9.45448	9.48267	9.73403	9.56589	9.57104	9.6171	0.0413217	0
11715977_a_at	VGLL4	collagen, type X, alpha 1	4.92945	5.03663	5.0643	5.0304	5.13435	5.35828	5.2029	5.54009	0.0413702	0
11718146_a_at	HPCAL1	kelch repeat and BTB (POZ) domain containing 3	5.08112	5.22657	5.40176	5.02759	4.84543	4.90932	4.84812	5.06136	0.0414236	0
11716268_at	AK1	selectin L	4.18208	4.18777	4.20226	4.1905	4.15027	4.08524	4.08879	3.99048	0.0414259	0
11715590_at	DYNC1H1	complement component 1, s subcomponent /// EMG1 nucleolar protein homolog (S. cerevisia	7.74544	7.41951	7.54041	7.50863	8.04128	7.65441	8.12585	7.79317	0.0414437	0
11715766_a_at	DUSP1	olfactomedin 1	4.92392	4.889	4.83144	4.80523	5.00696	4.91999	4.96889	4.91578	0.0414779	0
11717107_a_at	PDLIM5	SUGT1-1300002K09Rik pseudogene /// LOC100499484-C9orf174 read-through transcript	8.11987	7.72744	7.77634	7.93155	8.16721	8.27172	8.13741	8.11673	0.0415442	0
11716470_at	UQCRB	chromosome 19 open reading frame 62	9.37532	9.32839	9.42638	9.45287	9.36129	9.16512	9.17881	9.2849	0.0415887	0
11716639_a_at	COL4A1	serpin peptidase inhibitor, clade B (ovalbumin), member 2	3.63389	3.74943	3.67108	3.70012	3.77104	3.81229	3.79985	3.71267	0.0416088	0
11715503_a_at	LASP1	ATP-binding cassette, sub-family C (CFTR/MRP), member 6	5.40493	5.35911	5.41615	5.23918	5.63433	5.46915	5.76732	5.46857	0.0416346	0
11715661_a_at	TMEM189-UBE2V1 /// UBE2V1	thioredoxin interacting protein	5.62544	5.97883	5.92521	5.97936	6.17241	7.36137	6.45581	6.92131	0.0416469	0
11717016_a_at	ROBLD3	vacuolar protein sorting 13 homolog B (yeast)	9.0557	9.2171	9.20014	8.82688	9.36222	9.35795	9.33584	9.43771	0.0416918	0
11719420_a_at	ABCC1	UBX domain protein 7	9.84984	9.96986	9.93933	9.80833	10.0407	10.0049	9.95629	10.1581	0.0418476	0
11718400_a_at	PNP	SUMO/sentrin specific peptidase family member 8	6.4009	6.67051	6.5549	6.31462	6.33997	6.22694	6.03485	6.26982	0.0418709	0
11716251_x_at	RBFOX2	keratin 20	5.71277	5.78053	5.70271	5.86348	5.60632	5.60086	5.68153	5.69331	0.041878	0
11717239_s_at	RBBP4	RANBP2-like and GRIP domain containing 1	6.54914	6.49216	6.1868	6.23262	6.63864	6.60877	6.74704	6.64556	0.0418945	0
11716150_a_at	PMEPA1	mutL homolog 3 (E. coli)	8.12919	7.96031	8.15257	8.05991	8.32833	8.16191	8.1698	8.24109	0.0419425	0
11717184_a_at	GTPBP2	phosphatidylinositol glycan anchor biosynthesis, class F	9.47608	9.77075	9.42013	9.21185	9.12206	8.99102	9.15676	9.10972	0.0419804	0
11718886_a_at	TPRKB	scaffold attachment factor B2	10.3563	10.2616	10.4013	10.3289	10.4971	10.6145	10.3953	10.4434	0.0419818	0
11717193_a_at	OST4	secernin 1	10.5955	10.6314	10.6643	10.5821	10.4405	10.5322	10.2842	10.5019	0.042	0
11715524_a_at	COTL1	chromogranin B (secretogranin 1)	5.95347	5.87654	5.74664	5.86046	6.13181	6.12642	5.95955	5.93143	0.0421096	0
11716903_a_at	TGOLN2	signal-regulatory protein alpha	10.184	10.1864	10.1596	10.1323	9.97686	9.86321	10.0887	10.0632	0.0421132	0
11717590_a_at	CNOT1	MAP7 domain containing 3	10.0661	9.94588	10.2022	9.81424	9.76349	9.90068	9.62682	9.643	0.0421198	0
11715740_a_at	RCC2	ribosomal modification protein rimK-like family member A	7.16359	7.10245	7.4535	7.27886	6.36502	6.60205	6.89515	7.09645	0.0421921	0
11717633_at	KLHL9	hypothetical LOC100506582	5.75835	6.40147	5.92758	5.28217	6.37941	6.52861	6.52685	6.86889	0.0422278	0
11716063_at	TNC	reticulon 4	7.53312	8.06478	7.78726	7.22927	8.27199	8.41996	8.0229	8.15908	0.0422669	0
11716488_x_at	PIGT	Chromosome 17 open reading frame 42	7.55874	7.63387	7.6919	7.6447	7.84767	7.9377	7.73919	8.15788	0.0422709	0
11717739_at	PCYOX1	guanine nucleotide binding protein (G protein), alpha 15 (Gq class)	7.45458	7.19308	7.52337	7.24683	7.20318	7.19674	6.88814	6.88557	0.0422845	0
11717286_a_at	HLTF	armadillo repeat containing 10	9.90991	9.92081	10.095	9.85639	9.76889	9.75322	9.75966	9.83724	0.042332	0
11718114_a_at	SRP54	chemokine (C-C motif) ligand 28	4.90356	5.22069	5.15746	4.94213	4.72453	4.72654	4.77738	4.97081	0.0424632	0
11717318_at	AGPAT6	WAP four-disulfide core domain 8	4.31181	4.47792	4.55731	4.34471	4.21454	4.32133	4.16554	4.26324	0.0425381	0
11718088_at	TNKS	zinc finger, DHHC-type containing 15	4.18208	4.28286	4.2586	4.26687	4.37254	4.35234	4.25993	4.3545	0.042546	0
11718927_a_at	ARID5B	ankyrin repeat domain 53	6.56243	6.49722	6.47789	6.56202	6.53618	6.64489	6.63673	6.62668	0.0425855	0
11717171_at	BCL2L2	xylosylprotein beta 1,4-galactosyltransferase, polypeptide 7 (galactosyltransferase I)	8.93024	8.72753	8.8195	8.95723	9.03919	8.96237	9.15598	8.98508	0.0426045	0
11718143_a_at	LOC81691	---	6.50601	6.59874	6.87055	6.44922	6.73682	7.02045	6.85124	7.1322	0.0426221	0
11717082_a_at	TSPAN9	coiled-coil domain containing 65	7.44646	7.6877	7.50188	7.38181	7.65644	7.68099	7.88048	7.67517	0.0427052	0
11715900_a_at	COASY	protein transactivated by hepatitis B virus E antigen	6.02148	5.88656	6.10576	5.99687	6.21041	6.09573	6.14469	6.12973	0.0427334	1
11718403_at	RFC3	replication protein A4, 30kDa	5.75368	5.60046	5.94999	5.87923	5.89833	6.34192	6.11938	6.05973	0.0427996	0
11716712_s_at	TCEAL8	amyotrophic lateral sclerosis 2 (juvenile)	6.72571	6.6868	7.11033	6.34368	6.19492	6.38791	6.13032	6.15349	0.0428733	0
11716454_x_at	MYO1C	WD repeat domain 59	8.6645	8.56204	8.8642	8.71566	8.81889	8.8655	8.90566	9.05109	0.0428781	0
11716665_s_at	GDF15	phosphoseryl-tRNA kinase	8.99425	8.91478	9.0557	9.08296	8.8578	8.89077	8.81647	8.97143	0.0428799	0
11718711_s_at	SLC9A1	kinesin heavy chain member 2A	10.1756	10.4157	10.4726	10.155	10.0621	10.0809	9.89332	10.1437	0.0430105	0
11716599_s_at	CHMP1A	peptidyl arginine deiminase, type III	4.8324	4.90284	4.97198	4.89757	4.79701	4.72297	4.83324	4.84555	0.0430115	0
11715301_s_at	NOP16	protocadherin 7	4.20066	4.18262	4.11015	4.10486	4.08939	4.09914	4.05815	4.04205	0.0430232	0
11717063_s_at	SMARCD2	nuclear transcription factor Y, beta	9.2816	9.55743	9.45843	9.36216	9.22333	9.1748	9.23014	9.25918	0.04303	0
11715279_x_at	PGAM4	peptidylprolyl isomerase E (cyclophilin E)	9.85173	9.90024	9.80657	9.74176	9.71153	9.78408	9.57308	9.5962	0.0430775	0
11715981_a_at	VPS11	sterile alpha motif domain containing 4A	8.64972	8.82127	8.15574	7.9557	9.085	9.08519	9.15666	8.89392	0.043163	0
11715643_a_at	ATP6AP2	family with sequence similarity 46, member C	4.96749	5.0437	5.01141	4.85383	5.29628	5.56177	5.18527	5.1009	0.0431908	0
11716498_s_at	ADRM1	cytochrome P450, family 24, subfamily A, polypeptide 1	9.65794	9.7812	9.73592	9.66851	9.89175	9.87649	10.2777	10.2778	0.0432026	0
11718103_a_at	RELA	wingless-type MMTV integration site family, member 7A	7.34416	7.1765	7.30878	7.47329	7.55033	7.56379	7.51695	7.44013	0.0432109	0
11716668_at	RAB1B	threonine synthase-like 2 (S. cerevisiae)	5.08862	5.01985	5.04235	5.05983	4.95347	4.91232	5.03969	4.89098	0.0432434	0
11718591_at	SDF2L1	sterile alpha motif domain containing 9-like	4.18818	4.25763	4.15465	4.2334	4.29345	4.31351	4.34436	4.22758	0.0433686	0
11716460_x_at	TUBA4A	SMAD family member 4	9.98347	10.0107	10.024	10.1375	9.85099	9.94765	9.66404	9.90657	0.0433908	0
11717304_x_at	PDAP1	syndecan 2	7.40022	7.12515	7.85094	7.36347	6.74211	6.96482	6.92782	7.19285	0.0434427	0
11718418_a_at	TST	phosphatidic acid phosphatase type 2B	9.02698	9.21526	9.14495	8.78216	8.39599	8.59493	8.78651	8.89774	0.0434615	1
11716960_a_at	FAM3A	protein kinase D3	8.35939	8.54585	8.48347	8.4505	8.27078	8.34116	8.11503	8.37538	0.0435021	0
11717036_a_at	HDAC5	dedicator of cytokinesis 7	8.20305	8.44601	8.45762	8.01585	7.8298	8.1301	7.80886	7.99027	0.0435131	0
11717595_s_at	ELF3	suppression of tumorigenicity 14 (colon carcinoma)	8.18883	8.09756	8.25121	8.23487	8.51702	8.7791	8.28256	8.49245	0.0435461	0
11717981_a_at	ACP5	purinergic receptor P2X, ligand-gated ion channel, 7	4.28624	4.45389	4.31413	4.41857	4.24247	4.27842	4.26662	4.10422	0.0435578	0
11718307_a_at	KIAA0182	thymidine kinase 1, soluble	12.2755	12.2052	12.2986	12.2457	12.1533	12.2407	12.0935	12.082	0.0435917	0
11716296_at	FLOT2	myosin VC	9.82453	9.77761	10.0331	9.86351	9.98379	10.0298	10.0599	10.1225	0.0436001	0
11715415_a_at	COL3A1	chromosome 12 open reading frame 73	7.77428	8.00256	7.47185	7.62344	8.19619	8.16398	7.95456	7.97639	0.0436252	0
11719270_s_at	RBM22	ubiquitin specific peptidase 32	6.29042	6.31651	6.56519	5.97695	6.57392	6.75517	6.63868	7.28854	0.0436428	0
11719743_a_at	ARHGAP27	---	6.89746	6.74084	6.75566	6.91351	6.97183	7.12051	7.06213	6.8752	0.0436498	0
11719776_at	NDST1	biphenyl hydrolase-like (serine hydrolase)	10.2219	10.1185	10.1289	10.0838	9.93747	10.064	10.0638	10.0531	0.0436824	1
11715834_x_at	RUVBL1	keratin 222 /// SWI/SNF related, matrix associated, actin dependent regulator of chroma	11.9419	11.8443	11.9167	11.894	12.113	12.0098	12.152	11.9372	0.0436922	0
11716383_x_at	CCT3	chromosome 22 open reading frame 39	7.84785	7.64102	7.78144	7.77675	8.12042	8.03561	8.35503	7.85162	0.0437078	0
11715585_a_at	PMP22	CD86 molecule	4.4905	4.59967	4.61355	4.55614	4.63581	4.66406	4.70564	4.61162	0.043746	0
11717723_s_at	RAB1A	Rho GTPase activating protein 8 /// PRR5-ARHGAP8 readthrough	9.09209	8.96898	8.90494	9.07225	9.34324	9.16658	9.37328	9.06863	0.0437529	0
11717067_a_at	GREM1	CASP8 and FADD-like apoptosis regulator	11.8542	12.0009	11.8076	11.7546	11.7317	11.6492	11.6673	11.6953	0.0438224	0
11716515_x_at	ADD1	gon-4-like (C. elegans)	11.3157	11.2038	11.3465	11.2634	11.5379	11.4031	11.381	11.3483	0.0438408	0
11715806_a_at	SEPW1	1-acylglycerol-3-phosphate O-acyltransferase 4 (lysophosphatidic acid acyltransferase,	6.54691	6.45364	6.73273	6.46176	6.64738	6.75494	6.8637	6.7555	0.04385	0
11716230_s_at	TMEM167B	asparagine synthetase (glutamine-hydrolyzing)	11.7786	11.8268	11.9246	11.8285	11.3265	11.4099	11.4997	11.7993	0.0438523	0
11717911_x_at	CXCL14	spastic paraplegia 7 (pure and complicated autosomal recessive)	8.20926	7.79482	8.11492	8.05676	8.31328	8.43161	8.26657	8.27996	0.0438858	0
11717478_at	LAMP2	ring finger protein 122	4.89494	4.99458	5.07318	5.01239	4.83477	4.80089	4.78176	4.97381	0.0439034	0
11715297_at	FXN	RAD52 homolog (S. cerevisiae)	8.76277	8.83016	8.72538	8.69147	8.94461	9.0894	8.92211	8.7987	0.0439116	0
11715443_a_at	CPB1	cytohesin 3	10.3122	10.3696	10.4831	10.4263	10.0404	10.1379	10.2483	10.3426	0.0439391	0
11717805_a_at	CASP3	immunoglobulin superfamily, DCC subclass, member 4	8.51923	8.78874	8.99762	8.68597	8.1728	8.3326	8.13202	8.68904	0.0439442	0
11715650_a_at	TXNRD1	allograft inflammatory factor 1	4.81107	4.61544	4.6121	4.81732	5.02666	4.79548	4.90694	4.89459	0.044013	0
11717962_x_at	KRAS	vacuolar protein sorting 29 homolog (S. cerevisiae)	12.2307	12.3279	12.3497	12.2415	12.1858	12.248	12.0908	12.1761	0.0440665	0
11715864_a_at	PTPLAD1	chromosome 17 open reading frame 76	6.36614	6.29187	6.22575	6.33686	6.46001	6.52439	6.3626	6.66453	0.0440815	0
11717076_s_at	ATP8B5P /// ZFAND6	zinc finger protein 365	6.43961	6.59656	6.41167	6.49398	6.27428	6.37442	6.42248	6.34013	0.0441581	0
11718137_a_at	PDXK	mal, T-cell differentiation protein 2	9.40142	9.66281	10.1625	9.88441	10.1862	10.6257	10.0072	10.4698	0.0442098	1
11719426_at	CHST14	hypothetical LOC283867	5.55925	5.66874	5.58061	5.59816	5.5681	5.48626	5.52596	5.52324	0.0442791	0
11717881_a_at	ATXN7L3	NIMA (never in mitosis gene a)-related kinase 6	10.7803	10.6955	10.8564	10.639	10.571	10.6262	10.5523	10.6209	0.0442841	0
11718926_a_at	ARID5B	Ras association (RalGDS/AF-6) domain family (N-terminal) member 10	6.2443	6.25452	6.14934	6.27575	6.35614	6.3219	6.35381	6.26012	0.0442865	0
11717439_s_at	TOP1 /// TOP1P1	jun proto-oncogene	8.13429	8.12765	8.13225	8.65302	8.75794	8.79684	8.51154	8.60627	0.0443076	0
11715363_a_at	A2M	sestrin 2	8.68612	8.76197	8.93225	8.9611	8.50515	8.37487	8.61111	8.76423	0.0443213	0
11715407_s_at	PSMB4	abhydrolase domain containing 12	10.2728	10.2815	10.3148	10.3817	10.117	10.0472	10.113	10.2989	0.0443428	0
11717011_a_at	ATP6V1E1	sterile alpha motif domain containing 12	4.60324	4.7043	4.58913	4.64284	4.74578	4.703	4.68348	4.72851	0.0443812	0
11716379_s_at	TOMM20	tyrosine aminotransferase	3.77405	3.97498	3.88934	3.98525	3.70449	3.77615	3.81507	3.71847	0.0444067	0
11716084_at	SF3B1	transmembrane channel-like 6	6.84754	6.73406	6.8088	6.96096	7.04135	6.88663	7.24046	7.11141	0.0444375	0
11717278_s_at	THRAP3	glycogenin 2	6.53357	6.37689	6.26832	6.39282	6.76919	6.80678	6.87457	6.41152	0.04447	0
11715802_a_at	BAT2L1	chromosome 14 open reading frame 105	5.46	5.58706	5.39542	5.47965	5.73402	5.72783	5.56389	5.55217	0.0444871	0
11718246_a_at	KIAA0146	serine/threonine kinase receptor associated protein	11.0629	11.1227	11.0243	10.9044	10.9289	10.8009	10.9042	10.9026	0.0445054	0
11717444_at	BYSL	ribosomal protein S27a	5.67624	5.35475	5.4333	5.38725	5.63382	5.73166	5.7101	5.70761	0.0445199	0
11718220_x_at	HNRNPAB	epiregulin	6.87521	7.04522	7.1404	6.74193	7.17363	7.20277	7.1717	7.35718	0.0445354	0
11715589_at	DYNC1H1	serologically defined colon cancer antigen 8	6.36001	6.28109	6.50062	6.09721	6.78755	6.76964	6.66072	6.35509	0.044551	0
11717671_a_at	SF3B14	primary ciliary dyskinesia protein 1	5.21091	4.95797	5.09379	4.91114	4.76548	4.80997	4.8563	4.89089	0.0445897	0
11716620_a_at	TNPO1	ER lipid raft associated 2	6.58398	6.56846	6.49178	6.34246	6.79297	6.60205	6.91684	6.62807	0.0446241	0
11718839_a_at	MON1B	polymerase (DNA-directed), delta interacting protein 2	11.5077	11.5291	11.4412	11.5164	11.3917	11.3175	11.4657	11.4255	0.0446391	0
11716611_x_at	AP2S1	Nanog homeobox /// Nanog homeobox pseudogene 1	5.44799	5.48085	5.41587	5.43585	5.45603	5.63104	5.66296	5.65284	0.044794	0
11716747_a_at	AFF1	cytochrome b5 reductase 1	9.57557	9.57441	9.87654	9.38719	9.12164	9.4074	9.32359	9.29865	0.044858	0
11715856_s_at	PRCP	trafficking protein particle complex 10	7.10827	7.30945	6.96958	7.1697	7.48387	7.50943	7.28439	7.25557	0.0449166	0
11717873_x_at	IRF8	Ubiquitin protein ligase E3A	7.27503	7.39465	7.04301	7.03668	7.27164	7.57405	7.61373	7.47858	0.0449203	0
11716345_a_at	BACE2	cysteine-rich with EGF-like domains 2	5.87976	5.84206	5.8714	5.83411	5.93308	5.98442	6.2058	6.09257	0.0449699	0
11716713_a_at	ARHGAP17	F-box and leucine-rich repeat protein 17	5.28977	5.75637	5.71826	5.27509	5.15507	5.2725	4.9412	5.03742	0.0449765	0
11719446_a_at	CPA1	vasohibin 2	5.04875	5.13451	5.10505	4.89823	4.82904	4.79254	4.65925	5.00073	0.0449868	0
11718793_at	C4orf27	chromosome 11 open reading frame 30	8.55769	8.55348	8.59408	8.22548	8.66222	8.78517	8.68008	8.87539	0.0450119	0
11716026_s_at	SELT	V-set and transmembrane domain containing 1	7.31444	7.33016	7.35058	7.33106	6.94821	7.22065	7.21072	6.97306	0.0450994	0
11717699_a_at	DCAF8	trafficking protein particle complex 4	7.04351	7.06401	6.85108	7.04789	7.459	7.22547	7.35878	7.05349	0.0451089	0
11716238_at	ARHGAP1	Josephin domain containing 1	11.2701	11.2148	11.2441	11.2036	11.0779	11.0505	11.2264	11.0761	0.0451137	0
11716322_s_at	PRKCDBP	fibroblast growth factor 12	8.82369	9.14773	8.94969	8.86156	8.68412	8.76653	8.64916	8.78471	0.0451447	0
11715607_at	PPIB	dishevelled, dsh homolog 3 (Drosophila)	8.66691	8.53802	8.77414	8.74872	8.97672	8.7303	8.92713	8.85446	0.0452078	1
11715608_x_at	PPIB	dishevelled, dsh homolog 3 (Drosophila)	8.66691	8.53802	8.77414	8.74872	8.97672	8.7303	8.92713	8.85446	0.0452078	1
11717891_a_at	ECM1	nuclear pore complex interacting protein pseudogene /// nuclear pore complex interactin	8.23134	8.3058	8.33809	8.14867	8.44348	8.57514	8.40819	8.8528	0.0452225	0
11716479_s_at	F13A1	heat shock 60kDa protein 1 (chaperonin)	4.84316	4.77816	4.615	4.60933	4.92178	5.25665	4.80643	5.07601	0.0452434	0
11717545_a_at	MRPS5	---	9.04823	9.33591	9.13995	9.05819	9.60114	9.29346	9.84258	10.1681	0.0452548	0
11716706_at	TRIM44	myosin, heavy chain 7B, cardiac muscle, beta	6.65979	6.56955	6.35829	6.67428	6.69204	6.79192	6.77879	6.90588	0.0452871	0
11716263_s_at	LEPROTL1	---	6.46346	6.66378	6.33738	5.87537	6.96039	6.83222	6.86746	6.8586	0.0453268	0
11716155_s_at	B4GALT1	Sec61 gamma subunit	12.6814	12.7005	12.8078	12.7994	12.4834	12.6743	12.5978	12.6669	0.0453679	1
11715185_x_at	PRB1	erythrocyte membrane protein band 4.2	5.49838	5.33437	5.38267	5.36445	5.71627	5.49835	5.4989	5.52801	0.0453797	0
11716326_a_at	GJA1	chromosome 20 open reading frame 117	9.51002	9.47913	9.43233	9.60482	9.82845	9.7127	9.54423	9.672	0.0454105	0
11718844_s_at	PABPN1	CTTNBP2 N-terminal like	8.56316	8.88882	8.72472	8.3931	8.0131	8.14669	8.27143	8.55456	0.0454274	0
11715726_a_at	OAZ2	HEAT repeat containing 1	5.80101	5.65883	5.47693	5.34466	5.98159	5.91477	5.74833	5.87627	0.0454827	0
11715681_s_at	CREG1	caspase 4, apoptosis-related cysteine peptidase	10.1029	10.3074	10.3124	10.1732	9.89952	10.0901	10.0665	10.1201	0.0455439	0
11719078_a_at	AAGAB	chondroitin sulfate proteoglycan 5 (neuroglycan C)	8.27501	8.47512	8.27844	8.45597	8.1474	8.15729	8.32987	8.06458	0.0455585	0
11718494_at	SLC1A2	myeloid leukemia factor 2	11.3018	11.4614	11.4375	11.4241	11.3235	11.0574	11.1402	11.3052	0.0455864	0
11718201_at	HEY1	parvin, alpha	9.8718	9.70739	9.86352	9.77181	9.70884	9.73751	9.51688	9.56781	0.0455954	0
11717897_a_at	PTP4A1	aspartate beta-hydroxylase	8.11038	8.28912	8.58531	7.76822	8.29902	9.11649	8.95417	9.45539	0.045652	0
11716189_x_at	SEC13	dual specificity phosphatase 13	6.69029	6.48142	6.71483	6.9738	6.87445	7.06931	7.00114	7.16979	0.0456803	0
11716341_s_at	EFNA1	inversin	5.76136	5.78862	5.7501	5.53296	6.05103	5.90584	5.81705	5.85077	0.0456942	0
11719115_a_at	GOT2	nebulin	5.25915	5.69636	5.58271	5.22889	5.9237	5.81807	5.56167	5.98194	0.045744	1
11718193_at	VEZF1	FERM and PDZ domain containing 4	5.57431	5.60617	5.48261	5.72981	5.81227	5.68507	5.79706	5.73061	0.0457741	0
11716457_x_at	RHOBTB3	zinc finger, FYVE domain containing 1	8.72233	8.95028	8.75372	8.87986	8.54534	8.56836	8.60561	8.79741	0.0457921	0
11716231_s_at	TMEM167B	family with sequence similarity 46, member A	8.46446	8.31517	8.102	8.38641	8.67916	8.66729	8.49273	8.43777	0.0458044	0
11715500_s_at	TARDBP	monoglyceride lipase	11.9439	11.8646	11.7562	11.713	11.7327	11.6062	11.6802	11.4583	0.0458164	0
11718870_a_at	PALMD	oxidoreductase NAD-binding domain containing 1	6.31007	5.96004	6.10132	6.20957	6.24461	6.398	6.52415	6.37885	0.0458187	0
11716213_a_at	PLXNB2	transmembrane protein 99	6.71613	6.9552	7.16493	6.64959	6.44192	6.41378	6.61224	6.55534	0.0458258	0
11717280_a_at	URM1	caldesmon 1	7.94915	8.41098	7.80226	7.98758	7.70904	7.56937	7.69723	7.53573	0.0458372	0
11717041_at	MTMR4	zinc finger protein 238	6.63697	7.04307	6.84211	6.68306	6.5111	6.56055	6.39405	6.60826	0.0458478	0
11717551_a_at	LOXL1	notum pectinacetylesterase homolog (Drosophila)	6.65193	6.46658	6.52263	6.77367	6.9324	6.78815	6.82484	6.72443	0.0459243	0
11719706_at	RNF113A	acetyl-CoA acetyltransferase 2	12.4308	12.572	12.438	12.4405	12.333	12.2647	12.4033	12.4034	0.0459562	0
11716955_s_at	CTDSP2	phosphatidic acid phosphatase type 2A	9.76397	10.187	9.82375	9.78532	9.54692	9.52277	9.58249	9.63662	0.0459804	0
11719610_s_at	ADO	toll-like receptor 7	4.51624	4.56416	4.45898	4.63726	4.76033	4.60746	4.73821	4.61934	0.0460693	1
11717162_a_at	SLC29A1	family with sequence similarity 20, member A	6.1258	5.78948	5.98083	6.04634	6.37674	6.27306	6.16797	6.08665	0.046119	0
11717149_a_at	C16orf57	asparagine synthetase (glutamine-hydrolyzing)	11.6206	11.6356	11.7599	11.5808	11.1904	11.1926	11.3061	11.6277	0.0462479	0
11717295_s_at	APOD	sodium channel, voltage-gated, type II, beta	7.37327	7.22041	7.19772	7.42878	7.44055	7.39186	7.58516	7.53165	0.0462595	0
11715987_a_at	GH1	Na+/H+ exchanger domain containing 1	9.88796	9.96469	9.90805	9.93649	9.86965	9.89494	9.79881	9.86567	0.0462671	0
11716393_x_at	ADH5	acyl-CoA dehydrogenase family, member 9	10.2376	10.2465	10.0464	10.1447	10.3714	10.3634	10.3375	10.2107	0.0462716	1
11717984_s_at	PITPNB	chromosome 9 open reading frame 46	8.72009	9.01182	8.85312	8.97403	8.78146	8.71327	8.60616	8.64516	0.0463139	0
11717366_at	ZC3HAV1	dual specificity phosphatase 3	11.178	11.1723	11.1617	10.9898	11.01	10.9131	11.0233	10.998	0.0463683	0
11716540_a_at	C1orf144	Ras-related GTP binding D	7.79149	7.96812	8.56371	8.185	7.11095	7.48412	7.37934	8.00958	0.0464085	0
11715152_at	PCDHGB1	progestin and adipoQ receptor family member V	5.36358	5.43477	5.35976	5.44876	5.44726	5.55146	5.45651	5.58879	0.0464274	0
11717898_a_at	MMS19	ubiquitin-conjugating enzyme E2, J1 (UBC6 homolog, yeast)	10.2112	10.5213	10.5695	10.4019	10.0927	10.1221	10.0238	10.3682	0.0464279	0
11718977_a_at	CAPN2	endoplasmic reticulum-golgi intermediate compartment (ERGIC) 1	7.85445	7.84834	7.81157	7.95134	7.96709	8.01671	7.95509	7.90752	0.0465063	0
11717281_a_at	ASAP1	storkhead box 1	8.13394	8.324	8.32071	8.3121	8.04658	8.04604	7.834	8.21115	0.0465978	0
11717189_x_at	DNAJA1	discs, large homolog 2 (Drosophila)	4.07194	4.1565	4.08328	4.18495	4.08535	4.03591	3.96025	4.03688	0.0465984	0
11719000_x_at	DHFR	GRAM domain containing 3	10.8157	11.0688	11.0168	10.7057	10.431	10.3659	10.6283	10.826	0.0466551	1
11719175_a_at	GPRC5B	RUN domain containing 3B	7.82404	7.59735	7.85	7.50854	7.27061	7.58876	7.38413	7.45061	0.0466599	0
11718730_at	CCDC97	transmembrane protein 45A	6.89489	6.93195	6.62753	6.52412	5.76746	6.18798	6.53572	6.41001	0.0466715	0
11718632_x_at	PCBP4	PTPRF interacting protein, binding protein 1 (liprin beta 1)	7.62024	8.03928	7.14318	7.56911	8.3881	8.03639	8.41773	7.85883	0.0467162	0
11717319_a_at	SEC24D	claudin 18	6.35246	6.52009	6.58308	6.52548	6.65752	6.64952	6.59446	6.69179	0.0467452	0
11718472_s_at	ABHD2	slowmo homolog 1 (Drosophila)	8.41508	8.64248	8.89426	8.75591	8.44357	8.41993	8.22355	8.37962	0.0467468	0
11717026_x_at	GLYR1	prohibitin pseudogene	5.84955	5.98602	5.71504	5.51641	6.13871	6.30506	5.82801	6.28334	0.0467746	0
11715943_x_at	PSMB1	chromosome 8 open reading frame 86	4.92901	4.87606	4.94963	4.9655	5.01855	4.97468	5.13233	5.01243	0.0467793	0
11715891_at	PNLIP	zinc finger protein 366	5.2742	5.18782	5.12473	5.11442	5.32231	5.2896	5.31899	5.22401	0.0468024	1
11715549_at	DAG1	asparagine synthetase (glutamine-hydrolyzing)	11.2169	11.434	11.4613	11.4701	10.7662	10.9427	11.0654	11.3378	0.0468332	0
11715554_a_at	CYB5R3	zinc finger, MYM-type 6	5.95737	5.87912	5.78956	5.82644	6.05341	6.10227	5.95132	5.9156	0.0468689	1
11717430_s_at	COX7A1	immunoglobulin superfamily, member 9B	7.1962	7.30028	6.91301	7.0561	7.49741	7.25944	7.35322	7.38994	0.0469636	0
11717210_a_at	NEO1	alcohol dehydrogenase 5 (class III), chi polypeptide	10.0364	10.1158	10.0805	9.68147	9.53673	9.76836	9.66361	9.71877	0.0469894	0
11717147_a_at	PTPN1	Immunoglobulin kappa constant /// Netrin 3	5.72182	5.57243	5.69409	5.75039	6.08033	5.90584	6.02068	5.71502	0.0470175	0
11720142_at	ASTN1	neuron navigator 2	8.33031	8.32323	8.69754	8.36728	8.88226	8.90153	8.49164	8.74346	0.0470326	0
11717647_at	C10orf119	zinc finger protein 252	9.44544	9.52083	9.32959	9.28445	9.1341	9.26926	9.24807	9.26668	0.0471072	0
11717892_a_at	PTP4A1	placenta-specific 8	8.49627	8.91916	8.6211	8.75243	8.27362	8.27172	8.60129	8.44031	0.0471108	0
11717577_a_at	VPS26A	G protein-coupled receptor 37 like 1	6.03208	6.14473	6.49184	6.27716	5.83268	5.68384	5.67532	6.18925	0.0471122	0
11716073_a_at	ATP6V1B2	solute carrier family 16, member 6 (monocarboxylic acid transporter 7)	8.89353	9.23182	8.85365	8.83625	9.20869	9.28273	9.2528	9.268	0.0471799	0
11715177_s_at	TDRKH	NFKB repressing factor	9.47849	9.36957	9.25025	9.28804	9.6822	9.60834	9.47198	9.4176	0.047248	0
11719067_s_at	EIF2S3	angiotensin I converting enzyme (peptidyl-dipeptidase A) 2	5.16928	4.97475	5.1986	5.1407	5.30075	5.38502	5.28645	5.17407	0.0472482	0
11716501_a_at	CRMP1	supervillin	6.98027	6.89166	6.77403	6.7359	7.36113	6.93439	7.33197	7.04418	0.047309	0
11716992_at	CIC	chromodomain helicase DNA binding protein 7	9.14742	9.24364	9.2569	9.45753	9.50617	9.38667	9.52745	9.47943	0.0473902	0
11716176_s_at	METAP2	zinc finger protein 135	5.87095	6.1645	6.43142	6.23677	5.83342	5.71502	5.94533	5.78707	0.0474563	0
11717773_a_at	THRA	aryl hydrocarbon receptor interacting protein-like 1	4.98595	4.92884	4.98088	4.94536	4.98196	4.99189	5.01508	5.02774	0.0474801	0
11716316_x_at	CYTH2	ATPase, class V, type 10D	4.67122	4.52059	4.46439	4.50606	4.73283	4.81118	4.5669	4.73482	0.0475581	0
11716670_s_at	RAB1B	forkhead box P1	9.01012	9.20623	9.03617	8.89746	9.15039	9.24803	9.39884	9.19067	0.0476283	0
11718128_x_at	TK1	talin 2	6.95123	6.79259	6.95296	6.74286	6.3723	6.45831	6.63915	6.8017	0.0476364	1
11717712_at	SDHAF1	bicaudal C homolog 1 (Drosophila)	9.4107	9.66646	9.71157	9.44825	9.24002	9.29091	9.30338	9.46667	0.0476381	0
11716779_at	EIF1AX	coiled-coil domain containing 148	5.34592	5.62885	5.60594	5.32186	5.1779	5.16476	5.28165	5.26845	0.0476664	0
11717552_s_at	FNBP1L	chromosome 1 open reading frame 141	4.32223	4.25763	4.39657	4.33686	4.42101	4.44069	4.40789	4.39643	0.0476716	0
11716947_at	TM9SF3	glucocorticoid receptor DNA binding factor 1	11.3478	11.4733	11.3749	11.4372	11.4367	11.4997	11.5948	11.5408	0.0477566	0
11719454_a_at	BBS1 /// DPP3	melanoma cell adhesion molecule	10.3402	10.1851	9.8788	10.2242	9.85536	9.72354	10.0656	9.6633	0.0477672	0
11715653_a_at	C20orf43	---	6.12672	5.88469	5.81552	5.93143	6.2	6.14074	6.11573	6.13639	0.047784	0
11716937_a_at	NUPR1	coiled-coil domain containing 146	5.48455	5.63538	5.37049	5.59182	5.68444	5.75418	5.72683	5.63927	0.047789	0
11715511_x_at	NDFIP1	taste receptor, type 2, member 50	6.70312	6.92785	6.15274	6.08561	7.16795	7.28259	6.91661	7.03354	0.0478354	0
11719630_a_at	BRD2	bone morphogenetic protein 7	6.52381	6.04183	6.47506	6.67855	6.78927	7.07433	7.02776	6.59316	0.047871	0
11716333_x_at	RPL28	LPEQ6126	6.36187	6.21358	6.2341	6.36131	6.62098	6.37049	6.50937	6.39099	0.048001	0
11717261_a_at	AMFR	integrin, beta 1 (fibronectin receptor, beta polypeptide, antigen CD29 includes MDF2, M	6.30737	6.34176	6.16863	6.23856	6.44924	6.53826	7.09799	6.97481	0.0480593	0
11716435_a_at	RAPGEF1	glucose-6-phosphatase, catalytic, 2	4.36253	4.41265	4.44038	4.39551	4.34817	4.30844	4.38595	4.27974	0.0480598	0
11718649_a_at	SYNE2	actin filament associated protein 1-like 1	8.12294	8.00911	8.09205	8.21483	8.41153	8.29704	8.36351	8.13013	0.0480836	0
11720009_at	ZNF174	Zic family member 4	8.68949	8.88275	8.73076	8.57801	8.89665	8.80951	8.97233	9.14154	0.0481789	0
11717211_a_at	NEO1	aspartate beta-hydroxylase	13.4442	13.5215	13.4459	13.5136	13.6251	13.5186	13.5361	13.6568	0.0482521	0
11717893_a_at	PTP4A1	---	4.1347	3.92301	4.09145	4.10912	4.29359	4.25653	4.14923	4.16191	0.0482767	0
11717126_at	SH3PXD2A	macrophage erythroblast attacher	10.6371	10.7649	10.8419	10.7168	10.5108	10.5929	10.56	10.7063	0.0483471	0
11716441_at	USO1	golgin A8 family, member C /// golgin A8 family, member D (pseudogene) /// golgin A8 fa	7.94114	7.87779	7.85098	7.92517	8.04807	7.9004	8.06232	8.06683	0.048462	0
11717185_a_at	MEF2D	hypothetical LOC401105	6.10343	6.31224	6.68729	6.17331	6.61404	6.95229	6.98625	7.81702	0.0485073	0
11717692_a_at	ANKRD13A	CTTNBP2 N-terminal like	10.6565	10.818	10.767	10.508	10.409	10.4564	10.4998	10.5527	0.0485147	0
11718222_s_at	GSPT1	ASMTL antisense RNA (non-protein coding)	8.65944	8.79239	8.21032	8.2555	8.97822	8.76323	9.14155	8.8018	0.0485245	0
11719419_a_at	C14orf109	CDK5 regulatory subunit associated protein 2	9.7974	9.85488	9.9188	9.97621	10.0301	10.0591	10.0074	9.9319	0.0485523	0
11718702_a_at	ARFIP1	angiomotin	6.89061	6.71705	7.10337	6.75575	6.17107	6.58433	6.39646	6.75695	0.0486088	0
11716004_at	FAF2	family with sequence similarity 131, member B	6.13194	6.06143	6.11691	6.11703	6.18147	6.14322	6.13309	6.16152	0.0486575	0
11717532_at	MAN2A2	regulator of G-protein signaling 4	4.57823	4.55081	4.58883	4.60476	4.69745	4.62737	4.65317	4.59849	0.0487032	1
11719580_s_at	HIGD2A	CD53 molecule	5.40176	5.39453	5.14007	5.32812	5.46046	5.48564	5.62704	5.44429	0.0487355	0
11718805_a_at	PUM2	notch 3	7.45833	7.10694	7.25265	7.51921	7.39906	7.70636	7.82948	7.7036	0.0487385	0
11719625_a_at	CDC16	ferredoxin 1	9.09375	9.12194	9.22536	8.87002	8.79037	8.81992	8.78449	8.9962	0.0487964	0
11716278_s_at	CBX5	olfactory receptor, family 4, subfamily A, member 16	4.28745	4.21567	4.20101	4.24993	4.31198	4.29532	4.2809	4.40071	0.0488105	0
11715830_s_at	PLS3	discs, large (Drosophila) homolog-associated protein 1	5.90689	5.75139	5.85423	5.94195	6.02686	5.89915	6.09823	6.00672	0.0488212	0
11715143_s_at	OR9Q2	transmembrane protein 53	9.07369	9.19404	9.30437	9.30592	8.94981	9.00269	9.09714	9.13239	0.0488477	0
11717000_s_at	C22orf13	polymerase (DNA directed) nu	5.31308	5.36615	5.1128	5.24574	5.35131	5.47687	5.3801	5.5956	0.0488501	0
11720008_a_at	STEAP4	mesogenin 1	6.39992	6.32358	6.23163	6.39285	6.47089	6.4742	6.59617	6.38465	0.0488943	0
11717477_x_at	CHGB	calcium channel, voltage-dependent, beta 2 subunit	6.4468	6.37333	6.52586	6.38421	6.73587	6.86874	6.53072	7.11929	0.0488957	0
11718054_a_at	LSM1	zinc finger protein 687	8.80063	8.92629	8.75538	8.94252	8.81645	8.44168	8.58001	8.64356	0.0489473	0
11715965_at	ST14	activating transcription factor 2	4.16706	4.47735	4.38713	4.35249	4.51706	4.65488	4.60564	4.42875	0.0489613	0
11716136_s_at	TMEM30A	R-spondin 3 homolog (Xenopus laevis)	4.89846	5.00201	4.71384	5.12789	5.58229	6.06448	5.12339	5.37916	0.0489743	0
11718106_s_at	IPO5	deiodinase, iodothyronine, type I	5.58111	5.59407	5.42281	5.35521	5.88396	5.51925	5.95627	5.75919	0.0490656	0
11715597_x_at	PSMB7	vaccinia related kinase 3	9.57557	9.56245	9.56531	9.48772	9.49227	9.39408	9.50954	9.36626	0.049096	0
11716437_a_at	RAD21	sema domain, immunoglobulin domain (Ig), short basic domain, secreted, (semaphorin) 3B	7.57142	7.41442	7.51455	7.64762	7.7185	7.59227	7.89548	7.73189	0.0491139	0
11717276_s_at	MAPK14	rhomboid domain containing 1	10.102	10.5807	10.4911	10.2976	9.90884	9.89599	10.1274	10.2089	0.0491302	0
11715210_s_at	PNMAL1	insulin-like growth factor 2 (somatomedin A) /// INS-IGF2 readthrough transcript	4.25543	4.39464	4.34686	4.45471	4.41685	4.48374	4.50953	4.5687	0.0491304	0
11718388_a_at	NUDT2	protein Z, vitamin K-dependent plasma glycoprotein	7.93755	7.71049	7.81002	8.0207	8.11353	8.04669	8.34935	7.99582	0.0491561	0
11719337_a_at	SLC23A2	protein tyrosine phosphatase, receptor type, G	7.51017	7.96059	7.95958	6.87944	8.12104	8.56539	7.99678	8.93282	0.049205	0
11716223_a_at	SEC61G	ChaC, cation transport regulator homolog 1 (E. coli)	9.58814	9.21884	9.4984	9.53262	9.06645	9.04364	9.32925	9.29973	0.0492536	0
11715335_at	OR6P1	aldo-keto reductase family 1, member C2 (dihydrodiol dehydrogenase 2; bile acid binding	7.24516	7.84922	7.07602	7.83593	7.88168	8.47575	7.93573	8.16786	0.0492958	0
11715635_x_at	TMEM14C	adaptor-related protein complex 3, mu 1 subunit	10.2799	10.1781	10.2234	10.1607	10.1214	9.9084	10.1468	9.98455	0.049318	0
11717689_a_at	RNF19A	SPANX family, member B1 /// SPANX family, member B2 /// SPANX family, member F1	5.40397	5.5331	5.58798	5.50948	5.79625	5.55887	5.69507	5.93094	0.0493385	0
11716630_a_at	ANGPTL4	transmembrane protein 161B	6.18547	6.03291	6.27471	6.00154	6.36359	6.22327	6.70874	6.74496	0.0493654	0
11718842_a_at	C16orf62	chromosome 9 open reading frame 171	5.51525	5.70905	5.45821	5.67156	5.80131	5.68199	5.82658	5.77059	0.0493837	0
11718149_x_at	APH1A	syntaxin 7	9.43297	9.55066	9.56616	9.51105	9.38874	9.42892	9.22606	9.42993	0.0493897	0
11718669_x_at	MED9	PPPDE peptidase domain containing 2	11.0166	10.806	11.0227	10.9635	11.1386	11.1871	11.1027	11.0105	0.0494148	0
11717666_a_at	TSPYL4	pyridoxal-dependent decarboxylase domain containing 1	9.48902	9.34434	9.23165	9.35774	9.68302	9.71957	9.80514	9.36713	0.0494211	0
11716640_a_at	PSMB10	lysine (K)-specific demethylase 4B	8.87267	8.79056	8.8352	9.08939	8.64098	8.56635	8.81703	8.71718	0.0494588	0
11719292_a_at	ITGB1BP1	histone cluster 1, H3d	12.9809	12.9169	13.1841	13.077	12.7579	12.9465	12.6819	12.9216	0.0495373	0
11717611_a_at	MAST2	serine incorporator 5	8.10531	7.87845	8.1455	8.15417	8.1959	8.31838	8.26562	8.28859	0.0495493	0
11719174_a_at	NT5E	dystrophia myotonica-protein kinase	6.35627	6.23927	6.07004	6.33331	6.47149	6.32367	6.63735	6.46281	0.0495846	1
11719207_s_at	NPTN	leucine rich repeat containing 37, member A3 /// leucine rich repeat containing 37, mem	9.97344	9.82833	9.57013	9.78979	10.0949	9.93723	10.2761	9.9684	0.0496154	0
11717548_a_at	BTBD10	ATPase, Ca++ transporting, plasma membrane 4	7.20076	7.59227	7.12168	7.12969	7.58896	7.5547	7.48414	7.75896	0.0496502	0
11718082_a_at	ATP2B4	leucine zipper protein 1	6.10713	6.25726	6.11069	6.32156	6.32764	6.27838	6.55538	6.44351	0.04966	0
11717878_x_at	PPFIA1	heat shock 70kDa protein 6 (HSP70B') /// heat shock 70kDa protein 7 (HSP70B)	6.28273	6.066	5.98096	6.2133	6.47952	6.33605	6.4501	6.19801	0.0496774	0
11715299_s_at	PRAMEF7 /// PRAMEF8	late cornified envelope 1F	5.25493	5.27246	5.29425	5.34253	5.15206	5.231	5.21458	5.26536	0.0497528	0
11715995_at	MRPL16	DnaJ (Hsp40) homolog, subfamily C, member 18	7.22296	7.45006	7.1649	7.24082	7.05678	7.11329	7.0169	7.14445	0.0497853	0
11719537_a_at	CPXM2	---	6.19811	6.19914	5.94656	6.1553	6.38887	6.28992	6.49878	6.19435	0.0497944	0
11718409_a_at	STXBP2	ribosomal protein S6 kinase, 52kDa, polypeptide 1	8.81754	8.8038	8.8138	8.68221	8.79497	8.92654	8.92916	8.91621	0.0498067	0
11718142_a_at	TTC27	olfactory receptor, family 2, subfamily D, member 3	4.7617	4.98962	4.84382	4.83792	5.07976	4.99705	4.94266	5.25678	0.0498574	0
11716010_s_at	DYNC1LI2	YSK4 Sps1/Ste20-related kinase homolog (S. cerevisiae)	5.36995	5.27299	5.26989	5.2598	5.46548	5.46869	5.31083	5.38731	0.0498821	0
11715164_s_at	IGLL3P	tetraspanin 7	7.19672	7.62208	7.05832	7.16245	7.79174	8.03356	7.46338	7.52291	0.0499029	0
11715560_s_at	PGA3 /// PGA4 /// PGA5	hydroxysteroid dehydrogenase like 1	8.21595	8.25362	8.34549	8.13693	8.11314	8.16422	8.12312	8.01136	0.0499506	0
11715924_a_at	TRAM1	Thioredoxin-related transmembrane protein 1	8.51088	8.83915	8.0232	7.88053	9.08471	9.04519	9.02874	8.80818	0.0499518	0
11719808_a_at	PLDN	ash2 (absent, small, or homeotic)-like (Drosophila)	11.0806	10.9692	11.1531	11.0271	10.9557	10.9549	10.8277	10.9795	0.0499745	0
11715792_a_at	STOM	T-box 3	5.8645	5.70295	5.74133	5.71944	6.01215	5.94145	5.93608	5.77059	0.0499976	0
11718592_s_at	RTN4	olfactory receptor, family 52, subfamily K, member 2	5.71012	5.78358	5.68356	5.76888	5.6184	5.64743	5.71333	5.66171	0.050006	0
11717479_at	LAMP2	troponin T type 3 (skeletal, fast)	6.56617	6.48205	6.48425	6.60231	6.84554	6.65786	6.89226	6.59708	0.0500197	0
11717782_s_at	PHF5A	granulysin	7.22441	6.94384	7.04468	7.20026	7.29397	7.28823	7.39152	7.23435	0.0500546	0
11719377_x_at	CAP1	Kruppel-like factor 12	7.98572	8.05538	8.20447	7.87513	7.78646	7.70636	7.77981	7.96982	0.0500731	0
11717497_at	SLC25A36	interferon regulatory factor 8	6.15641	6.15843	6.23163	6.24288	6.32934	6.29667	6.40216	6.21916	0.0500767	0
11717442_s_at	ARFGAP3	DTW domain containing 1	8.71713	8.584	8.84446	8.57615	8.62716	8.48528	8.39155	8.37902	0.0501169	0
11717039_a_at	GADD45A	platelet derived growth factor D	5.8038	5.86844	5.67385	5.80079	5.89528	5.95374	5.93062	5.85474	0.050158	0
11717747_s_at	MCTS1 /// PSIMCT-1	tumor protein p53 binding protein 1	6.09554	5.83844	6.1839	5.9239	6.30508	6.41451	6.26722	6.08288	0.0501673	0
11719195_a_at	POLR1C	desmocollin 2	9.95464	9.8989	9.7849	9.97613	9.96445	10.1699	10.0959	10.0023	0.050175	0
11719253_at	CDK19	hect domain and RLD 2 pseudogene 2 /// hect domain and RLD 2 pseudogene 3	10.0274	9.36281	9.66686	9.81394	10.1562	10.4436	10.0803	9.937	0.0501884	0
11719106_a_at	ELMO2	IQ motif containing F1	5.66646	5.57273	5.49701	5.54258	5.67277	5.66421	5.80221	5.63954	0.0502626	0
11715112_at	C1orf173	EMG1 nucleolar protein homolog (S. cerevisiae)	7.73339	7.4639	7.77549	7.52914	8.0731	7.70352	8.11421	7.83756	0.0503105	0
11717192_x_at	TNNC2	---	5.66994	5.72914	5.57042	5.62879	6.06993	5.87867	6.19349	5.72111	0.0503214	0
11715548_a_at	DAG1	Rogdi homolog (Drosophila)	6.94125	6.71568	6.88031	6.91988	7.06221	6.92939	7.09928	6.99863	0.0503237	0
11716384_at	CCL2	protein tyrosine phosphatase, receptor type, D	4.57906	4.79543	4.72575	4.62898	4.5049	4.51545	4.59934	4.52953	0.0503516	0
11719321_a_at	DNALI1	transmembrane protein 66	11.9245	11.9217	11.7205	11.7341	11.6179	11.5833	11.6747	11.7426	0.0503551	0
11715398_a_at	APEX1	contactin 5	4.77938	4.79719	4.86084	4.72387	4.91306	4.8759	4.91238	4.81706	0.0503599	0
11717514_a_at	ANXA1	ribosomal protein S27a	5.40676	5.25772	5.22746	5.1252	5.37985	5.54413	5.40166	5.39779	0.0503849	0
11717188_s_at	DNAJA1	chromosome 1 open reading frame 138	6.61186	6.4452	6.41834	6.556	6.79653	6.56452	7.05981	6.82058	0.0504031	0
11720167_at	SELL	Wolf-Hirschhorn syndrome candidate 1-like 1	9.04195	9.18285	8.9057	9.1079	9.20315	9.17405	9.45533	9.25193	0.0504166	0
11719139_at	TNP1	ADP-ribosylation factor-like 3	8.2508	8.46518	8.01336	8.0093	7.89061	7.67374	8.04677	7.77769	0.0505734	0
11718363_a_at	ST6GALNAC6	proline-rich protein HaeIII subfamily 2	4.96319	5.37758	5.33081	5.182	5.51322	5.47693	5.34932	5.64289	0.0505831	0
11715920_a_at	PGRMC2	WD repeat domain 13	6.24306	6.14027	6.23759	6.31998	6.10554	6.09827	6.15244	6.14101	0.0505946	0
11718012_at	IRS2	solute carrier organic anion transporter family, member 4A1	11.0217	11.0351	11.0717	11.0113	10.8998	10.9637	10.8755	11.0173	0.0505953	0
11718732_a_at	MAPT	phosducin	4.38958	4.50333	4.30542	4.39648	4.54864	4.46295	4.54497	4.52173	0.0506394	0
11718737_a_at	ST3GAL1	---	8.15746	8.44698	7.91379	7.83401	8.39706	8.42057	8.88545	8.42796	0.0506996	1
11718325_at	SESN2	zinc finger family member 767	8.00077	8.23953	8.05319	7.87532	8.35233	8.22283	8.17956	8.31589	0.0507116	0
11716628_at	KIF3B	vanin 3	5.06133	5.28866	5.03199	5.1014	5.06133	4.97126	4.79622	4.80455	0.0507288	0
11717279_a_at	URM1	olfactory receptor, family 13, subfamily A, member 1	5.915	5.88924	5.88833	5.92718	5.93143	6.1093	6.07158	5.99508	0.0507431	0
11718616_s_at	RABEP1	PPPDE peptidase domain containing 2	10.8457	10.6262	10.746	10.7694	10.9375	10.981	10.8635	10.799	0.0507849	0
11716053_a_at	LAMC1	TBC1 domain family, member 25	9.10119	9.23042	9.21769	9.18905	8.91897	8.95082	9.15466	9.06713	0.0507955	0
11717529_at	SLC25A20	chromosome 1 open reading frame 27	8.71059	8.77087	8.93009	8.52055	9.00199	8.95421	8.957	9.05188	0.0508418	0
11720165_a_at	ASXL1	chromosome 9 open reading frame 123	6.3419	6.24025	6.48148	6.26284	6.18242	6.25096	6.0325	6.16311	0.0508507	0
11718208_a_at	TMEM9B	ADP-ribosyltransferase 5	5.9812	5.93194	5.84355	5.90491	5.72261	5.85757	5.8504	5.67099	0.0508668	0
11718348_a_at	TUSC2	tripartite motif-containing 63	4.99045	4.92233	4.82659	4.92178	5.01176	4.96935	5.05708	5.02424	0.0508945	0
11716977_a_at	NSFL1C	family with sequence similarity 190, member A	4.06317	4.11937	4.05905	4.06465	4.05919	4.03731	4.0226	4.01059	0.0509045	0
11719640_a_at	PLXNA1	serine/arginine repetitive matrix 2	12.4604	12.5801	12.5262	12.6326	12.8581	12.6651	12.798	12.5969	0.0509273	0
11716074_x_at	HSBP1	zinc finger protein 135	5.1116	5.33124	5.59659	5.43831	5.06462	4.93977	5.2457	4.99735	0.0509491	0
11720309_s_at	SERP1	heterogeneous nuclear ribonucleoprotein K	12.5208	12.5407	12.6238	12.4883	12.6813	12.6817	12.5511	12.7061	0.0509848	0
11718682_a_at	AFP	topoisomerase (DNA) I /// topoisomerase (DNA) I pseudogene 1	10.7137	10.8621	10.8159	10.8284	10.9713	10.9395	10.826	10.9181	0.0509901	0
11715320_s_at	TTN	kinesin family member 21A	10.288	10.3693	10.2233	10.0477	10.4885	10.5928	10.3556	10.3621	0.0510122	0
11718100_s_at	CD59	hypothetical protein LOC441869	7.70706	7.46227	7.52486	7.65261	7.77962	7.71774	7.90637	7.67807	0.0510127	0
11717222_a_at	EXTL3	eyes absent homolog 2 (Drosophila)	5.52422	5.31596	5.29668	5.52471	5.82976	5.65455	5.61488	5.48723	0.0510225	1
11715216_s_at	UGT2B28	ras homolog gene family, member U	7.712	7.97077	7.70946	7.95625	7.95036	8.42713	8.03682	8.39597	0.0510548	0
11719003_x_at	ANKH	phosphoserine phosphatase	11.2594	11.4272	11.4732	11.2465	11.0454	11.1243	10.8622	11.2938	0.0510684	0
11717908_s_at	FAM136A	phosphoglycerate mutase family member 5	8.09018	7.98395	7.95277	8.06305	8.27652	8.22365	8.28873	8.02588	0.0510939	0
11717230_a_at	EP400	spectrin repeat containing, nuclear envelope 2	8.49423	8.51052	8.71943	8.40517	8.62473	8.75637	8.74809	8.79183	0.0511804	0
11718253_a_at	PPP1R10	BCL2/adenovirus E1B 19kDa interacting protein 3-like	12.5479	12.7919	12.6384	12.5654	12.295	12.3442	12.3465	12.6269	0.0511844	0
11719833_at	MPZL2	sodium channel, voltage gated, type VIII, alpha subunit	9.05263	8.86068	9.05326	8.88475	9.0094	9.17173	9.1257	9.21173	0.0512259	0
11716399_at	TP53INP2	amyloid beta (A4) precursor protein	12.6783	12.4628	12.5635	12.6635	12.9269	12.6707	12.9487	12.7052	0.0512561	0
11718451_a_at	AXIN2	DEAD/H (Asp-Glu-Ala-Asp/His) box polypeptide 11 /// DEAD/H (Asp-Glu-Ala-Asp/His) box po	9.39638	9.23675	9.19774	9.43322	9.6746	9.47751	9.83739	9.41903	0.0512578	0
11715373_a_at	TRIM28	filamin A interacting protein 1-like	4.13931	4.14585	4.02398	3.97515	4.2805	4.24741	4.11938	4.18054	0.0513115	0
11718234_a_at	PRPF4B	endogenous Borna-like N element-2	7.51328	7.70485	7.53924	7.2779	7.68206	7.68888	7.89455	7.81908	0.0513175	0
11715515_a_at	PSMD3	transcription elongation factor A (SII)-like 5	4.54396	4.57107	4.6067	4.53322	4.61934	4.74039	4.74098	4.60215	0.0513472	0
11717557_s_at	POM121 /// POM121C	solute carrier family 4, sodium bicarbonate cotransporter, member 5	8.75307	9.03939	9.09579	8.99226	8.57276	8.25456	8.51079	8.91798	0.0513597	0
11715721_a_at	GOLM1	Usher syndrome 1C (autosomal recessive, severe)	8.22946	8.25399	8.22474	8.06531	7.90687	7.86205	8.12644	7.60617	0.0513598	0
11717327_at	KLF9	BCL2/adenovirus E1B 19kDa interacting protein 3	12.9877	13.0675	13.2404	13.0752	12.7959	12.7207	12.8219	13.0814	0.0513927	0
11715948_at	KCTD12	adenylate kinase 2	8.75122	8.79421	8.95032	8.55181	8.41099	8.59687	8.58926	8.47497	0.0513941	0
11717272_at	COL5A1	phosphoenolpyruvate carboxykinase 1 (soluble)	4.22312	4.19465	4.11725	4.21376	4.32867	4.32372	4.26998	4.20121	0.0514231	0
11716927_a_at	TBC1D5	microtubule-associated protein 7	7.03481	7.31149	6.93942	7.12358	7.37324	7.54192	7.45871	7.15345	0.0514408	0
11716843_a_at	CASC4	cone-rod homeobox	5.6943	5.66901	5.57559	5.64336	5.78572	5.81453	5.76713	5.65174	0.0514432	0
11719118_a_at	TPBG	solute carrier family 23 (nucleobase transporters), member 1	6.20974	6.04638	6.03908	6.19569	6.23398	6.25793	6.50508	6.27074	0.051454	0
11718919_a_at	ATP6V1B1	retinoblastoma binding protein 9	8.96377	9.39926	9.09492	9.06927	8.89581	8.71551	8.92422	8.88241	0.0514717	0
11716317_at	CYTH2	death inducer-obliterator 1	6.59933	6.57929	6.47094	6.2782	6.88323	6.60424	6.7337	6.64505	0.0514812	0
11716318_x_at	MAP2K2	death inducer-obliterator 1	6.59933	6.57929	6.47094	6.2782	6.88323	6.60424	6.7337	6.64505	0.0514812	0
11718130_s_at	OLFM4	fibronectin type III domain containing 3B	6.14473	6.39725	6.22436	5.99381	6.4628	6.31568	6.56815	6.42004	0.0514887	0
11718932_a_at	SDCBP2	interleukin 20 receptor beta	7.99359	7.71179	7.57145	7.88361	8.13496	7.9349	8.40404	8.02597	0.0515173	0
11717585_a_at	PSMD10	DEAH (Asp-Glu-Ala-His) box polypeptide 36	11.4975	11.5085	11.5383	11.5013	11.6847	11.6338	11.5195	11.6312	0.0515737	0
11716800_at	FADD	---	5.45623	5.42581	5.42735	5.44825	5.53975	5.55539	5.72247	5.51876	0.0515839	0
11718372_x_at	NRBF2	rhodopsin	5.39902	5.48253	5.34754	5.49684	5.46717	5.59479	5.70503	5.56008	0.0516204	0
11719794_a_at	PPP2R5D	methylenetetrahydrofolate dehydrogenase (NADP+ dependent) 2-like	4.89217	4.9766	5.0621	4.97751	5.16122	5.031	5.04858	5.11504	0.0516239	0
11719072_x_at	WDR18	intraflagellar transport 57 homolog (Chlamydomonas)	4.34975	4.53757	4.45558	4.56156	4.41835	4.24514	4.26804	4.36163	0.0516859	0
11719368_s_at	MAPKAPK2	CD99 molecule-like 2	9.53203	9.68784	9.26315	9.39012	9.65211	9.6721	9.89829	9.74327	0.0517217	1
11719944_x_at	RARG	neural cell adhesion molecule 1	5.38312	5.34568	5.32994	5.3982	5.27472	5.32636	5.33583	5.2345	0.0517635	0
11715630_s_at	LAPTM4A	RWD domain containing 3	7.77012	7.65664	7.58766	7.67519	7.63432	7.43909	7.2126	7.2541	0.0517967	0
11720343_at	NUDT4	hydroxysteroid (17-beta) dehydrogenase 7	9.63639	10.0447	9.47286	9.51755	9.23362	8.98017	9.43685	9.3918	0.0518305	0
11717547_a_at	INTS12	DEAD/H (Asp-Glu-Ala-Asp/His) box polypeptide 11-like	6.88664	7.09601	6.8355	6.92115	7.245	7.1862	7.18945	6.95385	0.0518516	0
11718309_at	HEG1	CD8b molecule	4.29103	4.35274	4.18591	4.31193	4.23723	4.08259	4.1572	4.19531	0.0518614	0
11715260_at	C1orf66	TCR gamma alternate reading frame protein /// T cell receptor gamma constant 2	4.86952	4.81979	4.7718	4.83631	4.79672	4.758	4.65365	4.72227	0.0518934	0
11718086_s_at	SHKBP1	FERM and PDZ domain containing 1	5.68454	5.61463	5.62011	5.8251	5.80208	5.7949	5.91989	5.81092	0.0519419	0
11720440_at	OLFML2B	kelch repeat and BTB (POZ) domain containing 3	4.48462	4.49122	4.25742	4.50456	4.16909	4.17336	4.39682	4.22553	0.0519846	0
11718345_a_at	CNOT7	integral membrane protein 2C	9.85593	9.82743	9.71786	9.79786	9.44163	9.62789	9.67807	9.72237	0.0520054	0
11716863_a_at	NISCH	ribosomal protein S18	6.24944	6.409	6.22618	6.06551	6.81178	6.51072	6.36991	6.44332	0.0520148	0
11718108_a_at	DLD	cyclic nucleotide gated channel alpha 1	4.47902	4.53945	4.56959	4.4566	4.62393	4.70587	4.53243	4.61738	0.0520292	1
11718812_a_at	MKNK1	membrane-spanning 4-domains, subfamily A, member 3 (hematopoietic cell-specific)	4.53206	4.63387	4.65362	4.67818	4.75165	4.73837	4.70647	4.68034	0.0520478	0
11717343_a_at	SUPT4H1	chromosome 21 open reading frame 58	7.55334	7.20617	7.41785	7.28218	7.51256	7.51297	7.71439	7.63823	0.0520805	0
11717216_a_at	ATP9A	latrophilin 3	3.97093	4.07237	4.14874	4.0847	4.20309	4.12424	4.20679	4.17699	0.0521274	0
11715470_x_at	TXN	sushi, nidogen and EGF-like domains 1	6.01288	5.68853	5.82422	5.97538	6.22238	5.99943	6.09351	6.07358	0.0521771	0
11718715_a_at	B4GALT2	chromosome 15 open reading frame 40	7.82196	7.84834	7.94421	7.65003	7.55941	7.75152	7.51448	7.65446	0.0522471	1
11716106_x_at	TOMM22	heat shock 60kDa protein 1 (chaperonin)	4.8292	4.83553	4.59595	4.59537	4.9453	5.24269	4.78084	5.07271	0.052262	0
11715439_at	DAP	DPY30 domain containing 1	4.78232	4.71323	4.68821	4.74875	4.97292	4.80901	4.79721	4.83263	0.0523935	0
11720003_at	NRARP	family with sequence similarity 83, member A	11.7984	11.8667	11.6049	11.8734	11.9702	11.9195	12.0934	11.9132	0.0524148	0
11716610_a_at	AP2S1	MAP7 domain containing 2	4.36397	4.21899	4.38425	4.40105	4.46451	4.43716	4.5545	4.41989	0.0524179	0
11717780_a_at	DHX35	interleukin 6 receptor	8.71515	8.56365	8.55365	8.64085	8.8751	9.07525	9.04957	8.6465	0.0524554	0
11719205_at	ANKLE2	pogo transposable element with ZNF domain	8.17559	8.229	8.51978	7.83218	8.32098	8.76592	8.66154	9.13444	0.0524559	0
11719210_a_at	VPS18	exocyst complex component 4	4.51748	4.52656	4.6717	4.27983	4.61402	4.94127	4.771	5.22472	0.0525377	0
11720225_a_at	TBC1D1	ATPase, aminophospholipid transporter, class I, type 8B, member 3	7.41375	7.42864	7.138	7.36824	6.9365	6.90807	7.31293	7.0637	0.0525497	0
11717384_a_at	RNF34	putative homeodomain transcription factor 2	6.23511	6.28171	6.27923	6.04433	6.23132	6.74592	6.53051	6.63194	0.0525559	0
11718801_a_at	C1orf216	---	4.27257	4.24914	4.18907	4.27925	4.10033	4.19356	4.19639	4.1958	0.0525996	0
11718566_s_at	KIAA1147	homeodomain interacting protein kinase 4	6.91993	6.74859	6.75243	6.90197	6.954	6.90912	7.12963	6.97375	0.0526339	0
11718823_a_at	C10orf137	thymidine kinase 1, soluble	12.2345	12.1851	12.2968	12.2039	12.1329	12.2189	12.0785	12.0592	0.0526648	0
11715841_at	MAPK1	patatin-like phospholipase domain containing 4	9.90444	9.89946	9.81828	9.74963	9.78269	9.63895	9.7501	9.54328	0.0526666	0
11717754_a_at	SEC14L1	transcription elongation factor A (SII), 3	8.10759	8.15983	8.0698	7.95964	7.61039	7.79932	8.02358	7.85996	0.052679	0
11719754_s_at	IL1RN	centromere protein Q	8.05369	8.53145	8.66467	8.33235	8.03604	7.91072	7.50574	8.20333	0.0527079	0
11718950_s_at	MPP5	---	7.19091	7.18751	7.21156	6.90254	7.20109	7.63484	7.38117	7.75936	0.0527183	0
11719831_x_at	SETD8	transmembrane emp24 protein transport domain containing 4	11.0966	11.3656	11.2298	11.1252	11.0521	10.9347	10.9561	11.1295	0.0527378	0
11718498_s_at	F8A1 /// F8A2 /// F8A3	chromosome 10 open reading frame 116	6.80364	6.68125	6.55097	6.9157	7.29309	6.8911	7.46421	6.93915	0.0527614	0
11718929_a_at	TGIF2	peptidase inhibitor 16	7.29807	7.24425	7.141	7.33447	7.53089	7.3744	7.50564	7.29352	0.0527776	0
11715675_a_at	CCNG1	regulator of G-protein signaling 12	8.35565	8.38359	8.39948	8.07069	8.62222	8.53627	8.52838	8.43618	0.0528228	0
11717391_s_at	C3orf37	chemokine (C-C motif) ligand 5	6.46502	6.52365	6.21978	6.61607	6.74375	6.89307	6.66021	6.5798	0.0528399	0
11720117_a_at	SIPA1	ATP-binding cassette, sub-family C (CFTR/MRP), member 2	7.84245	7.81073	7.63085	7.75287	7.78559	7.95659	8.04808	7.94051	0.052868	0
11718212_x_at	PYCR1	G protein-coupled receptor 39	9.61735	9.31904	9.32571	9.49634	9.5792	9.6237	9.73465	9.66754	0.0529332	1
11718422_s_at	CCNB1IP1	islet cell autoantigen 1, 69kDa	7.38947	7.48588	7.52325	7.38947	7.21671	7.25638	7.26325	7.44394	0.0529529	0
11719663_s_at	GDI1	glycine receptor, alpha 2	4.1093	4.03354	4.02843	3.99845	4.09017	4.1314	4.08305	4.18517	0.0529694	0
11716580_s_at	C5orf32	microtubule-associated protein 7	5.21949	5.60997	5.68908	5.66654	5.81401	5.97942	5.75924	5.92662	0.0529832	0
11716097_a_at	RAP1A	calcium channel, voltage-dependent, T type, alpha 1I subunit	7.66575	7.4389	7.54578	7.67945	7.91768	7.66622	7.80829	7.70532	0.0529837	0
11719234_at	RASL12	WAS protein family, member 2	9.37622	9.54326	9.51758	9.69035	9.46924	9.27335	9.28619	9.32183	0.0529841	0
11717191_a_at	TNNC2	zinc finger, CCHC domain containing 12	5.77005	5.82429	5.55434	5.69918	5.92376	5.88423	5.91658	5.81019	0.0529962	0
11717524_s_at	RDX	lens epithelial protein	6.1189	5.90973	6.27751	6.01372	6.15367	6.3145	6.38816	6.43767	0.0530002	0
11717750_a_at	CD320	regulator of telomere elongation helicase 1	9.4651	9.20621	9.51218	9.52292	9.57911	9.68109	9.75105	9.57368	0.0530563	0
11717169_a_at	TRPC4AP	triosephosphate isomerase 1	12.5288	12.6776	12.5648	12.592	12.4661	12.4572	12.366	12.5671	0.0530568	0
11719264_at	SPRYD3	ADAM metallopeptidase with thrombospondin type 1 motif, 13	6.90446	6.94671	6.73758	6.84284	7.03088	6.91072	7.04455	6.98871	0.0530597	0
11716310_a_at	CYBRD1	ataxia, cerebellar, Cayman type	5.82081	5.51752	5.65934	5.85584	5.8861	5.85757	6.01711	6.00905	0.0531346	0
11716234_s_at	CTNNBIP1	ubiquitously transcribed tetratricopeptide repeat gene, Y-linked	6.00668	6.18624	6.34749	6.10176	6.24133	6.35298	6.43664	6.51322	0.0531375	0
11718468_s_at	NECAB3	Mdm1 nuclear protein homolog (mouse)	6.56706	6.63275	6.49934	6.37087	6.59606	6.79762	6.62749	6.82591	0.0531872	0
11718426_a_at	HSDL2	chromosome 7 open reading frame 57	3.78118	4.01214	4.09227	3.89776	3.7412	3.71671	3.67693	3.85107	0.053188	0
11715955_a_at	ARL6IP5	Rho/Rac guanine nucleotide exchange factor (GEF) 2	8.83055	8.60677	8.78657	8.91847	8.95074	8.95473	8.97831	9.04	0.0532131	0
11717022_x_at	TMEM222	ropporin 1-like	5.87113	5.91544	6.01148	6.10413	5.78174	5.8857	5.729	5.87538	0.0532928	0
11719215_a_at	FAM47E /// STBD1	interleukin 16 (lymphocyte chemoattractant factor)	5.55169	5.48958	5.43208	5.64007	5.80038	5.64888	5.74959	5.57048	0.0532979	0
11719325_s_at	KDM1A	chromosome 1 open reading frame 198	9.54931	9.46547	9.48686	9.59976	9.43356	9.41427	9.49558	9.37688	0.0533872	0
11717704_x_at	KIFC3	epithelial mitogen homolog (mouse)	4.71434	4.96923	4.57084	4.37761	5.14638	5.11889	4.73298	5.26455	0.0534276	0
11719664_a_at	GDI1	C-type lectin domain family 16, member A	9.73995	9.27917	9.60818	9.70616	9.79318	10.0665	9.88796	9.82362	0.0534525	0
11717979_at	C7	Parkinson disease 7 domain-containing protein 1-like /// Parkinson disease 7 domain con	8.40903	8.36707	8.35381	8.59558	8.61562	8.59942	8.62884	8.54591	0.0534972	0
11715429_s_at	ARF4	methylcrotonoyl-CoA carboxylase 1 (alpha)	9.63068	9.90397	9.82554	9.76334	9.48825	9.72076	9.53199	9.63435	0.0535297	0
11719878_at	UBXN2B	ribosomal protein S2	8.77984	9.23093	8.72283	8.87755	8.79384	8.05525	8.54208	8.30335	0.0535343	0
11716511_x_at	SRRM2	vitamin D (1,25- dihydroxyvitamin D3) receptor	9.32391	9.43882	9.42132	9.34275	9.88972	9.71522	9.79375	9.39957	0.0535664	0
11720570_a_at	PHF15	Transmembrane protein 175	6.85172	6.89079	6.80485	7.00135	7.07578	6.98881	7.09746	6.93239	0.0536347	0
11717955_a_at	STK39	adenosine monophosphate deaminase 3	5.3516	5.18954	5.29377	5.20919	5.15978	5.2265	5.08978	5.05887	0.0536497	0
11720041_x_at	VTA1	plasminogen-like B2	7.94132	8.01079	7.69529	7.70707	8.01651	7.99473	8.44612	8.17757	0.0536537	0
11717265_a_at	CAMK2G	5-hydroxytryptamine (serotonin) receptor 2B	5.88825	5.96902	6.3179	6.31113	6.43935	6.65618	6.24784	6.91593	0.0536568	0
11715759_at	RPL36AL	chemokine-like receptor 1	4.83524	4.74473	4.81567	4.79155	4.99912	4.84218	4.85332	4.91364	0.0536673	0
11719813_s_at	SLC48A1	solute carrier family 1 (neuronal/epithelial high affinity glutamate transporter, syste	8.43095	8.48364	8.145	8.22682	7.99166	7.69758	8.25361	7.97416	0.0537277	0
11716324_a_at	ICMT	prickle homolog 2 (Drosophila)	4.81521	4.89763	4.85069	4.92898	4.93365	4.93949	5.11937	5.1232	0.0537421	0
11717533_at	MAN2A2	polymerase (RNA) II (DNA directed) polypeptide K, 7.0kDa	11.4547	11.5507	11.3069	11.3436	11.246	11.2466	11.3189	11.1975	0.0537871	1
11719987_a_at	CCDC117	Sad1 and UNC84 domain containing 3	4.3818	4.57652	4.4145	4.56254	4.34195	4.23506	4.43397	4.29497	0.0537919	0
11720163_at	VEGFC	IFMQ9370	5.1057	4.99102	5.14014	5.16327	5.25522	5.28156	5.19879	5.14117	0.0538612	0
11716164_x_at	CIAPIN1	zinc finger protein 148	8.44919	8.47271	8.54901	8.50176	8.36558	8.45163	8.42958	8.44599	0.0538646	0
11716740_a_at	SLC6A8	small nucleolar RNA, C/D box 67	5.24607	5.26965	5.26345	5.2605	5.57632	5.30656	5.45871	5.39486	0.0539829	0
11715175_x_at	KRTAP10-3	carboxypeptidase M	7.52927	7.46725	7.59115	7.34392	7.72862	7.63005	7.70116	7.5326	0.05399	0
11718360_s_at	COIL	chromosome 2 open reading frame 67	4.67223	4.70972	4.67986	4.61393	4.49677	4.59918	4.51924	4.64837	0.0540268	0
11719665_a_at	GFM1	WD repeat and SOCS box-containing 1	10.7077	10.4739	10.3025	10.0745	10.5541	10.7536	10.9828	10.867	0.054075	0
11716347_a_at	KIAA0494	pygopus homolog 1 (Drosophila)	5.67055	5.74339	5.64353	5.56382	5.4425	5.63433	5.41204	5.52735	0.0540908	0
11717274_s_at	COL5A1	OTU domain containing 1	8.03348	8.23602	8.38799	7.56108	7.35343	7.729	7.44754	7.59198	0.0541168	0
11718916_a_at	IRF7	notum pectinacetylesterase homolog (Drosophila)	6.30132	6.42393	6.20352	6.41125	6.58723	6.43729	6.49117	6.44078	0.0542219	0
11716839_a_at	RASD1	starch binding domain 1	6.23038	6.24918	6.26965	6.26342	6.40344	6.33068	6.42473	6.2719	0.0542538	0
11716904_s_at	TGOLN2	chromosome 6 open reading frame 35	5.97136	5.84843	5.90012	6.07023	6.17853	5.99519	6.15961	6.07063	0.0542835	0
11716974_a_at	PDK4	deafness, autosomal dominant 5	8.93671	8.9045	8.95401	8.51548	8.4402	8.47765	8.64389	8.52905	0.0542943	0
11718984_a_at	KLHL21	glutamate-rich 1	9.64129	9.66716	9.9593	9.66111	9.26304	9.57215	9.28275	9.63108	0.0544025	0
11719032_a_at	FADS3	phosphoglucomutase 1	10.1595	10.0681	10.0188	10.0669	9.83433	9.83862	10.04	9.9886	0.0544028	0
11719733_a_at	SENP3	NADH dehydrogenase (ubiquinone) 1 beta subcomplex, 5, 16kDa	11.5432	11.6262	11.6164	11.3364	11.2444	11.3714	11.2008	11.4537	0.0544623	0
11719071_s_at	HSPA13	membrane protein, palmitoylated 1, 55kDa	10.1837	10.3113	10.4764	10.3614	10.1498	10.1969	10.0184	10.2288	0.054623	0
11716165_a_at	MGST3	zinc finger protein 319	6.76578	6.50178	6.78694	6.64139	6.89399	6.86428	6.91136	6.79369	0.0546319	1
11718787_at	NRGN	zinc binding alcohol dehydrogenase domain containing 2	8.37808	8.52396	8.60864	7.99708	8.03682	7.81437	7.95773	8.12802	0.0546839	0
11717111_a_at	REPIN1	SH3 domain containing ring finger 1	5.13599	5.31539	5.44266	5.08342	5.06312	5.04766	4.95429	4.94561	0.0546943	0
11715829_at	PLS3	ATPase, Ca++ transporting, plasma membrane 4	9.83337	9.77387	9.88051	9.81109	9.91541	9.85967	10.0716	10.0483	0.054713	0
11715333_s_at	NXNL2	syntaxin 1A (brain)	9.34878	9.28176	9.3335	9.09105	9.71991	9.65205	9.5414	9.27893	0.0547139	0
11716574_at	KDM3A	zinc finger protein 835	6.66076	6.40402	6.66609	6.6199	6.91664	6.77501	6.94509	6.62907	0.054827	0
11717519_a_at	PDXDC1	myosin IH	5.48516	5.59319	5.60664	5.53648	5.74717	5.61787	5.77609	5.60169	0.0548356	0
11717422_s_at	RBM8A	zinc finger protein 154	5.97047	6.14727	6.04607	5.88172	6.53195	6.45653	6.01078	6.38985	0.0548901	0
11717669_a_at	IWS1	---	5.29318	5.27283	5.34591	5.39517	5.27238	5.21666	5.27826	5.21756	0.0549504	0
11719334_a_at	RCBTB1	SMG1 homolog, phosphatidylinositol 3-kinase-related kinase pseudogene /// PI-3-kinase-r	9.20854	9.18684	8.61944	9.08697	9.55234	9.33042	9.67246	9.21657	0.0549613	0
11717118_a_at	P4HA2	DET1 and DDB1 associated 1	9.16083	9.07465	9.00668	9.38588	8.72869	8.77382	9.03349	9.00808	0.0549826	0
11718903_a_at	FILIP1L	phosphodiesterase 6D, cGMP-specific, rod, delta	10.4903	10.6576	10.5092	10.5567	10.3348	10.133	10.4765	10.4087	0.0550453	0
11715240_at	ZNF184	Rho guanine nucleotide exchange factor (GEF) 33	6.26268	6.22176	6.18885	5.98623	5.96931	6.06914	6.01203	5.78827	0.0550632	0
11718266_s_at	SMAD3	leucine rich repeat (in FLII) interacting protein 2	5.74185	6.00347	6.01899	5.77631	5.76174	5.74118	5.56112	5.61048	0.0551442	0
11718218_at	RAB22A	carboxypeptidase Z /// G protein-coupled receptor 78	6.79919	6.81807	6.54873	6.86015	6.98374	6.90257	7.02427	6.93577	0.0551703	0
11716989_s_at	LOC100505603 /// PNRC2	F-box and leucine-rich repeat protein 14	5.18105	5.55554	5.16296	5.01832	5.82665	5.60795	5.39809	5.49666	0.0551883	0
11717555_at	SETD7	pyruvate dehyrogenase phosphatase catalytic subunit 1	10.254	10.2792	10.6623	10.0059	9.43349	9.59278	10.0178	10.1165	0.0552065	0
11720463_x_at	F11R	small nucleolar RNA, H/ACA box 12	11.1791	11.5741	11.0358	11.6736	11.0914	10.7283	11.1098	10.6806	0.0552258	0
11719522_at	SEMA5A	CGRP receptor component	10.8131	10.775	10.7672	10.9296	11.0099	11.0271	10.9001	10.8668	0.0552633	0
11715574_a_at	KDELR2	leptin receptor	6.73442	6.62517	6.84263	6.44979	6.47722	6.47026	6.45069	6.28154	0.0553008	0
11716759_a_at	CASP4	tetratricopeptide repeat domain 32	8.74446	8.51033	8.58049	8.84107	8.45679	8.44819	8.44259	8.41494	0.0553366	0
11720545_at	ANGEL1	T cell receptor delta locus	5.54099	5.73688	4.99583	5.62418	6.0352	5.84677	6.37873	5.71789	0.0553977	0
11719006_at	ANKH	phosphodiesterase 6B, cGMP-specific, rod, beta	6.87208	7.46293	7.02565	6.60374	6.57843	6.21895	6.5119	6.57667	0.0554173	0
11718563_a_at	ANKRD10	crystallin, beta A1	5.28423	5.36759	5.24018	5.27997	5.31727	5.39954	5.48255	5.38732	0.0554334	0
11719038_a_at	ARAP1	ArfGAP with GTPase domain, ankyrin repeat and PH domain 6 /// ArfGAP with GTPase domain	10.989	10.4931	10.9507	10.8855	10.9602	11.2694	11.1747	11.2479	0.0555382	0
11717598_s_at	SMPD1	transcription elongation factor A (SII), 2	8.54026	8.29739	8.33645	8.49113	8.68463	8.54034	8.70323	8.48891	0.055548	1
11719279_x_at	ZNF444	G protein-coupled receptor 137B	9.0043	9.24076	9.22168	9.00161	8.77342	8.75702	8.82395	9.10707	0.0555487	0
11719050_a_at	BTN2A1	dedicator of cytokinesis 7	8.88218	8.78075	9.01483	8.64489	8.55427	8.76324	8.47864	8.57463	0.0555545	0
11719558_at	SYS1	hypothetical LOC727924 /// olfactory receptor, family 4, subfamily N, member 4	4.89089	4.78069	4.8464	4.84013	4.67215	4.76946	4.75325	4.81015	0.0555675	0
11718343_a_at	TUBGCP2	melanocortin 2 receptor accessory protein	5.40293	5.20262	5.11943	5.24705	5.43973	5.38704	5.52415	5.32839	0.0555682	0
11719549_a_at	RHOBTB1	leucine rich repeat containing 4	5.76056	5.97321	6.14706	5.602	6.09965	6.44109	6.04274	6.58418	0.05563	0
11716979_a_at	SLC35A4	transmembrane protein 175	6.69648	6.78097	6.46793	6.84355	6.96565	6.88408	6.95774	6.9569	0.0556488	0
11718415_x_at	NONO	zinc finger, FYVE domain containing 28	5.97378	5.9971	6.07778	5.80078	6.07032	6.46204	6.19593	6.66636	0.0556547	0
11717207_x_at	GOLGA2	Solute carrier family 1 (glutamate transporter), member 7	5.26751	5.05575	5.18467	5.45192	5.49664	5.4307	5.56296	5.43317	0.0556774	0
11719131_x_at	POLR3D	RAB12, member RAS oncogene family	7.67992	7.84324	7.6578	7.49616	7.99508	7.92742	7.77415	8.31879	0.0557722	0
11719538_at	BBOX1	postmeiotic segregation increased 2-like 5-like /// PMS2 postmeiotic segregation increa	9.94842	9.99304	9.99251	9.71613	9.98175	10.1601	10.2319	10.475	0.0558133	0
11720590_a_at	PHF21A	G protein-coupled receptor 120	4.70144	4.70634	4.63782	4.72047	4.72939	4.7393	4.82281	4.74387	0.0558442	0
11719356_at	FAM109B	chemokine (C-X-C motif) receptor 5	5.64178	5.59667	5.42151	5.72096	5.75676	5.8005	5.85424	5.70003	0.0558825	0
11715224_s_at	ACOXL	torsin family 3, member A	8.30184	8.41376	8.27429	8.33305	8.44225	8.49545	8.35874	8.41835	0.0559357	0
11720312_at	XRCC5	mitochondrial ribosomal protein L9	6.52916	6.24992	6.10396	6.5478	6.57696	6.74636	6.85428	6.53609	0.0559838	0
11718057_at	UTP11L	calcineurin binding protein 1	10.3461	10.0639	10.1025	10.0317	10.2977	10.2851	10.5091	10.3108	0.0559948	0
11717902_at	IER3IP1	hydroxyacyl-CoA dehydrogenase	9.72472	9.9843	9.74174	9.67088	9.67607	9.53101	9.60561	9.5045	0.0560185	0
11719582_at	RPP30	pyridoxal-dependent decarboxylase domain containing 1	8.35025	7.6672	8.34188	8.0085	8.37564	8.81652	8.51527	8.53809	0.056139	0
11716526_x_at	SPON2	osteoclast associated, immunoglobulin-like receptor	5.14194	4.97089	4.81053	5.02841	4.9284	4.68909	4.79562	4.68466	0.0562002	0
11716068_a_at	VAMP2	olfactory receptor, family 51, subfamily E, member 2	3.97356	3.92598	3.94858	4.06355	3.89363	3.88746	3.87094	3.9028	0.0563519	0
11716739_x_at	GRAMD1A	golgi-associated, gamma adaptin ear containing, ARF binding protein 3	9.86948	9.69868	9.81394	9.90803	10.1202	9.90019	10.0485	9.90095	0.0563621	0
11717504_a_at	CANT1	calcium/calmodulin-dependent protein kinase IG	6.29103	6.10122	6.13815	6.2045	6.33307	6.33246	6.31123	6.23764	0.0564767	0
11719820_s_at	CLN5	defender against cell death 1 pseudogene 1	7.34159	7.4035	7.0533	6.80274	7.67403	7.37324	7.41515	7.93801	0.0564851	0
11719989_s_at	SNX19	CD58 molecule	9.23401	9.4165	9.45319	9.34198	9.2692	9.24829	9.06762	9.23039	0.0565467	0
11717099_at	HIST1H2BK	protocadherin alpha 1 /// protocadherin alpha 10 /// protocadherin alpha 11 /// protoca	7.57124	7.92819	8.00599	7.75656	7.38338	7.5145	7.48787	7.72219	0.0565626	0
11718673_at	C9orf5	phosphoserine aminotransferase 1	13.0616	12.9968	12.9141	13.0138	12.6893	12.7175	12.9406	12.9048	0.0566084	0
11717371_a_at	CHD1L	phospholipase A2, group VII (platelet-activating factor acetylhydrolase, plasma)	4.84948	4.97971	4.86812	4.72552	4.70281	4.65139	4.80375	4.65139	0.0566705	0
11716731_a_at	SPSB3	transmembrane and coiled-coil domain family 3	6.51102	6.79602	6.66424	6.48556	6.24174	6.47279	6.3629	6.4956	0.0566758	0
11719568_s_at	KIAA2013	hypothetical LOC653513 /// phosphodiesterase 4D interacting protein	6.08144	6.35291	6.02454	6.12995	6.4533	6.2461	6.37535	6.3446	0.0568139	0
11715700_s_at	WDR6	solute carrier family 13 (sodium/sulfate symporters), member 1	4.25839	4.40438	4.30717	4.2282	4.20068	4.23968	4.15915	4.15667	0.0568152	0
11720844_at	N4BP1	GTP cyclohydrolase 1	9.32545	9.36316	9.63689	9.17668	9.02664	9.08605	8.80616	9.28652	0.0568378	0
11716313_x_at	MRPS21	ribosomal modification protein rimK-like family member A	6.09141	6.36662	6.54484	5.94496	5.62327	5.8707	5.98329	5.91624	0.0568595	0
11718582_a_at	PSMA1	UFM1-specific peptidase 2	7.89839	8.19307	8.20025	8.00528	7.75546	7.85026	7.37187	7.91395	0.0569046	0
11720192_at	NDUFAF4	carbonic anhydrase X	5.15429	5.12905	5.02846	5.07845	5.15689	5.15069	5.23499	5.17608	0.0569098	0
11719255_s_at	CDK19	abhydrolase domain containing 12	10.733	11.0337	10.8525	10.8171	10.631	10.5356	10.5577	10.8351	0.0569172	0
11720503_a_at	ALDH3A2	WAP four-disulfide core domain 8	4.47978	4.57852	4.45973	4.49679	4.6579	4.51633	4.60882	4.60272	0.0569404	1
11720324_a_at	POLR2F	ArfGAP with GTPase domain, ankyrin repeat and PH domain 5	10.2342	9.68328	10.1297	9.97836	10.1774	10.5369	10.2523	10.4844	0.0569517	0
11719477_a_at	FASTKD5	orosomucoid 1	4.55931	4.50811	4.56187	4.53322	4.5889	4.60519	4.56187	4.56259	0.0569687	0
11716921_a_at	CLEC11A	adaptor-related protein complex 2, alpha 2 subunit	10.1585	10.3198	10.2002	10.0718	10.0034	10.0136	10.1408	9.98669	0.0569737	0
11720169_at	MRPS16	sparc/osteonectin, cwcv and kazal-like domains proteoglycan (testican) 3	4.53177	4.47026	4.60403	4.52319	4.44271	4.50985	4.41881	4.42935	0.0570594	0
11719864_a_at	SMAGP	HRAS-like suppressor family, member 5	4.75585	4.58541	4.52031	4.6864	4.46593	4.46388	4.59235	4.38046	0.057086	0
11719778_s_at	FOXC1	patched 1	9.00459	9.17239	9.34064	8.7137	8.5137	8.71471	8.50968	8.91109	0.0571567	0
11718120_at	ATP6V1A	---	5.05463	4.83372	4.88961	4.84013	5.02493	5.06454	5.2333	4.9933	0.0571641	0
11718833_a_at	LOXL2	---	5.39359	5.45919	5.19644	4.82375	5.68	5.92535	5.3058	6.14668	0.057265	0
11718087_x_at	SHKBP1	YY1 transcription factor	9.87568	10.0219	10.1954	9.97936	9.68562	9.66084	9.7081	10.0124	0.0572707	0
11716659_a_at	HNRNPH3	serpin peptidase inhibitor, clade A (alpha-1 antiproteinase, antitrypsin), member 10	6.7638	6.54758	6.84226	6.75194	6.86442	6.91518	6.93813	6.92318	0.0572961	0
11718083_a_at	ATP2B4	pleckstrin and Sec7 domain containing 3	6.28084	6.74253	6.41888	6.69216	6.24149	6.02883	6.21266	6.3714	0.057303	0
11716724_x_at	DPY19L1	protein phosphatase 6, catalytic subunit	9.04108	9.51851	9.27507	9.17209	8.65076	8.95433	8.81212	9.17564	0.057353	0
11718764_at	COX5B	intersectin 1 (SH3 domain protein)	6.08633	6.08537	6.0052	6.09498	6.03313	5.95183	6.02204	6.00364	0.0573664	0
11718471_at	GLIS2	transmembrane protein 203	9.91142	9.94179	10.0156	9.9211	9.87114	9.92491	9.75856	9.76258	0.0574027	0
11720960_a_at	NBAS	family with sequence similarity 71, member B	4.85551	4.85306	4.84302	4.7794	4.74762	4.74729	4.77049	4.82496	0.0574095	0
11719724_at	CCDC93	cordon-bleu homolog (mouse)	5.53969	5.70843	6.17845	5.55922	6.20686	6.73267	5.84369	6.56411	0.0574397	0
11718369_a_at	GALNT14	transmembrane protein 104	9.32686	9.60538	9.43872	9.541	9.29908	9.18199	9.29752	9.40588	0.0575074	0
11715466_at	ARHGDIB	tripartite motif-containing 17	6.92585	7.07578	6.86416	7.13464	7.26783	7.25276	7.02112	7.304	0.057511	0
11717075_a_at	ZFAND6	cystatin S	6.76365	6.6355	6.6757	6.7977	6.97294	6.78449	7.2033	6.91269	0.057525	0
11716590_s_at	BTBD1	Fanconi anemia, complementation group A	10.1007	9.96863	9.92255	9.97888	10.2413	10.2433	10.1587	9.99797	0.0575708	0
11719591_s_at	GLTP	tripartite motif-containing 63	6.19731	6.06458	6.09722	6.21298	6.28212	6.3178	6.43987	6.17311	0.0575727	0
11720646_at	SPTLC2	CMT1A duplicated region transcript 1	8.43368	8.11948	8.29432	8.31129	8.41362	8.72711	8.53991	8.40862	0.0576121	1
11719002_at	KDELR3	mannosidase, alpha, class 2C, member 1	10.036	9.78969	9.88135	9.84819	10.032	10.203	10.1009	9.93835	0.0577252	0
11717917_a_at	WFDC2	gametogenetin binding protein 2	5.34584	5.31242	5.41185	5.14986	5.37277	5.48772	5.49927	5.49654	0.0577604	0
11717768_at	PDE6G	MDS1 and EVI1 complex locus	4.31385	4.23152	4.27852	4.33252	4.55512	4.52871	4.37079	4.33463	0.05777	0
11718835_x_at	PELP1	olfactory receptor, family 8, subfamily K, member 5	3.95877	3.85592	3.96807	3.97618	4.05039	4.05171	3.95489	4.05011	0.0578471	0
11715988_x_at	ATP5G1	Solute carrier family 25, member 42	6.06598	5.99729	5.96235	5.87202	6.13629	6.0639	6.17344	6.02218	0.0579009	0
11717133_a_at	MAFG	ubiquitin specific peptidase 42	6.40599	6.27698	6.30963	6.38979	6.63723	6.46484	6.82225	6.45322	0.0579896	0
11718131_a_at	OLFM4	WW domain containing E3 ubiquitin protein ligase 2	7.96656	7.95338	7.98217	8.0756	8.35542	8.19672	8.07531	8.08837	0.0580283	0
11718233_a_at	PRPF4B	mutS homolog 5 (E. coli)	9.96868	10.2006	10.0673	10.0095	10.1346	10.1521	10.3421	10.2887	0.0580486	0
11718968_a_at	DDX6	WAP four-disulfide core domain 10B	5.43547	5.9645	5.2699	5.66367	5.73909	5.94031	6.44466	6.23872	0.0581139	0
11718492_at	SLC1A2	tweety homolog 1 (Drosophila)	6.3971	6.334	6.28357	6.50536	6.58356	6.43735	6.80627	6.57298	0.0581399	0
11718810_at	PRKCH	macrophage stimulating 1 receptor (c-met-related tyrosine kinase)	9.96402	9.52605	9.73348	9.78392	10.0221	10.1311	10.0285	9.86179	0.0582089	0
11716629_at	IER5	sperm associated antigen 9	5.31199	5.73767	5.40975	5.19884	5.87419	5.8396	5.58351	5.68811	0.0582207	0
11716851_at	IMPAD1	sex hormone-binding globulin	8.25581	8.26417	8.40121	8.41026	8.43976	8.57202	8.40143	8.70046	0.0582521	1
11717269_a_at	FPGS	aldehyde dehydrogenase 1 family, member A2	5.11536	4.9697	5.01929	4.9506	5.15705	5.27134	5.18297	5.03133	0.0583072	1
11718323_at	ACAP2	dedicator of cytokinesis 4	7.50868	7.28159	7.54229	7.67676	7.60458	7.82751	7.75914	7.75494	0.0583457	0
11716506_s_at	CUL3	formin homology 2 domain containing 3	10.3252	10.1988	10.2034	10.5231	10.5084	10.4963	10.5729	10.5562	0.0585181	0
11717944_at	FNBP4	RNA binding motif protein 28	9.00613	8.88937	8.6218	8.92963	9.48132	9.18761	9.3537	8.89365	0.0585223	0
11715684_a_at	PPA1	nuclear receptor subfamily 4, group A, member 3	9.37058	9.30051	9.39452	9.84377	8.18722	8.19257	8.95878	9.32925	0.0585469	0
11719010_at	TMEM99	filaggrin	5.157	5.05949	5.1602	5.12807	5.17553	5.42524	5.22907	5.28429	0.0585697	0
11716993_a_at	CSF1R	sorting nexin 7	9.34124	9.18753	9.38929	9.3104	9.09773	8.9525	8.96103	9.29865	0.0586055	0
11716476_a_at	LARP1	chromosome 11 open reading frame 17	4.67534	4.76569	4.72501	4.73701	4.77661	4.78241	4.78988	4.77542	0.0586167	0
11715870_a_at	UFD1L	matrix metallopeptidase 16 (membrane-inserted)	5.05201	5.10149	5.00281	4.93149	5.10149	5.17453	5.17694	5.06615	0.0586277	0
11717841_at	ETNK1	hepatoma derived growth factor-like 1	8.02394	7.68378	7.83789	8.16149	8.24893	8.11648	8.41393	8.13674	0.0586281	1
11717975_a_at	METTL3	mitogen-activated protein kinase kinase kinase 13	8.49651	8.44762	8.16845	8.48379	8.49974	8.71744	8.63247	8.63167	0.0586362	0
11715732_at	PSMB3	protein kinase (cAMP-dependent, catalytic) inhibitor beta	5.82063	6.07458	6.33261	6.03588	5.4603	5.39539	5.94217	5.84052	0.0586384	0
11719926_s_at	RBM12	methyltransferase like 13	10.426	10.7912	10.7021	10.4553	10.4388	10.2609	10.2272	10.415	0.0586454	0
11716603_a_at	KBTBD2	WD repeat domain, phosphoinositide interacting 1	8.74435	8.96309	8.91479	8.82874	8.16843	8.37094	8.57217	8.79832	0.0586486	0
11717035_s_at	KIAA0141	POU class 4 homeobox 2	4.22753	4.14961	4.15069	4.12849	4.08588	4.08402	4.14751	4.01935	0.0586575	0
11717510_a_at	EXOSC10	similar to D-dopachrome tautomerase	6.90318	7.23828	7.29363	7.01654	7.31678	7.38372	7.31296	7.48192	0.0586998	0
11719868_a_at	MYCN	interleukin 32	10.8466	11.2628	10.5603	10.8576	10.7251	10.1382	10.5771	10.1495	0.0587133	0
11717762_a_at	CPVL	V-set domain containing T cell activation inhibitor 1	4.5447	4.53482	4.55989	4.71104	4.46817	4.53448	4.37679	4.47382	0.0587567	0
11715520_at	MLEC	small nuclear ribonucleoprotein polypeptide N	6.55415	6.84365	6.77637	6.27874	6.9261	7.24281	6.93954	6.83244	0.0588369	0
11715414_x_at	COL3A1	eukaryotic translation initiation factor 3, subunit K	7.37932	7.1406	7.3124	7.31478	7.46086	7.35286	7.47972	7.434	0.0588982	0
11719682_s_at	NSA2	arachidonate lipoxygenase 3	5.99696	5.82707	5.79477	6.05978	6.25367	6.15689	6.22912	5.93832	0.0589327	0
11716079_a_at	CALCOCO1	RAN binding protein 10	5.97372	5.8299	5.76517	6.11674	6.17451	6.06465	6.15079	6.18843	0.0589693	0
11719684_a_at	NTS	intersectin 1 (SH3 domain protein)	11.4878	11.6533	11.5248	11.3371	11.1693	11.2902	11.202	11.47	0.0590342	0
11718045_s_at	RAB11B	acyl-CoA synthetase short-chain family member 1	6.50302	6.23251	6.45425	6.50691	6.16674	6.15697	6.38875	5.97328	0.0590413	0
11717672_s_at	ENPP2	tumor protein p53 binding protein 1	9.75068	9.78568	9.91084	9.56768	9.41638	9.62443	9.5692	9.58858	0.0590418	1
11717170_x_at	TRPC4AP	alkB, alkylation repair homolog 3 (E. coli)	8.9551	9.07548	9.00244	8.95	8.98019	8.85228	8.72608	8.70537	0.0591348	0
11716616_a_at	REEP5	EGF-like-domain, multiple 8 /// palmitoyl-protein thioesterase 2	8.83672	8.88087	8.84048	8.79021	8.81362	8.79638	8.71477	8.75167	0.0591442	0
11718205_a_at	TOE1	cholinergic receptor, nicotinic, alpha 2 (neuronal)	5.71012	5.47146	5.57014	5.68745	5.79343	5.72774	5.94264	5.69777	0.0591701	0
11718625_a_at	DGUOK	solute carrier family 30 (zinc transporter), member 1	9.77901	10.0464	9.75166	9.62033	9.5582	9.44148	9.66243	9.52534	0.0591728	1
11719671_a_at	RCAN2	sirtuin 6	9.1404	9.26346	9.3511	9.40668	9.1715	9.20226	9.03499	9.08193	0.0591783	0
11720965_at	DCK	Carbonic anhydrase VI	4.73888	4.80848	4.61026	4.77555	4.58505	4.53289	4.71615	4.5032	0.0592251	1
11720001_x_at	SYNJ2BP	dihydrofolate reductase-like 1	5.82083	5.84125	5.79034	5.95938	5.74922	5.62475	5.8267	5.6249	0.0592527	0
11720594_a_at	DLG3	coiled-coil domain containing 150	5.03267	4.9905	5.22437	5.27439	5.42818	5.52164	5.39283	5.15507	0.05926	0
11719080_a_at	CDC5L	chromosome 2 open reading frame 43	8.38265	8.57458	8.37908	8.50871	8.39153	8.25932	8.30565	8.33943	0.0592728	0
11717926_a_at	FOXK2	NMD3 homolog (S. cerevisiae)	8.15468	8.26348	8.29624	8.12854	8.14252	8.13744	7.91698	7.94441	0.0593202	0
11718628_a_at	BOK	acid phosphatase, testicular	7.08017	6.95095	7.0123	6.88992	7.06547	7.03258	7.22824	7.19296	0.0593238	0
11716855_a_at	COPG	peroxisome proliferator-activated receptor gamma, coactivator 1 beta	7.05308	6.45179	6.95864	7.18054	7.42883	7.34678	7.44052	7.27141	0.0593736	0
11719257_s_at	LRP6	mitogen-activated protein kinase kinase 6	8.08409	8.38127	8.0961	8.0318	7.70052	7.79111	8.01277	8.03194	0.0593921	0
11716440_s_at	USO1	ral guanine nucleotide dissociation stimulator-like 1	6.94528	7.25612	7.33804	6.99753	6.80602	6.87133	6.85459	6.8835	0.0594027	0
11718797_a_at	PAQR4	TAF12 RNA polymerase II, TATA box binding protein (TBP)-associated factor, 20kDa	10.8972	10.9416	10.9923	11.0662	11.1232	11.0764	11.0448	11.062	0.0594032	0
11720788_at	ASF1A	roundabout, axon guidance receptor, homolog 3 (Drosophila)	6.94104	7.13978	6.98908	7.1269	7.02985	6.79838	6.87577	6.83025	0.059412	0
11716631_s_at	SERPINB2	Ras and Rab interactor 1	10.1599	9.96274	10.1798	10.2349	10.389	10.2621	10.2524	10.3043	0.059439	0
11715648_x_at	ADIPOR1	REX2, RNA exonuclease 2 homolog (S. cerevisiae)	12.2488	12.4935	12.3789	12.3432	12.1444	12.2901	12.1688	12.2701	0.0594467	0
11716350_a_at	HSPE1	DEAD (Asp-Glu-Ala-Asp) box polypeptide 27	11.6398	11.6107	11.7104	11.5821	11.9253	11.7929	11.798	11.6533	0.0595106	0
11718153_a_at	HEPH	YLP motif containing 1	11.41	11.2822	11.571	11.3377	11.5277	11.6	11.5489	11.6333	0.0595722	0
11718185_a_at	FCHSD2	glycosyltransferase 25 domain containing 2	9.55154	9.92779	9.43856	9.27925	9.10356	9.06503	9.39978	9.061	0.059575	0
11717534_a_at	C19orf6	spastin	10.2163	10.3846	10.3921	9.92915	9.90968	9.87448	9.90243	9.97697	0.0595788	0
11717542_a_at	NFKB1	D-dopachrome tautomerase-like	8.73088	8.49831	8.06712	8.4774	8.98224	8.82705	8.92756	8.60679	0.0595984	0
11717663_a_at	KLHL12	chromosome 16 open reading frame 45	8.69621	8.77377	9.13584	8.73298	8.18172	8.58278	8.46252	8.70592	0.0596385	0
11719840_at	PHLDA3	ribonuclease, RNase A family, 2 (liver, eosinophil-derived neurotoxin) pseudogene /// r	5.02737	4.76569	4.85825	5.01499	5.0729	5.14214	5.18643	4.99412	0.0596507	0
11715998_s_at	CAB39	protocadherin gamma subfamily A, 1	4.22231	4.33265	4.15965	4.31362	4.37847	4.35722	4.32267	4.42629	0.0596509	0
11716868_at	UTP18	Jerky homolog-like (mouse)	5.71336	5.61553	5.50044	5.62582	5.72919	5.74156	5.74425	5.75339	0.0597093	0
11719238_a_at	EFTUD1	receptor accessory protein 5	9.66898	9.92293	9.95784	9.56624	9.44938	9.51005	9.4087	9.66198	0.0597166	0
11716184_s_at	ALCAM	eomesodermin	4.6121	4.70431	4.52005	4.64151	4.81432	4.84813	4.70224	4.66077	0.0597358	0
11717900_at	ASF1B	ADP-ribosylation factor-like 6	8.28967	8.11455	8.34543	7.76525	7.72796	7.84498	7.65243	7.80094	0.059736	0
11719433_at	HECA	NUAK family, SNF1-like kinase, 1	9.12265	9.10515	9.52171	8.97505	8.51806	8.86895	8.69592	9.08003	0.0597397	0
11716777_s_at	EPS8L2	chromosome 1 open reading frame 92	6.1716	6.11558	5.9956	6.23527	6.43507	6.12315	6.41661	6.50958	0.0598221	0
11718863_at	SEC63	X-ray repair complementing defective repair in Chinese hamster cells 4	8.5091	8.54433	8.65988	8.46504	8.26538	8.33879	7.97184	8.45017	0.0599031	0
11719681_a_at	TNFRSF10B	family with sequence similarity 65, member C	6.35203	6.13849	6.06309	6.32441	6.32052	6.3705	6.70012	6.52008	0.0599049	0
11715561_s_at	SCD	sterile alpha motif and leucine zipper containing kinase AZK	7.86401	7.98188	8.00212	7.52166	8.36312	8.2219	8.18249	7.93504	0.0599325	0
11717412_x_at	ANO6	---	4.73051	4.58152	4.62742	4.59015	4.83924	4.99536	4.78582	4.66969	0.0599935	0
11719096_at	CYB5B	histone cluster 1, H2al	11.5983	11.9223	11.6543	11.7836	11.714	11.4747	11.3877	11.2726	0.0600186	0
11716660_at	GRAMD4	dual specificity phosphatase 3	9.24869	9.32029	9.28873	9.01443	8.95028	9.1384	8.99198	9.00496	0.0600254	0
11715558_a_at	TMEM59	secretogranin III	4.72565	4.76569	4.66657	4.68223	4.80549	4.94496	4.73778	4.83776	0.0600338	0
11718258_at	ANKRD27	potassium voltage-gated channel, subfamily H (eag-related), member 2	7.46839	7.69549	7.73165	7.60971	7.35504	6.97473	7.29976	7.54444	0.060087	0
11716654_a_at	EML4	CTD (carboxy-terminal domain, RNA polymerase II, polypeptide A) small phosphatase-like	10.8298	10.8131	10.9219	10.8295	10.5383	10.5836	10.7032	10.8303	0.0601259	0
11716703_a_at	PRKACB	serrate RNA effector molecule homolog (Arabidopsis)	8.74384	8.40435	8.38709	8.4243	8.86064	8.8635	8.79608	8.52346	0.0601431	0
11716428_a_at	PMF1	zinc finger, AN1-type domain 6	10.1817	10.4685	10.5568	10.1372	9.80591	10.1234	10.083	10.1166	0.0601651	0
11716361_a_at	FAF1	chitinase 3-like 2	4.49997	4.6031	4.53459	4.4493	4.25877	4.46978	4.41854	4.41126	0.060223	0
11717521_x_at	PTTG1 /// PTTG3P	TSC22 domain family, member 3	7.86855	7.92346	7.60258	7.6328	7.49371	7.56643	7.63918	7.40201	0.0602357	0
11717586_a_at	SCAP	chondroitin sulfate proteoglycan 5 (neuroglycan C)	8.58471	9.17986	9.02969	8.53533	8.23868	8.39366	8.32739	8.56649	0.0602367	0
11719546_at	GOLGA1	apoptotic chromatin condensation inducer 1	11.3102	11.132	11.4495	11.2459	11.4084	11.5687	11.4248	11.4813	0.0602996	0
11718518_at	KCMF1	zinc finger, FYVE domain containing 27	8.4661	8.88923	8.56627	8.57289	8.48092	8.32784	8.13689	8.43608	0.0603114	0
11717736_a_at	ZCCHC24	carbonic anhydrase I	4.64907	4.7043	4.77403	4.69162	4.89426	4.98628	4.73659	5.12348	0.0603565	0
11719402_a_at	RAP2A	tropomyosin 3	9.87799	10.3167	9.93002	9.76046	10.3713	10.2856	10.1053	10.6411	0.0603614	0
11715814_a_at	TRAP1	calcium binding protein 4	5.57772	5.56075	5.58445	5.54187	5.61566	5.64837	5.65052	5.56756	0.0603824	0
11717012_s_at	VAMP8	abl-interactor 1	8.45799	8.61836	8.72452	8.56809	8.24057	8.47902	8.32849	8.523	0.0604211	0
11716092_x_at	CKS1B	ubiquitously transcribed tetratricopeptide repeat gene, Y-linked	4.21234	4.20839	4.16016	4.03329	4.33505	4.31048	4.20535	4.24783	0.060447	0
11718949_a_at	MPP5	chloride channel 4	8.51398	8.50861	8.90881	8.62582	8.19517	8.39539	8.18433	8.57031	0.0604712	0
11717852_at	NAGLU	chemokine (C-X-C motif) receptor 4	4.60904	4.4315	4.56886	4.50449	4.70807	5.28475	4.70218	5.18464	0.0605298	0
11716294_a_at	CARS	scaffold attachment factor B	6.90655	6.73686	6.39929	6.78433	7.16126	7.05203	6.954	6.88169	0.0605352	0
11718729_at	CCDC97	aminoadipate-semialdehyde synthase	5.77602	5.29871	5.37481	5.31307	5.02045	4.93817	5.11941	5.34541	0.0606038	0
11720080_at	NTRK2	glycoprotein M6A	5.39879	5.54284	5.37374	5.41267	5.36359	5.22233	5.38306	5.21687	0.0606519	0
11717952_at	ZDHHC18	aquaporin 6, kidney specific	5.5021	5.52882	5.36289	5.63862	5.8153	5.56024	5.67578	5.69273	0.0606899	0
11718664_a_at	SLC35B2	ribosomal protein L7a	13.7995	13.7493	13.7921	13.8141	13.8424	13.8561	13.7927	13.8478	0.0607008	0
11718200_at	KPNA3	SRY (sex determining region Y)-box 11	4.42579	4.3024	4.42074	4.50915	4.66657	4.51784	4.54045	4.47698	0.0607462	0
11716797_s_at	LBR	dual oxidase maturation factor 1	6.261	6.21374	6.35531	6.23614	6.19774	6.07213	6.17178	6.21419	0.0607489	1
11721152_a_at	STK3	solute carrier family 2 (facilitated glucose transporter), member 14 /// solute carrier	7.08635	7.25544	6.78281	7.1372	7.40937	7.15326	7.63367	7.36372	0.0607597	0
11716357_a_at	AHSG	chromosome 17 open reading frame 105	4.56054	4.8376	4.65878	4.67374	4.3889	4.56498	4.61523	4.32395	0.0607653	0
11720127_s_at	ITPKC	supervillin pseudogene	5.9792	6.01391	5.76355	5.88315	6.00119	6.05087	6.17343	6.05458	0.0607727	1
11719512_s_at	PHC1	suppressor of cytokine signaling 1	7.58492	7.52533	7.61397	7.84585	7.85615	7.81832	8.01314	7.732	0.0608936	0
11717176_at	SNX27	toll-like receptor 4	6.14437	6.02159	5.94553	6.25077	6.33435	6.30298	6.24935	6.23386	0.0608959	0
11717520_a_at	PDXDC1	RNA binding motif protein 24	9.40577	9.35653	9.49796	9.47435	9.3913	9.16517	9.26446	9.00918	0.0609171	0
11716207_s_at	GLUD1 /// GLUD2	SET domain, bifurcated 1	10.6794	10.6561	10.5532	10.5539	10.8365	10.6669	10.7018	10.701	0.060933	0
11716167_a_at	MX1	small nuclear ribonucleoprotein 35kDa (U11/U12)	5.49824	5.07451	5.42356	5.38992	5.64701	5.5433	5.55662	5.68881	0.0609359	0
11717283_a_at	ASAP1	myogenic differentiation 1	5.6937	5.65429	5.45597	5.75527	5.8861	5.78656	5.82743	5.78657	0.060954	0
11718042_at	MED17	tripartite motif-containing 36	7.7466	7.5418	7.55765	7.73265	7.83138	7.78069	7.85186	7.72965	0.0609579	0
11716982_at	C3orf26	G protein-coupled receptor 120	5.39777	5.36354	5.33213	5.41748	5.41529	5.42301	5.43754	5.44671	0.06096	0
11718047_a_at	ITPK1	oculocerebrorenal syndrome of Lowe	8.8444	8.78467	8.81903	8.77175	8.69543	8.74313	8.79977	8.72308	0.0609915	1
11717040_at	MTMR4	solute carrier family 39 (metal ion transporter), member 11	10.1076	10.4354	10.62	10.441	9.78348	9.86933	9.85493	10.4093	0.0609936	0
11717711_s_at	MTFP1 /// SEC14L2	zinc finger, MYND-type containing 8	5.92401	6.08038	5.89865	5.81832	6.0354	6.33796	6.45486	6.88552	0.0609982	0
11716240_at	RAB6A	VENT homeobox homolog (Xenopus laevis)	6.64605	6.62332	6.49806	6.75164	6.80641	6.75481	6.75963	6.79289	0.0610702	0
11717009_s_at	MCFD2	pleckstrin homology domain containing, family A (phosphoinositide binding specific) mem	7.58994	7.22559	7.39559	7.66056	7.7925	7.66198	7.83785	7.67786	0.0610707	0
11718584_a_at	SAP30BP	potassium inwardly-rectifying channel, subfamily J, member 8	5.22696	5.20854	5.26806	5.29247	5.1243	5.21629	5.21988	5.12945	0.0610899	0
11717285_a_at	WASL	solute carrier family 13 (sodium/sulfate symporters), member 4	7.6403	7.34509	7.23967	7.36093	7.86161	7.63515	7.90952	7.44962	0.0611549	0
11715132_x_at	HIST1H2BH	frizzled homolog 7 (Drosophila)	7.52561	7.34037	7.51511	7.32079	7.30991	7.17203	7.36289	7.09356	0.0611785	0
11719505_x_at	DHX36	phosphoglycerate kinase 1	13.239	13.0827	13.1821	13.0305	12.8576	12.9087	13.0557	13.0644	0.0612176	0
11716963_a_at	PPM1F	chromosome 2 open reading frame 60	7.75867	7.56726	7.61456	7.46868	7.89434	7.97197	7.65766	7.74633	0.061224	0
11718361_at	COIL	acetyl-CoA acetyltransferase 2	12.521	12.6992	12.3924	12.334	12.1594	12.2528	12.3197	12.312	0.0612557	0
11717284_a_at	WASL	solute carrier family 15 (oligopeptide transporter), member 1	4.13683	4.05612	4.00926	4.01551	3.95375	3.96171	4.01344	3.82702	0.0612679	0
11718176_at	B3GNT9	furry homolog (Drosophila)	4.80291	4.95836	4.7212	4.74202	4.64865	4.61556	4.69256	4.66114	0.0613222	0
11717046_at	C11orf95	hypothetic protein	4.09511	4.12192	3.95297	4.04987	4.19663	4.15845	4.16587	4.11268	0.0613604	0
11720019_x_at	RTEL1	phosphodiesterase 5A, cGMP-specific	6.62614	6.36662	6.80582	6.42539	6.67155	6.92731	6.80112	7.17752	0.061382	0
11716396_a_at	C10orf26	calponin 1, basic, smooth muscle	7.50081	7.34894	7.44061	7.60232	7.60441	7.53395	7.71844	7.65384	0.0614669	0
11719344_a_at	ATF3	mitofusin 2	10.2834	10.0933	10.1243	10.1912	10.0171	10.046	10.1349	10.0135	0.0614894	0
11720294_a_at	PPAP2C	tensin 1	5.9211	6.01122	5.84637	5.90687	6.02061	5.96668	6.06813	6.01399	0.0615193	0
11719444_s_at	PTPRZ1	carboxypeptidase X (M14 family), member 2	5.76986	5.83844	5.72488	5.64817	5.84156	5.81589	5.86553	5.90313	0.0615283	0
11718645_a_at	OSBPL8	coiled-coil domain containing 163, pseudogene	7.97732	7.99442	7.96736	8.20182	7.92949	7.76071	7.94688	7.84905	0.0615346	0
11716029_a_at	NDUFB9	thromboxane A synthase 1 (platelet)	4.81076	4.44265	4.66035	4.69041	4.91237	4.82282	4.89852	4.83776	0.0615571	0
11717480_a_at	FKBP10	deleted in lung and esophageal cancer 1	4.41276	4.45457	4.21777	4.37906	4.51054	4.4766	4.52145	4.54296	0.0615663	0
11717597_x_at	GNAS	interleukin 11	7.44153	7.04199	7.24258	7.47448	7.66627	7.48456	7.75506	7.45372	0.0615822	0
11717629_at	KIAA1279	tweety homolog 1 (Drosophila)	7.50943	7.28966	7.44124	7.4049	7.48666	7.52321	7.72341	7.55377	0.0616278	0
11717774_a_at	PLEKHB1	v-ets erythroblastosis virus E26 oncogene homolog (avian)	4.92178	5.07122	4.91718	4.96147	4.92574	4.87435	4.8361	4.72971	0.0616323	0
11720767_s_at	METTL9	synovial sarcoma, X breakpoint 3	4.49637	4.5413	4.51843	4.41661	4.40344	4.4014	4.35989	4.47512	0.061688	0
11720854_a_at	NFIA	carbohydrate sulfotransferase 10	8.326	8.38545	8.43899	8.41713	8.51691	8.50298	8.43777	8.42192	0.0617051	0
11715418_x_at	SKP1	FLJ33360 protein	5.0741	5.16631	5.09032	5.16844	4.92719	5.0437	5.02681	5.09579	0.0617064	0
11719345_at	UBTD1	de-etiolated homolog 1 (Arabidopsis)	8.59375	8.67979	8.7993	8.25768	8.25724	8.42082	7.85577	8.26086	0.0617074	0
11720465_a_at	SKIV2L2	zinc finger protein 90 /// zinc finger protein 93	5.76549	5.75126	5.86094	5.7455	5.88387	5.9403	5.80496	5.8534	0.0617594	0
11720711_a_at	NEURL4	chorionic gonadotropin, beta polypeptide 1	4.63731	4.75164	4.62696	4.66452	4.62744	4.48634	4.62248	4.52285	0.0617792	0
11716908_a_at	RNASET2	chemokine (C-C motif) ligand 25	6.33489	6.23804	6.27264	6.43999	6.50835	6.33637	6.57651	6.48307	0.061824	0
11716192_a_at	SETD2	ELAV (embryonic lethal, abnormal vision, Drosophila)-like 2 (Hu antigen B)	4.03023	4.01901	4.02985	3.99638	4.13622	4.13683	4.06449	4.03279	0.0618861	0
11718427_s_at	HSDL2	Scm-like with four mbt domains 2	9.44429	9.27563	8.85231	9.33511	9.61068	9.53331	9.71744	9.49244	0.0618945	0
11716997_x_at	TSPAN4	poly(rC) binding protein 2	10.0234	10.304	9.84601	9.56178	10.5123	10.283	10.3835	10.3034	0.0618993	0
11719265_a_at	MLPH	adaptor-related protein complex 4, mu 1 subunit	9.15199	9.21081	8.85494	9.08791	8.69549	8.93191	8.95985	8.79769	0.0619158	0
11718750_a_at	SPG11	regulator of G-protein signaling 5	5.8838	6.09667	6.35278	6.01778	5.63844	5.67322	5.63139	6.07378	0.061992	0
11716601_a_at	KBTBD2	regulatory factor X, 4 (influences HLA class II expression)	4.74304	4.7314	4.74496	4.73352	4.51649	4.63697	4.71996	4.56009	0.0620184	0
11718010_at	SLC25A22	stromal antigen 3 /// stromal antigen 3-like 1 /// stromal antigen 3-like 2 /// stromal	10.3962	10.4097	10.1718	10.1678	10.5167	10.4412	10.6126	10.3673	0.0620563	0
11719431_a_at	TMC6	chromosome 10 open reading frame 92	6.60336	6.85303	6.57866	6.68071	6.61073	6.44535	6.50635	6.45699	0.0620873	0
11715957_s_at	PEPD	adrenergic, alpha-2A-, receptor	4.18086	4.24794	4.14797	4.05623	4.04127	4.05834	4.10639	3.96427	0.06209	0
11717177_a_at	SNX27	chromosome 19 open reading frame 45	5.96236	6.04913	6.21559	6.21963	5.96866	5.72798	6.03539	5.86944	0.0620933	0
11718199_at	KPNA3	protein phosphatase 1, regulatory (inhibitor) subunit 12B	7.13018	7.16144	6.79651	6.91936	7.33333	7.12892	7.29286	7.21955	0.0622034	0
11720382_at	STX6	adipocyte-specific adhesion molecule	9.26311	9.44246	9.12228	9.52049	9.85713	9.71985	9.85707	9.33641	0.062217	0
11719415_a_at	YES1	tumor susceptibility gene 101	10.9098	10.7453	10.9502	10.8574	10.6112	10.7633	10.7317	10.8019	0.0622299	0
11720460_x_at	F11R	glutamate receptor, ionotropic, delta 2	4.67945	4.78491	4.62028	4.80988	4.86003	4.8786	4.93345	4.75633	0.0622331	0
11718014_a_at	CELA2B	allograft inflammatory factor 1	6.16605	6.06017	6.27462	6.45838	6.51442	6.47632	6.52224	6.39713	0.0622459	0
11716147_s_at	CHMP7	adenylate cyclase 9	8.0132	8.54888	8.41391	8.27447	7.49587	7.74398	8.26397	7.89786	0.0622702	0
11716709_s_at	DDR1	thromboxane A2 receptor	8.71829	8.84535	8.95181	9.05378	8.71362	8.51926	8.59657	8.83174	0.0622756	0
11718971_x_at	CD46	phosphodiesterase 1B, calmodulin-dependent	6.39944	6.39295	6.25155	6.39468	6.62189	6.53091	6.76962	6.39315	0.0622963	0
11716860_at	PIAS3	aldo-keto reductase family 7-like	5.34441	5.47595	5.35754	5.52242	5.3369	5.26008	5.25196	5.35835	0.0623267	0
11716170_at	LMNB2	hypothetical protein FLJ39061	5.53835	5.50029	5.59495	5.67831	5.70816	5.64866	5.68135	5.70533	0.0623357	0
11720291_s_at	IQCE	early growth response 1	6.04158	7.9251	6.2189	7.75447	8.74378	7.37305	9.06596	8.50861	0.062413	0
11717662_a_at	FAM38A	major histocompatibility complex, class II, DQ alpha 1	4.67324	4.53332	4.60001	4.72687	4.76444	4.71641	4.80525	4.71641	0.0624152	0
11720234_at	RHOBTB2	vacuolar protein sorting 53 homolog (S. cerevisiae)	4.70685	4.77995	5.14124	4.55191	5.25555	5.17646	4.92253	5.22561	0.0624184	0
11716854_s_at	IMPAD1	BCL2-associated X protein	8.84499	8.85878	8.98837	8.76368	9.23602	9.01156	9.05873	8.91595	0.0624619	1
11718125_a_at	AIMP1	acylphosphatase 2, muscle type	7.86448	7.95427	7.86576	7.55578	7.4915	7.71406	7.3631	7.61082	0.0624685	0
11719982_a_at	INPP5A	sorting nexin 29	6.76896	6.93412	6.81379	6.9281	6.72036	6.6076	6.83397	6.71472	0.0624794	1
11719714_at	PPM1B	OTU domain containing 3	5.64255	5.6816	5.77115	5.4396	5.55453	5.41665	5.2137	5.4395	0.062481	0
11717161_at	RRAS	zinc finger protein 660	5.19829	5.17738	5.20106	5.1715	5.19731	5.38224	5.35188	5.46944	0.0624953	0
11719535_a_at	AP3M2	tissue factor pathway inhibitor 2	7.73772	7.68964	7.97907	7.46769	8.04843	8.52741	7.81842	8.17924	0.0624976	0
11716425_s_at	PCDHGA1 /// PCDHGA10 /// PCDHGA11 /// PCDHGA12 /// PCDHGA2 /// PCDHGA3 /// PCDHGA4 /// PCDHGA5 /// PCDHGA6 /// PCDHGA7 /// PCDHGA8 /// PCDHGA9 /// PCDHGB1 /// PCDHGB2 /// PCDHGB3 /// PCDHGB4 /// PCDHGB5 /// PCDHGB6 /// PCDHGB7 /// PCDHGC3 /// PCDHGC4 /// PCDHGC5	family with sequence similarity 54, member B	7.77186	8.18352	7.99668	8.06792	7.66981	7.79796	7.5302	7.92019	0.0625319	0
11719138_at	C20orf72	collagen, type IV, alpha 1	9.04967	9.24034	9.60848	9.17512	8.69896	9.00998	8.67153	9.15385	0.0625819	0
11717457_a_at	NLGN2	acyl-CoA wax alcohol acyltransferase 2	4.6741	4.65514	4.50566	4.61609	4.51923	4.47323	4.51678	4.51908	0.0626014	0
11717098_a_at	RPA2	plasminogen activator, tissue	6.67774	6.67233	6.93942	6.67041	6.15227	6.28939	6.47833	6.70538	0.0626384	0
11720315_x_at	ATP6V0B	keratin 18 pseudogene	4.83203	4.74099	4.66823	4.88513	4.95	4.8823	5.13345	4.87314	0.0626567	0
11716508_at	CUL3	---	6.94202	6.85486	6.78979	6.87837	6.84554	6.67577	6.77679	6.7279	0.0626712	0
11716426_x_at	PCDHGA1 /// PCDHGA10 /// PCDHGA11 /// PCDHGA12 /// PCDHGA2 /// PCDHGA3 /// PCDHGA4 /// PCDHGA5 /// PCDHGA6 /// PCDHGA7 /// PCDHGA8 /// PCDHGA9 /// PCDHGB1 /// PCDHGB2 /// PCDHGB3 /// PCDHGB4 /// PCDHGB5 /// PCDHGB6 /// PCDHGB7 /// PCDHGC3 /// PCDHGC4 /// PCDHGC5	FBJ murine osteosarcoma viral oncogene homolog	6.73598	6.54907	6.68296	6.86478	6.87798	6.76983	7.06876	6.94139	0.0626828	0
11716714_x_at	ARHGAP17	cappuccino homolog (mouse)	8.32045	8.28545	8.26833	8.47435	8.10735	8.28856	8.09832	8.24201	0.062685	0
11720297_at	PLEKHF2	N-terminal asparagine amidase	9.73751	10.0993	9.98602	9.97883	9.85922	9.65593	9.56901	9.79508	0.0626999	0
11720148_a_at	SH3D19	jumonji domain containing 6	9.96488	9.90292	9.85551	10.1307	10.2433	10.083	10.2403	10.0297	0.0627062	0
11719737_a_at	FAM134B	ADAM metallopeptidase with thrombospondin type 1 motif, 3	4.68963	4.81765	4.82614	4.66269	4.53666	4.60074	4.44375	4.72884	0.0627214	0
11719564_a_at	CHCHD8	3-ketodihydrosphingosine reductase	7.93441	8.3737	8.05905	7.78575	7.83325	7.59125	7.52905	7.80111	0.0628135	0
11715781_a_at	EEF2	POU class 1 homeobox 1	4.41589	4.25763	4.34901	4.29445	4.68076	4.47875	4.42647	4.41591	0.0628856	0
11718295_a_at	SEMA4B	KIAA1632	8.76875	8.99663	8.81934	8.51633	8.6676	8.38496	8.47839	8.46097	0.0628958	0
11719883_a_at	APOLD1	phenazine biosynthesis-like protein domain containing	5.1708	5.46733	5.24393	5.2694	5.21772	4.99287	4.94986	5.16405	0.0628974	0
11717006_a_at	POLDIP3	tetratricopeptide repeat domain 21A	5.55979	5.47122	5.48909	5.55664	5.68275	5.53987	5.71303	5.58903	0.0629063	0
11718779_at	S100A2	MAP/microtubule affinity-regulating kinase 2	8.90569	8.75299	8.91256	9.04471	8.97993	9.10541	9.21042	9.03344	0.0629547	0
11715698_a_at	NOLC1	reelin	5.15587	5.11138	5.1181	5.21107	5.29359	5.20093	5.17119	5.26316	0.063016	0
11718644_x_at	OSBPL8	caldesmon 1	5.52664	5.72968	6.72549	6.3326	5.04554	5.2416	4.52251	5.89888	0.0630763	0
11720284_at	TRAK1	proline rich 3	9.56647	9.64085	9.56426	9.50651	9.64282	9.59106	9.73063	9.68218	0.0630799	0
11716088_s_at	SNW1	ADP-ribosyltransferase 3	5.12224	5.08252	5.03566	4.96678	5.51081	5.15796	5.2333	5.19402	0.0630856	0
11716605_at	ADAM12	taspase, threonine aspartase, 1	6.06155	5.98538	6.14911	6.13172	6.39867	6.10653	6.23266	6.26164	0.063095	0
11715993_s_at	SPG7	epithelial splicing regulatory protein 1	4.38668	4.47517	4.31163	4.13823	4.56225	4.62069	4.42561	4.49961	0.063098	0
11716569_at	NOTCH3	sal-like 4 (Drosophila)	8.13132	8.16292	8.12389	8.11329	8.14807	8.42104	8.44425	8.29535	0.0631156	0
11719090_at	TAB1	estrogen-related receptor gamma	4.36401	4.31735	4.28841	4.40876	4.5416	4.41417	4.52887	4.36949	0.0632094	0
11720755_at	STAT3	sperm mitochondria-associated cysteine-rich protein	4.44824	4.36756	4.32448	4.43517	4.44519	4.55536	4.61917	4.44428	0.0633161	0
11715106_x_at	CTAGE15P /// CTAGE6P	sestrin 2	8.47442	8.47038	8.65482	8.85576	8.10532	8.14036	8.37378	8.55715	0.0633708	0
11720775_s_at	RNF8	splicing factor, suppressor of white-apricot homolog (Drosophila)	11.1937	11.2924	11.437	11.3006	11.5118	11.4402	11.3426	11.5264	0.0634939	0
11720278_a_at	OLFML2A	CD163 molecule	5.30341	5.29497	5.16929	5.29801	5.19418	5.15319	5.22858	5.10699	0.0635023	0
11716388_a_at	BAZ1B	exostoses (multiple)-like 3	11.7219	11.4777	11.6201	11.6305	11.8289	11.6935	11.9337	11.6955	0.0635449	0
11719672_a_at	RCAN2	chromosome 3 open reading frame 17	6.99005	7.20456	7.16752	6.98755	6.95674	6.95222	6.71437	6.96491	0.0635719	0
11719745_s_at	ARHGAP27	eukaryotic translation initiation factor 4A1	8.18916	8.55919	8.35145	8.02873	8.7111	8.35853	8.78196	8.61896	0.0635752	0
11719801_a_at	C6orf62	multimerin 1	4.3421	4.43516	4.36332	4.43317	4.57054	4.46024	4.43668	4.45946	0.063599	0
11718585_x_at	SAP30BP	ADP-ribosylation factor-like 4C	8.86583	8.72532	8.7712	8.87682	9.11934	9.0834	9.08801	8.79204	0.06362	0
11717155_a_at	NME1 /// NME1-NME2	neuron navigator 2	8.39074	8.31798	8.48968	8.26318	8.90308	8.97793	8.57102	8.4392	0.0636565	0
11716644_a_at	ERLEC1	GRAM domain containing 3	10.1245	10.4778	10.3016	10.3808	9.62145	9.69276	9.86269	10.3369	0.0637017	0
11715810_a_at	TRIP12	paired box 8	5.57636	5.58336	5.58963	5.68781	5.63466	5.69822	5.68415	5.71696	0.0637368	0
11718407_a_at	TMBIM6	zinc finger, MYND-type containing 10	8.11405	7.9093	7.91958	8.06958	7.87348	7.77545	7.95998	7.78561	0.0638359	0
11719262_a_at	SMTN	inositol hexakisphosphate kinase 2	8.41238	8.55272	8.22769	8.247	8.59135	8.48925	8.69216	8.51594	0.0639105	0
11717753_a_at	SEC14L1	tetratricopeptide repeat domain 3 pseudogene 1	6.34662	6.22973	6.36615	6.33738	6.44315	6.47246	6.54616	6.32862	0.0639162	0
11719193_a_at	CBY1	tetra-peptide repeat homeobox 1	6.08395	6.00741	6.01575	6.24349	6.26461	6.17828	6.465	6.21177	0.0639415	0
11718182_at	CDCA5	hornerin	6.17247	6.83558	6.41123	5.98773	6.95326	6.92355	6.55694	6.99399	0.0639646	0
11720575_s_at	CRAT	chromosome 8 open reading frame 46	8.62109	8.61538	8.42213	8.14569	7.92931	7.98235	8.31218	8.24418	0.0639777	1
11718677_at	C9orf5	neuropeptides B/W receptor 2	5.87328	5.47094	5.79663	5.89444	5.88928	6.06705	6.17086	5.99945	0.0640022	0
11718389_a_at	TRIM26	DDHD domain containing 2	9.73174	9.85682	9.84026	9.71258	9.5951	9.72515	9.49791	9.71437	0.0640151	0
11716705_at	TRIM44	chromosome 7 open reading frame 58	5.15877	5.23331	5.23468	5.21091	5.25322	5.24761	5.28883	5.24439	0.0640184	0
11717875_a_at	PPFIA1	zinc finger protein 766	7.94194	8.23191	8.16515	7.99265	7.77926	7.94961	7.73873	8.00617	0.0640219	0
11717132_s_at	AHNAK2	EDAR-associated death domain	4.65563	4.58823	4.53906	4.46725	4.49063	4.24694	4.49033	4.35957	0.0640457	0
11719748_a_at	CDV3	KIAA0754	6.78573	7.46725	7.17156	6.7371	7.3537	7.42143	7.48413	8.08528	0.064177	0
11719612_a_at	LARP4	HLA-B associated transcript 1	10.5722	10.4447	10.6067	10.3538	10.5158	10.6788	10.7664	10.8144	0.0641989	0
11720779_a_at	KLHL22	pleckstrin homology domain containing, family G (with RhoGef domain) member 6	7.97577	7.91053	7.58792	8.01976	8.0748	8.01231	8.43785	8.19748	0.0642368	0
11716096_a_at	SGTA	E74-like factor 5 (ets domain transcription factor)	5.27232	5.35925	5.24693	5.29521	5.23528	5.23724	5.20362	5.23145	0.064279	0
11719189_at	NRAS	polypyrimidine tract binding protein 1	12.3809	12.201	12.3293	12.4728	12.5479	12.584	12.4143	12.4754	0.0642941	0
11719413_a_at	PBX1	cerebral endothelial cell adhesion molecule	9.50612	9.74012	9.46458	9.53988	9.28245	9.3046	9.4389	9.49593	0.0643749	0
11719486_s_at	EPS15	ankyrin repeat domain 18A	4.86025	4.94083	4.9995	4.96398	5.04825	5.05589	4.95071	5.09516	0.0644548	0
11718643_a_at	OSBPL8	chromosome 3 open reading frame 38	9.10081	9.25391	9.25929	9.21235	9.07137	9.10893	8.85676	9.11317	0.0644564	0
11718771_x_at	SELK	collagen triple helix repeat containing 1	8.8141	8.91018	8.56652	8.50003	8.43675	8.32649	8.58519	8.36008	0.0644714	0
11717928_a_at	FOLR1	thioredoxin domain containing 9	9.37923	9.75038	9.42785	9.44171	9.31337	9.25736	9.09416	9.37353	0.0645035	0
11719191_s_at	FBXO9	nucleoporin 54kDa	8.49605	8.88337	8.89487	8.70309	8.48514	8.57422	8.19415	8.55859	0.064606	0
11717320_a_at	OAF	chromosome 4 open reading frame 50	4.66613	4.73575	4.70537	4.70627	4.66193	4.68876	4.60672	4.57818	0.0646168	0
11719120_a_at	KYNU	zinc finger protein 331	10.2434	10.496	10.2865	10.1715	10.0878	10.0443	10.1127	10.1895	0.0646278	1
11717561_s_at	DTX3L	par-3 partitioning defective 3 homolog (C. elegans)	9.65672	9.78038	10.0431	9.50532	9.36433	9.31227	9.51368	9.54885	0.0646308	0
11720539_at	FLVCR2	DnaJ (Hsp40) homolog, subfamily B, member 7	5.29277	5.37878	5.41182	5.25887	5.45202	5.48163	5.35035	5.50581	0.0646588	0
11720279_a_at	FAM174B	transmembrane protein 133	8.86033	8.8937	9.08533	8.6291	8.31888	8.61165	8.46231	8.80638	0.0646851	0
11720115_a_at	MST4	small nucleolar RNA, H/ACA box 58	5.53017	5.43892	5.62896	5.46251	5.74699	5.80677	5.50391	5.84328	0.0646884	0
11718132_at	RBP4	3-ketodihydrosphingosine reductase	8.91893	9.0179	8.99023	8.55238	8.49205	8.73915	8.42585	8.61898	0.0647177	0
11717255_x_at	HSPA4	spondin 2, extracellular matrix protein	8.16468	7.80668	7.96883	8.20105	8.35518	8.15797	8.46165	8.21798	0.0647442	0
11717338_a_at	CUX1	Rho GTPase activating protein 28	5.20139	5.21074	5.0845	5.11979	5.02898	5.10588	5.04834	5.09209	0.0647518	0
11717311_s_at	FBXO7	synovial sarcoma, X breakpoint 7 /// synovial sarcoma, X breakpoint 9	7.05717	7.18187	7.12718	7.28906	7.0632	6.95468	7.01526	7.08242	0.0647643	0
11715688_x_at	CTRB2	tripartite motif-containing 17	7.28119	7.19649	7.47767	7.40612	7.41994	7.49047	7.57955	7.56499	0.0647868	0
11719149_a_at	SAP130	estrogen receptor 2 (ER beta)	6.68209	6.79196	6.63729	6.85422	6.88811	6.77438	7.09133	6.98425	0.0648252	0
11715922_x_at	2014-09-09	stromal antigen 3-like 1 /// stromal antigen 3-like 2 /// stromal antigen 3-like 3	10.892	10.2872	10.4556	10.5184	10.9904	10.8458	10.8664	10.8709	0.0648297	0
11717242_a_at	YTHDF2	chromosome 8 open reading frame 44	6.64296	6.60745	6.57899	6.33519	6.65473	6.79917	6.76317	6.71134	0.064872	0
11717334_at	HMGXB3	transcription factor 7 (T-cell specific, HMG-box)	6.45578	6.64991	6.33339	6.41744	6.65129	6.72883	6.74854	6.51127	0.0649096	0
11715761_a_at	TBC1D14	NADH dehydrogenase (ubiquinone) 1 alpha subcomplex, 8, 19kDa	5.35192	5.32719	5.39809	5.25545	5.47661	5.38732	5.63408	5.4279	0.0649377	0
11719389_a_at	MAFK	melanocortin 5 receptor	5.06282	5.3125	5.06328	5.16534	4.7694	4.63853	5.09214	4.97966	0.0649725	0
11720489_a_at	ACTC1	enoyl CoA hydratase domain containing 2	6.95402	7.25465	6.8868	7.10065	7.22311	7.14671	7.54422	7.3621	0.0650082	0
11717964_a_at	KRAS	profilin 1 pseudogene	9.94941	9.97711	9.08289	9.69309	10.4798	10.1378	10.3663	9.99269	0.0650108	0
11719753_a_at	ADAMTS9	putative olfactory receptor GPCRLTM7	4.43403	4.58632	4.43901	4.54713	4.46351	4.3952	4.37638	4.26886	0.0650677	0
11719159_at	RAPH1	N-acylsphingosine amidohydrolase (non-lysosomal ceramidase) 2 /// N-acylsphingosine ami	6.05731	6.18605	5.77559	6.19606	6.30205	6.22583	6.43285	6.32334	0.0651634	0
11717102_a_at	SLC38A1	basic, immunoglobulin-like variable motif containing	7.63501	7.82621	7.7325	7.7847	7.86122	7.84933	7.81367	8.03104	0.0651717	0
11717124_at	SH3PXD2A	spleen tyrosine kinase	6.09796	6.12264	5.86695	6.05978	6.83451	6.61325	6.59308	6.01951	0.0651874	0
11720999_a_at	BIN2	caspase 1, apoptosis-related cysteine peptidase (interleukin 1, beta, convertase)	4.55534	4.30914	4.45221	4.5739	4.5816	4.73989	4.73028	4.55015	0.0651928	0
11719760_at	ARRDC4	regulator of calcineurin 1	8.95931	8.70344	8.69149	8.83726	8.54801	8.52338	8.78418	8.5373	0.0652075	0
11717982_a_at	FBXL3	ATPase, Ca++ transporting, type 2C, member 2	7.30727	7.33408	6.98864	7.09012	7.72796	7.35202	7.65548	7.26965	0.0652114	0
11716468_s_at	ISCA1	CDKN2B antisense RNA (non-protein coding) /// methylthioadenosine phosphorylase	5.33158	5.35844	5.34711	5.52427	5.42613	5.50791	5.58806	5.56329	0.0652432	0
11720017_at	CGNL1	chromosome 19 open reading frame 25	9.15962	9.05214	8.89766	9.07289	8.87624	8.82568	8.99221	8.88159	0.0652636	0
11715380_s_at	LAPTM4B	CAP-GLY domain containing linker protein 2	7.78952	7.82308	8.04497	8.27523	7.61085	7.57738	7.67389	7.83999	0.0652722	0
11721381_at	GNPTAB	chromosome 9 open reading frame 91	8.55204	8.80686	8.61657	8.68014	8.60828	8.30263	8.52843	8.44566	0.0652783	0
11719004_at	ANKH	translocated promoter region (to activated MET oncogene)	6.12216	5.89776	6.20285	5.96378	5.86869	5.68891	5.62602	6.00009	0.0653206	0
11719873_x_at	LTV1	leucyl/cystinyl aminopeptidase	10.3117	10.5329	10.3933	10.5416	10.7254	10.5334	10.5434	10.6284	0.065363	0
11716987_a_at	HMGCS1	serpin peptidase inhibitor, clade E (nexin, plasminogen activator inhibitor type 1), me	6.83143	6.47944	6.77811	6.94277	6.91868	7.0303	7.03631	7.12535	0.0654063	1
11717865_at	PSME4	ankyrin repeat domain 37	8.13083	8.32135	7.83501	7.93587	7.86229	7.70085	7.83632	7.64966	0.0654367	0
11717413_a_at	WIPI1	heat shock protein 90kDa alpha (cytosolic), class B member 2 (pseudogene)	5.94813	5.52397	5.73316	5.82777	6.08579	6.06122	5.90149	5.9611	0.0654665	0
11717844_x_at	ETNK1	gamma-aminobutyric acid (GABA) receptor, rho 1	4.05768	4.16297	3.98667	4.16534	4.22342	4.33019	4.22174	4.13236	0.065467	1
11715453_a_at	COL4A2	Formin-like 1	7.66441	7.60828	7.75865	7.66831	7.74368	7.77276	7.92445	7.74671	0.0654989	0
11717404_x_at	TDP2	thymocyte selection-associated high mobility group box	4.40609	4.4508	4.39213	4.46857	4.49091	4.61075	4.51031	4.46104	0.0655144	0
11717372_s_at	DNAJC3	RAB18, member RAS oncogene family	7.00704	7.52377	6.42791	6.41155	7.82973	7.41951	7.65586	7.36558	0.065519	0
11716172_at	SYVN1	chromosome 21 open reading frame 58	7.20633	7.32198	7.32492	7.24706	7.37031	7.36958	7.57333	7.35684	0.0655889	0
11715348_x_at	HBB	solute carrier family 35, member C2	9.58319	9.48502	9.76817	9.57374	9.35675	9.30765	9.53949	9.48302	0.0656321	0
11716970_a_at	NRP2	methyltransferase like 8	6.6784	6.38961	6.39456	6.52973	6.95494	6.5946	6.9962	6.62477	0.065681	0
11719365_x_at	SPATS2L	Src-like-adaptor 2	5.85359	5.91169	5.82336	5.83276	5.97387	5.87937	5.89071	5.95183	0.0656831	0
11719497_at	PIK3CD	golgin A7	10.6287	10.922	10.8854	10.6059	10.672	10.4556	10.495	10.508	0.0657452	0
11717604_a_at	TRIP4	shisa homolog 5 (Xenopus laevis)	11.7044	11.5448	11.5696	11.5174	11.73	11.8	11.951	11.6192	0.0657642	0
11718982_s_at	CCL4 /// CCL4L1 /// CCL4L2	solute carrier family 1 (neuronal/epithelial high affinity glutamate transporter, syste	6.9295	6.46607	6.97342	6.72042	5.68958	6.31801	6.23493	6.65426	0.0658175	0
11717220_at	NFIB	mitochondrial ribosomal protein L22	4.83478	5.11045	4.82528	4.91481	4.83477	4.75503	4.58608	4.74427	0.0658821	0
11716786_s_at	TRAK2	synergin, gamma	9.19184	9.07185	8.94188	8.96926	9.2938	9.23823	9.31126	9.05867	0.0658833	0
11717593_x_at	CENPB	ArfGAP with GTPase domain, ankyrin repeat and PH domain 10 /// ArfGAP with GTPase domai	10.1807	9.64575	9.97879	10.2428	10.3966	10.4665	10.2615	10.3979	0.0659107	0
11719559_at	SOX4	family with sequence similarity 167, member A	8.73933	9.01287	8.83394	9.0704	8.82429	8.71634	8.64748	8.62413	0.0659309	0
11716288_s_at	ESYT1	lysozyme G-like 2	7.25096	7.25721	6.81362	7.15427	7.57978	7.59623	7.34736	7.21268	0.0659672	0
11719306_a_at	WRAP53	myocyte enhancer factor 2C	6.1315	5.66503	5.98691	5.76264	5.41163	5.53819	5.66864	5.74159	0.0659975	0
11715866_x_at	ATP6V1F	cytidine monophosphate-N-acetylneuraminic acid hydroxylase (CMP-N-acetylneuraminate mon	5.42821	5.23809	5.46866	5.43687	5.48209	5.4776	5.68183	5.56819	0.0660301	0
11715933_a_at	PPP1R7	keratin associated protein 9-8	5.11639	4.9033	5.15086	5.11951	5.20212	5.18018	5.27011	5.25772	0.066058	0
11719775_at	C5orf24	amyloid beta (A4) precursor protein	8.29555	8.77021	8.80825	8.33683	8.93097	9.11228	8.66512	9.46672	0.0660703	0
11717168_a_at	PER1	prostate androgen-regulated mucin-like protein 1	4.96976	5.07451	4.99928	5.03193	5.24587	5.29773	5.19535	5.01262	0.0662175	0
11716870_a_at	PHC2	Yip1 domain family, member 7	4.36479	4.39303	4.39576	4.41047	4.28487	4.39699	4.28586	4.30608	0.0662398	0
11720084_x_at	NUDT22	antigen identified by monoclonal antibody Ki-67	12.1567	12.3119	12.3767	12.2948	12.4638	12.3962	12.3447	12.4408	0.0662492	0
11716857_at	SUPT7L	glucuronidase, beta pseudogene 1 /// putative beta-glucuronidase-like protein FLJ75429-	4.16797	4.39163	4.30201	4.27258	4.5559	4.74844	4.28054	4.6185	0.0663221	0
11717626_a_at	NDUFC2	mannose phosphate isomerase	9.32115	9.19945	9.49916	9.13328	8.86551	9.01483	9.17137	9.14333	0.0664322	0
11721182_a_at	LPPR4	microtubule associated monoxygenase, calponin and LIM domain containing 2	11.0619	11.1863	11.1828	11.2262	11.3409	11.2403	11.2511	11.2266	0.0664669	0
11719380_a_at	THOC7	thymocyte selection-associated high mobility group box	5.17661	5.08607	5.17949	5.21445	5.32356	5.2668	5.21471	5.20134	0.0664958	0
11717973_x_at	C15orf17	F-box and leucine-rich repeat protein 17	8.51645	8.65215	8.55243	8.31054	8.1429	8.33532	8.39215	8.34061	0.0665406	0
11716319_at	IGBP1	sprouty homolog 1, antagonist of FGF signaling (Drosophila)	7.64079	7.83415	7.76485	7.01314	7.24867	7.33517	6.63217	6.68001	0.0665429	0
11716320_x_at	RPS3A	sprouty homolog 1, antagonist of FGF signaling (Drosophila)	7.64079	7.83415	7.76485	7.01314	7.24867	7.33517	6.63217	6.68001	0.0665429	0
11718580_a_at	COQ9	ubiquitin-conjugating enzyme E2L 3	9.42805	9.7182	9.73933	9.55393	9.78181	9.83809	9.7068	9.91863	0.0665602	0
11719525_s_at	DICER1	dendrin	7.55441	7.2466	7.21533	7.44222	7.60145	7.76227	7.58071	7.44836	0.0665647	0
11718753_a_at	CAPN5	family with sequence similarity 47, member A	4.18784	4.12174	4.06264	4.17656	4.29715	4.23019	4.26144	4.14672	0.0665682	0
11718003_at	ZMYM3	chromosome 16 open reading frame 89	6.9092	6.79574	6.74199	6.91866	7.04781	6.85272	7.08564	6.98275	0.0665727	0
11716612_a_at	ABCF3	protein O-glucosyltransferase 1	7.89659	8.06083	7.85813	7.83032	7.8496	7.7957	7.64906	7.74805	0.0665802	0
11716311_x_at	LSM3	tet oncogene 1	4.89564	4.98889	4.936	4.94441	4.97874	5.13391	5.04555	5.25222	0.0666029	0
11718690_a_at	ACOT8	laminin, gamma 2	9.26823	9.28008	9.02638	9.21047	9.62661	9.36901	9.58262	9.23039	0.0666331	0
11719440_at	SRGAP2	cAMP responsive element binding protein-like 2	8.53369	8.80446	8.68495	8.49088	8.19347	8.27918	8.20728	8.64685	0.0666586	0
11718999_x_at	DHFR	6-phosphofructo-2-kinase/fructose-2,6-biphosphatase 4	7.1984	7.06912	7.44773	7.08968	6.68641	6.82393	6.85627	7.19183	0.0666809	1
11718024_a_at	IFT52	regulator of G-protein signaling 3	8.07547	7.91829	8.14241	8.20015	8.15671	8.29943	8.27257	8.26742	0.0666956	0
11718508_at	UBE2L3	alcohol dehydrogenase 5 (class III), chi polypeptide	9.11277	9.17696	9.29144	8.73835	8.55034	8.90577	8.71463	8.82714	0.0667336	0
11718760_a_at	WLS	chromosome X open reading frame 36	5.41485	5.3972	5.37039	5.53498	5.55946	5.5849	5.88456	5.55333	0.0667369	0
11719674_at	REG3A	DEAD/H (Asp-Glu-Ala-Asp/His) box polypeptide 11	9.28521	9.26623	9.38738	9.15416	9.46486	9.44254	9.31217	9.40913	0.0667642	0
11717032_at	KIAA0141	PH domain and leucine rich repeat protein phosphatase 1	8.07261	8.23162	8.21891	8.12854	7.90074	8.01747	8.02281	8.14392	0.0667999	0
11718038_s_at	DCAF12	tRNA-yW synthesizing protein 1 homolog B (S. cerevisiae)	8.25237	8.36372	8.07578	8.03355	8.54344	8.34483	8.60753	8.24897	0.066809	0
11720894_a_at	SOS1	nucleolar protein 12	6.85513	6.9188	6.81584	7.00867	7.06685	6.96067	7.18467	6.98132	0.0668102	0
11715331_x_at	DSN1	leucine rich repeat containing 1	9.20669	9.43199	9.2997	9.10206	9.04877	9.14149	9.12491	8.9589	0.0668211	0
11716177_a_at	METAP2	---	5.2475	5.38226	5.20654	5.02296	5.54653	5.40655	5.45219	5.28908	0.0668279	0
11716244_s_at	WASF2	5-methyltetrahydrofolate-homocysteine methyltransferase	10.3282	10.3194	10.2374	10.0774	10.4265	10.4166	10.381	10.3824	0.0668366	0
11721282_a_at	POLR2H	solute carrier family 35, member E1	9.9633	10.0869	10.1851	9.92393	9.91298	9.88388	9.71321	9.94253	0.0668432	0
11715898_a_at	TNIP1	golgi brefeldin A resistant guanine nucleotide exchange factor 1	5.38672	5.39078	5.4627	5.33503	5.64386	5.461	5.68252	5.44704	0.0668459	0
11716158_a_at	RNF40	attractin-like 1	5.34875	5.72914	5.37739	5.3884	5.2923	5.3177	5.11456	5.14052	0.0669055	0
11716221_at	EIF2S1	stathmin-like 3	7.36205	7.35207	7.38818	7.63428	7.62105	7.48278	7.70308	7.69495	0.0669125	0
11717023_a_at	SDF2	Ras association (RalGDS/AF-6) domain family member 2	8.95207	9.09483	9.01987	8.63372	8.68804	8.56117	8.75385	8.60139	0.0669566	0
11719353_s_at	GCC2	sorting nexin 10	7.60771	7.07187	7.34377	7.01977	6.82602	6.92703	6.75763	7.06517	0.0669567	0
11720322_a_at	AK2	chromosome 3 open reading frame 38	8.2607	8.41614	8.41468	8.1651	8.11965	8.16613	7.90562	8.22849	0.0669571	0
11717816_at	ZBTB5	plexin domain containing 1	5.49336	5.36565	5.22744	5.34885	5.50491	5.80585	5.51129	5.4783	0.0669686	0
11717180_at	OCRL	cytochrome b5 domain containing 2	9.55297	9.72044	9.57959	9.4918	9.15084	9.41923	9.51528	9.40481	0.0669734	1
11720546_at	ANGEL1	ets variant 5	8.45512	8.51018	8.70262	8.27185	8.36717	8.13068	7.79027	8.25261	0.0669749	0
11716787_a_at	B3GNT1	5'-nucleotidase domain containing 3	10.2698	10.3497	10.1669	10.1344	10.4668	10.3451	10.3162	10.3408	0.0670063	0
11721166_a_at	APOM	DEAD/H (Asp-Glu-Ala-Asp/His) box polypeptide 11 /// DEAD/H (Asp-Glu-Ala-Asp/His) box po	9.39897	9.60713	9.27187	9.53695	9.77828	9.58323	9.78077	9.5462	0.0670461	0
11715956_s_at	ARL6IP5	zinc finger protein 792	7.6824	7.6995	7.80624	7.41157	7.49268	7.51212	7.38946	7.28109	0.0670532	0
11716374_s_at	PTK2	kinesin family member 13A	8.78759	8.73311	8.94703	9.01179	8.91323	9.20775	9.07812	9.38566	0.0670871	0
11718852_a_at	SRPK1	maestro	5.33453	5.39707	5.34524	5.45293	5.29693	5.13403	5.33731	5.27687	0.0671078	0
11716346_at	KIAA0494	KIAA1704 /// hypothetical LOC100507773	8.15586	8.41361	8.2042	7.96143	7.67998	8.11663	7.8642	7.92052	0.06713	0
11719889_x_at	GIGYF2	5-hydroxytryptamine (serotonin) receptor 5A	5.35116	5.58648	5.32371	5.45183	5.09662	4.99019	5.35106	5.31273	0.0671596	0
11715180_s_at	CGB1 /// CGB2	olfactory receptor, family 6, subfamily K, member 2	4.19172	4.25242	4.15115	4.09826	4.3114	4.32311	4.23296	4.211	0.0671715	0
11718854_a_at	MRPS30	CDP-diacylglycerol synthase (phosphatidate cytidylyltransferase) 1	7.18727	7.52884	7.3862	7.29266	7.05524	7.07102	7.04982	7.33054	0.0671814	0
11721311_s_at	SRSF10	poly(A) binding protein, cytoplasmic 4 (inducible form) /// small nucleolar RNA, H/ACA	7.12017	7.14779	6.94012	7.17445	7.22249	7.16752	7.43009	7.25575	0.0671945	0
11717387_x_at	MT1G	YSK4 Sps1/Ste20-related kinase homolog (S. cerevisiae)	5.18972	5.35073	5.18454	5.20496	5.39671	5.38521	5.38275	5.24445	0.0672212	0
11717834_s_at	GLG1	human papillomavirus (type 18) E5 central sequence-like 1	3.87007	3.7402	3.79872	3.83645	3.86162	3.89009	3.88678	3.90877	0.0673115	0
11717737_at	PCYOX1	aspartate beta-hydroxylase	11.1821	11.0375	11.4456	11.2925	11.3049	11.5405	11.4743	11.7055	0.0673121	0
11715881_a_at	DAP3	cerebral cavernous malformation 2	5.59797	5.54282	5.33819	5.37704	5.64294	5.81625	5.57387	5.57952	0.0673329	0
11716458_a_at	MRPS35	COX10 homolog, cytochrome c oxidase assembly protein, heme A: farnesyltransferase (yeas	9.50747	9.41936	9.49742	9.40178	9.44242	9.31362	9.17385	9.13095	0.0673471	0
11720313_a_at	ATP6V0B	zinc finger and SCAN domain containing 12	8.63403	8.51868	8.6708	8.58027	8.73852	8.722	8.60753	8.75607	0.0674242	0
11716404_s_at	EIF4EBP2	C-type lectin domain family 1, member A	4.88687	4.92902	4.86645	4.95317	4.99146	5.04467	4.92236	4.96775	0.0674557	0
11718282_s_at	NDUFV2	non-protein coding RNA 260	5.30325	5.44506	5.81491	5.51172	5.7315	6.01876	5.7194	6.42106	0.0675194	0
11718493_a_at	SLC1A2	nucleosome assembly protein 1-like 5	8.20776	8.13722	8.50734	8.20082	7.77079	7.90631	7.90779	8.26195	0.0675642	0
11718576_s_at	NET1	claudin 10	5.00904	5.34919	5.424	5.02365	5.00733	4.90952	4.8183	4.90252	0.0675684	0
11716120_a_at	WDR34	EPH receptor B2	6.64663	6.6975	6.47003	6.47262	6.78254	7.06537	6.90141	6.60217	0.0676054	0
11720402_at	EFNB2	chromosome 12 open reading frame 51	9.50859	9.74086	9.32084	9.61081	9.95541	9.64839	9.84914	9.73366	0.0676063	0
11719291_at	RRP36	coiled-coil domain containing 150	5.59937	5.55329	5.71243	5.46898	5.91888	6.09272	5.56395	6.02929	0.0676081	0
11720533_a_at	HMGCS2	chemokine (C-C motif) ligand 3	6.27472	6.3379	6.32282	6.52301	6.53798	6.52079	6.69831	6.41447	0.0676272	1
11718960_at	NUFIP2	sorting nexin 10	9.16264	8.70535	8.8513	8.58552	8.33737	8.52753	8.58758	8.51076	0.0676386	0
11716667_a_at	MTHFD1	protocadherin beta 6	7.10814	7.12016	7.09665	7.11028	6.82702	6.85089	6.32313	6.91009	0.0676746	1
11716732_at	CRYBA4	glutaminase	7.36062	7.57968	7.29172	7.53184	7.62949	7.60715	7.64966	8.05764	0.0676839	0
11717718_at	FNDC3B	hypothetical LOC729815	5.55152	5.83844	5.44505	5.52027	5.38559	5.30701	5.31666	5.40782	0.0677	0
11716395_a_at	GPR56	cadherin 22, type 2	7.83875	7.48257	7.4375	7.7299	7.98702	7.82864	7.88889	7.82605	0.0677291	0
11718476_x_at	STAR	syndecan 1	12.4298	12.1662	12.2715	12.4312	12.4687	12.5229	12.5473	12.4624	0.0677367	0
11715309_s_at	MLXIPL	linker for activation of T cells /// spinster homolog 1 (Drosophila)	7.02873	7.12922	7.07976	6.92838	7.24419	7.24053	7.21177	7.04301	0.0677684	0
11715139_x_at	IFNA10	dermokine	7.24551	7.14236	7.12665	6.93048	7.41366	7.31129	7.29286	7.17198	0.0677805	0
11720310_s_at	SERP1	cysteine rich transmembrane BMP regulator 1 (chordin-like)	9.52343	9.7055	9.47424	9.58946	9.46217	9.35094	9.47326	9.46335	0.0677846	0
11718747_at	PCGF2	syndecan 2	7.67564	7.70398	7.98663	7.47227	6.75319	7.13997	7.21835	7.67681	0.0678339	0
11715645_s_at	C22orf28	BCL2-like 15	4.6786	4.69331	4.72104	4.59405	4.77625	4.74506	4.7587	4.70326	0.0678831	0
11720562_a_at	PLXNA2	chromosome 3 open reading frame 35	5.57464	5.54319	5.3	5.54515	5.53473	5.64841	5.78999	5.76033	0.0679057	0
11717157_a_at	ACP1	dystrobrevin, alpha	6.39448	6.23119	6.45223	6.12964	6.03883	6.02507	6.20196	6.13946	0.0679068	0
11716359_a_at	FAM96A	Rho GTPase activating protein 23	11.4728	11.6131	11.9038	11.7613	11.1161	11.2361	11.2908	11.6944	0.0679872	0
11717506_at	TRAM2	EPH receptor A8	4.81035	4.8101	4.79087	4.82649	4.84452	4.81094	4.87763	4.88106	0.0680004	0
11718790_at	HES6	OTU domain containing 5	9.38513	9.22328	9.32646	9.38811	9.44432	9.43693	9.49102	9.37242	0.0680089	0
11717959_a_at	TCF3	WAP four-disulfide core domain 2	8.12408	7.97251	7.88026	8.03017	8.16177	8.14383	8.17415	8.07681	0.0680166	0
11715927_x_at	SH3GL1	lengsin, lens protein with glutamine synthetase domain	6.18014	6.44616	6.49158	6.5318	6.56687	6.74965	6.88184	7.41815	0.068034	0
11718075_at	IL4R	FSHD region gene 1 /// protein FRG1B-like /// protein FRG1B-like /// protein FRG1-like	9.7676	10.0002	10.0689	9.9572	9.80744	9.83867	9.75707	9.69756	0.068066	0
11715983_a_at	ADNP	poly (ADP-ribose) polymerase family, member 11	6.94344	7.34492	7.58238	7.25241	6.77068	6.93592	6.9731	7.023	0.0680736	0
11716517_x_at	ADD1	synaptotagmin XI	5.5605	5.58398	5.60005	5.61232	5.35411	5.39408	5.59973	5.4055	0.0681573	0
11720929_a_at	DLST	family with sequence similarity 129, member A	11.7588	11.7565	11.9044	11.5629	11.535	11.5507	11.4557	11.6735	0.0681594	1
11719584_s_at	CNNM3	endothelial cell adhesion molecule	5.64255	5.58263	5.67039	5.66649	5.68481	5.86003	5.69245	5.76109	0.068181	0
11715422_a_at	BCAP31	gonadotropin-releasing hormone receptor	5.02939	5.09677	4.85048	4.84389	5.15574	5.19782	5.0892	5.06306	0.0682044	0
11716352_a_at	TOMM34	HHIP-like 2	7.66774	7.53049	7.5591	7.85708	7.72388	8.13691	8.25227	8.72901	0.0682181	0
11718774_s_at	KRT222 /// SMARCE1	lysosomal-associated membrane protein 2	9.25245	9.39854	9.39421	9.17169	9.22878	9.07246	9.17354	9.13809	0.0682191	0
11716938_a_at	SEC61B	prune homolog 2 (Drosophila)	5.28042	5.51042	5.4576	5.51689	5.27342	5.32989	5.17159	5.36423	0.0682419	0
11719976_at	WASF3	ring finger protein 170	9.03745	9.55715	9.50069	9.15895	8.91594	8.89741	8.74243	9.23234	0.0682803	0
11719008_a_at	PAPOLA	PHD finger protein 8	9.24908	9.11254	9.18661	9.2947	9.4131	9.42824	9.23202	9.31107	0.0682906	0
11720378_a_at	SAP30L	metallothionein 1M	8.15241	8.44338	8.33386	8.14572	8.22467	7.98292	7.81037	8.05362	0.0683008	0
11716686_a_at	ABR	ret proto-oncogene	5.1761	5.16576	5.16185	5.10713	5.37711	5.16868	5.30625	5.24005	0.0683207	0
11716646_a_at	HM13	trinucleotide repeat containing 6C	6.72491	6.43091	6.6544	6.78467	6.89854	6.80346	6.91025	6.81547	0.0683348	0
11717740_a_at	FUCA2	hypothetical LOC728175	4.76749	4.7562	4.72625	4.78116	4.81413	4.75577	4.84698	4.85094	0.0683366	0
11718890_x_at	FOXO3	synaptotagmin I	6.87288	7.33876	7.27596	7.16269	6.82738	6.67072	6.85394	7.09264	0.0683523	0
11719491_a_at	IFI35	UL16 binding protein 2	4.21729	4.27107	4.26804	4.26804	4.24743	4.18526	4.11955	4.19142	0.0684173	0
11717143_at	LANCL1	cyclin G1	9.48632	10.015	9.9344	9.98183	9.28764	9.26111	9.20189	9.87361	0.0684209	0
11720161_at	CXCL13	SAM and SH3 domain containing 1	8.85763	9.0241	8.80447	8.88724	8.68845	8.66782	8.80136	8.84796	0.0684418	0
11717733_s_at	ZCCHC24	SWI/SNF related, matrix associated, actin dependent regulator of chromatin, subfamily a	7.62943	7.72449	7.85303	7.64213	7.4616	7.59593	7.55882	7.6492	0.0684837	0
11719509_a_at	CSRP2BP /// PET117	polo-like kinase 3	7.92814	7.75132	7.74117	7.943	8.00834	8.06181	7.98138	7.90572	0.0684872	0
11720682_at	TIFA	synovial sarcoma translocation, chromosome 18 /// synovial sarcoma, X breakpoint 2	10.7394	10.3553	10.624	10.5443	10.6417	10.8907	10.8142	10.8009	0.0685249	0
11716534_s_at	PPT1	dual specificity phosphatase 18	7.0875	7.22266	7.29531	7.17214	7.00966	7.15379	7.05433	7.07635	0.0685318	0
11715656_at	COX5A	Williams-Beuren syndrome chromosome region 16	5.94021	6.1216	5.67558	5.83886	6.29806	6.20305	5.98878	6.12304	0.0685528	0
[truncated: 47,397 more rows]
