# Supplementary material for: Stoichiometric gene-to-reaction associations enhance model-driven analysis performance: Metabolic response to chronic exposure to Aldrin in prostate cancer
Source: BMC Genomics. 2019 Aug 15;20:652. doi: 10.1186/s12864-019-5979-4 (PMC6694502; doi:10.1186/s12864-019-5979-4)
Supplement: Supplementary file 4 — GSMM readjustments/refinement process. This file includes; i) Definition of Metabolites included in the biomass reaction, ii) Required Metabolic Functionalities (RMF) necessary to apply GIMME algorithm, iii) Experimentally measured metabolites annotated in HMR2 and iv) automatically generated GPR and S-GPR of each catalytic reaction in HMR2 (algorithm in Additional file 5) (XLSX 190 kb) [file 12864_2019_5979_MOESM4_ESM.xlsx]

## Sheet: Summary
		Metabolites in biomass	Metabolites in the biomass reaction and the number of associated mreactions
		RMFs	Definition of the Required Metabolic Functionalities necessary in GIMME algorithm
		Metabolites_experimentally_measured_in_HMR2	Metabolites experimentally measured and annotated in HMR2 and their presence in the different subcellular compartments
		S-GPR_&_GPR	Gene-to-reaction associations (GPRs) and stoichiometric gene-to-reaction associations (S-GPRs) automatically build

## Sheet: Metabolites in biomass
HRM2 ID	Metabolite name	Number of associated reactions
M_m01589c	CL pool	1
M_m01722n	DNA-5-methylcytosine	1
M_m02392c	lipid droplet	1
M_temp001x	biomass	1
M_m01721n	DNA	2
M_m01602c	cofactors and vitamins	2
M_m02733c	Phosphatidate-LD-TAG pool	3
M_m03161c	glycogen	3
M_m02847c	RNA	4
M_m01389c	beta-D-glucose-6-phosphate	5
M_m01451r	Cholesterol-ester pool	5
M_m02908c	SM pool	7
M_m02750c	PI pool	12
M_m01450c	cholesterol	16
M_m01370c	aspartat	19
M_m01623c	CTP	21
M_m02034c	GTP	23
M_m01365c	arginine	45
M_m03135c	valine	47
M_m02993c	threonine	48
M_m02426c	lysine	48
M_m03089c	tryptophan	50
M_m02770c	proline	52
M_m02125c	histidine	53
M_m02724c	phenylalanine	53
M_m02184c	isoleucine	54
M_m01369c	aspargine	55
M_m02360c	leucine	57
M_m02896c	serine	58
M_m03101c	tyrosine	58
M_m02471c	methionine	59
M_m01974c	glutamate	62
M_m01628c	cysteine	63
M_m01307c	alanine	66
M_m01975c	glutamine	67
M_m01986c	glycine	71
M_m02751c	Pi	274
M_m01285c	ADP	302
M_m01371c	ATP	432
M_m02039c	H+	547
M_m02040c	H2O	834

## Sheet: RMFs
	RMF	MODEL	RATIO
Aminoacyl-tRNA biosynthesis	19	20	0.95		Required Metabolic Functionalities(RMF)
Protein degradation	12	13	0.923077
Protein modification	4	6	0.666667		RMFs is a required parameter to apply GIMME algorithm
Glutathione metabolism	6	12	0.5
O-glycan metabolism	1	2	0.5
Cysteine and methionine metabolism	12	27	0.444444
Alanine, aspartate and glutamate metabolism	12	30	0.4
Artificial reactions	2	5	0.4
Glycine, serine and threonine metabolism	16	43	0.372093
Transport, extracellular	323	935	0.345455
Cholesterol biosynthesis 2	1	3	0.333333
Transport, lysosome to ER	1	3	0.333333
Eicosanoid metabolism	3	10	0.3
Biotin metabolism	1	4	0.25
Transport, lysosomal	18	80	0.225
Phenylalanine, tyrosine and tryptophan biosynthesis	21	97	0.216495
Histidine metabolism	3	14	0.214286
Folate metabolism	9	45	0.2
Terpenoid backbone biosynthesis	1	5	0.2
Tryptophan metabolism	1	5	0.2
Glycerophospholipid metabolism	8	51	0.156863
Transport, mitochondrial	40	269	0.148699
Isolated	11	74	0.148649
Other amino acid	2	14	0.142857
Glycosylphosphatidylinositol (GPI)-anchor biosynthesis	1	7	0.142857
Lipoic acid metabolism	1	7	0.142857
Tyrosine metabolism	3	22	0.136364
Arginine and proline metabolism	10	75	0.133333
Biopterin metabolism	2	15	0.133333
Fructose and mannose metabolism	2	15	0.133333
Glycolysis / Gluconeogenesis	4	31	0.129032
Purine metabolism	11	86	0.127907
Inositol phosphate metabolism	6	47	0.12766
Bile acid biosynthesis	7	55	0.127273
Sulfur metabolism	1	8	0.125
Amino sugar and nucleotide sugar metabolism	3	25	0.12
beta-Alanine metabolism	1	9	0.111111
Serotonin and melatonin biosynthesis	1	9	0.111111
Valine, leucine, and isoleucine metabolism	3	29	0.103448
Nucleotide metabolism	10	102	0.0980392
Lysine metabolism	2	21	0.0952381
Ascorbate and aldarate metabolism	1	11	0.0909091
Steroid metabolism	3	34	0.0882353
Pyrimidine metabolism	5	58	0.0862069
Transport, nuclear	5	58	0.0862069
Sphingolipid metabolism	3	37	0.0810811
Galactose metabolism	1	13	0.0769231
N-glycan metabolism	1	14	0.0714286
Pyruvate metabolism	2	29	0.0689655
Starch and sucrose metabolism	1	15	0.0666667
False Transport reactions	17	281	0.0604982
Pantothenate and CoA biosynthesis	1	17	0.0588235
Transport, Golgi apparatus	4	83	0.0481928
Transport, peroxisomal	4	91	0.043956
Protein assembly	1	24	0.0416667
Glycerolipid metabolism	2	49	0.0408163
Transport, endoplasmic reticular	5	126	0.0396825
Nicotinate and nicotinamide metabolism	1	28	0.0357143
Omega-3 fatty acid metabolism	1	32	0.03125
Formation and hydrolysis of cholesterol esters	1	37	0.027027
Leukotriene metabolism	1	81	0.0123457
	655	3448

## Sheet: Metabolites_experimentally_measured_in_HMR2
		Compartments
Recon2_ID	HMR2_ID	c	s	m	g	l	p	n	r	xx
M_25hvitd3_e	M_m01415	X	X	X	-	-	-	-	-	X
M_3ddcrn_e	M_m01729	X	-	X	-	-	-	-	X	-
M_3tdcrn_e	M_m02973	X	-	X	-	-	-	-	X	-
M_5adtststeroneglc_e	M_m01070	X	X	-	-	-	-	-	-	X
M_aflatoxin_e	M_m01296	X	X	-	-	-	-	-	-	X
M_arachcoa_e	M_m01773	X	-	X	-	-	X	-	X	-
M_avite1_e	M_m01327	X	X	-	-	-	-	-	X	X
M_bilglcur_e	M_m01398	X	X	-	-	-	-	-	X	X
M_C05965_e	M_m00306	X	-	-	-	-	-	-	-	-
M_cdpea_e	M_m01428	X	-	-	X	-	-	-	-	-
M_crm_hs_e	M_m01430	X	-	-	X	X	-	-	X	-
M_crtstrn_e	M_m01614	X	X	X	-	-	-	-	X	X
M_ebastine_e	M_m01765	X	X	-	-	-	-	-	X	X
M_galside_hs_e	M_m01679	X	-	-	X	X	-	-	X
M_gthox_e	M_m02027	X	X	X	-	-	-	-	X	X
M_C04685_e	M_m02776	X	X	-	-	-	-	-	-	-
M_HC02204_e	M_m02778	X	X	-	-	-	-	-	-	-
M_HC02217_e	M_m02792	X	X	-	-	-	-	-	X	-
M_glyleu_e	M_m03171	-	-	-	-	-	-	-	-	-
M_leuktrB4_e	M_m02364	X	X	X	-	-	X	-	X	X
M_leuktrD4_e	M_m02418	X	-	-	-	-	-	-	-	-
M_elaid_e	M_m01778	X	X	-	-	X	-	-	X
M_pe_hs_e	M_m02697	X	-	-	-	-	-	-	-	-
M_prostgd2_e	M_m02783	X	X	-	-	-	-	-	X	X
M_prostge2_e	M_m02786	X	X	-	-	-	-	-	X	X
M_HC02213_e	M_m02787	X	X	-	-	-	-	X	-	-
M_prostgh2_e	M_m02794	X	X	-	-	-	-	X	X	-
M_prostgi2_e	M_m02795	X	X	-	-	-	-	-	X	-
M_q10_e	M_m03103	-	-	X	-	-	-	-	-	-
M_q10h2_e	M_m03102	-	-	X	-	-	-	-	-	-
M_retinol_9_cis_e	M_m01232	X	-	-	-	-	-	-	-	-
M_retinol_11_cis_e	M_m00291	X	-	-	-	-	-	-	-	-
M_ribflv_e	M_m02842	X	X	-	-	-	-	-	-	X
M_sph1p_e	M_m02928	X	X	-	-	-	-	-	X	X
M_tdcrn_e	M_m02973	X	-	X	-	-	-	-	X	-
M_tetdec2crn_e	M_m03173	X	-	-	-	-	-	-	-	-
M_txa2_e	M_m02994	X	X	-	-	-	-	-	X	X
M_xolest_hs_e	M_m01451	X	X	-	-	X	-	-	X	-
M_xoltri24_e	M_m01446	X	-	-	-	-	-	-	-	-
M_xoltri25_e	M_m01447	-	-	-	-	-	-	-	X	-
M_xoltri27_e	M_m01448	X	-	X	-	-	-	-	-	-
M_leuktrA4_e	M_m02362	X	X	-	-	-	-	X	X	X
M_leuktrC4_e	M_m02366	X	X	-	-	-	-	-	X	X
M_tetdece1crn_e	M_m02974	X	-	X	-	-	-	-	X	-
M_tethex3_e	M_m03174	-	-	-	-	-	-	-	-	-
M_gchola_e	M_m01988	X	X	-	-	-	-	-	-	X
M_spc_hs_e	M_m02931	X	X	-	-	-	-	-	-	X
M_ak2lgchol_hs_e	M_m00516	X	X	-	-	-	-	-	-	X
M_aldstrn_e	M_m01309	X	X	X	-	-	-	-	-	X
M_ptth_e	M_m02679	X	-	X	-	-	-	-	-	-
M_35cgmp_e	M_m01433	X	X	-	X	-	-	X	-	X
M_tchola_e	M_m02963	X	X	-	-	-	X	-	-	X
M_3octdece1crn_e	M_m02410	X	-	X	-	-	-	-	X	-
M_cholate_e	M_m01445	X	X	X	-	-	X	-	X	-
M_fad_e	M_m01802	X	X	X	-	-	X	-	X	-
M_gthrd_e	M_m02026	X	X	X	-	-	X	-	X	X
M_5mta_e	M_m01116	X	-	-	-	-	-	-	-	-
M_andrstrnglc_c	M_m01339	X	X	-	-	-	-	-	X	X
M_avite2_e	M_m01330	X	X	-	-	-	-	-	X	X
M_bilirub_e	M_m01396	X	X	-	-	-	-	-	X	X
M_dhf_e	M_m01700	X	X	X	-	X	-	-	-	X
M_estriolglc_e	M_m00402	X	X		-	-	-	-	X	X
M_nad_e	M_m02552	X	X	X	-	-	-	X	X	X
M_thf_e	M_m02980	X	X	X	-	X	-	-	-	X
M_uri_e	M_m03123	X	X	X	-	X	-	X	-	X
M_whhdca_e	M_m00403	X	X	-	-	-	-	-	-	X
M_camp_e	M_m01419	X	X	-	X	-	-	-	-	X
M_udp_e	M_m03106	X	X	X	X	X	-	X	X	X
M_dgmp_e	M_m01686	X	-	X	-	X	-	-	-	-
M_amp_e	M_m01334	X	X	X	X	X	-	X	X	X
M_2425dhvitd3_e	M_m00035	X	X	X	-	-	-	-	-	X
M_25hvitd2_e	M_m00620	X	X	X	-	-	-	-	-	X
M_adp_e	M_m01285	X	X	X	X	X	X	X	X	X
M_aprgstrn_e	M_m00580	X	X	-	-	-	-	-	-	X
M_decdicrn_e									-
M_estroneglc_e	M_m01795	X	X	-	-	-	-	-	X	X
M_glu_L_e	M_m01974	X	X	X	-	X	-	-	X	X
M_HC01361_e	M_m01704	X	X	-	-	-	-	-	-	X
M_HC02176_e	M_m02344	X	X	-	-	X	-	-	X	-
M_HC02191_e	M_m02402	X	X	-	-	-	X	-	X	-
M_ins_e	M_m02170	X	X	X	-	-	-	-	-	X
M_ocdca_e	M_m02938	X	X			X			X
M_ttdca_e	M_m02494	X	X			X			X
M_udpgal_e	M_m03107	X	-	-	X	-	-	-	X	-
M_vitd3_e	M_m03142	X	X	X	-	-	-	-	-	X
M_1p2cbxl	M_m00558	X	-	-	-	-	-	-	-	-
M_1p3h5c	M_m02320	X	-	X	-	-	-	-	-	-
M_2c23dh56dhoxin	M_m00638	X	-	-	-	-	-	-	-	-
M_2coum	M_m01578	X	-	-	-	-	-	-	-	-
M_2mop	M_m00661	X	-	X	-	-	-	-	-	-
M_2obut	M_m00671	X	-	X	-	-	-	-	-	-
M_2oxoadp	M_m00670	X	-	X	-	-	-	-	-	-
M_2pg	M_m00674	X	-	-	-	-	-	-	-	-
M_3aib	M_m02325	X	X	X	-	-	-	-	-	X
M_3aib_D	M_m01633	X	X	X	-	-	-	-	-	X
M_3dsphgn	M_m00769	X	-	-	-	-	-	-	-	-
M_3hpp	M_m02142	-	-	X	-	-	-	-	-	-
M_3mob	M_m00824	X	-	X	-	-	-	-	-	-
M_3pg	M_m00913	X	-	X	-	-	-	-	-	-
M_3uib	M_m00922	X	-	-	-	-	-	-	-	-
M_3ump	M_m00921	X	-	-	-	-	-	-	-	-
M_42A3HP24DB	M_m00924	X	-	-	-	-	-	-	-	-
M_4aabutn	M_m00952	X	-	-	-	-	-	-	-	-
M_4abut	M_m01708	X	-	X			-	-	-	-
M_4hglusa	M_m02327	-	-	X	-	-	-	-	-	-
M_4hpro_LT	M_m03037	X	-	X	-	-	-	-	-	-
M_5a2opntn	M_m01073	-	-	-	-	-	X	-	-	-
M_5aop	M_m01074	X	-	X	-	-	-	-	-	-
M_5oxpro	M_m01127	X	-	-	-	-	-	-	-	-
M_6a2ohxnt	M_m02795	X	-	-	-	-	X	-	X	-
M_6pgl	M_m01961	X	-	-	-	-	-	-	X	-
M_aact	M_m01332	X	-	X	-	-	-	-	-	-
M_abt	M_m02338	X	X	-	-	-	-	-	-	X
M_acac	M_m01253	X	X	X	-	-	-	-	-	X
M_acetol	M_m02148	X	-	-	-	-	-	-	-	-
M_acglu	M_m02536	-	-	X	-	-	-	-	-	-
M_ade	M_m01279	X	X	-	-	X	-	-	-	X
M_adpac	M_m00666	-	-	X	-		-	-	-	-
M_ala_B	M_m01383	X	X	X	-	-	-	-	-	X
M_ala_D	M_m01638	X	X	-	-	X	X	-	-	X
M_ala_L	M_m01307	X	X	X	-	X	X	-	-	X
M_asn_L	M_m01369	X	X	X	X	X	-	-	-	X
M_bamppald	M_m00760	X	-	-	-	-	-	-	-	-
M_bgly	M_m02123	X	-	-	-	-	-	-	-	-
M_bz	M_m01380	X	-	-	-	-	-	-	X	-
M_C01601	M_m02614	X	X	-	-	-	-	-	-	X
M_C02356	M_m00169	X	-	-	-	-	-	-	-	-
M_C08261	M_m01372	X	-	-	-	-	-	-	-	-
M_c4crn	M_m02635	X	-	X	-	-	-	-	-	-
M_cala	M_m00923	X	-	-	-	-	-	-	-	-
M_cdpchol	M_m01425	X	-	-	-	-	-	-	X	-
M_CE0932	M_m02766	-	-	-	-	-	X	-	-
M_CE2122	M_m02478	X	-	-	-	-	-	-	-	-
M_CE2416	M_m00077	-	-	-	-	-	X	-	-	-
M_CE2847	M_m01846	X	-	-	-	-	-	-	-	-
M_CE4788	M_m01250	X	-	-	-	-	X	-	-	-
M_CE5526	M_m00363	X	-	-	-	-	-	-	-	-
M_CE5527	M_m00313	X	-	-	-	-	-	-	-	-
M_CE5536	M_m01292	X	-	-	-	-	-	-	-	-
M_CE5541	M_m01293	X	-	-	-	-	-	-	-	-
M_CE5665	M_m02361	X	-	-	-	-	-	-	-	-
M_cgly	M_m01626	X	X	-	-	-	-	-	-	X
M_cit	M_m01587	X	X	X	-	-	-	-	-	X
M_coa	M_m01597	X	-	X	X	X	X	X	X	-
M_coumarin	M_m01617	X	X	-	-	-	-	-	-	X
M_crn	M_m02348	X	X	X	-	-	X	-	X	X
M_crtn	M_m01621	X	X	-	-	-	-	-	-	X
M_cys_L	M_m01628	X	X	X	-	X	-	-	-	X
M_dgdp	M_m01680	X	-	X	-	-	-	X	-	X
M_dgmp	M_m01686	X	-	X	-	X	-	-	-	-
M_dgtp	M_m01688	X	-	X	-	-	-	X	-	-
M_dha	M_m01984	-	X	-	-	-	-	-	-	-
M_dmgly	M_m01708	X	-	X	-	-	-	-	-	-
M_dolp_L	M_m01733	X	-	-	-	-	-	-	X	-
M_dolp_U	M_m01733	X	-	-	-	-	-	-	X	-
M_dopaqn	M_m02356	X	-	-	-	-	-	-	-	-
M_elaid	M_m01778	X	X	-	-	X	-	-	X	-
M_eryth	M_m02359	X	-	-	-	-	-	-	-	-
M_estroneglc	M_m01795	X	X	-	-	-	-	-	X	X
M_fru	M_m01840	X	X	-	-	-	-	-	-	X
M_fum	M_m01862	X	-	X	-	-	-	-	-	-
M_gal	M_m01910	X	X	-	-	X	-	-	-	X
M_glac	M_m01685	X	-	-	-	-	-	-	X	-
M_glc_D	M_m01965	X	X	-	X	X	-	-	X	X
M_glcn	M_m01683	X	-	-	-	-	-	-	-	-
M_gln_L	M_m01975	X	X	X	-	X	-	-	-	X
M_glu_L	M_m01974	X	X	X	-	X	-	-	X	X
M_glu5sa	M_m02374	X	-	X	-	-	-	-	-	-
M_glyald	M_m01981	X	-	X	-	-	-	-	-	-
M_glyb	M_m01393	X	X	X	-	-	-	-	-	X
M_glygly	M_m02005	X	-	-	-	-	-	-	-	-
M_glysar	M_m03172	X	-	-	-	-	-	-	-	-
M_gthox	M_m02027	X	X	X	-	-	-	-	X	X
M_gthrd	M_m02026	X	X	X	-	-	X	-	X	X
M_guln	M_m02378	X	-	-	-	-	-	-	X	-
M_h	M_m02039	X	X	X	X	X	X	X	X	X
M_h2o	M_m02040	X	X	X	X	X	X	X	X	X
M_HC00900	M_m02479	X	-	X	-	-	-	-	-	-
M_HC01111	M_m01911	X	-	-	-	-	-	-	-	-
M_HC02149	M_m02657	X	-	X	-	-	X	-	-	-
M_his_L	M_m02125	X	X	X	-	X	-	-	-	X
M_hom_L	M_m02136	X	X	-	-	-	-	-	-	-
M_hpdca	M_m02456	X	X	-	-	X	-	-	X	-
M_hxan	M_m02159	X	X	-	-	-	X	-	-	X
M_hyptaur	M_m02157	X	-	-	-	-	-	-	-	-
M_icit	M_m02183	X	-	X	-	-	X	-	-	-
M_id3acald	M_m02168	X	-	X	-	-	-	-	-	-
M_ile_L	M_m02184	X	X	X	-	X	-	-	-	X
M_inost	M_m02171	X	X	-	-	-	-	-	X	X
M_ins	M_m02170	X	X	X	-	-	-	-	-	X
M_L2aadp6sa	M_m00631	X	-	X	-	-	-	-	-	-
M_lald_D	M_m01715	X	-	-	-	-	-	-	-	-
M_lald_L	M_m02329	X	X	-	-	-	-	-	-	-
M_Lcystin	M_m01629	X	X	-	-	-	-	-	-	X
M_leu_L	M_m02360	X	X	X	-	X	-	-	-	X
M_Lpipecol	M_m02413	-	-	-	-	-	X	-	-	-
M_man	M_m02453	X	X	-	X	X	-	-	X	X
M_met_L	M_m02471	X	X	X	-	X	-	-	-	X
M_mi1p_D	M_m02173	X	-	-	-	-	-	X	-	-
M_mi3p_D	M_m00529	X	-	-	-	-	-	-	-	-
M_mi4p_D	M_m00530	X	-	-	-	-	-	-	-	-
M_msa	M_m00900	-	-	X	-	-	-	-	-	-
M_n4abutn	M_m02514	X	-	-	-	-	-	-	-	-
M_Nacasp	M_m02532	X	-	X	-	-	-	-	-	-
M_ncam	M_m02583	X	X	-	-	-	-	-	-	X
M_no2	M_m02588	X	X	-	-	-	-	-	-	X
M_nrpphr	M_m02617	X	X	-	-	-	-	-	-	X
M_ocdcea	M_m00019	X	X	-	-	X	-	-	X	-
M_pap	M_m02681	X	-	-	X	X	-	-	-	-
M_pcrn	M_m02657	X	-	X	-	-	X	-	-	-
M_phe_L	M_m02724	X	X	X	-	X	-	-	-	X
M_phpyr	M_m02725	X	-	-	-	-	-	-	-	-
M_ppa	M_m02772	X	X	X	-	-	X	-	-	X
M_prist	M_m02766	-	-	-	-	-	X	-	-	-
M_pro_D	M_m01742	X	X	-	-	X	-	-	-	X
M_pro_L	M_m02770	X	X	X	-	X	-	-	-	X
M_pydxn	M_m02817	X	X	-	-	-	-	-	-	X
M_rbt	M_m02841	X	X	-	-	-	-	-	-	X
M_sarcs	M_m02880	X	X	X	-	-	X	-	-	X
M_ser_D	M_m01744	X	X	-	-	-	-	-	-	X
M_ser_L	M_m02896	X	X	X	-	X	X	-	-	X
M_Sfglutth	M_m01837	X	-	-	-	-	-	-	-	-
M_so3	M_m02949	X	X	X	-	-	-	-	-	X
M_so4	M_m02946	X	X	X	-	X	-	-	X	X
M_sphings	M_m02929	X	X	-	X	X	-	-	X	-
M_srb_L	M_m02417	X	-	-	-	-	-	-	-	-
M_succ	M_m02943	X	X	X	-	-	X	-	-	X
M_sucsal	M_m02942	-	-	X	-	-	-	-	-	-
M_T4hcinnm	M_m00981	X	-	-	-	-	-	-	-	-
M_tag1p_D	M_m01967	X	-	-	-	-	-	-	-	-
M_tagat_D	M_m01745	X	X	-	-	-	-	-	-	X
M_taur	M_m02961	X	X	-	-	-	X	-	-	X
M_thr_L	M_m02993	X	X	X	-	X	-	-	-	X
M_thrnt	M_m02992	X	-	-	-	-	-	-	-	-
M_thymd	M_m02996	X	X	X	-	X	-	-	-	X
M_trp_L	M_m03089	X	X	-	-	X	-	-	-	X
M_trypta	M_m03088	X	-	-	-	-	-	-	-	-
M_ttdca	M_m02494	X	X	-	-	X	-	-	X	-
M_tyr_L	M_m03101	X	X	X	-	X	-	-	-	X
M_uacgam	M_m03111	X	-	-	X	-	-	-	X	-
M_udp	M_m03106	X	X	X	X	X	-	X	X	X
M_udpacgal	M_m03110	X	-	-	X	X	-	-	X	-
M_udpg	M_m03108	X	-	-	X	-	-	-	X	-
M_udpgal	M_m03107	X	-	-	X	-	-	-	X	-
M_udpglcur	M_m03109	X	-	-	X	-	-	-	X	-
M_ump	M_m03114	X	X	X	X	X	-	X	X	X
M_ura	M_m03118	X	X	-	-	-	-	-	-	X
M_urate	M_m03120	X	X	-	-	-	X	-	-	X
M_urcan	M_m03124	X	-	-	-	-	-	-	-	-
M_utp	M_m03130	X	X	X	-	-	-	X	-	X
M_vacc	M_m01585	X	X	-	-	X	-	-	X	-
M_val_L	M_m03135	X	X	X	-	X	-	-	-	X
M_xan	M_m03148	X	-	-	-	-	X	-	-	-
M_xylt	M_m03155	X	X	-	-	-	-	-	-	X

## Sheet: S-GPR_&_GPR
Reaction_ID	S-GPR	GPR
R_HMR_3905
R_HMR_3907	[[[AKR1A1*1]]]	[[[AKR1A1]]]
R_HMR_4097	[[[[ACAS2*2]]]]	[[[[ACAS2]]]]
R_HMR_4099	[[[[ACAS2*2]]]]	[[[[ACAS2]]]]
R_HMR_4108	[[[[ACAS2*2]]]]	[[[[ACAS2]]]]
R_HMR_4133	[[[[ACAS2*2]]]]	[[[[ACAS2]]]]
R_HMR_4137
R_HMR_4281	[[[LDHA*1]] or [[LDHAL6A*1]] or [[LDHAL6B*1]] or [[LDHB*1]] or [[LDHC*1]]]	[[[LDHA]] or [[LDHAL6A]] or [[LDHAL6B]] or [[LDHB]] or [[LDHC]]]
R_HMR_4388	[[[LDHA*1]] or [[LDHAL6A*1]] or [[LDHAL6B*1]] or [[LDHB*1]] or [[LDHC*1]]]	[[[LDHA]] or [[LDHAL6A]] or [[LDHAL6B]] or [[LDHB]] or [[LDHC]]]
R_HMR_4283	[[[ALDH1A3*1]] or [[ALDH3A1*1]] or [[ALDH3B1*1]] or [[ALDH3B2*1]]]	[[[ALDH1A3]] or [[ALDH3A1]] or [[ALDH3B1]] or [[ALDH3B2]]]
R_HMR_8357	[[[[ALDH2*4]] or [[ALDH3A2*2 and ALDH9A1*4 and ALDH2*8]] or [[ALDH9A1*4]]]]	[[[[ALDH2]] or [[ALDH3A2 and ALDH9A1 and ALDH2]] or [[ALDH9A1]]]]
R_HMR_4379	[[[[PFKM*1 and PFKP*1]]]]	[[[[PFKM and PFKP]]]]
R_HMR_4301	[[[[PFKM*1 and PFKP*1]]]]	[[[[PFKM and PFKP]]]]
R_HMR_4355	[[[[ALDOA*4]] or [[ALDOB*4]] or [[ALDOC*4]]]]	[[[[ALDOA]] or [[ALDOB]] or [[ALDOC]]]]
R_HMR_4358	[[[[PKM2*1]]]]	[[[[PKM2]]]]
R_HMR_4360
R_HMR_4362
R_HMR_4363	[[[[ENO1*2]] or [[ENO2*2]] or [[ENO3*2]]]]	[[[[ENO1]] or [[ENO2]] or [[ENO3]]]]
R_HMR_4365	[[[[PGAM1*2]] or [[PGAM2*1]] or [[PGAM2*2]]]]	[[[[PGAM1]] or [[PGAM2]] or [[PGAM2]]]]
R_HMR_4368	[[[[PGK2*1 and PGK1*1]]]]	[[[[PGK2 and PGK1]]]]
R_HMR_4370	[[[ACYP1*1]] or [[ACYP2*1]]]	[[[ACYP1]] or [[ACYP2]]]
R_HMR_4371	[[[[PGAM1*2]] or [[PGAM2*1]] or [[PGAM2*2]]]]	[[[[PGAM1]] or [[PGAM2]] or [[PGAM2]]]]
R_HMR_4372	[[[BPGM*1]]]	[[[BPGM]]]
R_HMR_4373	[[[[GAPDHS*1]] or [[GAPDHS*4]]]]	[[[[GAPDHS]] or [[GAPDHS]]]]
R_HMR_4375	[[[[ALDOA*4]] or [[ALDOB*4]] or [[ALDOC*4]]]]	[[[[ALDOA]] or [[ALDOB]] or [[ALDOC]]]]
R_HMR_4377	[[[[FBP2*1]] or [[FBP2*4]]]]	[[[[FBP2]] or [[FBP2]]]]
R_HMR_4381	[[[[GPI*1]]]]	[[[[GPI]]]]
R_HMR_4391	[[[[TPI1*2]]]]	[[[[TPI1]]]]
R_HMR_4394	[[[ADPGK*1]]]	[[[ADPGK]]]
R_HMR_4396
R_HMR_4521	[[[[G6PC*1 and G6PC3*1 and G6PC2*1]]]]	[[[[G6PC and G6PC3 and G6PC2]]]]
R_HMR_6410	[[[[[[PDHB]*2 and [PDHA1]*2]*1 or [[PDHB]*2 and [PDHA1]*2]*30 and [DLAT]*60 and [[PDHX]]*1 and [[DLD]*2]*6]*1]]]	[[[[[[PDHB] and [PDHA1]] or [[PDHB] and [PDHA1]] and [DLAT] and [[PDHX]] and [[DLD]]]]]]
R_HMR_6412	[[[[[[[[[[DLAT*1]]]*2 and [[DLAT*60] and [PDHA1*60] and [PDHX*1]]]*12 and [[PDHB*288]]]*2 and [[[DLAT]*1]]]*1 or [[PDHB]*2 and [PDHA1]*2]*30 and [DLAT]*60 and [[PDHX]]*1 and [[DLD]*2]*6]*1]]]	[[[[[[[[[[DLAT]]] and [[DLAT] and [PDHA1] and [PDHX]]] and [[PDHB]]] and [[[DLAT]]]] or [[PDHB] and [PDHA1]] and [DLAT] and [[PDHX]] and [[DLD]]]]]]
R_HMR_7745	[[[[GALM*2]]]]	[[[[GALM]]]]
R_HMR_7746	[[[GCK*1]]]	[[[GCK]]]
R_HMR_7747	[[[ADPGK*1]]]	[[[ADPGK]]]
R_HMR_7748	[[[[GPI*1]]]]	[[[[GPI]]]]
R_HMR_7749	[[[[GPI*1]]]]	[[[[GPI]]]]
R_HMR_8360	[[[[CAT*4]]]]	[[[[CAT]]]]
R_HMR_8652	[[[[G6PC*1 and G6PC3*1 and G6PC2*1]]]]	[[[[G6PC and G6PC3 and G6PC2]]]]
R_HMR_8757
R_HMR_3989	[[[GAA*1]] or [[GANC*1]] or [[MGAM*1]]]	[[[GAA]] or [[GANC]] or [[MGAM]]]
R_HMR_4122	[[[[UGDH*6]]]]	[[[[UGDH]]]]
R_HMR_4837	[[[TREH*1]]]	[[[TREH]]]
R_HMR_5395	[[[[GYG1*2]] or [[GYG2*2]]]]	[[[[GYG1]] or [[GYG2]]]]
R_HMR_5396	[[[[GYS1*4]]]]	[[[[GYS1]]]]
R_HMR_9727	[[[[GYS1*4]]]]	[[[[GYS1]]]]
R_HMR_5397	[[[GBE1*1]]]	[[[GBE1]]]
R_HMR_5398	[[[[PYGB*2]] or [[PYGL*2]] or [[PYGM*2]]]]	[[[[PYGB]] or [[PYGL]] or [[PYGM]]]]
R_HMR_5399	[[[AGL*1]]]	[[[AGL]]]
R_HMR_5400	[[[[AGL*1]]]]	[[[[AGL]]]]
R_HMR_5401	[[[[PYGB*2]] or [[PYGL*2]] or [[PYGM*2]]]]	[[[[PYGB]] or [[PYGL]] or [[PYGM]]]]
R_HMR_8568	[[[AMY1A*1]] or [[AMY1B*1]] or [[AMY1C*1]] or [[AMY2A*1]] or [[AMY2B*1]]]	[[[AMY1A]] or [[AMY1B]] or [[AMY1C]] or [[AMY2A]] or [[AMY2B]]]
R_HMR_8569	[[[AMY1A*1]] or [[AMY1B*1]] or [[AMY1C*1]] or [[AMY2A*1]] or [[AMY2B*1]]]	[[[AMY1A]] or [[AMY1B]] or [[AMY1C]] or [[AMY2A]] or [[AMY2B]]]
R_HMR_8570	[[[AMY1A*1]] or [[AMY1B*1]] or [[AMY1C*1]] or [[AMY2A*1]] or [[AMY2B*1]]]	[[[AMY1A]] or [[AMY1B]] or [[AMY1C]] or [[AMY2A]] or [[AMY2B]]]
R_HMR_8571	[[[AMY1A*1]] or [[AMY1B*1]] or [[AMY1C*1]] or [[AMY2A*1]] or [[AMY2B*1]]]	[[[AMY1A]] or [[AMY1B]] or [[AMY1C]] or [[AMY2A]] or [[AMY2B]]]
R_HMR_8572	[[[AMY1A*1]] or [[AMY1B*1]] or [[AMY1C*1]] or [[AMY2A*1]] or [[AMY2B*1]]]	[[[AMY1A]] or [[AMY1B]] or [[AMY1C]] or [[AMY2A]] or [[AMY2B]]]
R_HMR_8573	[[[AMY1A*1]] or [[AMY1B*1]] or [[AMY1C*1]] or [[AMY2A*1]] or [[AMY2B*1]]]	[[[AMY1A]] or [[AMY1B]] or [[AMY1C]] or [[AMY2A]] or [[AMY2B]]]
R_HMR_8574	[[[AMY1A*1]] or [[AMY1B*1]] or [[AMY1C*1]] or [[AMY2A*1]] or [[AMY2B*1]]]	[[[AMY1A]] or [[AMY1B]] or [[AMY1C]] or [[AMY2A]] or [[AMY2B]]]
R_HMR_8575	[[[AMY1A*1]] or [[AMY1B*1]] or [[AMY1C*1]] or [[AMY2A*1]] or [[AMY2B*1]]]	[[[AMY1A]] or [[AMY1B]] or [[AMY1C]] or [[AMY2A]] or [[AMY2B]]]
R_HMR_8576	[[[AMY1A*1]] or [[AMY1B*1]] or [[AMY1C*1]] or [[AMY2A*1]] or [[AMY2B*1]]]	[[[AMY1A]] or [[AMY1B]] or [[AMY1C]] or [[AMY2A]] or [[AMY2B]]]
R_HMR_8577	[[[AMY1A*1]] or [[AMY1B*1]] or [[AMY1C*1]] or [[AMY2A*1]] or [[AMY2B*1]]]	[[[AMY1A]] or [[AMY1B]] or [[AMY1C]] or [[AMY2A]] or [[AMY2B]]]
R_HMR_8578	[[[AMY1A*1]] or [[AMY1B*1]] or [[AMY1C*1]] or [[AMY2A*1]] or [[AMY2B*1]]]	[[[AMY1A]] or [[AMY1B]] or [[AMY1C]] or [[AMY2A]] or [[AMY2B]]]
R_HMR_8579	[[[AMY1A*1]] or [[AMY1B*1]] or [[AMY1C*1]] or [[AMY2A*1]] or [[AMY2B*1]]]	[[[AMY1A]] or [[AMY1B]] or [[AMY1C]] or [[AMY2A]] or [[AMY2B]]]
R_HMR_8581	[[[AMY1A*1]] or [[AMY1B*1]] or [[AMY1C*1]] or [[AMY2A*1]] or [[AMY2B*1]]]	[[[AMY1A]] or [[AMY1B]] or [[AMY1C]] or [[AMY2A]] or [[AMY2B]]]
R_HMR_8591	[[[GAA*1]] or [[GANC*1]] or [[MGAM*1]]]	[[[GAA]] or [[GANC]] or [[MGAM]]]
R_HMR_8592	[[[GAA*1]] or [[GANC*1]] or [[MGAM*1]]]	[[[GAA]] or [[GANC]] or [[MGAM]]]
R_HMR_8580	[[[AMY1A*1]] or [[AMY1B*1]] or [[AMY1C*1]] or [[AMY2A*1]] or [[AMY2B*1]]]	[[[AMY1A]] or [[AMY1B]] or [[AMY1C]] or [[AMY2A]] or [[AMY2B]]]
R_HMR_8582	[[[AMY1A*1]] or [[AMY1B*1]] or [[AMY1C*1]] or [[AMY2A*1]] or [[AMY2B*1]]]	[[[AMY1A]] or [[AMY1B]] or [[AMY1C]] or [[AMY2A]] or [[AMY2B]]]
R_HMR_8587	[[[GAA*1]] or [[GANC*1]] or [[MGAM*1]]]	[[[GAA]] or [[GANC]] or [[MGAM]]]
R_HMR_8589	[[[GAA*1]] or [[GANC*1]] or [[MGAM*1]]]	[[[GAA]] or [[GANC]] or [[MGAM]]]
R_HMR_8583	[[[MGAM*1]]]	[[[MGAM]]]
R_HMR_8584	[[[[[SI]*1 and [SI]*1]*1]]]	[[[[[SI] and [SI]]]]]
R_HMR_8585	[[[PGM2L1*1]]]	[[[PGM2L1]]]
R_HMR_3944	[[[[UGP2*8]]]]	[[[[UGP2]]]]
R_HMR_4128	[[[[GALE*4]]]]	[[[[GALE]]]]
R_HMR_4130	[[[GALK1*1]]]	[[[GALK1]]]
R_HMR_4131	[[[GALT*1]]]	[[[GALT]]]
R_HMR_4132	[[[GALT*1]]]	[[[GALT]]]
R_HMR_4303	[[[[[SI]*1 and [SI]*1]*1]]]	[[[[[SI] and [SI]]]]]
R_HMR_4414	[[[GALK1*1]]]	[[[GALK1]]]
R_HMR_4415	[[[[LCT*2]]]]	[[[[LCT]]]]
R_HMR_4416	[[[GLB1*1]]]	[[[GLB1]]]
R_HMR_4774	[[[[PFKM*1 and PFKP*1]]]]	[[[[PFKM and PFKP]]]]
R_HMR_4775	[[[[PFKM*1 and PFKP*1]]]]	[[[[PFKM and PFKP]]]]
R_HMR_4831
R_HMR_4832	[[[GLB1*1]]]	[[[GLB1]]]
R_HMR_7674	[[[[B4GALT1*1]]]]	[[[[B4GALT1]]]]
R_HMR_8761	[[[[KHK*2]]]]	[[[[KHK]]]]
R_HMR_8762	[[[[ALDOA*4]] or [[ALDOB*4]] or [[ALDOC*4]]]]	[[[[ALDOA]] or [[ALDOB]] or [[ALDOC]]]]
R_HMR_8764	[[[[LCT*2]]]]	[[[[LCT]]]]
R_HMR_8766	[[[AKR1B1*1]] or [[AKR1B10*1]]]	[[[AKR1B1]] or [[AKR1B10]]]
R_HMR_8767	[[[GALT*1]]]	[[[GALT]]]
R_HMR_0454	[[[TKFC*1]]]	[[[TKFC]]]
R_HMR_4297	[[[[PFKFB1*2]] or [[PFKFB2*2]] or [[PFKFB3*2]] or [[PFKFB4*2]]]]	[[[[PFKFB1]] or [[PFKFB2]] or [[PFKFB3]] or [[PFKFB4]]]]
R_HMR_4310	[[[[KHK*2]]]]	[[[[KHK]]]]
R_HMR_4315	[[[SORD*1]]]	[[[SORD]]]
R_HMR_4316	[[[AKR1B1*1]] or [[AKR1B10*1]]]	[[[AKR1B1]] or [[AKR1B10]]]
R_HMR_4317
R_HMR_4318
R_HMR_4319	[[[[HK2*1 and HK3*1 and GCK*1 and HK1*1]]]]	[[[[HK2 and HK3 and GCK and HK1]]]]
R_HMR_4320
R_HMR_4356	[[[[ALDOA*4]] or [[ALDOB*4]] or [[ALDOC*4]]]]	[[[[ALDOA]] or [[ALDOB]] or [[ALDOC]]]]
R_HMR_4383	[[[MPI*1]]]	[[[MPI]]]
R_HMR_4385	[[[PMM1*1]] or [[PMM2*1]]]	[[[PMM1]] or [[PMM2]]]
R_HMR_4386	[[[GMPPA*1]] or [[GMPPB*1]]]	[[[GMPPA]] or [[GMPPB]]]
R_HMR_4387	[[[GMPPA*1]] or [[GMPPB*1]]]	[[[GMPPA]] or [[GMPPB]]]
R_HMR_4399	[[[GMDS*1]]]	[[[GMDS]]]
R_HMR_4400	[[[TSTA3*1]]]	[[[TSTA3]]]
R_HMR_4401	[[[FPGT*1]]]	[[[FPGT]]]
R_HMR_4402	[[[FUK*1]]]	[[[FUK]]]
R_HMR_4403
R_HMR_4490	[[[[HK2*1 and HK3*1 and GCK*1 and HK1*1]]]]	[[[[HK2 and HK3 and GCK and HK1]]]]
R_HMR_4706	[[[[FBP2*1]] or [[FBP2*4]]]]	[[[[FBP2]] or [[FBP2]]]]
R_HMR_8768	[[[TSTA3*1]]]	[[[TSTA3]]]
R_HMR_4590	[[[DCXR*1]]]	[[[DCXR]]]
R_HMR_4591
R_HMR_4592	[[[AKR1B1*1]] or [[AKR1B10*1]]]	[[[AKR1B1]] or [[AKR1B10]]]
R_HMR_4593
R_HMR_4594	[[[DHDH*1]]]	[[[DHDH]]]
R_HMR_4595	[[[XYLB*1]]]	[[[XYLB]]]
R_HMR_8341	[[[AKR1A1*1]]]	[[[AKR1A1]]]
R_HMR_8342
R_HMR_8344
R_HMR_8352
R_HMR_8353
R_HMR_8726
R_HMR_8727	[[[ALG5*1]]]	[[[ALG5]]]
R_HMR_8728
R_HMR_8729	[[[UXS1*1]]]	[[[UXS1]]]
R_HMR_6537	[[[AKR1A1*1]]]	[[[AKR1A1]]]
R_HMR_1568	[[[ALDH1A3*1]] or [[ALDH3A1*1]] or [[ALDH3B1*1]] or [[ALDH3B2*1]]]	[[[ALDH1A3]] or [[ALDH3A1]] or [[ALDH3B1]] or [[ALDH3B2]]]
R_HMR_3853	[[[GLO1*1]]]	[[[GLO1]]]
R_HMR_3854	[[[AKR1B1*1]] or [[AKR1B10*1]]]	[[[AKR1B1]] or [[AKR1B10]]]
R_HMR_3855	[[[AKR1B1*1]] or [[AKR1B10*1]]]	[[[AKR1B1]] or [[AKR1B10]]]
R_HMR_3857	[[[HAGH*1]] or [[HAGHL*1]]]	[[[HAGH]] or [[HAGHL]]]
R_HMR_3859	[[[[LDHD*1]]]]	[[[[LDHD]]]]
R_HMR_4087
R_HMR_4089	[[[ME1*1]] or [[ME3*1]]]	[[[ME1]] or [[ME3]]]
R_HMR_4091	[[[ME1*1]] or [[ME3*1]]]	[[[ME1]] or [[ME3]]]
R_HMR_4093	[[[ACOT12*1]]]	[[[ACOT12]]]
R_HMR_4095	[[[ACOT12*1]]]	[[[ACOT12]]]
R_HMR_4101	[[[[PCK2*1 and PCK1*1]]]]	[[[[PCK2 and PCK1]]]]
R_HMR_4103	[[[[PCK2*1 and PCK1*1]]]]	[[[[PCK2 and PCK1]]]]
R_HMR_4143	[[[[PC*1]]]]	[[[[PC]]]]
R_HMR_4193	[[[[PKM2*1]]]]	[[[[PKM2]]]]
R_HMR_8497	[[[AKR1A1*1]]]	[[[AKR1A1]]]
R_HMR_8498
R_HMR_8499
R_HMR_8500	[[[AKR1A1*1]]]	[[[AKR1A1]]]
R_HMR_8501	[[[GRHPR*1]]]	[[[GRHPR]]]
R_HMR_8502	[[[ADH1A*1]] or [[ADH1B*1]] or [[ADH1C*1]] or [[ADH4*1]] or [[ADH5*1]] or [[ADH6*1]] or [[ADH7*1]]]	[[[ADH1A]] or [[ADH1B]] or [[ADH1C]] or [[ADH4]] or [[ADH5]] or [[ADH6]] or [[ADH7]]]
R_HMR_8503	[[[ALDH1A3*1]] or [[ALDH3A1*1]] or [[ALDH3B1*1]] or [[ALDH3B2*1]]]	[[[ALDH1A3]] or [[ALDH3A1]] or [[ALDH3B1]] or [[ALDH3B2]]]
R_HMR_8504	[[[[ALDH2*4]] or [[ALDH3A2*2 and ALDH9A1*4 and ALDH2*8]] or [[ALDH9A1*4]]]]	[[[[ALDH2]] or [[ALDH3A2 and ALDH9A1 and ALDH2]] or [[ALDH9A1]]]]
R_HMR_8506	[[[[ALDH2*4]] or [[ALDH3A2*2 and ALDH9A1*4 and ALDH2*8]] or [[ALDH9A1*4]]]]	[[[[ALDH2]] or [[ALDH3A2 and ALDH9A1 and ALDH2]] or [[ALDH9A1]]]]
R_HMR_8507
R_HMR_8508
R_HMR_8509	[[[AKR1A1*1]]]	[[[AKR1A1]]]
R_HMR_8511	[[[HAGH*1]] or [[HAGHL*1]]]	[[[HAGH]] or [[HAGHL]]]
R_HMR_8512	[[[[LDHD*1]]]]	[[[[LDHD]]]]
R_HMR_8514	[[[[LDHD*1]]]]	[[[[LDHD]]]]
R_HMR_8516
R_HMR_8517
R_HMR_4280	[[[LDHA*1]] or [[LDHAL6A*1]] or [[LDHAL6B*1]] or [[LDHB*1]] or [[LDHC*1]]]	[[[LDHA]] or [[LDHAL6A]] or [[LDHAL6B]] or [[LDHB]] or [[LDHC]]]
R_HMR_0153	[[[[ACOT4*1 and ACOT2*1 and ACOT1*1]] or [[ACOT4*1 and ACOT2*1 and ACOT1*2]] or [[ACOT4*2 and ACOT2*1 and ACOT1*1]]]]	[[[[ACOT4 and ACOT2 and ACOT1]] or [[ACOT4 and ACOT2 and ACOT1]] or [[ACOT4 and ACOT2 and ACOT1]]]]
R_HMR_3212
R_HMR_3797	[[[ACSS3*1]]]	[[[ACSS3]]]
R_HMR_3800
R_HMR_4105	[[[MLYCD*1]]]	[[[MLYCD]]]
R_HMR_4106	[[[MLYCD*1]]]	[[[MLYCD]]]
R_HMR_4107	[[[MLYCD*1]]]	[[[MLYCD]]]
R_HMR_4282	[[[ALDH6A1*1]]]	[[[ALDH6A1]]]
R_HMR_4331	[[[[ACAS2*2]]]]	[[[[ACAS2]]]]
R_HMR_4459	[[[ACSS3*1]]]	[[[ACSS3]]]
R_HMR_4460	[[[ACSS3*1]]]	[[[ACSS3]]]
R_HMR_4464
R_HMR_4497
R_HMR_4741	[[[HIBCH*1]]]	[[[HIBCH]]]
R_HMR_8078
R_HMR_9803
R_HMR_9804
R_HMR_0718	[[[L2HGDH*1]]]	[[[L2HGDH]]]
R_HMR_0719	[[[[PHGDH*4]]]]	[[[[PHGDH]]]]
R_HMR_1434	[[[[ACAT2*1]] or [[ACAT2*4]]]]	[[[[ACAT2]] or [[ACAT2]]]]
R_HMR_1436	[[[AACS*1]]]	[[[AACS]]]
R_HMR_3163
R_HMR_4461	[[[[BDH2*1 and BDH1*4]] or [[BDH2*1]]]]	[[[[BDH2 and BDH1]] or [[BDH2]]]]
R_HMR_4604	[[[[HMGCS1*2 and HMGCS2*1]] or [[HMGCS1*2]]]]	[[[[HMGCS1 and HMGCS2]] or [[HMGCS1]]]]
R_HMR_5351	[[[LDHA*1]] or [[LDHAL6A*1]] or [[LDHAL6B*1]] or [[LDHB*1]] or [[LDHC*1]]]	[[[LDHA]] or [[LDHAL6A]] or [[LDHAL6B]] or [[LDHB]] or [[LDHC]]]
R_HMR_7709	[[[[HSD17B4*2]]]]	[[[[HSD17B4]]]]
R_HMR_4052	[[[[PRPS1*2]] or [[PRPS1L1*2]] or [[PRPS2*2]]]]	[[[[PRPS1]] or [[PRPS1L1]] or [[PRPS2]]]]
R_HMR_4304	[[[[G6PD*4]]]]	[[[[G6PD]]]]
R_HMR_4306	[[[[G6PD*4]]]]	[[[[G6PD]]]]
R_HMR_4350	[[[RBKS*1]]]	[[[RBKS]]]
R_HMR_4351	[[[RPIA*1]]]	[[[RPIA]]]
R_HMR_4352	[[[RPIA*1]]]	[[[RPIA]]]
R_HMR_4354	[[[[PGM2*2]]]]	[[[[PGM2]]]]
R_HMR_4398	[[[DERA*1]]]	[[[DERA]]]
R_HMR_4404	[[[TKT*1]] or [[TKTL1*1]] or [[TKTL2*1]]]	[[[TKT]] or [[TKTL1]] or [[TKTL2]]]
R_HMR_4473	[[[[PGD*2]]]]	[[[[PGD]]]]
R_HMR_4474	[[[[PGD*2]]]]	[[[[PGD]]]]
R_HMR_4476	[[[SAT1*1]] or [[SAT2*1]]]	[[[SAT1]] or [[SAT2]]]
R_HMR_4477	[[[RPE*1]] or [[RPEL1*1]]]	[[[RPE]] or [[RPEL1]]]
R_HMR_4501	[[[TKT*1]] or [[TKTL1*1]] or [[TKTL2*1]]]	[[[TKT]] or [[TKTL1]] or [[TKTL2]]]
R_HMR_4565	[[[TALDO1*1]]]	[[[TALDO1]]]
R_HMR_4567	[[[[PFKM*1 and PFKP*1]]]]	[[[[PFKM and PFKP]]]]
R_HMR_4568	[[[[PFKM*1 and PFKP*1]]]]	[[[[PFKM and PFKP]]]]
R_HMR_9799	[[[SHPK*1]]]	[[[SHPK]]]
R_HMR_9800	[[[[KHK*2]]]]	[[[[KHK]]]]
R_HMR_4623	[[[[PGLS*1 and H6PD*1]]]]	[[[[PGLS and H6PD]]]]
R_HMR_4625	[[[[PGLS*1 and H6PD*1]]]]	[[[[PGLS and H6PD]]]]
R_HMR_4710	[[[[PGM2*2]]]]	[[[[PGM2]]]]
R_HMR_4841	[[[ALDH1A3*1]] or [[ALDH3A1*1]] or [[ALDH3B1*1]] or [[ALDH3B2*1]]]	[[[ALDH1A3]] or [[ALDH3A1]] or [[ALDH3B1]] or [[ALDH3B2]]]
R_HMR_8074	[[[RBKS*1]]]	[[[RBKS]]]
R_HMR_8653	[[[[PGLS*1 and H6PD*1]]]]	[[[[PGLS and H6PD]]]]
R_HMR_3998	[[[[ENTPD1*2]]]]	[[[[ENTPD1]]]]
R_HMR_4000	[[[GUCY1A2*1]] or [[GUCY1A3*1]] or [[GUCY1B3*1]] or [[GUCY2C*1]] or [[GUCY2D*1]] or [[GUCY2F*1]] or [[NPR1*1]] or [[NPR2*1]]]	[[[GUCY1A2]] or [[GUCY1A3]] or [[GUCY1B3]] or [[GUCY2C]] or [[GUCY2D]] or [[GUCY2F]] or [[NPR1]] or [[NPR2]]]
R_HMR_4002	[[[[AK5*2]]]]	[[[[AK5]]]]
R_HMR_4004	[[[[AK5*2]]]]	[[[[AK5]]]]
R_HMR_4010	[[[ACPP*1]] or [[NT5C*1]] or [[NT5C1A*1]] or [[NT5C1B*1]] or [[NT5C2*1]] or [[NT5C3A*1]] or [[NT5C3B*1]] or [[NT5E*1]] or [[NT5M*1]]]	[[[ACPP]] or [[NT5C]] or [[NT5C1A]] or [[NT5C1B]] or [[NT5C2]] or [[NT5C3A]] or [[NT5C3B]] or [[NT5E]] or [[NT5M]]]
R_HMR_4081	[[[ACPP*1]] or [[NT5C*1]] or [[NT5C1A*1]] or [[NT5C1B*1]] or [[NT5C2*1]] or [[NT5C3A*1]] or [[NT5C3B*1]] or [[NT5E*1]] or [[NT5M*1]]]	[[[ACPP]] or [[NT5C]] or [[NT5C1A]] or [[NT5C1B]] or [[NT5C2]] or [[NT5C3A]] or [[NT5C3B]] or [[NT5E]] or [[NT5M]]]
R_HMR_4082	[[[ACPP*1]] or [[NT5C*1]] or [[NT5C1A*1]] or [[NT5C1B*1]] or [[NT5C2*1]] or [[NT5C3A*1]] or [[NT5C3B*1]] or [[NT5E*1]] or [[NT5M*1]]]	[[[ACPP]] or [[NT5C]] or [[NT5C1A]] or [[NT5C1B]] or [[NT5C2]] or [[NT5C3A]] or [[NT5C3B]] or [[NT5E]] or [[NT5M]]]
R_HMR_4012	[[[[DCK*2]]]]	[[[[DCK]]]]
R_HMR_4014	[[[PDE10A*1]] or [[PDE11A*1]] or [[PDE1A*1]] or [[PDE1B*1]] or [[PDE1C*1]] or [[PDE2A*1]] or [[PDE3A*1]] or [[PDE3B*1]]]	[[[PDE10A]] or [[PDE11A]] or [[PDE1A]] or [[PDE1B]] or [[PDE1C]] or [[PDE2A]] or [[PDE3A]] or [[PDE3B]]]
R_HMR_4020	[[[[GUK1*2]]]]	[[[[GUK1]]]]
R_HMR_4022	[[[GUCY1A2*1]] or [[GUCY1A3*1]] or [[GUCY1B3*1]] or [[GUCY2C*1]] or [[GUCY2D*1]] or [[GUCY2F*1]] or [[NPR1*1]] or [[NPR2*1]]]	[[[GUCY1A2]] or [[GUCY1A3]] or [[GUCY1B3]] or [[GUCY2C]] or [[GUCY2D]] or [[GUCY2F]] or [[NPR1]] or [[NPR2]]]
R_HMR_4038	[[[[ATIC*2]]]]	[[[[ATIC]]]]
R_HMR_4040	[[[IMPDH1*1]] or [[IMPDH2*1]]]	[[[IMPDH1]] or [[IMPDH2]]]
R_HMR_4042	[[[ADSS*1]] or [[ADSSL1*1]]]	[[[ADSS]] or [[ADSSL1]]]
R_HMR_4046	[[[GMPS*1]]]	[[[GMPS]]]
R_HMR_4048	[[[PDE10A*1]] or [[PDE11A*1]] or [[PDE5A*1]] or [[PDE6A*1]] or [[PDE6B*1]] or [[PDE6C*1]] or [[PDE9A*1]]]	[[[PDE10A]] or [[PDE11A]] or [[PDE5A]] or [[PDE6A]] or [[PDE6B]] or [[PDE6C]] or [[PDE9A]]]
R_HMR_4080	[[[[AMPD2*4]]]]	[[[[AMPD2]]]]
R_HMR_4085	[[[APRT*1]]]	[[[APRT]]]
R_HMR_4086	[[[APRT*1]]]	[[[APRT]]]
R_HMR_4134	[[[[ENTPD4*1]]]]	[[[[ENTPD4]]]]
R_HMR_4135	[[[[GUK1*2]]]]	[[[[GUK1]]]]
R_HMR_4168
R_HMR_4171	[[[[PKM2*1]]]]	[[[[PKM2]]]]
R_HMR_4290	[[[[ENTPD1*2]]]]	[[[[ENTPD1]]]]
R_HMR_4406	[[[[PPAT*4]]]]	[[[[PPAT]]]]
R_HMR_4412	[[[[ADSL*4]]]]	[[[[ADSL]]]]
R_HMR_4417	[[[ACPP*1]] or [[NT5C*1]] or [[NT5C1A*1]] or [[NT5C1B*1]] or [[NT5C2*1]] or [[NT5C3A*1]] or [[NT5C3B*1]] or [[NT5E*1]] or [[NT5M*1]]]	[[[ACPP]] or [[NT5C]] or [[NT5C1A]] or [[NT5C1B]] or [[NT5C2]] or [[NT5C3A]] or [[NT5C3B]] or [[NT5E]] or [[NT5M]]]
R_HMR_4418	[[[[HPRT1*4]]]]	[[[[HPRT1]]]]
R_HMR_4419	[[[GMPR*1]] or [[GMPR2*1]]]	[[[GMPR]] or [[GMPR2]]]
R_HMR_4421	[[[[PKM2*1]]]]	[[[[PKM2]]]]
R_HMR_4449	[[[ACPP*1]] or [[NT5C*1]] or [[NT5C1A*1]] or [[NT5C1B*1]] or [[NT5C2*1]] or [[NT5C3A*1]] or [[NT5C3B*1]] or [[NT5E*1]] or [[NT5M*1]]]	[[[ACPP]] or [[NT5C]] or [[NT5C1A]] or [[NT5C1B]] or [[NT5C2]] or [[NT5C3A]] or [[NT5C3B]] or [[NT5E]] or [[NT5M]]]
R_HMR_4450	[[[ACPP*1]] or [[NT5C*1]] or [[NT5C1A*1]] or [[NT5C1B*1]] or [[NT5C2*1]] or [[NT5C3A*1]] or [[NT5C3B*1]] or [[NT5E*1]] or [[NT5M*1]]]	[[[ACPP]] or [[NT5C]] or [[NT5C1A]] or [[NT5C1B]] or [[NT5C2]] or [[NT5C3A]] or [[NT5C3B]] or [[NT5E]] or [[NT5M]]]
R_HMR_4451
R_HMR_4452	[[[[HPRT1*4]]]]	[[[[HPRT1]]]]
R_HMR_4453
R_HMR_4480	[[[[AK5*2]]]]	[[[[AK5]]]]
R_HMR_4481	[[[[ADA*1]]]]	[[[[ADA]]]]
R_HMR_4482	[[[[ADA*1]]]]	[[[[ADA]]]]
R_HMR_4486	[[[[HK2*1 and HK3*1 and GCK*1 and HK1*1]]]]	[[[[HK2 and HK3 and GCK and HK1]]]]
R_HMR_4487	[[[[HK2*1 and HK3*1 and GCK*1 and HK1*1]]]]	[[[[HK2 and HK3 and GCK and HK1]]]]
R_HMR_4488	[[[[HK2*1 and HK3*1 and GCK*1 and HK1*1]]]]	[[[[HK2 and HK3 and GCK and HK1]]]]
R_HMR_4489	[[[[HK2*1 and HK3*1 and GCK*1 and HK1*1]]]]	[[[[HK2 and HK3 and GCK and HK1]]]]
R_HMR_4492	[[[[HK2*1 and HK3*1 and GCK*1 and HK1*1]]]]	[[[[HK2 and HK3 and GCK and HK1]]]]
R_HMR_4493	[[[[HK2*1 and HK3*1 and GCK*1 and HK1*1]]]]	[[[[HK2 and HK3 and GCK and HK1]]]]
R_HMR_4495	[[[[HK2*1 and HK3*1 and GCK*1 and HK1*1]]]]	[[[[HK2 and HK3 and GCK and HK1]]]]
R_HMR_4496	[[[[HK2*1 and HK3*1 and GCK*1 and HK1*1]]]]	[[[[HK2 and HK3 and GCK and HK1]]]]
R_HMR_4518	[[[[GDA*2]]]]	[[[[GDA]]]]
R_HMR_4519	[[[[XDH*2]]]]	[[[[XDH]]]]
R_HMR_4520	[[[[XDH*2]]]]	[[[[XDH]]]]
R_HMR_4573	[[[[PKM2*1]]]]	[[[[PKM2]]]]
R_HMR_4574	[[[PNP*1]]]	[[[PNP]]]
R_HMR_4600	[[[[DGUOK*2]]]]	[[[[DGUOK]]]]
R_HMR_4602	[[[ACPP*1]] or [[NT5C*1]] or [[NT5C1A*1]] or [[NT5C1B*1]] or [[NT5C2*1]] or [[NT5C3A*1]] or [[NT5C3B*1]] or [[NT5E*1]] or [[NT5M*1]]]	[[[ACPP]] or [[NT5C]] or [[NT5C1A]] or [[NT5C1B]] or [[NT5C2]] or [[NT5C3A]] or [[NT5C3B]] or [[NT5E]] or [[NT5M]]]
R_HMR_4603	[[[[TYMP*2]]]]	[[[[TYMP]]]]
R_HMR_4611	[[[[[[RRM1]*2]*1 and [[RRM2]*2]*1]*1]]]	[[[[[[RRM1]] and [[RRM2]]]]]]
R_HMR_4612	[[[[[[RRM1]*2]*1 and [[RRM2]*2]*1]*1]]]	[[[[[[RRM1]] and [[RRM2]]]]]]
R_HMR_4614	[[[[[[RRM1]*2]*1 and [[RRM2]*2]*1]*1]]]	[[[[[[RRM1]] and [[RRM2]]]]]]
R_HMR_4615	[[[[[[RRM1]*2]*1 and [[RRM2]*2]*1]*1]]]	[[[[[[RRM1]] and [[RRM2]]]]]]
R_HMR_4617	[[[[[[RRM1]*2]*1 and [[RRM2]*2]*1]*1]]]	[[[[[[RRM1]] and [[RRM2]]]]]]
R_HMR_4618	[[[[[[RRM1]*2]*1 and [[RRM2]*2]*1]*1]]]	[[[[[[RRM1]] and [[RRM2]]]]]]
R_HMR_4619	[[[[[[RRM1]*2]*1 and [[RRM2]*2]*1]*1]]]	[[[[[[RRM1]] and [[RRM2]]]]]]
R_HMR_4621	[[[[[[RRM1]*2]*1 and [[RRM2]*2]*1]*1]]]	[[[[[[RRM1]] and [[RRM2]]]]]]
R_HMR_4632	[[[ACPP*1]] or [[NT5C*1]] or [[NT5C1A*1]] or [[NT5C1B*1]] or [[NT5C2*1]] or [[NT5C3A*1]] or [[NT5C3B*1]] or [[NT5E*1]] or [[NT5M*1]]]	[[[ACPP]] or [[NT5C]] or [[NT5C1A]] or [[NT5C1B]] or [[NT5C2]] or [[NT5C3A]] or [[NT5C3B]] or [[NT5E]] or [[NT5M]]]
R_HMR_4646	[[[[XDH*2]]]]	[[[[XDH]]]]
R_HMR_4648	[[[[XDH*2]]]]	[[[[XDH]]]]
R_HMR_4649	[[[[XDH*2]]]]	[[[[XDH]]]]
R_HMR_4650	[[[[XDH*2]]]]	[[[[XDH]]]]
R_HMR_4651	[[[PNP*1]]]	[[[PNP]]]
R_HMR_4663	[[[PNP*1]]]	[[[PNP]]]
R_HMR_4664
R_HMR_4694	[[[[ADA*1]]]]	[[[[ADA]]]]
R_HMR_4695	[[[[TYMP*2]]]]	[[[[TYMP]]]]
R_HMR_4705	[[[ACPP*1]] or [[NT5C*1]] or [[NT5C1A*1]] or [[NT5C1B*1]] or [[NT5C2*1]] or [[NT5C3A*1]] or [[NT5C3B*1]] or [[NT5E*1]] or [[NT5M*1]]]	[[[ACPP]] or [[NT5C]] or [[NT5C1A]] or [[NT5C1B]] or [[NT5C2]] or [[NT5C3A]] or [[NT5C3B]] or [[NT5E]] or [[NT5M]]]
R_HMR_4709	[[[[TYMP*2]]]]	[[[[TYMP]]]]
R_HMR_4799	[[[[GART*2]]]]	[[[[GART]]]]
R_HMR_4802	[[[[GART*2]]]]	[[[[GART]]]]
R_HMR_4804	[[[[PAICS*8]]]]	[[[[PAICS]]]]
R_HMR_4808	[[[[PFAS*1]]]]	[[[[PFAS]]]]
R_HMR_4810	[[[[PAICS*8]]]]	[[[[PAICS]]]]
R_HMR_4812	[[[[ADSL*4]]]]	[[[[ADSL]]]]
R_HMR_4814	[[[[ATIC*2]]]]	[[[[ATIC]]]]
R_HMR_5301	[[[[UCK1*2 and UCK2*1]]]]	[[[[UCK1 and UCK2]]]]
R_HMR_5353	[[[[GUK1*2]]]]	[[[[GUK1]]]]
R_HMR_6601	[[[ALLC*1]]]	[[[ALLC]]]
R_HMR_6602	[[[EPX*1]] or [[LPO*1]] or [[PRDX6*1]] or [[PXDN*1]]]	[[[EPX]] or [[LPO]] or [[PRDX6]] or [[PXDN]]]
R_HMR_6603	[[[EPX*1]] or [[LPO*1]] or [[PRDX6*1]] or [[PXDN*1]]]	[[[EPX]] or [[LPO]] or [[PRDX6]] or [[PXDN]]]
R_HMR_6605
R_HMR_6606
R_HMR_6607
R_HMR_6609
R_HMR_6610
R_HMR_6611	[[[Uox*1]]]	[[[Uox]]]
R_HMR_7144	[[[ADPRM*1]]]	[[[ADPRM]]]
R_HMR_8755	[[[[XDH*2]]]]	[[[[XDH]]]]
R_HMR_9797
R_HMR_4016	[[[[NME1]*3 and [NME2]*3]*1]]	[[[[NME1] and [NME2]]]]
R_HMR_4018	[[[[NME1]*3 and [NME2]*3]*1]]	[[[[NME1] and [NME2]]]]
R_HMR_4044	[[[[NME1]*3 and [NME2]*3]*1]]	[[[[NME1] and [NME2]]]]
R_HMR_4291	[[[[NME1]*3 and [NME2]*3]*1]]	[[[[NME1] and [NME2]]]]
R_HMR_4420	[[[[NME1]*3 and [NME2]*3]*1]]	[[[[NME1] and [NME2]]]]
R_HMR_4570	[[[[NME1]*3 and [NME2]*3]*1]]	[[[[NME1] and [NME2]]]]
R_HMR_4572	[[[[NME1]*3 and [NME2]*3]*1]]	[[[[NME1] and [NME2]]]]
R_HMR_4006	[[[[NME1]*3 and [NME2]*3]*1]]	[[[[NME1] and [NME2]]]]
R_HMR_4028	[[[[NME1]*3 and [NME2]*3]*1]]	[[[[NME1] and [NME2]]]]
R_HMR_4030	[[[[NME1]*3 and [NME2]*3]*1]]	[[[[NME1] and [NME2]]]]
R_HMR_4670	[[[[NME1]*3 and [NME2]*3]*1]]	[[[[NME1] and [NME2]]]]
R_HMR_4673	[[[[NME1]*3 and [NME2]*3]*1]]	[[[[NME1] and [NME2]]]]
R_HMR_4675	[[[[NME1]*3 and [NME2]*3]*1]]	[[[[NME1] and [NME2]]]]
R_HMR_6614	[[[[NME1]*3 and [NME2]*3]*1]]	[[[[NME1] and [NME2]]]]
R_HMR_6615	[[[[NME1]*3 and [NME2]*3]*1]]	[[[[NME1] and [NME2]]]]
R_HMR_6616	[[[[NME1]*3 and [NME2]*3]*1]]	[[[[NME1] and [NME2]]]]
R_HMR_4635	[[[[NME1]*3 and [NME2]*3]*1]]	[[[[NME1] and [NME2]]]]
R_HMR_3793	[[[AGXT2*1]]]	[[[AGXT2]]]
R_HMR_3931	[[[TXNRD1*1]] or [[TXNRD2*1]] or [[TXNRD3*1]]]	[[[TXNRD1]] or [[TXNRD2]] or [[TXNRD3]]]
R_HMR_3969	[[[[UCK1*2 and UCK2*1]]]]	[[[[UCK1 and UCK2]]]]
R_HMR_3970	[[[ACPP*1]] or [[NT5C*1]] or [[NT5C1A*1]] or [[NT5C1B*1]] or [[NT5C2*1]] or [[NT5C3A*1]] or [[NT5C3B*1]] or [[NT5E*1]] or [[NT5M*1]]]	[[[ACPP]] or [[NT5C]] or [[NT5C1A]] or [[NT5C1B]] or [[NT5C2]] or [[NT5C3A]] or [[NT5C3B]] or [[NT5E]] or [[NT5M]]]
R_HMR_4008
R_HMR_4032	[[[[CTPS2*1 and CTPS1*1]]]]	[[[[CTPS2 and CTPS1]]]]
R_HMR_4034	[[[[CAD*6]]]]	[[[[CAD]]]]
R_HMR_4036	[[[UMPS*1]]]	[[[UMPS]]]
R_HMR_4050	[[[[CAD*6]]]]	[[[[CAD]]]]
R_HMR_4056
R_HMR_4059	[[[[ENTPD1*2]]]]	[[[[ENTPD1]]]]
R_HMR_4060	[[[[ENTPD1*2]]]]	[[[[ENTPD1]]]]
R_HMR_4127	[[[NUDT14*1]]]	[[[NUDT14]]]
R_HMR_4177	[[[ACPP*1]] or [[NT5C*1]] or [[NT5C1A*1]] or [[NT5C1B*1]] or [[NT5C2*1]] or [[NT5C3A*1]] or [[NT5C3B*1]] or [[NT5E*1]] or [[NT5M*1]]]	[[[ACPP]] or [[NT5C]] or [[NT5C1A]] or [[NT5C1B]] or [[NT5C2]] or [[NT5C3A]] or [[NT5C3B]] or [[NT5E]] or [[NT5M]]]
R_HMR_4179	[[[ACPP*1]] or [[NT5C*1]] or [[NT5C1A*1]] or [[NT5C1B*1]] or [[NT5C2*1]] or [[NT5C3A*1]] or [[NT5C3B*1]] or [[NT5E*1]] or [[NT5M*1]]]	[[[ACPP]] or [[NT5C]] or [[NT5C1A]] or [[NT5C1B]] or [[NT5C2]] or [[NT5C3A]] or [[NT5C3B]] or [[NT5E]] or [[NT5M]]]
R_HMR_4182
R_HMR_4183	[[[[ENTPD1*2]]]]	[[[[ENTPD1]]]]
R_HMR_4192	[[[[ENTPD1*2]]]]	[[[[ENTPD1]]]]
R_HMR_4194	[[[[CTPS2*1 and CTPS1*1]]]]	[[[[CTPS2 and CTPS1]]]]
R_HMR_4210	[[[[PKM2*1]]]]	[[[[PKM2]]]]
R_HMR_4211	[[[ITPA*1]]]	[[[ITPA]]]
R_HMR_4343	[[[UPRT*1]]]	[[[UPRT]]]
R_HMR_4345	[[[[DPYD*2]]]]	[[[[DPYD]]]]
R_HMR_4346	[[[[DPYS*4]]]]	[[[[DPYS]]]]
R_HMR_4470	[[[[DPYD*2]]]]	[[[[DPYD]]]]
R_HMR_4471	[[[[DPYD*2]]]]	[[[[DPYD]]]]
R_HMR_4472	[[[[DPYD*2]]]]	[[[[DPYD]]]]
R_HMR_4484
R_HMR_4485	[[[[TYMP*2]]]]	[[[[TYMP]]]]
R_HMR_4510	[[[ACPP*1]] or [[NT5C*1]] or [[NT5C1A*1]] or [[NT5C1B*1]] or [[NT5C2*1]] or [[NT5C3A*1]] or [[NT5C3B*1]] or [[NT5E*1]] or [[NT5M*1]]]	[[[ACPP]] or [[NT5C]] or [[NT5C1A]] or [[NT5C1B]] or [[NT5C2]] or [[NT5C3A]] or [[NT5C3B]] or [[NT5E]] or [[NT5M]]]
R_HMR_4512	[[[[CMPK1*2]]]]	[[[[CMPK1]]]]
R_HMR_4513	[[[[DCK*2]]]]	[[[[DCK]]]]
R_HMR_4514
R_HMR_4577	[[[UMPS*1]]]	[[[UMPS]]]
R_HMR_4579	[[[[UPP1*1]]]]	[[[[UPP1]]]]
R_HMR_4580	[[[[CDA*4]]]]	[[[[CDA]]]]
R_HMR_4608	[[[[CAD*6]]]]	[[[[CAD]]]]
R_HMR_4575
R_HMR_4637	[[[[DTYMK*1]]]]	[[[[DTYMK]]]]
R_HMR_4642
R_HMR_4643	[[[ITPA*1]]]	[[[ITPA]]]
R_HMR_4644	[[[[TYMS*1]]]]	[[[[TYMS]]]]
R_HMR_4672
R_HMR_4676	[[[[UCK1*2 and UCK2*1]]]]	[[[[UCK1 and UCK2]]]]
R_HMR_4736	[[[[DPYS*4]]]]	[[[[DPYS]]]]
R_HMR_4819	[[[[UPB1*13]]]]	[[[[UPB1]]]]
R_HMR_5299	[[[[UCK1*2 and UCK2*1]]]]	[[[[UCK1 and UCK2]]]]
R_HMR_5352	[[[[UCK1*2 and UCK2*1]]]]	[[[[UCK1 and UCK2]]]]
R_HMR_5415	[[[[[[RRM1]*2]*1 and [[RRM2]*2]*1]*1]]]	[[[[[[RRM1]] and [[RRM2]]]]]]
R_HMR_5416	[[[[[[RRM1]*2]*1 and [[RRM2]*2]*1]*1]]]	[[[[[[RRM1]] and [[RRM2]]]]]]
R_HMR_5417	[[[TXNRD1*1]] or [[TXNRD2*1]] or [[TXNRD3*1]]]	[[[TXNRD1]] or [[TXNRD2]] or [[TXNRD3]]]
R_HMR_6612	[[[[DTYMK*1]]]]	[[[[DTYMK]]]]
R_HMR_6613	[[[[DTYMK*1]]]]	[[[[DTYMK]]]]
R_HMR_6621	[[[[[[RRM1]*2]*1 and [[RRM2]*2]*1]*1]]]	[[[[[[RRM1]] and [[RRM2]]]]]]
R_HMR_6622	[[[[[[RRM1]*2]*1 and [[RRM2]*2]*1]*1]]]	[[[[[[RRM1]] and [[RRM2]]]]]]
R_HMR_6623	[[[[TK1*4]] or [[TK1*5]]]]	[[[[TK1]] or [[TK1]]]]
R_HMR_6624	[[[[TK1*4]] or [[TK1*5]]]]	[[[[TK1]] or [[TK1]]]]
R_HMR_6627	[[[[PKM2*1]]]]	[[[[PKM2]]]]
R_HMR_7744
R_HMR_8072
R_HMR_8637
R_HMR_3965	[[[DUT*1]]]	[[[DUT]]]
R_HMR_3966	[[[ITPA*1]]]	[[[ITPA]]]
R_HMR_3967	[[[[CMPK1*2]]]]	[[[[CMPK1]]]]
R_HMR_3968	[[[[DTYMK*1]]]]	[[[[DTYMK]]]]
R_HMR_3999	[[[[ENTPD1*2]]]]	[[[[ENTPD1]]]]
R_HMR_4024
R_HMR_4026	[[[[CMPK1*2]]]]	[[[[CMPK1]]]]
R_HMR_4054	[[[[TK1*4]] or [[TK1*5]]]]	[[[[TK1]] or [[TK1]]]]
R_HMR_4061	[[[[ENTPD1*2]]]]	[[[[ENTPD1]]]]
R_HMR_4083
R_HMR_4136
R_HMR_4180	[[[[UCK1*2 and UCK2*1]]]]	[[[[UCK1 and UCK2]]]]
R_HMR_4185	[[[PAPSS1*1]] or [[PAPSS2*1]]]	[[[PAPSS1]] or [[PAPSS2]]]
R_HMR_4186	[[[PAPSS1*1]] or [[PAPSS2*1]]]	[[[PAPSS1]] or [[PAPSS2]]]
R_HMR_4342	[[[[ENTPD1*2]]]]	[[[[ENTPD1]]]]
R_HMR_4344
R_HMR_4483	[[[[TK1*4]] or [[TK1*5]]]]	[[[[TK1]] or [[TK1]]]]
R_HMR_4507	[[[[DCTD*6]]]]	[[[[DCTD]]]]
R_HMR_4516	[[[[DCTPP1*4]]]]	[[[[DCTPP1]]]]
R_HMR_4601	[[[[DGUOK*2]]]]	[[[[DGUOK]]]]
R_HMR_4633	[[[[DGUOK*2]]]]	[[[[DGUOK]]]]
R_HMR_4640	[[[[DTYMK*1]]]]	[[[[DTYMK]]]]
R_HMR_4641	[[[[TK1*4]] or [[TK1*5]]]]	[[[[TK1]] or [[TK1]]]]
R_HMR_4680	[[[[UPP1*1]]]]	[[[[UPP1]]]]
R_HMR_4806	[[[[GART*2]]]]	[[[[GART]]]]
R_HMR_5394
R_HMR_6625	[[[[TK1*4]] or [[TK1*5]]]]	[[[[TK1]] or [[TK1]]]]
R_HMR_6626
R_HMR_7160	[[[MYBBP1A*1]] or [[POLA1*1]] or [[POLB*1]] or [[POLD1*1]] or [[POLE*1]] or [[POLE2*1]] or [[POLE3*1]] or [[POLE4*1]] or [[POLG*1]] or [[POLH*1]] or [[POLI*1]] or [[POLK*1]] or [[POLL*1]] or [[POLM*1]] or [[POLN*1]] or [[POLQ*1]] or [[REV3L*1]]]	[[[MYBBP1A]] or [[POLA1]] or [[POLB]] or [[POLD1]] or [[POLE]] or [[POLE2]] or [[POLE3]] or [[POLE4]] or [[POLG]] or [[POLH]] or [[POLI]] or [[POLK]] or [[POLL]] or [[POLM]] or [[POLN]] or [[POLQ]] or [[REV3L]]]
R_HMR_7161	[[[TUT1*1]] or [[ZCCHC11*1]] or [[ZCCHC6*1]]]	[[[TUT1]] or [[ZCCHC11]] or [[ZCCHC6]]]
R_HMR_7162	[[[PNPT1*1]]]	[[[PNPT1]]]
R_HMR_7163	[[[RAD1*1]] or [[RAD9A*1]] or [[TREX1*1]] or [[TREX2*1]]]	[[[RAD1]] or [[RAD9A]] or [[TREX1]] or [[TREX2]]]
R_HMR_7164	[[[RAD1*1]] or [[RAD9A*1]] or [[TREX1*1]] or [[TREX2*1]]]	[[[RAD1]] or [[RAD9A]] or [[TREX1]] or [[TREX2]]]
R_HMR_7713	[[[ACPP*1]] or [[NT5C*1]] or [[NT5C1A*1]] or [[NT5C1B*1]] or [[NT5C2*1]] or [[NT5C3A*1]] or [[NT5C3B*1]] or [[NT5E*1]] or [[NT5M*1]]]	[[[ACPP]] or [[NT5C]] or [[NT5C1A]] or [[NT5C1B]] or [[NT5C2]] or [[NT5C3A]] or [[NT5C3B]] or [[NT5E]] or [[NT5M]]]
R_HMR_7716	[[[ACPP*1]] or [[NT5C*1]] or [[NT5C1A*1]] or [[NT5C1B*1]] or [[NT5C2*1]] or [[NT5C3A*1]] or [[NT5C3B*1]] or [[NT5E*1]] or [[NT5M*1]]]	[[[ACPP]] or [[NT5C]] or [[NT5C1A]] or [[NT5C1B]] or [[NT5C2]] or [[NT5C3A]] or [[NT5C3B]] or [[NT5E]] or [[NT5M]]]
R_HMR_7717
R_HMR_7721	[[[ACPP*1]] or [[NT5C*1]] or [[NT5C1A*1]] or [[NT5C1B*1]] or [[NT5C2*1]] or [[NT5C3A*1]] or [[NT5C3B*1]] or [[NT5E*1]] or [[NT5M*1]]]	[[[ACPP]] or [[NT5C]] or [[NT5C1A]] or [[NT5C1B]] or [[NT5C2]] or [[NT5C3A]] or [[NT5C3B]] or [[NT5E]] or [[NT5M]]]
R_HMR_7725
R_HMR_7728	[[[ACPP*1]] or [[NT5C*1]] or [[NT5C1A*1]] or [[NT5C1B*1]] or [[NT5C2*1]] or [[NT5C3A*1]] or [[NT5C3B*1]] or [[NT5E*1]] or [[NT5M*1]]]	[[[ACPP]] or [[NT5C]] or [[NT5C1A]] or [[NT5C1B]] or [[NT5C2]] or [[NT5C3A]] or [[NT5C3B]] or [[NT5E]] or [[NT5M]]]
R_HMR_7800	[[[[AK5*2]]]]	[[[[AK5]]]]
R_HMR_7801	[[[AK3*1]]]	[[[AK3]]]
R_HMR_7802	[[[[AK5*2]]]]	[[[[AK5]]]]
R_HMR_7863	[[[[CMPK1*2]]]]	[[[[CMPK1]]]]
R_HMR_7864	[[[[CMPK1*2]]]]	[[[[CMPK1]]]]
R_HMR_7865	[[[[CMPK1*2]]]]	[[[[CMPK1]]]]
R_HMR_7866	[[[[CMPK1*2]]]]	[[[[CMPK1]]]]
R_HMR_7867	[[[[CMPK1*2]]]]	[[[[CMPK1]]]]
R_HMR_7868	[[[[CMPK1*2]]]]	[[[[CMPK1]]]]
R_HMR_7869	[[[[CMPK1*2]]]]	[[[[CMPK1]]]]
R_HMR_7870	[[[[CMPK1*2]]]]	[[[[CMPK1]]]]
R_HMR_7871	[[[[CMPK1*2]]]]	[[[[CMPK1]]]]
R_HMR_7872	[[[[CMPK1*2]]]]	[[[[CMPK1]]]]
R_HMR_7873	[[[[CMPK1*2]]]]	[[[[CMPK1]]]]
R_HMR_7874	[[[[CMPK1*2]]]]	[[[[CMPK1]]]]
R_HMR_7875	[[[[CMPK1*2]]]]	[[[[CMPK1]]]]
R_HMR_7876	[[[[CMPK1*2]]]]	[[[[CMPK1]]]]
R_HMR_7878	[[[[[NME1]*3 and [NME2]*3]*1]]]	[[[[[NME1] and [NME2]]]]]
R_HMR_7879	[[[ITPA*1]]]	[[[ITPA]]]
R_HMR_7880
R_HMR_7881	[[[[[NME1]*3 and [NME2]*3]*1]]]	[[[[[NME1] and [NME2]]]]]
R_HMR_7882	[[[[[NME1]*3 and [NME2]*3]*1]]]	[[[[[NME1] and [NME2]]]]]
R_HMR_7883	[[[[[NME1]*3 and [NME2]*3]*1]]]	[[[[[NME1] and [NME2]]]]]
R_HMR_7884	[[[[[NME1]*3 and [NME2]*3]*1]]]	[[[[[NME1] and [NME2]]]]]
R_HMR_7885	[[[[[NME1]*3 and [NME2]*3]*1]]]	[[[[[NME1] and [NME2]]]]]
R_HMR_7886	[[[[[NME1]*3 and [NME2]*3]*1]]]	[[[[[NME1] and [NME2]]]]]
R_HMR_7887	[[[[[NME1]*3 and [NME2]*3]*1]]]	[[[[[NME1] and [NME2]]]]]
R_HMR_7888	[[[[[NME1]*3 and [NME2]*3]*1]]]	[[[[[NME1] and [NME2]]]]]
R_HMR_7889	[[[[[NME1]*3 and [NME2]*3]*1]]]	[[[[[NME1] and [NME2]]]]]
R_HMR_7890	[[[[[NME1]*3 and [NME2]*3]*1]]]	[[[[[NME1] and [NME2]]]]]
R_HMR_7891	[[[[[NME1]*3 and [NME2]*3]*1]]]	[[[[[NME1] and [NME2]]]]]
R_HMR_7892	[[[[[NME1]*3 and [NME2]*3]*1]]]	[[[[[NME1] and [NME2]]]]]
R_HMR_7893	[[[[[NME1]*3 and [NME2]*3]*1]]]	[[[[[NME1] and [NME2]]]]]
R_HMR_7894	[[[[[NME1]*3 and [NME2]*3]*1]]]	[[[[[NME1] and [NME2]]]]]
R_HMR_7895	[[[[[NME1]*3 and [NME2]*3]*1]]]	[[[[[NME1] and [NME2]]]]]
R_HMR_8083	[[[PDE10A*1]] or [[PDE11A*1]] or [[PDE5A*1]] or [[PDE6A*1]] or [[PDE6B*1]] or [[PDE6C*1]] or [[PDE9A*1]]]	[[[PDE10A]] or [[PDE11A]] or [[PDE5A]] or [[PDE6A]] or [[PDE6B]] or [[PDE6C]] or [[PDE9A]]]
R_HMR_8085	[[[PDE10A*1]] or [[PDE11A*1]] or [[PDE1A*1]] or [[PDE1B*1]] or [[PDE1C*1]] or [[PDE2A*1]] or [[PDE3A*1]] or [[PDE3B*1]]]	[[[PDE10A]] or [[PDE11A]] or [[PDE1A]] or [[PDE1B]] or [[PDE1C]] or [[PDE2A]] or [[PDE3A]] or [[PDE3B]]]
R_HMR_8087	[[[PDE10A*1]] or [[PDE11A*1]] or [[PDE1A*1]] or [[PDE1B*1]] or [[PDE1C*1]] or [[PDE2A*1]] or [[PDE3A*1]] or [[PDE3B*1]]]	[[[PDE10A]] or [[PDE11A]] or [[PDE1A]] or [[PDE1B]] or [[PDE1C]] or [[PDE2A]] or [[PDE3A]] or [[PDE3B]]]
R_HMR_8443	[[[ADPRM*1]] or [[NUDT5*1]] or [[NUDT9*1]] or [[TRPM2*1]]]	[[[ADPRM]] or [[NUDT5]] or [[NUDT9]] or [[TRPM2]]]
R_HMR_8444	[[[ADPRM*1]] or [[NUDT5*1]] or [[NUDT9*1]] or [[TRPM2*1]]]	[[[ADPRM]] or [[NUDT5]] or [[NUDT9]] or [[TRPM2]]]
R_HMR_8445
R_HMR_8446	[[[[CDA*4]]]]	[[[[CDA]]]]
R_HMR_8448	[[[[CMPK1*2]]]]	[[[[CMPK1]]]]
R_HMR_8449	[[[[CMPK1*2]]]]	[[[[CMPK1]]]]
R_HMR_8450	[[[[CMPK1*2]]]]	[[[[CMPK1]]]]
R_HMR_8451	[[[[CMPK1*2]]]]	[[[[CMPK1]]]]
R_HMR_8452	[[[[CMPK1*2]]]]	[[[[CMPK1]]]]
R_HMR_8453	[[[[CMPK1*2]]]]	[[[[CMPK1]]]]
R_HMR_8454	[[[[CMPK1*2]]]]	[[[[CMPK1]]]]
R_HMR_8455	[[[[CMPK1*2]]]]	[[[[CMPK1]]]]
R_HMR_8456	[[[[CMPK1*2]]]]	[[[[CMPK1]]]]
R_HMR_8457	[[[[CMPK1*2]]]]	[[[[CMPK1]]]]
R_HMR_8458	[[[[CMPK1*2]]]]	[[[[CMPK1]]]]
R_HMR_8459	[[[[CMPK1*2]]]]	[[[[CMPK1]]]]
R_HMR_8460	[[[[CMPK1*2]]]]	[[[[CMPK1]]]]
R_HMR_8461	[[[[AK5*2]]]]	[[[[AK5]]]]
R_HMR_8462	[[[[CMPK1*2]]]]	[[[[CMPK1]]]]
R_HMR_8463	[[[[CMPK1*2]]]]	[[[[CMPK1]]]]
R_HMR_8464	[[[[CMPK1*2]]]]	[[[[CMPK1]]]]
R_HMR_8465	[[[[CMPK1*2]]]]	[[[[CMPK1]]]]
R_HMR_8466	[[[[CMPK1*2]]]]	[[[[CMPK1]]]]
R_HMR_8467	[[[[CMPK1*2]]]]	[[[[CMPK1]]]]
R_HMR_8468	[[[[CMPK1*2]]]]	[[[[CMPK1]]]]
R_HMR_8469	[[[[CMPK1*2]]]]	[[[[CMPK1]]]]
R_HMR_8470	[[[[CMPK1*2]]]]	[[[[CMPK1]]]]
R_HMR_8471	[[[[CMPK1*2]]]]	[[[[CMPK1]]]]
R_HMR_8472	[[[[CMPK1*2]]]]	[[[[CMPK1]]]]
R_HMR_8473	[[[[ADA*1]]]]	[[[[ADA]]]]
R_HMR_8474	[[[[ENTPD4*1]]]]	[[[[ENTPD4]]]]
R_HMR_8477
R_HMR_8478	[[[[DCK*2]]]]	[[[[DCK]]]]
R_HMR_8479	[[[[DCK*2]]]]	[[[[DCK]]]]
R_HMR_8480	[[[[CDA*4]]]]	[[[[CDA]]]]
R_HMR_8481
R_HMR_8482	[[[TXNRD1*1]] or [[TXNRD2*1]] or [[TXNRD3*1]]]	[[[TXNRD1]] or [[TXNRD2]] or [[TXNRD3]]]
R_HMR_8483	[[[DUT*1]]]	[[[DUT]]]
R_HMR_8484
R_HMR_8485	[[[[ENTPD1*2]]]]	[[[[ENTPD1]]]]
R_HMR_8486	[[[PNP*1]]]	[[[PNP]]]
R_HMR_8487	[[[ACPP*1]] or [[NT5C*1]] or [[NT5C1A*1]] or [[NT5C1B*1]] or [[NT5C2*1]] or [[NT5C3A*1]] or [[NT5C3B*1]] or [[NT5E*1]] or [[NT5M*1]]]	[[[ACPP]] or [[NT5C]] or [[NT5C1A]] or [[NT5C1B]] or [[NT5C2]] or [[NT5C3A]] or [[NT5C3B]] or [[NT5E]] or [[NT5M]]]
R_HMR_8488	[[[ITPA*1]]]	[[[ITPA]]]
R_HMR_8489	[[[ITPA*1]]]	[[[ITPA]]]
R_HMR_8493	[[[ACP1*1]] or [[ACP2*1]] or [[ACP5*1]] or [[ACP6*1]] or [[ACPP*1]] or [[ACPT*1]]]	[[[ACP1]] or [[ACP2]] or [[ACP5]] or [[ACP6]] or [[ACPP]] or [[ACPT]]]
R_HMR_8494	[[[ACP1*1]] or [[ACP2*1]] or [[ACP5*1]] or [[ACP6*1]] or [[ACPP*1]] or [[ACPT*1]]]	[[[ACP1]] or [[ACP2]] or [[ACP5]] or [[ACP6]] or [[ACPP]] or [[ACPT]]]
R_HMR_8495	[[[ACP1*1]] or [[ACP2*1]] or [[ACP5*1]] or [[ACP6*1]] or [[ACPP*1]] or [[ACPT*1]]]	[[[ACP1]] or [[ACP2]] or [[ACP5]] or [[ACP6]] or [[ACPP]] or [[ACPT]]]
R_HMR_3802	[[[[GLUD2*1]] or [[GLUD2*6]]]]	[[[[GLUD2]] or [[GLUD2]]]]
R_HMR_3804	[[[[GLUD2*1]] or [[GLUD2*6]]]]	[[[[GLUD2]] or [[GLUD2]]]]
R_HMR_3811	[[[[ASS1*4]]]]	[[[[ASS1]]]]
R_HMR_3813	[[[[ASL*4]]]]	[[[[ASL]]]]
R_HMR_3822
R_HMR_3827	[[[[GOT1*2]]]]	[[[[GOT1]]]]
R_HMR_3829	[[[[GOT1*2]]]]	[[[[GOT1]]]]
R_HMR_3831
R_HMR_3862	[[[[[ASRGL1]*1 and [ASRGL1]*1]*1]]]	[[[[[ASRGL1] and [ASRGL1]]]]]
R_HMR_3865	[[[[AADAT*2]] or [[CCBL1*2]] or [[CCBL2*2]] or [[GOT2*2]]]]	[[[[AADAT]] or [[CCBL1]] or [[CCBL2]] or [[GOT2]]]]
R_HMR_3870	[[[[GSR*2]]]]	[[[[GSR]]]]
R_HMR_3873	[[[[CAD*6]] or [[CPS1*1 and CAD*7]]]]	[[[[CAD]] or [[CPS1 and CAD]]]]
R_HMR_8654	[[[[CAD*6]] or [[CPS1*1 and CAD*7]]]]	[[[[CAD]] or [[CPS1 and CAD]]]]
R_HMR_3890	[[[[GLUL*8]]]]	[[[[GLUL]]]]
R_HMR_3892
R_HMR_9802
R_HMR_3899	[[[[GPT*2]] or [[GPT2*2]]]]	[[[[GPT]] or [[GPT2]]]]
R_HMR_3903	[[[ASNS*1]]]	[[[ASNS]]]
R_HMR_4109	[[[[GPT*2]] or [[GPT2*2]]]]	[[[[GPT]] or [[GPT2]]]]
R_HMR_4114	[[[NIT2*1]]]	[[[NIT2]]]
R_HMR_4115	[[[NIT2*1]]]	[[[NIT2]]]
R_HMR_4118	[[[[GSR*2]]]]	[[[[GSR]]]]
R_HMR_4172
R_HMR_4196
R_HMR_4197
R_HMR_4287
R_HMR_4690	[[[[GAD2*1]] or [[GAD2*2]]]]	[[[[GAD2]] or [[GAD2]]]]
R_HMR_4693	[[[[ABAT*2]]]]	[[[[ABAT]]]]
R_HMR_6780	[[[[GOT1*2]]]]	[[[[GOT1]]]]
R_HMR_6968	[[[NAGS*1]]]	[[[NAGS]]]
R_HMR_6969	[[[[ASPA*2]]]]	[[[[ASPA]]]]
R_HMR_6970	[[[[GPT*2]] or [[GPT2*2]]]]	[[[[GPT]] or [[GPT2]]]]
R_HMR_6971	[[[GGCT*1]]]	[[[GGCT]]]
R_HMR_6972	[[[GGCT*1]]]	[[[GGCT]]]
R_HMR_7641	[[[DDO*1]]]	[[[DDO]]]
R_HMR_7642
R_HMR_8626
R_HMR_8628	[[[[ASPA*2]]]]	[[[[ASPA]]]]
R_HMR_3806
R_HMR_3807	[[[OAT*1]]]	[[[OAT]]]
R_HMR_3809	[[[[OTC*3]]]]	[[[[OTC]]]]
R_HMR_3816	[[[[ARG1*3]] or [[ARG2*3]]]]	[[[[ARG1]] or [[ARG2]]]]
R_HMR_3819
R_HMR_3820
R_HMR_3832
R_HMR_3833	[[[[PYCR1*10]]]]	[[[[PYCR1]]]]
R_HMR_3835	[[[[PYCR1*10]]]]	[[[[PYCR1]]]]
R_HMR_3837	[[[[PYCR1*10]]]]	[[[[PYCR1]]]]
R_HMR_3838
R_HMR_3895	[[[[ALDH18A1*2]]]]	[[[[ALDH18A1]]]]
R_HMR_3897	[[[[ALDH18A1*2]]]]	[[[[ALDH18A1]]]]
R_HMR_3956	[[[CA1*1]] or [[CA12*1]] or [[CA13*1]] or [[CA14*1]] or [[CA2*1]] or [[CA3*1]] or [[CA4*1]] or [[CA5A*1]] or [[CA5B*1]] or [[CA6*1]] or [[CA7*1]] or [[CA8*1]] or [[CA9*1]]]	[[[CA1]] or [[CA12]] or [[CA13]] or [[CA14]] or [[CA2]] or [[CA3]] or [[CA4]] or [[CA5A]] or [[CA5B]] or [[CA6]] or [[CA7]] or [[CA8]] or [[CA9]]]
R_HMR_3993	[[[[NOS1*2]] or [[NOS2*2]] or [[NOS3*2]]]]	[[[[NOS1]] or [[NOS2]] or [[NOS3]]]]
R_HMR_4073	[[AMD1*1]]	[[AMD1]]
R_HMR_4075	[[[[SRM*2]]]]	[[[[SRM]]]]
R_HMR_4077	[[[[SMS*2]]]]	[[[[SMS]]]]
R_HMR_4190	[[[[NOS1*2]] or [[NOS2*2]] or [[NOS3*2]]]]	[[[[NOS1]] or [[NOS2]] or [[NOS3]]]]
R_HMR_4191	[[[[ADC*1]]]]	[[[[ADC]]]]
R_HMR_4212	[[[[ODC1*2]]]]	[[[[ODC1]]]]
R_HMR_4422	[[[[ODC1*2]]]]	[[[[ODC1]]]]
R_HMR_4423
R_HMR_4424	[[[[AGMAT*2]]]]	[[[[AGMAT]]]]
R_HMR_4583	[[[[GAMT*2]]]]	[[[[GAMT]]]]
R_HMR_4605	[[[[ALDH2*4]] or [[ALDH3A2*2 and ALDH9A1*4 and ALDH2*8]] or [[ALDH9A1*4]]]]	[[[[ALDH2]] or [[ALDH3A2 and ALDH9A1 and ALDH2]] or [[ALDH9A1]]]]
R_HMR_4606	[[[[CARNS1*4]]]]	[[[[CARNS1]]]]
R_HMR_4607	[[[[CNDP1*2]]]]	[[[[CNDP1]]]]
R_HMR_4776	[[[P4HA1*1]] or [[P4HA2*1]] or [[P4HA3*1]]]	[[[P4HA1]] or [[P4HA2]] or [[P4HA3]]]
R_HMR_4777	[[[P4HA1*1]] or [[P4HA2*1]] or [[P4HA3*1]]]	[[[P4HA1]] or [[P4HA2]] or [[P4HA3]]]
R_HMR_4778	[[[[PYCR1*10]]]]	[[[[PYCR1]]]]
R_HMR_4779	[[[[PYCR1*10]]]]	[[[[PYCR1]]]]
R_HMR_4780	[[[[PYCR1*10]]]]	[[[[PYCR1]]]]
R_HMR_4781	[[[[PYCR1*10]]]]	[[[[PYCR1]]]]
R_HMR_4782
R_HMR_4783
R_HMR_4784
R_HMR_4785
R_HMR_4786	[[[[GOT2*2]]]]	[[[[GOT2]]]]
R_HMR_4787	[[[[HOGA1*4]]]]	[[[[HOGA1]]]]
R_HMR_5384	[[[MTAP*1]]]	[[[MTAP]]]
R_HMR_6929	[[[SAT1*1]] or [[SAT2*1]]]	[[[SAT1]] or [[SAT2]]]
R_HMR_6930	[[[SAT1*1]] or [[SAT2*1]]]	[[[SAT1]] or [[SAT2]]]
R_HMR_6931	[[[[ABP1*2]]]]	[[[[ABP1]]]]
R_HMR_6932	[[[[ABP1*2]]]]	[[[[ABP1]]]]
R_HMR_6933	[[[[ABP1*2]]]]	[[[[ABP1]]]]
R_HMR_6934	[[[[ABP1*2]]]]	[[[[ABP1]]]]
R_HMR_6935	[[[[ABP1*2]]]]	[[[[ABP1]]]]
R_HMR_6936	[[[[ABP1*2]]]]	[[[[ABP1]]]]
R_HMR_6938	[[[SAT1*1]] or [[SAT2*1]]]	[[[SAT1]] or [[SAT2]]]
R_HMR_6939	[[[SAT1*1]] or [[SAT2*1]]]	[[[SAT1]] or [[SAT2]]]
R_HMR_6940
R_HMR_6941	[[[[ABP1*2]]]]	[[[[ABP1]]]]
R_HMR_6942	[[[[ABP1*2]]]]	[[[[ABP1]]]]
R_HMR_6943	[[[[ABP1*2]]]]	[[[[ABP1]]]]
R_HMR_6944	[[[[ABP1*2]]]]	[[[[ABP1]]]]
R_HMR_6945	[[[[ABP1*2]]]]	[[[[ABP1]]]]
R_HMR_6946	[[[[ABP1*2]]]]	[[[[ABP1]]]]
R_HMR_6947	[[[[ABP1*2]]]]	[[[[ABP1]]]]
R_HMR_6948	[[[[ABP1*2]]]]	[[[[ABP1]]]]
R_HMR_6949	[[[[ABP1*2]]]]	[[[[ABP1]]]]
R_HMR_6950	[[[[ABP1*2]]]]	[[[[ABP1]]]]
R_HMR_6951	[[[[ABP1*2]]]]	[[[[ABP1]]]]
R_HMR_6952	[[[[ABP1*2]]]]	[[[[ABP1]]]]
R_HMR_6953
R_HMR_6954
R_HMR_6955
R_HMR_6956
R_HMR_6957
R_HMR_6958	[[[[SMOX*1]]]]	[[[[SMOX]]]]
R_HMR_6959	[[[[SMOX*1]]]]	[[[[SMOX]]]]
R_HMR_6960
R_HMR_6961	[[[[SMOX*1]]]]	[[[[SMOX]]]]
R_HMR_6962	[[[[SMOX*1]]]]	[[[[SMOX]]]]
R_HMR_6963	[[[[SMOX*1]]]]	[[[[SMOX]]]]
R_HMR_6964	[[[[SMOX*1]]]]	[[[[SMOX]]]]
R_HMR_6965	[[[[DHPS*1]]]]	[[[[DHPS]]]]
R_HMR_6966	[[[[DHPS*1]]]]	[[[[DHPS]]]]
R_HMR_6967	[[[[DHPS*1]]]]	[[[[DHPS]]]]
R_HMR_6973
R_HMR_8096
R_HMR_8097
R_HMR_8098
R_HMR_8416
R_HMR_8425	[[[ACY1*1]]]	[[[ACY1]]]
R_HMR_8426	[[[[ARG1*3]] or [[ARG2*3]]]]	[[[[ARG1]] or [[ARG2]]]]
R_HMR_8427	[[[[CKB*2]] or [[CKM*1 and CKB*1]] or [[CKM*2]] or [[CKMT1B*8]] or [[CKMT2*8]]]]	[[[[CKB]] or [[CKM and CKB]] or [[CKM]] or [[CKMT1B]] or [[CKMT2]]]]
R_HMR_8431
R_HMR_8432	[[[[SARDH*2]]]]	[[[[SARDH]]]]
R_HMR_8603	[[[SAT1*1]] or [[SAT2*1]]]	[[[SAT1]] or [[SAT2]]]
R_HMR_8604	[[[[MAOA*4]]]]	[[[[MAOA]]]]
R_HMR_8605	[[[[ALDH2*4]] or [[ALDH3A2*2 and ALDH9A1*4 and ALDH2*8]] or [[ALDH9A1*4]]]]	[[[[ALDH2]] or [[ALDH3A2 and ALDH9A1 and ALDH2]] or [[ALDH9A1]]]]
R_HMR_8606	[[[[ABP1*2]]]]	[[[[ABP1]]]]
R_HMR_8607
R_HMR_8608	[[[[DAO*2]]]]	[[[[DAO]]]]
R_HMR_8609	[[[[PYCR1*10]]]]	[[[[PYCR1]]]]
R_HMR_8610
R_HMR_8611
R_HMR_4285
R_HMR_0457	[[[GLYCTK*1]]]	[[[GLYCTK]]]
R_HMR_0460	[[[GLYCTK*1]]]	[[[GLYCTK]]]
R_HMR_3750	[[[GLYAT*1]]]	[[[GLYAT]]]
R_HMR_3752
R_HMR_3770
R_HMR_3771	[[[GLYAT*1]]]	[[[GLYAT]]]
R_HMR_3772	[[[GLYAT*1]]]	[[[GLYAT]]]
R_HMR_3782	[[[GLYAT*1]]]	[[[GLYAT]]]
R_HMR_3784
R_HMR_3794	[[[NAGS*1]]]	[[[NAGS]]]
R_HMR_3839	[[[[PHGDH*4]]]]	[[[[PHGDH]]]]
R_HMR_3841	[[[[PSAT1*2]]]]	[[[[PSAT1]]]]
R_HMR_3843	[[[[PSPH*2]]]]	[[[[PSPH]]]]
R_HMR_3845	[[[[SHMT2*1]] or [[SHMT2*4]]]]	[[[[SHMT2]] or [[SHMT2]]]]
R_HMR_3847	[[[[GCAT*2]]]]	[[[[GCAT]]]]
R_HMR_3849
R_HMR_3852	[[[AOC2*1]] or [[AOC3*1]]]	[[[AOC2]] or [[AOC3]]]
R_HMR_3856	[[[GRHPR*1]]]	[[[GRHPR]]]
R_HMR_3860
R_HMR_3883	[[[[SDS*2]] or [[SDSL*2]]]]	[[[[SDS]] or [[SDSL]]]]
R_HMR_3901	[[[GNMT*1]]]	[[[GNMT]]]
R_HMR_3939	[[[[ALAS1*2]] or [[ALAS2*2]]]]	[[[[ALAS1]] or [[ALAS2]]]]
R_HMR_3974	[[[[SDS*2]] or [[SDSL*2]]]]	[[[[SDS]] or [[SDSL]]]]
R_HMR_4198	[[[[AGXT1*2]]]]	[[[[AGXT1]]]]
R_HMR_4199	[[[ACY1*1]]]	[[[ACY1]]]
R_HMR_4200	[[[[SDS*2]] or [[SDSL*2]]]]	[[[[SDS]] or [[SDSL]]]]
R_HMR_4284
R_HMR_4348	[[[[SDS*2]] or [[SDSL*2]]]]	[[[[SDS]] or [[SDSL]]]]
R_HMR_4466	[[[HYI*1]]]	[[[HYI]]]
R_HMR_4467	[[[[AGXT1*2]]]]	[[[[AGXT1]]]]
R_HMR_4582	[[[[GATM*2]]]]	[[[[GATM]]]]
R_HMR_4584	[[[[CKB*2]] or [[CKM*1 and CKB*1]] or [[CKM*2]] or [[CKMT1B*8]] or [[CKMT2*8]]]]	[[[[CKB]] or [[CKM and CKB]] or [[CKM]] or [[CKMT1B]] or [[CKMT2]]]]
R_HMR_4696	[[[[CHDH*1]]]]	[[[[CHDH]]]]
R_HMR_4697	[[[[ALDH7A1*4]]]]	[[[[ALDH7A1]]]]
R_HMR_4698	[[[[ALDH7A1*4]]]]	[[[[ALDH7A1]]]]
R_HMR_4699	[[[[BHMT*4]]]]	[[[[BHMT]]]]
R_HMR_4700	[[[[DMGDH*2]]]]	[[[[DMGDH]]]]
R_HMR_4742	[[[[ALAS1*2]] or [[ALAS2*2]]]]	[[[[ALAS1]] or [[ALAS2]]]]
R_HMR_4788	[[[[AGXT1*2]] or [[AGXT2*4]]]]	[[[[AGXT1]] or [[AGXT2]]]]
R_HMR_4789	[[[[DAO*2]]]]	[[[[DAO]]]]
R_HMR_4791	[[[[AGXT1*2]] or [[AGXT2*4]]]]	[[[[AGXT1]] or [[AGXT2]]]]
R_HMR_4792	[[[[SHMT2*1]] or [[SHMT2*4]]]]	[[[[SHMT2]] or [[SHMT2]]]]
R_HMR_4937	[[[[[GGT5]*1 and [GGT5]*1]*1]]]	[[[[[GGT5] and [GGT5]]]]]
R_HMR_5392	[[[[FPGS*10]]]]	[[[[FPGS]]]]
R_HMR_5393	[[[[GGH*2]]]]	[[[[GGH]]]]
R_HMR_6409	[[[[AMT*2]]]]	[[[[AMT]]]]
R_HMR_7702	[[[GRHPR*1]]]	[[[GRHPR]]]
R_HMR_7703	[[[HAO1*1]] or [[HAO2*1]]]	[[[HAO1]] or [[HAO2]]]
R_HMR_8433	[[[[AMT*2]]]]	[[[[AMT]]]]
R_HMR_8434	[[[[AMT*2]]]]	[[[[AMT]]]]
R_HMR_8435	[[[[GLDC*2]]]]	[[[[GLDC]]]]
R_HMR_8436	[[[[AMT*2]]]]	[[[[AMT]]]]
R_HMR_8437	[[[[AMT*2]]]]	[[[[AMT]]]]
R_HMR_8439	[[[[DMGDH*2]]]]	[[[[DMGDH]]]]
R_HMR_8440	[[[[ALDH7A1*4]]]]	[[[[ALDH7A1]]]]
R_HMR_8441	[[[[CHDH*1]]]]	[[[[CHDH]]]]
R_HMR_8442
R_HMR_9718
R_HMR_9486
R_HMR_4426	[[[NAA10*1]] or [[NAA11*1]] or [[NAA15*1]] or [[NAA20*1]] or [[NAA30*1]]]	[[[NAA10]] or [[NAA11]] or [[NAA15]] or [[NAA20]] or [[NAA30]]]
R_HMR_4428	[[[[DDC*2]]]]	[[[[DDC]]]]
R_HMR_4429	[[[[HNMT*2]]]]	[[[[HNMT]]]]
R_HMR_4430	[[[[MAOA*4]]]]	[[[[MAOA]]]]
R_HMR_4431	[[[ALDH1A3*1]] or [[ALDH3A1*1]] or [[ALDH3B1*1]] or [[ALDH3B2*1]]]	[[[ALDH1A3]] or [[ALDH3A1]] or [[ALDH3B1]] or [[ALDH3B2]]]
R_HMR_4437	[[[[HAL*1]]]]	[[[[HAL]]]]
R_HMR_4658	[[[[FTCD*8]]]]	[[[[FTCD]]]]
R_HMR_4660	[[[AMDHD1*1]]]	[[[AMDHD1]]]
R_HMR_4712	[[[UROC1*1]]]	[[[UROC1]]]
R_HMR_5336
R_HMR_5337
R_HMR_5338	[[[ELOVL1*1]] or [[ELOVL2*1]] or [[ELOVL3*1]] or [[ELOVL4*1]] or [[ELOVL5*1]] or [[ELOVL6*1]] or [[ELOVL7*1]]]	[[[ELOVL1]] or [[ELOVL2]] or [[ELOVL3]] or [[ELOVL4]] or [[ELOVL5]] or [[ELOVL6]] or [[ELOVL7]]]
R_HMR_5339
R_HMR_5340
R_HMR_8783	[[[[ABP1*2]]]]	[[[[ABP1]]]]
R_HMR_8784	[[[[ALDH2*4]] or [[ALDH3A2*2 and ALDH9A1*4 and ALDH2*8]] or [[ALDH9A1*4]]]]	[[[[ALDH2]] or [[ALDH3A2 and ALDH9A1 and ALDH2]] or [[ALDH9A1]]]]
R_HMR_8786	[[[ALDH1A3*1]] or [[ALDH3A1*1]] or [[ALDH3B1*1]] or [[ALDH3B2*1]]]	[[[ALDH1A3]] or [[ALDH3A1]] or [[ALDH3B1]] or [[ALDH3B2]]]
R_HMR_4239	[[[[[[[DLD]*2]*6 and [[DLST]*24]*1 and [[OGDH]*2]*12]*1 or [[[OGDH]*1]]]*2]]]	[[[[[[[DLD]] and [[DLST]] and [[OGDH]]] or [[[OGDH]]]]]]]
R_HMR_4241	[[[ASH1L*1]] or [[DOT1L*1]] or [[EHMT1*1]] or [[EHMT2*1]] or [[EZH1*1]] or [[EZH2*1]] or [[KMT2A*1]] or [[KMT2B*1]] or [[KMT2C*1]] or [[KMT2D*1]] or [[KMT2E*1]] or [[KMT5A*1]] or [[KMT5B*1]] or [[KMT5C*1]] or [[NSD1*1]] or [[SETD1A*1]] or [[SETD1B*1]] or [[SETD2*1]] or [[SETD3*1]] or [[SETD7*1]] or [[SETDB1*1]] or [[SETDB2*1]] or [[SETMAR*1]] or [[SUV39H1*1]] or [[SUV39H2*1]] or [[WHSC1*1]] or [[…	[[[ASH1L]] or [[DOT1L]] or [[EHMT1]] or [[EHMT2]] or [[EZH1]] or [[EZH2]] or [[KMT2A]] or [[KMT2B]] or [[KMT2C]] or [[KMT2D]] or [[KMT2E]] or [[KMT5A]] or [[KMT5B]] or [[KMT5C]] or [[NSD1]] or [[SETD1A]] or [[SETD1B]] or [[SETD2]] or [[SETD3]] or [[SETD7]] or [[SETDB1]] or [[SETDB2]] or [[SETMAR]] or [[SUV39H1]] or [[SUV39H2]] or [[WHSC1]] or [[WHSC1L1]]]
R_HMR_4288	[[[[AASS*4]]]]	[[[[AASS]]]]
R_HMR_4596	[[[[AADAT*2]]]]	[[[[AADAT]]]]
R_HMR_4597	[[[[AADAT*2]]]]	[[[[AADAT]]]]
R_HMR_4599	[[[[[[[DLD]*2]*6 and [[DLST]*24]*1 and [[OGDH]*2]*12]*1 or [[[OGDH]*1]]]*2]]]	[[[[[[[DLD]] and [[DLST]] and [[OGDH]]] or [[[OGDH]]]]]]]
R_HMR_4667	[[[[AASS*4]]]]	[[[[AASS]]]]
R_HMR_4668
R_HMR_4737	[[[[ALDH7A1*4]]]]	[[[[ALDH7A1]]]]
R_HMR_4739	[[[[ALDH7A1*4]]]]	[[[[ALDH7A1]]]]
R_HMR_4740	[[[[DBH*4]]]]	[[[[DBH]]]]
R_HMR_6415	[[[[[[[DLD]*2]*6 and [[DLST]*24]*1 and [[OGDH]*2]*12]*1 or [[[DLST]*1]]]*24]]]	[[[[[[[DLD]] and [[DLST]] and [[OGDH]]] or [[[DLST]]]]]]]
R_HMR_6974
R_HMR_6975	[[[ASH1L*1]] or [[DOT1L*1]] or [[EHMT1*1]] or [[EHMT2*1]] or [[EZH1*1]] or [[EZH2*1]] or [[KMT2A*1]] or [[KMT2B*1]] or [[KMT2C*1]] or [[KMT2D*1]] or [[KMT2E*1]] or [[KMT5A*1]] or [[KMT5B*1]] or [[KMT5C*1]] or [[NSD1*1]] or [[SETD1A*1]] or [[SETD1B*1]] or [[SETD2*1]] or [[SETD3*1]] or [[SETD7*1]] or [[SETDB1*1]] or [[SETDB2*1]] or [[SETMAR*1]] or [[SUV39H1*1]] or [[SUV39H2*1]] or [[WHSC1*1]] or [[…	[[[ASH1L]] or [[DOT1L]] or [[EHMT1]] or [[EHMT2]] or [[EZH1]] or [[EZH2]] or [[KMT2A]] or [[KMT2B]] or [[KMT2C]] or [[KMT2D]] or [[KMT2E]] or [[KMT5A]] or [[KMT5B]] or [[KMT5C]] or [[NSD1]] or [[SETD1A]] or [[SETD1B]] or [[SETD2]] or [[SETD3]] or [[SETD7]] or [[SETDB1]] or [[SETDB2]] or [[SETMAR]] or [[SUV39H1]] or [[SUV39H2]] or [[WHSC1]] or [[WHSC1L1]]]
R_HMR_6976	[[[ASH1L*1]] or [[DOT1L*1]] or [[EHMT1*1]] or [[EHMT2*1]] or [[EZH1*1]] or [[EZH2*1]] or [[KMT2A*1]] or [[KMT2B*1]] or [[KMT2C*1]] or [[KMT2D*1]] or [[KMT2E*1]] or [[KMT5A*1]] or [[KMT5B*1]] or [[KMT5C*1]] or [[NSD1*1]] or [[SETD1A*1]] or [[SETD1B*1]] or [[SETD2*1]] or [[SETD3*1]] or [[SETD7*1]] or [[SETDB1*1]] or [[SETDB2*1]] or [[SETMAR*1]] or [[SUV39H1*1]] or [[SUV39H2*1]] or [[WHSC1*1]] or [[…	[[[ASH1L]] or [[DOT1L]] or [[EHMT1]] or [[EHMT2]] or [[EZH1]] or [[EZH2]] or [[KMT2A]] or [[KMT2B]] or [[KMT2C]] or [[KMT2D]] or [[KMT2E]] or [[KMT5A]] or [[KMT5B]] or [[KMT5C]] or [[NSD1]] or [[SETD1A]] or [[SETD1B]] or [[SETD2]] or [[SETD3]] or [[SETD7]] or [[SETDB1]] or [[SETDB2]] or [[SETMAR]] or [[SUV39H1]] or [[SUV39H2]] or [[WHSC1]] or [[WHSC1L1]]]
R_HMR_6977	[[[ASH1L*1]] or [[DOT1L*1]] or [[EHMT1*1]] or [[EHMT2*1]] or [[EZH1*1]] or [[EZH2*1]] or [[KMT2A*1]] or [[KMT2B*1]] or [[KMT2C*1]] or [[KMT2D*1]] or [[KMT2E*1]] or [[KMT5A*1]] or [[KMT5B*1]] or [[KMT5C*1]] or [[NSD1*1]] or [[SETD1A*1]] or [[SETD1B*1]] or [[SETD2*1]] or [[SETD3*1]] or [[SETD7*1]] or [[SETDB1*1]] or [[SETDB2*1]] or [[SETMAR*1]] or [[SUV39H1*1]] or [[SUV39H2*1]] or [[WHSC1*1]] or [[…	[[[ASH1L]] or [[DOT1L]] or [[EHMT1]] or [[EHMT2]] or [[EZH1]] or [[EZH2]] or [[KMT2A]] or [[KMT2B]] or [[KMT2C]] or [[KMT2D]] or [[KMT2E]] or [[KMT5A]] or [[KMT5B]] or [[KMT5C]] or [[NSD1]] or [[SETD1A]] or [[SETD1B]] or [[SETD2]] or [[SETD3]] or [[SETD7]] or [[SETDB1]] or [[SETDB2]] or [[SETMAR]] or [[SUV39H1]] or [[SUV39H2]] or [[WHSC1]] or [[WHSC1L1]]]
R_HMR_6978
R_HMR_6979	[[[[TMLHE*2]]]]	[[[[TMLHE]]]]
R_HMR_6980	[[[[SHMT2*1]] or [[SHMT2*4]]]]	[[[[SHMT2]] or [[SHMT2]]]]
R_HMR_6981	[[[[ALDH9A1*4]]]]	[[[[ALDH9A1]]]]
R_HMR_6982
R_HMR_6983	[[[PLOD1*1]] or [[PLOD2*1]] or [[PLOD3*1]]]	[[[PLOD1]] or [[PLOD2]] or [[PLOD3]]]
R_HMR_6984	[[[COLGALT1*1]] or [[COLGALT2*1]] or [[PLOD3*1]]]	[[[COLGALT1]] or [[COLGALT2]] or [[PLOD3]]]
R_HMR_6985	[[[PLOD3*1]]]	[[[PLOD3]]]
R_HMR_8017
R_HMR_8018
R_HMR_8019
R_HMR_8021	[[[[PIPOX*1]]]]	[[[[PIPOX]]]]
R_HMR_8025	[[[ASH1L*1]] or [[DOT1L*1]] or [[EHMT1*1]] or [[EHMT2*1]] or [[EZH1*1]] or [[EZH2*1]] or [[KMT2A*1]] or [[KMT2B*1]] or [[KMT2C*1]] or [[KMT2D*1]] or [[KMT2E*1]] or [[KMT5A*1]] or [[KMT5B*1]] or [[KMT5C*1]] or [[NSD1*1]] or [[SETD1A*1]] or [[SETD1B*1]] or [[SETD2*1]] or [[SETD3*1]] or [[SETD7*1]] or [[SETDB1*1]] or [[SETDB2*1]] or [[SETMAR*1]] or [[SUV39H1*1]] or [[SUV39H2*1]] or [[WHSC1*1]] or [[…	[[[ASH1L]] or [[DOT1L]] or [[EHMT1]] or [[EHMT2]] or [[EZH1]] or [[EZH2]] or [[KMT2A]] or [[KMT2B]] or [[KMT2C]] or [[KMT2D]] or [[KMT2E]] or [[KMT5A]] or [[KMT5B]] or [[KMT5C]] or [[NSD1]] or [[SETD1A]] or [[SETD1B]] or [[SETD2]] or [[SETD3]] or [[SETD7]] or [[SETDB1]] or [[SETDB2]] or [[SETMAR]] or [[SUV39H1]] or [[SUV39H2]] or [[WHSC1]] or [[WHSC1L1]]]
R_HMR_8026	[[[ASH1L*1]] or [[DOT1L*1]] or [[EHMT1*1]] or [[EHMT2*1]] or [[EZH1*1]] or [[EZH2*1]] or [[KMT2A*1]] or [[KMT2B*1]] or [[KMT2C*1]] or [[KMT2D*1]] or [[KMT2E*1]] or [[KMT5A*1]] or [[KMT5B*1]] or [[KMT5C*1]] or [[NSD1*1]] or [[SETD1A*1]] or [[SETD1B*1]] or [[SETD2*1]] or [[SETD3*1]] or [[SETD7*1]] or [[SETDB1*1]] or [[SETDB2*1]] or [[SETMAR*1]] or [[SUV39H1*1]] or [[SUV39H2*1]] or [[WHSC1*1]] or [[…	[[[ASH1L]] or [[DOT1L]] or [[EHMT1]] or [[EHMT2]] or [[EZH1]] or [[EZH2]] or [[KMT2A]] or [[KMT2B]] or [[KMT2C]] or [[KMT2D]] or [[KMT2E]] or [[KMT5A]] or [[KMT5B]] or [[KMT5C]] or [[NSD1]] or [[SETD1A]] or [[SETD1B]] or [[SETD2]] or [[SETD3]] or [[SETD7]] or [[SETDB1]] or [[SETDB2]] or [[SETMAR]] or [[SUV39H1]] or [[SUV39H2]] or [[WHSC1]] or [[WHSC1L1]]]
R_HMR_8027	[[[ASH1L*1]] or [[DOT1L*1]] or [[EHMT1*1]] or [[EHMT2*1]] or [[EZH1*1]] or [[EZH2*1]] or [[KMT2A*1]] or [[KMT2B*1]] or [[KMT2C*1]] or [[KMT2D*1]] or [[KMT2E*1]] or [[KMT5A*1]] or [[KMT5B*1]] or [[KMT5C*1]] or [[NSD1*1]] or [[SETD1A*1]] or [[SETD1B*1]] or [[SETD2*1]] or [[SETD3*1]] or [[SETD7*1]] or [[SETDB1*1]] or [[SETDB2*1]] or [[SETMAR*1]] or [[SUV39H1*1]] or [[SUV39H2*1]] or [[WHSC1*1]] or [[…	[[[ASH1L]] or [[DOT1L]] or [[EHMT1]] or [[EHMT2]] or [[EZH1]] or [[EZH2]] or [[KMT2A]] or [[KMT2B]] or [[KMT2C]] or [[KMT2D]] or [[KMT2E]] or [[KMT5A]] or [[KMT5B]] or [[KMT5C]] or [[NSD1]] or [[SETD1A]] or [[SETD1B]] or [[SETD2]] or [[SETD3]] or [[SETD7]] or [[SETDB1]] or [[SETDB2]] or [[SETMAR]] or [[SUV39H1]] or [[SUV39H2]] or [[WHSC1]] or [[WHSC1L1]]]
R_HMR_8029
R_HMR_3164	[[[ECHS1*1]] or [[EHHADH*1]] or [[HADHA*1]]]	[[[ECHS1]] or [[EHHADH]] or [[HADHA]]]
R_HMR_3166	[[[[HADH*1 and HSD17B10*1 and EHHADH*1]] or [[HSD17B10*1]] or [[HSD17B10*4]]]]	[[[[HADH and HSD17B10 and EHHADH]] or [[HSD17B10]] or [[HSD17B10]]]]
R_HMR_3885	[[[[ACAT2*1]] or [[ACAT2*4]]]]	[[[[ACAT2]] or [[ACAT2]]]]
R_HMR_4250
R_HMR_8091	[[[[DDC*2]]]]	[[[[DDC]]]]
R_HMR_8092	[[[[MAOA*4]]]]	[[[[MAOA]]]]
R_HMR_8563	[[[ALDH1A3*1]] or [[ALDH3A1*1]] or [[ALDH3B1*1]] or [[ALDH3B2*1]]]	[[[ALDH1A3]] or [[ALDH3A1]] or [[ALDH3B1]] or [[ALDH3B2]]]
R_HMR_8564	[[[[AADAT*2]] or [[CCBL1*2]] or [[CCBL2*2]] or [[GOT2*2]]]]	[[[[AADAT]] or [[CCBL1]] or [[CCBL2]] or [[GOT2]]]]
R_HMR_8565
R_HMR_8566	[[[[CYP2B6*1 and CYP2A6*1]] or [[CYP2B6*2 and CYP2A6*1]]]]	[[[[CYP2B6 and CYP2A6]] or [[CYP2B6 and CYP2A6]]]]
R_HMR_3935
R_HMR_4681	[[[[DDC*2]]]]	[[[[DDC]]]]
R_HMR_4682	[[[AOC2*1]] or [[AOC3*1]]]	[[[AOC2]] or [[AOC3]]]
R_HMR_4683	[[[[ALDH2*4]] or [[ALDH3A2*2 and ALDH9A1*4 and ALDH2*8]] or [[ALDH9A1*4]]]]	[[[[ALDH2]] or [[ALDH3A2 and ALDH9A1 and ALDH2]] or [[ALDH9A1]]]]
R_HMR_4685	[[[[ALDH2*4]] or [[ALDH3A2*2 and ALDH9A1*4 and ALDH2*8]] or [[ALDH9A1*4]]]]	[[[[ALDH2]] or [[ALDH3A2 and ALDH9A1 and ALDH2]] or [[ALDH9A1]]]]
R_HMR_4686	[[[ALDH1A3*1]] or [[ALDH3A1*1]] or [[ALDH3B1*1]] or [[ALDH3B2*1]]]	[[[ALDH1A3]] or [[ALDH3A1]] or [[ALDH3B1]] or [[ALDH3B2]]]
R_HMR_4687	[[[ALDH1A3*1]] or [[ALDH3A1*1]] or [[ALDH3B1*1]] or [[ALDH3B2*1]]]	[[[ALDH1A3]] or [[ALDH3A1]] or [[ALDH3B1]] or [[ALDH3B2]]]
R_HMR_4702
R_HMR_4703
R_HMR_4704	[[[[AOX1*2]]]]	[[[[AOX1]]]]
R_HMR_6988	[[[TPO*1]]]	[[[TPO]]]
R_HMR_7689
R_HMR_7701	[[[DUOX1*1]] or [[DUOX2*1]]]	[[[DUOX1]] or [[DUOX2]]]
R_HMR_8094
R_HMR_8529	[[[[ABP1*2]]]]	[[[[ABP1]]]]
R_HMR_8530	[[[ADH1A*1]] or [[ADH1B*1]] or [[ADH1C*1]] or [[ADH4*1]] or [[ADH5*1]] or [[ADH6*1]] or [[ADH7*1]]]	[[[ADH1A]] or [[ADH1B]] or [[ADH1C]] or [[ADH4]] or [[ADH5]] or [[ADH6]] or [[ADH7]]]
R_HMR_8533	[[[[TYR*2]]]]	[[[[TYR]]]]
R_HMR_8534
R_HMR_8535
R_HMR_8537	[[[[TH*4]]]]	[[[[TH]]]]
R_HMR_8541	[[[[TYR*2]]]]	[[[[TYR]]]]
R_HMR_8542	[[[[TYR*2]]]]	[[[[TYR]]]]
R_HMR_8543	[[[TPO*1]]]	[[[TPO]]]
R_HMR_8544	[[[TPO*1]]]	[[[TPO]]]
R_HMR_8630	[[[[TYR*2]]]]	[[[[TYR]]]]
R_HMR_8540
R_HMR_9733
R_HMR_9734	[[[[TYR*2]]]]	[[[[TYR]]]]
R_HMR_3206	[[[[ACAA2*1]] or [[HADHB*1 and SCP2*1]] or [[HADHB*1]]]]	[[[[ACAA2]] or [[HADHB and SCP2]] or [[HADHB]]]]
R_HMR_3208	[[[[[PCCA]*6 and [PCCB]*6]*1]]]	[[[[[PCCA] and [PCCB]]]]]
R_HMR_3211	[[[[ACADM*4]]]]	[[[[ACADM]]]]
R_HMR_3213	[[[[MCEE*1]]]]	[[[[MCEE]]]]
R_HMR_3215	[[[[MUT*2]]]]	[[[[MUT]]]]
R_HMR_3747	[[[BCAT1*1]] or [[BCAT2*1]]]	[[[BCAT1]] or [[BCAT2]]]
R_HMR_3744	[[[BCAT1*1]] or [[BCAT2*1]]]	[[[BCAT1]] or [[BCAT2]]]
R_HMR_3757	[[[[HADH*1 and HSD17B10*1 and EHHADH*1]] or [[HSD17B10*1]] or [[HSD17B10*4]]]]	[[[[HADH and HSD17B10 and EHHADH]] or [[HSD17B10]] or [[HSD17B10]]]]
R_HMR_3761	[[[ALDH6A1*1]]]	[[[ALDH6A1]]]
R_HMR_3777	[[[BCAT1*1]] or [[BCAT2*1]]]	[[[BCAT1]] or [[BCAT2]]]
R_HMR_3778	[[[BCAT1*1]] or [[BCAT2*1]]]	[[[BCAT1]] or [[BCAT2]]]
R_HMR_3795	[[[ALDH6A1*1]]]	[[[ALDH6A1]]]
R_HMR_4797	[[[[ALDH2*4]] or [[ALDH3A2*2 and ALDH9A1*4 and ALDH2*8]] or [[ALDH9A1*4]]]]	[[[[ALDH2]] or [[ALDH3A2 and ALDH9A1 and ALDH2]] or [[ALDH9A1]]]]
R_HMR_6417	[[[[[[[BCKDHA]*2 and [BCKDHB]*2]*12 and [[DBT]*24]*1 and [[DLD]*2]*6]*1 or [[[DBT]*1]]]*24]]]	[[[[[[[BCKDHA] and [BCKDHB]] and [[DBT]] and [[DLD]]] or [[[DBT]]]]]]]
R_HMR_6419	[[[[[[BCKDHA]*2 and [BCKDHB]*2]*1 or [[BCKDHA]*2 and [BCKDHB]*2]*12 and [[DBT]*24]*1 and [[DLD]*2]*6]*1]]]	[[[[[[BCKDHA] and [BCKDHB]] or [[BCKDHA] and [BCKDHB]] and [[DBT]] and [[DLD]]]]]]
R_HMR_6420	[[[[[[[BCKDHA]*2 and [BCKDHB]*2]*12 and [[DBT]*24]*1 and [[DLD]*2]*6]*1 or [[[DBT]*1]]]*24]]]	[[[[[[[BCKDHA] and [BCKDHB]] and [[DBT]] and [[DLD]]] or [[[DBT]]]]]]]
R_HMR_6421	[[[[[[BCKDHA]*2 and [BCKDHB]*2]*1 or [[BCKDHA]*2 and [BCKDHB]*2]*12 and [[DBT]*24]*1 and [[DLD]*2]*6]*1]]]	[[[[[[BCKDHA] and [BCKDHB]] or [[BCKDHA] and [BCKDHB]] and [[DBT]] and [[DLD]]]]]]
R_HMR_6422	[[[[[[[BCKDHA]*2 and [BCKDHB]*2]*12 and [[DBT]*24]*1 and [[DLD]*2]*6]*1 or [[[DBT]*1]]]*24]]]	[[[[[[[BCKDHA] and [BCKDHB]] and [[DBT]] and [[DLD]]] or [[[DBT]]]]]]]
R_HMR_6923
R_HMR_3765
R_HMR_6924
R_HMR_6925
R_HMR_6926	[[[[[MCCC2]*1 and [MCCC1]*1]*1]]]	[[[[[MCCC2] and [MCCC1]]]]]
R_HMR_6927	[[[[[MCCC2]*1 and [MCCC1]*1]*1]]]	[[[[[MCCC2] and [MCCC1]]]]]
R_HMR_8088	[[[[ABAT*2]]]]	[[[[ABAT]]]]
R_HMR_8787	[[[MLYCD*1]]]	[[[MLYCD]]]
R_HMR_3743	[[[GLYAT*1]]]	[[[GLYAT]]]
R_HMR_3940	[[[[PAH*4]]]]	[[[[PAH]]]]
R_HMR_4214	[[[IDO1*1]] or [[IDO2*1]]]	[[[IDO1]] or [[IDO2]]]
R_HMR_4216	[[[[AFMID*1]]]]	[[[[AFMID]]]]
R_HMR_4218	[[[[KYNU*2]]]]	[[[[KYNU]]]]
R_HMR_4219	[[[[AFMID*1]]]]	[[[[AFMID]]]]
R_HMR_4220	[[[[KMO*1]]]]	[[[[KMO]]]]
R_HMR_4222	[[[[AADAT*2]] or [[CCBL1*2]] or [[CCBL2*2]] or [[GOT2*2]]]]	[[[[AADAT]] or [[CCBL1]] or [[CCBL2]] or [[GOT2]]]]
R_HMR_4224	[[[[KYNU*2]]]]	[[[[KYNU]]]]
R_HMR_4225	[[[[KYNU*2]]]]	[[[[KYNU]]]]
R_HMR_4227	[[[[CAT*4]]]]	[[[[CAT]]]]
R_HMR_4231	[[[[ACMSD*1]]]]	[[[[ACMSD]]]]
R_HMR_4232
R_HMR_4233
R_HMR_4235
R_HMR_4242	[[[GCDH*1]]]	[[[GCDH]]]
R_HMR_4243	[[[GCDH*1]]]	[[[GCDH]]]
R_HMR_4244	[[[[AADAT*2]] or [[CCBL1*2]] or [[CCBL2*2]] or [[GOT2*2]]]]	[[[[AADAT]] or [[CCBL1]] or [[CCBL2]] or [[GOT2]]]]
R_HMR_4245
R_HMR_4246	[[[[AADAT*2]] or [[CCBL1*2]] or [[CCBL2*2]] or [[GOT2*2]]]]	[[[[AADAT]] or [[CCBL1]] or [[CCBL2]] or [[GOT2]]]]
R_HMR_4248
R_HMR_6707	[[[[DDC*2]]]]	[[[[DDC]]]]
R_HMR_6708
R_HMR_6709
R_HMR_6710
R_HMR_6711	[[[[INMT*1]]]]	[[[[INMT]]]]
R_HMR_6712
R_HMR_6713	[[[[ABP1*2]]]]	[[[[ABP1]]]]
R_HMR_6714	[[[[ALDH2*4]] or [[ALDH3A2*2 and ALDH9A1*4 and ALDH2*8]] or [[ALDH9A1*4]]]]	[[[[ALDH2]] or [[ALDH3A2 and ALDH9A1 and ALDH2]] or [[ALDH9A1]]]]
R_HMR_6715	[[[COMT*1]]]	[[[COMT]]]
R_HMR_6716	[[[IDO1*1]] or [[IDO2*1]]]	[[[IDO1]] or [[IDO2]]]
R_HMR_6717	[[[[AFMID*1]]]]	[[[[AFMID]]]]
R_HMR_6718	[[[[DDC*2]]]]	[[[[DDC]]]]
R_HMR_6719	[[[[MAOA*4]]]]	[[[[MAOA]]]]
R_HMR_6720
R_HMR_6721
R_HMR_6722
R_HMR_6723	[[[[GSTA1*1 and GSTA2*1]] or [[GSTA1*2]] or [[GSTA2*2]] or [[GSTZ1*2]]]]	[[[[GSTA1 and GSTA2]] or [[GSTA1]] or [[GSTA2]] or [[GSTZ1]]]]
R_HMR_6725
R_HMR_6726	[[[[HPD*2]]]]	[[[[HPD]]]]
R_HMR_6727	[[[MIF*1]]]	[[[MIF]]]
R_HMR_6728	[[[[TH*4]]]]	[[[[TH]]]]
R_HMR_6729	[[[[TYR*2]]]]	[[[[TYR]]]]
R_HMR_6730	[[[COMT*1]]]	[[[COMT]]]
R_HMR_6731	[[[[DDC*2]]]]	[[[[DDC]]]]
R_HMR_6734
R_HMR_6735	[[[COMT*1]]]	[[[COMT]]]
R_HMR_6736	[[[COMT*1]]]	[[[COMT]]]
R_HMR_6737
R_HMR_6738
R_HMR_6739	[[[COMT*1]]]	[[[COMT]]]
R_HMR_6740	[[[[DDC*2]]]]	[[[[DDC]]]]
R_HMR_6741	[[[[DBH*4]]]]	[[[[DBH]]]]
R_HMR_6742
R_HMR_6743	[[[[PNMT*2]]]]	[[[[PNMT]]]]
R_HMR_6744
R_HMR_6745	[[[[MAOA*4]]]]	[[[[MAOA]]]]
R_HMR_6746	[[[COMT*1]]]	[[[COMT]]]
R_HMR_6747	[[[[MAOA*4]]]]	[[[[MAOA]]]]
R_HMR_6748	[[[ALDH1A3*1]] or [[ALDH3A1*1]] or [[ALDH3B1*1]] or [[ALDH3B2*1]]]	[[[ALDH1A3]] or [[ALDH3A1]] or [[ALDH3B1]] or [[ALDH3B2]]]
R_HMR_6749	[[[ALDH1A3*1]] or [[ALDH3A1*1]] or [[ALDH3B1*1]] or [[ALDH3B2*1]]]	[[[ALDH1A3]] or [[ALDH3A1]] or [[ALDH3B1]] or [[ALDH3B2]]]
R_HMR_6750	[[[COMT*1]]]	[[[COMT]]]
R_HMR_6751	[[[[MAOA*4]]]]	[[[[MAOA]]]]
R_HMR_6752	[[[[MAOA*4]]]]	[[[[MAOA]]]]
R_HMR_6753	[[[ALDH1A3*1]] or [[ALDH3A1*1]] or [[ALDH3B1*1]] or [[ALDH3B2*1]]]	[[[ALDH1A3]] or [[ALDH3A1]] or [[ALDH3B1]] or [[ALDH3B2]]]
R_HMR_6754	[[[ALDH1A3*1]] or [[ALDH3A1*1]] or [[ALDH3B1*1]] or [[ALDH3B2*1]]]	[[[ALDH1A3]] or [[ALDH3A1]] or [[ALDH3B1]] or [[ALDH3B2]]]
R_HMR_6755	[[[COMT*1]]]	[[[COMT]]]
R_HMR_6756	[[[ADH1A*1]] or [[ADH1B*1]] or [[ADH1C*1]] or [[ADH4*1]] or [[ADH5*1]] or [[ADH6*1]] or [[ADH7*1]]]	[[[ADH1A]] or [[ADH1B]] or [[ADH1C]] or [[ADH4]] or [[ADH5]] or [[ADH6]] or [[ADH7]]]
R_HMR_6757	[[[COMT*1]]]	[[[COMT]]]
R_HMR_6758	[[[[ABP1*2]]]]	[[[[ABP1]]]]
R_HMR_6759
R_HMR_6760	[[[ALDH1A3*1]] or [[ALDH3A1*1]] or [[ALDH3B1*1]] or [[ALDH3B2*1]]]	[[[ALDH1A3]] or [[ALDH3A1]] or [[ALDH3B1]] or [[ALDH3B2]]]
R_HMR_6761	[[[ALDH1A3*1]] or [[ALDH3A1*1]] or [[ALDH3B1*1]] or [[ALDH3B2*1]]]	[[[ALDH1A3]] or [[ALDH3A1]] or [[ALDH3B1]] or [[ALDH3B2]]]
R_HMR_6762	[[[COMT*1]]]	[[[COMT]]]
R_HMR_6763	[[[COMT*1]]]	[[[COMT]]]
R_HMR_6764	[[[[MAOA*4]]]]	[[[[MAOA]]]]
R_HMR_6765
R_HMR_6766	[[[ALDH1A3*1]] or [[ALDH3A1*1]] or [[ALDH3B1*1]] or [[ALDH3B2*1]]]	[[[ALDH1A3]] or [[ALDH3A1]] or [[ALDH3B1]] or [[ALDH3B2]]]
R_HMR_6767	[[[ALDH1A3*1]] or [[ALDH3A1*1]] or [[ALDH3B1*1]] or [[ALDH3B2*1]]]	[[[ALDH1A3]] or [[ALDH3A1]] or [[ALDH3B1]] or [[ALDH3B2]]]
R_HMR_6768
R_HMR_6770	[[[IL4I1*1]]]	[[[IL4I1]]]
R_HMR_6771	[[[MIF*1]]]	[[[MIF]]]
R_HMR_6772	[[[[HPD*2]]]]	[[[[HPD]]]]
R_HMR_6774	[[[[HGD*6]]]]	[[[[HGD]]]]
R_HMR_6776	[[[[GSTZ1*2]]]]	[[[[GSTZ1]]]]
R_HMR_6778	[[[[FAH*2]]]]	[[[[FAH]]]]
R_HMR_6782
R_HMR_6783
R_HMR_6784
R_HMR_6785
R_HMR_6786
R_HMR_6787	[[[[DDC*2]]]]	[[[[DDC]]]]
R_HMR_6788	[[[COMT*1]]]	[[[COMT]]]
R_HMR_6789	[[[AOC2*1]] or [[AOC3*1]]]	[[[AOC2]] or [[AOC3]]]
R_HMR_6790	[[[ALDH1A3*1]] or [[ALDH3A1*1]] or [[ALDH3B1*1]] or [[ALDH3B2*1]]]	[[[ALDH1A3]] or [[ALDH3A1]] or [[ALDH3B1]] or [[ALDH3B2]]]
R_HMR_6791	[[[ALDH1A3*1]] or [[ALDH3A1*1]] or [[ALDH3B1*1]] or [[ALDH3B2*1]]]	[[[ALDH1A3]] or [[ALDH3A1]] or [[ALDH3B1]] or [[ALDH3B2]]]
R_HMR_6792
R_HMR_6798	[[[[UGT2B7*2]]]]	[[[[UGT2B7]]]]
R_HMR_6799	[[[[UGT2B7*2]]]]	[[[[UGT2B7]]]]
R_HMR_6800	[[[[UGT2B7*2]]]]	[[[[UGT2B7]]]]
R_HMR_6801	[[[[UGT2B7*2]]]]	[[[[UGT2B7]]]]
R_HMR_6802
R_HMR_6803	[[[[TYR*2]]]]	[[[[TYR]]]]
R_HMR_6806
R_HMR_6807
R_HMR_6808	[[[EPX*1]] or [[LPO*1]] or [[PRDX6*1]] or [[PXDN*1]]]	[[[EPX]] or [[LPO]] or [[PRDX6]] or [[PXDN]]]
R_HMR_6811	[[[[GSTA1*1 and GSTA2*1]] or [[GSTA1*2]] or [[GSTA2*2]] or [[GSTZ1*2]]]]	[[[[GSTA1 and GSTA2]] or [[GSTA1]] or [[GSTA2]] or [[GSTZ1]]]]
R_HMR_6813	[[[[[[MPO]*1 and [MPO]]*2]*1]]]	[[[[[[MPO] and [MPO]]]]]]
R_HMR_6814	[[[CRYZ*1]]]	[[[CRYZ]]]
R_HMR_6815	[[[[GSTA1*1 and GSTA2*1]] or [[GSTA1*2]] or [[GSTA2*2]] or [[GSTZ1*2]]]]	[[[[GSTA1 and GSTA2]] or [[GSTA1]] or [[GSTA2]] or [[GSTZ1]]]]
R_HMR_6817	[[[CRYZ*1]]]	[[[CRYZ]]]
R_HMR_6818
R_HMR_6819	[[[CRYZ*1]]]	[[[CRYZ]]]
R_HMR_6820	[[[[GSTA1*1 and GSTA2*1]] or [[GSTA1*2]] or [[GSTA2*2]] or [[GSTZ1*2]]]]	[[[[GSTA1 and GSTA2]] or [[GSTA1]] or [[GSTA2]] or [[GSTZ1]]]]
R_HMR_6822
R_HMR_6823	[[[CRYZ*1]]]	[[[CRYZ]]]
R_HMR_6824	[[[[GSTA1*1 and GSTA2*1]] or [[GSTA1*2]] or [[GSTA2*2]] or [[GSTZ1*2]]]]	[[[[GSTA1 and GSTA2]] or [[GSTA1]] or [[GSTA2]] or [[GSTZ1]]]]
R_HMR_6826
R_HMR_6827
R_HMR_6828	[[[[UGT2B7*2]]]]	[[[[UGT2B7]]]]
R_HMR_6829
R_HMR_6830	[[[[UGT2B7*2]]]]	[[[[UGT2B7]]]]
R_HMR_6831	[[[STS*1]]]	[[[STS]]]
R_HMR_6834
R_HMR_6835
R_HMR_6836	[[[[UGT2B7*2]]]]	[[[[UGT2B7]]]]
R_HMR_6837	[[[[UGT2B7*2]]]]	[[[[UGT2B7]]]]
R_HMR_6838
R_HMR_6839	[[[STS*1]]]	[[[STS]]]
R_HMR_6840
R_HMR_6841
R_HMR_6842	[[[[UGT2B7*2]]]]	[[[[UGT2B7]]]]
R_HMR_6843	[[[[UGT2B7*2]]]]	[[[[UGT2B7]]]]
R_HMR_6844
R_HMR_6845	[[[STS*1]]]	[[[STS]]]
R_HMR_6848
R_HMR_6849
R_HMR_6850
R_HMR_6851	[[[STS*1]]]	[[[STS]]]
R_HMR_6854
R_HMR_6855
R_HMR_6874	[[[[TYR*2]]]]	[[[[TYR]]]]
R_HMR_6875
R_HMR_6876
R_HMR_6877
R_HMR_6878
R_HMR_6879
R_HMR_6880
R_HMR_6881
R_HMR_6882
R_HMR_6883	[[[[GSTA1*1 and GSTA2*1]] or [[GSTA1*2]] or [[GSTA2*2]] or [[GSTZ1*2]]]]	[[[[GSTA1 and GSTA2]] or [[GSTA1]] or [[GSTA2]] or [[GSTZ1]]]]
R_HMR_6885	[[[CRYZ*1]]]	[[[CRYZ]]]
R_HMR_6886	[[[[GSTA1*1 and GSTA2*1]] or [[GSTA1*2]] or [[GSTA2*2]] or [[GSTZ1*2]]]]	[[[[GSTA1 and GSTA2]] or [[GSTA1]] or [[GSTA2]] or [[GSTZ1]]]]
R_HMR_6888	[[[[DCT*6]]]]	[[[[DCT]]]]
R_HMR_6889	[[[[TYR*2]]]]	[[[[TYR]]]]
R_HMR_7628	[[[EPX*1]] or [[LPO*1]] or [[PRDX6*1]] or [[PXDN*1]]]	[[[EPX]] or [[LPO]] or [[PRDX6]] or [[PXDN]]]
R_HMR_7756
R_HMR_8539	[[[[PAH*4]]]]	[[[[PAH]]]]
R_HMR_8794
R_HMR_8795
R_HMR_8796	[[[GLYAT*1]]]	[[[GLYAT]]]
R_HMR_3875	[[[MAT1A*1]] or [[MAT2A*1]] or [[MAT2B*1]]]	[[[MAT1A]] or [[MAT2A]] or [[MAT2B]]]
R_HMR_3877	[[[AHCY*1]] or [[AHCYL1*1]] or [[AHCYL2*1]]]	[[[AHCY]] or [[AHCYL1]] or [[AHCYL2]]]
R_HMR_3879	[[[[CBS*4]]]]	[[[[CBS]]]]
R_HMR_3881	[[[[CTH*4]]]]	[[[[CTH]]]]
R_HMR_3912	[[[[GOT1*2]]]]	[[[[GOT1]]]]
R_HMR_3917	[[[[MTR*2]]]]	[[[[MTR]]]]
R_HMR_3919	[[[ACY1*1]]]	[[[ACY1]]]
R_HMR_3920	[[[PON1*1]] or [[PON2*1]] or [[PON3*1]]]	[[[PON1]] or [[PON2]] or [[PON3]]]
R_HMR_3922	[[[NAGS*1]]]	[[[NAGS]]]
R_HMR_3928	[[[[MPST*2]]]]	[[[[MPST]]]]
R_HMR_3995	[[[TXNRD1*1]] or [[TXNRD2*1]] or [[TXNRD3*1]]]	[[[TXNRD1]] or [[TXNRD2]] or [[TXNRD3]]]
R_HMR_3996
R_HMR_4072	[[[DNMT1*1]] or [[DNMT3A*1]] or [[DNMT3B*1]]]	[[[DNMT1]] or [[DNMT3A]] or [[DNMT3B]]]
R_HMR_4189	[[[[SUOX*2]]]]	[[[[SUOX]]]]
R_HMR_4302
R_HMR_4323	[[[[CBS*4]]]]	[[[[CBS]]]]
R_HMR_5381
R_HMR_5385	[[[MRI1*1]]]	[[[MRI1]]]
R_HMR_5386	[[[APIP*1]]]	[[[APIP]]]
R_HMR_5387	[[[ENOPH1*1]]]	[[[ENOPH1]]]
R_HMR_5388	[[[ADI1*1]]]	[[[ADI1]]]
R_HMR_5389	[[[ADI1*1]]]	[[[ADI1]]]
R_HMR_5390	[[[IL4I1*1]]]	[[[IL4I1]]]
R_HMR_5391	[[[[TAT*2]]]]	[[[[TAT]]]]
R_HMR_5418	[[[NAGS*1]]]	[[[NAGS]]]
R_HMR_5419	[[[NAGS*1]]]	[[[NAGS]]]
R_HMR_6515	[[[[MPST*2]]]]	[[[[MPST]]]]
R_HMR_6518	[[[[MPST*2]]]]	[[[[MPST]]]]
R_HMR_6519	[[[LDHA*1]] or [[LDHAL6A*1]] or [[LDHAL6B*1]] or [[LDHB*1]] or [[LDHC*1]]]	[[[LDHA]] or [[LDHAL6A]] or [[LDHAL6B]] or [[LDHB]] or [[LDHC]]]
R_HMR_6520	[[[MPST*1]] or [[TST*1]]]	[[[MPST]] or [[TST]]]
R_HMR_6523	[[[DLD*1]]]	[[[DLD]]]
R_HMR_8062
R_HMR_8066	[[[[GOT1*2]]]]	[[[[GOT1]]]]
R_HMR_8067	[[[[GOT1*2]]]]	[[[[GOT1]]]]
R_HMR_8068	[[[[MDH1*2]] or [[MDH2*1]]]]	[[[[MDH1]] or [[MDH2]]]]
R_HMR_8069	[[[[MDH1*2]] or [[MDH2*1]]]]	[[[[MDH1]] or [[MDH2]]]]
R_HMR_8641	[[[DNMT1*1]] or [[DNMT3A*1]] or [[DNMT3B*1]]]	[[[DNMT1]] or [[DNMT3A]] or [[DNMT3B]]]
R_HMR_8682
R_HMR_8683
R_HMR_8684	[[[[GOT1*2]]]]	[[[[GOT1]]]]
R_HMR_8685
R_HMR_3868	[[[[GSR*2]]]]	[[[[GSR]]]]
R_HMR_3869	[[[[GSR*2]]]]	[[[[GSR]]]]
R_HMR_3889	[[[OPLAH*1]]]	[[[OPLAH]]]
R_HMR_3933	[[[ADH5*1]]]	[[[ADH5]]]
R_HMR_3937	[[[ESD*1]]]	[[[ESD]]]
R_HMR_4116	[[[PRDX1*1]] or [[PRDX2*1]] or [[PRDX3*1]] or [[PRDX4*1]] or [[PRDX5*1]] or [[PRDX6*1]]]	[[[PRDX1]] or [[PRDX2]] or [[PRDX3]] or [[PRDX4]] or [[PRDX5]] or [[PRDX6]]]
R_HMR_4120	[[[PRDX1*1]] or [[PRDX2*1]] or [[PRDX3*1]] or [[PRDX4*1]] or [[PRDX5*1]] or [[PRDX6*1]]]	[[[PRDX1]] or [[PRDX2]] or [[PRDX3]] or [[PRDX4]] or [[PRDX5]] or [[PRDX6]]]
R_HMR_4121	[[[PRDX1*1]] or [[PRDX2*1]] or [[PRDX3*1]] or [[PRDX4*1]] or [[PRDX5*1]] or [[PRDX6*1]]]	[[[PRDX1]] or [[PRDX2]] or [[PRDX3]] or [[PRDX4]] or [[PRDX5]] or [[PRDX6]]]
R_HMR_4175
R_HMR_4176
R_HMR_4324	[[[[[GCLC]*1 and [GCLM]*1]*1]]]	[[[[[GCLC] and [GCLM]]]]]
R_HMR_4326	[[[[GSS*2]]]]	[[[[GSS]]]]
R_HMR_4328	[[[ANPEP*1]]]	[[[ANPEP]]]
R_HMR_4329	[[[ANPEP*1]]]	[[[ANPEP]]]
R_HMR_4708	[[[GGCT*1]]]	[[[GGCT]]]
R_HMR_8769	[[[[[GGT5]*1 and [GGT5]*1]*1]]]	[[[[[GGT5] and [GGT5]]]]]
R_HMR_8770	[[[GGCT*1]]]	[[[GGCT]]]
R_HMR_8771
R_HMR_4078
R_HMR_4079	[[[[ALDH2*4]] or [[ALDH3A2*2 and ALDH9A1*4 and ALDH2*8]] or [[ALDH9A1*4]]]]	[[[[ALDH2]] or [[ALDH3A2 and ALDH9A1 and ALDH2]] or [[ALDH9A1]]]]
R_HMR_4174	[[[[GAD2*1]] or [[GAD2*2]]]]	[[[[GAD2]] or [[GAD2]]]]
R_HMR_4330	[[[[ABAT*2]]]]	[[[[ABAT]]]]
R_HMR_4347	[[[[UPB1*13]]]]	[[[[UPB1]]]]
R_HMR_4425	[[[[CARNS1*4]]]]	[[[[CARNS1]]]]
R_HMR_4427	[[[[CNDP1*2]]]]	[[[[CNDP1]]]]
R_HMR_4688	[[[[ALDH9A1*4]]]]	[[[[ALDH9A1]]]]
R_HMR_4689
R_HMR_4735	[[[ECHS1*1]] or [[EHHADH*1]] or [[HADHA*1]]]	[[[ECHS1]] or [[EHHADH]] or [[HADHA]]]
R_HMR_7991
R_HMR_7992	[[[[ABP1*2]]]]	[[[[ABP1]]]]
R_HMR_7993	[[[[ALDH2*4]] or [[ALDH3A2*2 and ALDH9A1*4 and ALDH2*8]] or [[ALDH9A1*4]]]]	[[[[ALDH2]] or [[ALDH3A2 and ALDH9A1 and ALDH2]] or [[ALDH9A1]]]]
R_HMR_7128	[[[PAPSS1*1]] or [[PAPSS2*1]]]	[[[PAPSS1]] or [[PAPSS2]]]
R_HMR_7129	[[[PAPSS1*1]] or [[PAPSS2*1]]]	[[[PAPSS1]] or [[PAPSS2]]]
R_HMR_7130
R_HMR_7131	[[[TXNRD1*1]] or [[TXNRD2*1]] or [[TXNRD3*1]]]	[[[TXNRD1]] or [[TXNRD2]] or [[TXNRD3]]]
R_HMR_7132	[[[[SEPHS2*1]]]]	[[[[SEPHS2]]]]
R_HMR_7133	[[[SCLY*1]]]	[[[SCLY]]]
R_HMR_7134	[[[[CTH*4]]]]	[[[[CTH]]]]
R_HMR_7135	[[[[CBS*4]]]]	[[[[CBS]]]]
R_HMR_7136	[[[AHCY*1]] or [[AHCYL1*1]] or [[AHCYL2*1]]]	[[[AHCY]] or [[AHCYL1]] or [[AHCYL2]]]
R_HMR_7137	[[[[CTH*4]]]]	[[[[CTH]]]]
R_HMR_7138	[[[[FMO3*1]]]]	[[[[FMO3]]]]
R_HMR_7139	[[[MAT1A*1]] or [[MAT2A*1]] or [[MAT2B*1]]]	[[[MAT1A]] or [[MAT2A]] or [[MAT2B]]]
R_HMR_7140
R_HMR_7141	[[[SCLY*1]]]	[[[SCLY]]]
R_HMR_7620	[[[MARS*1]] or [[MARS2*1]]]	[[[MARS]] or [[MARS2]]]
R_HMR_7647	[[[[DAO*2]]]]	[[[[DAO]]]]
R_HMR_8640	[[[DNMT1*1]] or [[DNMT3A*1]] or [[DNMT3B*1]]]	[[[DNMT1]] or [[DNMT3A]] or [[DNMT3B]]]
R_HMR_8689	[[[[DAO*2]]]]	[[[[DAO]]]]
R_HMR_8690	[[[[DAO*2]]]]	[[[[DAO]]]]
R_HMR_3748	[[[[[[BCKDHA]*2 and [BCKDHB]*2]*12 and [[DBT]*24]*1 and [[DLD]*2]*6]*1]]]	[[[[[[BCKDHA] and [BCKDHB]] and [[DBT]] and [[DLD]]]]]]
R_HMR_3751	[[[ACADSB*1]]]	[[[ACADSB]]]
R_HMR_3753	[[[ECHS1*1]] or [[EHHADH*1]] or [[HADHA*1]]]	[[[ECHS1]] or [[EHHADH]] or [[HADHA]]]
R_HMR_3755	[[[HIBCH*1]]]	[[[HIBCH]]]
R_HMR_3759	[[[[AOX1*2]]]]	[[[[AOX1]]]]
R_HMR_3763	[[[ALDH6A1*1]]]	[[[ALDH6A1]]]
R_HMR_3767	[[[[[[BCKDHA]*2 and [BCKDHB]*2]*12 and [[DBT]*24]*1 and [[DLD]*2]*6]*1]]]	[[[[[[BCKDHA] and [BCKDHB]] and [[DBT]] and [[DLD]]]]]]
R_HMR_3769	[[[IVD*1]]]	[[[IVD]]]
R_HMR_3773	[[[[[MCCC2]*1 and [MCCC1]*1]*1]]]	[[[[[MCCC2] and [MCCC1]]]]]
R_HMR_3775	[[[[AUH*6]]]]	[[[[AUH]]]]
R_HMR_3780	[[[[[[BCKDHA]*2 and [BCKDHB]*2]*12 and [[DBT]*24]*1 and [[DLD]*2]*6]*1]]]	[[[[[[BCKDHA] and [BCKDHB]] and [[DBT]] and [[DLD]]]]]]
R_HMR_3783	[[[ACADSB*1]]]	[[[ACADSB]]]
R_HMR_3785	[[[ECHS1*1]] or [[EHHADH*1]] or [[HADHA*1]]]	[[[ECHS1]] or [[EHHADH]] or [[HADHA]]]
R_HMR_3790	[[[[AOX1*2]]]]	[[[[AOX1]]]]
R_HMR_3792	[[[AGXT2*1]]]	[[[AGXT2]]]
R_HMR_3796	[[[ACSS3*1]]]	[[[ACSS3]]]
R_HMR_3823	[[[[HADH*1 and HSD17B10*1 and EHHADH*1]] or [[HSD17B10*1]] or [[HSD17B10*4]]]]	[[[[HADH and HSD17B10 and EHHADH]] or [[HSD17B10]] or [[HSD17B10]]]]
R_HMR_6416	[[[[[[BCKDHA]*2 and [BCKDHB]*2]*1 or [[BCKDHA]*2 and [BCKDHB]*2]*12 and [[DBT]*24]*1 and [[DLD]*2]*6]*1]]]	[[[[[[BCKDHA] and [BCKDHB]] or [[BCKDHA] and [BCKDHB]] and [[DBT]] and [[DLD]]]]]]
R_HMR_3986
R_HMR_3988	[[[[[[[HEXA]*1 and [HEXB]*1 and [HEXB]*1]*1 or [HEXB]*2 and [HEXB]*2]*1 or [[[HEXA]*1]]]*2]]]	[[[[[[[HEXA] and [HEXB] and [HEXB]] or [HEXB] and [HEXB]] or [[[HEXA]]]]]]]
R_HMR_4124	[[[UXS1*1]]]	[[[UXS1]]]
R_HMR_4158	[[[UAP1*1]] or [[UAP1L1*1]]]	[[[UAP1]] or [[UAP1L1]]]
R_HMR_4159	[[[[GALE*4]]]]	[[[[GALE]]]]
R_HMR_4299	[[[GNPDA1*1]] or [[GNPDA2*1]]]	[[[GNPDA1]] or [[GNPDA2]]]
R_HMR_4300	[[[[GFPT1*1]]]]	[[[[GFPT1]]]]
R_HMR_4494	[[[[HK2*1 and HK3*1 and GCK*1 and HK1*1]]]]	[[[[HK2 and HK3 and GCK and HK1]]]]
R_HMR_4524	[[[NAGK*1]]]	[[[NAGK]]]
R_HMR_4525
R_HMR_4526
R_HMR_4527	[[[RENBP*1]]]	[[[RENBP]]]
R_HMR_4528	[[[GNE*1]]]	[[[GNE]]]
R_HMR_4529	[[[[NANS*2]]]]	[[[[NANS]]]]
R_HMR_4530	[[[NANP*1]]]	[[[NANP]]]
R_HMR_4531	[[[[[CMAH]*1 and [CYB5R3]*1]*1]]]	[[[[[CMAH] and [CYB5R3]]]]]
R_HMR_4532	[[[CMAS*1]]]	[[[CMAS]]]
R_HMR_4533	[[[[[CMAH]*1 and [CYB5R3]*1]*1]]]	[[[[[CMAH] and [CYB5R3]]]]]
R_HMR_4534	[[[[[CMAH]*1 and [CYB5R3]*1]*1]]]	[[[[[CMAH] and [CYB5R3]]]]]
R_HMR_4536	[[[CMAS*1]]]	[[[CMAS]]]
R_HMR_4628	[[[[GNPNAT1*1]]]]	[[[[GNPNAT1]]]]
R_HMR_4629	[[[AMDHD2*1]]]	[[[AMDHD2]]]
R_HMR_4631	[[[[PGM3*1]]]]	[[[[PGM3]]]]
R_HMR_7696
R_HMR_7697	[[[TGDS*1]]]	[[[TGDS]]]
R_HMR_7698	[[[[GALE*4]]]]	[[[[GALE]]]]
R_HMR_8366
R_HMR_8367
R_HMR_8368
R_HMR_8371
R_HMR_8372
R_HMR_8373
R_HMR_8375	[[[CHIA*1]] or [[CHIT1*1]]]	[[[CHIA]] or [[CHIT1]]]
R_HMR_8376	[[[CHIA*1]] or [[CHIT1*1]]]	[[[CHIA]] or [[CHIT1]]]
R_HMR_8377	[[[CMAS*1]]]	[[[CMAS]]]
R_HMR_8672	[[[UXS1*1]]]	[[[UXS1]]]
R_HMR_8674
R_HMR_8675
R_HMR_5130	[[[YARS*1]] or [[YARS2*1]]]	[[[YARS]] or [[YARS2]]]
R_HMR_5131	[[[AARS*1]] or [[AARS2*1]]]	[[[AARS]] or [[AARS2]]]
R_HMR_5132	[[[RARS*1]] or [[RARS2*1]]]	[[[RARS]] or [[RARS2]]]
R_HMR_5133	[[[NARS*1]] or [[NARS2*1]]]	[[[NARS]] or [[NARS2]]]
R_HMR_5134	[[[DARS*1]] or [[DARS2*1]]]	[[[DARS]] or [[DARS2]]]
R_HMR_5135	[[[CARS*1]] or [[CARS2*1]]]	[[[CARS]] or [[CARS2]]]
R_HMR_5136	[[[QARS*1]]]	[[[QARS]]]
R_HMR_5137	[[[EARS2*1]] or [[EPRS*1]]]	[[[EARS2]] or [[EPRS]]]
R_HMR_5138	[[[GARS*1]]]	[[[GARS]]]
R_HMR_5139	[[[HARS*1]] or [[HARS2*1]]]	[[[HARS]] or [[HARS2]]]
R_HMR_5140	[[[IARS*1]] or [[IARS2*1]]]	[[[IARS]] or [[IARS2]]]
R_HMR_5141	[[[LARS*1]] or [[LARS2*1]]]	[[[LARS]] or [[LARS2]]]
R_HMR_5142	[[[KARS*1]]]	[[[KARS]]]
R_HMR_5143	[[[MARS*1]] or [[MARS2*1]]]	[[[MARS]] or [[MARS2]]]
R_HMR_5144	[[[MTFMT*1]]]	[[[MTFMT]]]
R_HMR_5145	[[[FARS2*1]] or [[FARSA*1]] or [[FARSB*1]]]	[[[FARS2]] or [[FARSA]] or [[FARSB]]]
R_HMR_5146	[[[EPRS*1]] or [[PARS2*1]]]	[[[EPRS]] or [[PARS2]]]
R_HMR_5147	[[[SARS*1]] or [[SARS2*1]]]	[[[SARS]] or [[SARS2]]]
R_HMR_5148	[[[TARS*1]] or [[TARS2*1]] or [[TARSL2*1]]]	[[[TARS]] or [[TARS2]] or [[TARSL2]]]
R_HMR_5149	[[[WARS*1]] or [[WARS2*1]]]	[[[WARS]] or [[WARS2]]]
R_HMR_5150	[[[VARS*1]] or [[VARS2*1]]]	[[[VARS]] or [[VARS2]]]
R_HMR_7171	[[[[ST3GAL1*2]]]]	[[[[ST3GAL1]]]]
R_HMR_7172	[[[ST6GALNAC1*1]]]	[[[ST6GALNAC1]]]
R_HMR_7174	[[[B3GNT6*1]]]	[[[B3GNT6]]]
R_HMR_7175
R_HMR_7180	[[[[GCNT1*1]]]]	[[[[GCNT1]]]]
R_HMR_7181
R_HMR_7183	[[[ST6GALNAC1*1]]]	[[[ST6GALNAC1]]]
R_HMR_7197
R_HMR_7436	[[[[GALNT1*1]]]]	[[[[GALNT1]]]]
R_HMR_7438	[[[[C1GALT1*1]]]]	[[[[C1GALT1]]]]
R_HMR_7440	[[[[GCNT1*1]]]]	[[[[GCNT1]]]]
R_HMR_8254
R_HMR_8255
R_HMR_8256
R_HMR_8257
R_HMR_8258
R_HMR_8260
R_HMR_8261
R_HMR_1532	[[[[FDPS*2]] or [[GGPS1*8]]]]	[[[[FDPS]] or [[GGPS1]]]]
R_HMR_7254	[[[DHDDS*1]] or [[NUS1*1]]]	[[[DHDDS]] or [[NUS1]]]
R_HMR_7255
R_HMR_7256	[[[DOLPP1*1]]]	[[[DOLPP1]]]
R_HMR_7258
R_HMR_7259
R_HMR_7260
R_HMR_7261	[[[ALG10*1]] or [[ALG10B*1]]]	[[[ALG10]] or [[ALG10B]]]
R_HMR_7263	[[[DOLK*1]]]	[[[DOLK]]]
R_HMR_7264	[[[DPAGT1*1]]]	[[[DPAGT1]]]
R_HMR_7265	[[[ALG13*1]] or [[ALG14*1]]]	[[[ALG13]] or [[ALG14]]]
R_HMR_7266	[[[ALG1*1]]]	[[[ALG1]]]
R_HMR_7267	[[[ALG2*1]]]	[[[ALG2]]]
R_HMR_7268	[[[ALG2*1]]]	[[[ALG2]]]
R_HMR_7269	[[[ALG11*1]]]	[[[ALG11]]]
R_HMR_7270	[[[ALG11*1]]]	[[[ALG11]]]
R_HMR_7271	[[[DPM1*1]]]	[[[DPM1]]]
R_HMR_7274	[[[ALG3*1]]]	[[[ALG3]]]
R_HMR_7275	[[[ALG9*1]]]	[[[ALG9]]]
R_HMR_7276	[[[ALG12*1]]]	[[[ALG12]]]
R_HMR_7277	[[[ALG9*1]]]	[[[ALG9]]]
R_HMR_7278	[[[ALG5*1]]]	[[[ALG5]]]
R_HMR_7279	[[[ALG6*1]]]	[[[ALG6]]]
R_HMR_7280	[[[ALG8*1]]]	[[[ALG8]]]
R_HMR_7281	[[[ALG10*1]] or [[ALG10B*1]]]	[[[ALG10]] or [[ALG10B]]]
R_HMR_7285	[[[STT3A*1]] or [[STT3B*1]]]	[[[STT3A]] or [[STT3B]]]
R_HMR_7286	[[[MOGS*1]]]	[[[MOGS]]]
R_HMR_7287	[[[GANAB*1]]]	[[[GANAB]]]
R_HMR_7288
R_HMR_7289	[[[MAN1A1*1]] or [[MAN1A2*1]] or [[MAN1B1*1]] or [[MAN1C1*1]]]	[[[MAN1A1]] or [[MAN1A2]] or [[MAN1B1]] or [[MAN1C1]]]
R_HMR_7290
R_HMR_7291	[[[MAN1A1*1]] or [[MAN1A2*1]] or [[MAN1B1*1]] or [[MAN1C1*1]]]	[[[MAN1A1]] or [[MAN1A2]] or [[MAN1B1]] or [[MAN1C1]]]
R_HMR_7292
R_HMR_7293	[[[MAN1A1*1]] or [[MAN1A2*1]] or [[MAN1B1*1]] or [[MAN1C1*1]]]	[[[MAN1A1]] or [[MAN1A2]] or [[MAN1B1]] or [[MAN1C1]]]
R_HMR_7294
R_HMR_7295
R_HMR_7296
R_HMR_7297
R_HMR_7298
R_HMR_7299
R_HMR_7300
R_HMR_7301
R_HMR_7302
R_HMR_7303
R_HMR_7304
R_HMR_7305
R_HMR_7306
R_HMR_7308	[[[MAN1A1*1]] or [[MAN1A2*1]] or [[MAN1B1*1]] or [[MAN1C1*1]]]	[[[MAN1A1]] or [[MAN1A2]] or [[MAN1B1]] or [[MAN1C1]]]
R_HMR_7309	[[[MAN1A1*1]] or [[MAN1A2*1]] or [[MAN1B1*1]] or [[MAN1C1*1]]]	[[[MAN1A1]] or [[MAN1A2]] or [[MAN1B1]] or [[MAN1C1]]]
R_HMR_7310	[[[MAN1A1*1]] or [[MAN1A2*1]] or [[MAN1B1*1]] or [[MAN1C1*1]]]	[[[MAN1A1]] or [[MAN1A2]] or [[MAN1B1]] or [[MAN1C1]]]
R_HMR_7311	[[[MAN1A1*1]] or [[MAN1A2*1]] or [[MAN1B1*1]] or [[MAN1C1*1]]]	[[[MAN1A1]] or [[MAN1A2]] or [[MAN1B1]] or [[MAN1C1]]]
R_HMR_7312	[[[MAN1A1*1]] or [[MAN1A2*1]] or [[MAN1B1*1]] or [[MAN1C1*1]]]	[[[MAN1A1]] or [[MAN1A2]] or [[MAN1B1]] or [[MAN1C1]]]
R_HMR_7313	[[[MAN1A1*1]] or [[MAN1A2*1]] or [[MAN1B1*1]] or [[MAN1C1*1]]]	[[[MAN1A1]] or [[MAN1A2]] or [[MAN1B1]] or [[MAN1C1]]]
R_HMR_7314	[[[MAN1A1*1]] or [[MAN1A2*1]] or [[MAN1B1*1]] or [[MAN1C1*1]]]	[[[MAN1A1]] or [[MAN1A2]] or [[MAN1B1]] or [[MAN1C1]]]
R_HMR_7315	[[[MAN1A1*1]] or [[MAN1A2*1]] or [[MAN1B1*1]] or [[MAN1C1*1]]]	[[[MAN1A1]] or [[MAN1A2]] or [[MAN1B1]] or [[MAN1C1]]]
R_HMR_7316	[[[MAN1A1*1]] or [[MAN1A2*1]] or [[MAN1B1*1]] or [[MAN1C1*1]]]	[[[MAN1A1]] or [[MAN1A2]] or [[MAN1B1]] or [[MAN1C1]]]
R_HMR_7317	[[[MAN1A1*1]] or [[MAN1A2*1]] or [[MAN1B1*1]] or [[MAN1C1*1]]]	[[[MAN1A1]] or [[MAN1A2]] or [[MAN1B1]] or [[MAN1C1]]]
R_HMR_7318	[[[MAN1A1*1]] or [[MAN1A2*1]] or [[MAN1B1*1]] or [[MAN1C1*1]]]	[[[MAN1A1]] or [[MAN1A2]] or [[MAN1B1]] or [[MAN1C1]]]
R_HMR_7319	[[[MAN1A1*1]] or [[MAN1A2*1]] or [[MAN1B1*1]] or [[MAN1C1*1]]]	[[[MAN1A1]] or [[MAN1A2]] or [[MAN1B1]] or [[MAN1C1]]]
R_HMR_7320	[[[MAN1A1*1]] or [[MAN1A2*1]] or [[MAN1B1*1]] or [[MAN1C1*1]]]	[[[MAN1A1]] or [[MAN1A2]] or [[MAN1B1]] or [[MAN1C1]]]
R_HMR_7321	[[[MAN1A1*1]] or [[MAN1A2*1]] or [[MAN1B1*1]] or [[MAN1C1*1]]]	[[[MAN1A1]] or [[MAN1A2]] or [[MAN1B1]] or [[MAN1C1]]]
R_HMR_7322	[[[MAN1A1*1]] or [[MAN1A2*1]] or [[MAN1B1*1]] or [[MAN1C1*1]]]	[[[MAN1A1]] or [[MAN1A2]] or [[MAN1B1]] or [[MAN1C1]]]
R_HMR_7323	[[[[MGAT1*1]]]]	[[[[MGAT1]]]]
R_HMR_7324	[[[[MAN2A2*1 and MAN2A1*1]]]]	[[[[MAN2A2 and MAN2A1]]]]
R_HMR_7325	[[[[MGAT2*1]]]]	[[[[MGAT2]]]]
R_HMR_7326	[[[[MGAT3*1]]]]	[[[[MGAT3]]]]
R_HMR_7327	[[[[MGAT4A*1 and MGAT4C*1 and MGAT4B*1]] or [[MGAT4A*2 and MGAT4C*1 and MGAT4B*1]]]]	[[[[MGAT4A and MGAT4C and MGAT4B]] or [[MGAT4A and MGAT4C and MGAT4B]]]]
R_HMR_7328	[[[[MGAT5B*1 and MGAT5*1 and HS14864*1]]]]	[[[[MGAT5B and MGAT5 and HS14864]]]]
R_HMR_7329	[[[MGAT4C*1]]]	[[[MGAT4C]]]
R_HMR_7332	[[[FUT8*1]]]	[[[FUT8]]]
R_HMR_7333	[[[[B4GALT1*1]]]]	[[[[B4GALT1]]]]
R_HMR_7334	[[[[ST6GAL1*1]]]]	[[[[ST6GAL1]]]]
R_HMR_7428	[[[[MAN2A1*1]]]]	[[[[MAN2A1]]]]
R_HMR_7429	[[[MANBA*1]]]	[[[MANBA]]]
R_HMR_7574	[[[[[AGA]*2 and [AGA]*2]*1]]]	[[[[[AGA] and [AGA]]]]]
R_HMR_7575	[[[ENGASE*1]]]	[[[ENGASE]]]
R_HMR_7576	[[[GLB1*1]]]	[[[GLB1]]]
R_HMR_7577	[[[CTSA*1]]]	[[[CTSA]]]
R_HMR_7578	[[[[[[[HEXA]*1 and [HEXB]*1 and [HEXB]*1]*1 or [HEXB]*2 and [HEXB]*2]*1 or [[[HEXA]*1]]]*2]]]	[[[[[[[HEXA] and [HEXB] and [HEXB]] or [HEXB] and [HEXB]] or [[[HEXA]]]]]]]
R_HMR_7580	[[[FUCA1*1]] or [[FUCA2*1]]]	[[[FUCA1]] or [[FUCA2]]]
R_HMR_7582	[[[FUCA1*1]] or [[FUCA2*1]]]	[[[FUCA1]] or [[FUCA2]]]
R_HMR_7585	[[[[[AGA]*2 and [AGA]*2]*1]]]	[[[[[AGA] and [AGA]]]]]
R_HMR_7586
R_HMR_7587	[[[[[[[HEXA]*1 and [HEXB]*1 and [HEXB]*1]*1 or [HEXB]*2 and [HEXB]*2]*1 or [[[HEXA]*1]]]*2]]]	[[[[[[[HEXA] and [HEXB] and [HEXB]] or [HEXB] and [HEXB]] or [[[HEXA]]]]]]]
R_HMR_8691
R_HMR_8692
R_HMR_8693	[[[[MGAT4A*1 and MGAT4C*1 and MGAT4B*1]] or [[MGAT4A*2 and MGAT4C*1 and MGAT4B*1]]]]	[[[[MGAT4A and MGAT4C and MGAT4B]] or [[MGAT4A and MGAT4C and MGAT4B]]]]
R_HMR_8694	[[[[MGAT5B*1 and MGAT5*1 and HS14864*1]]]]	[[[[MGAT5B and MGAT5 and HS14864]]]]
R_HMR_8695
R_HMR_5151
R_HMR_5152
R_HMR_5153
R_HMR_5154
R_HMR_5155
R_HMR_5156
R_HMR_5157
R_HMR_5158
R_HMR_5159
R_HMR_5160
R_HMR_5161
R_HMR_5162
R_HMR_5163
R_HMR_5164
R_HMR_5165
R_HMR_5166	[[[BMP1*1]]]	[[[BMP1]]]
R_HMR_5167
R_HMR_5168
R_HMR_5169
R_HMR_5170
R_HMR_5171
R_HMR_5172
R_HMR_5173
R_HMR_5174
R_HMR_7282
R_HMR_7616
R_HMR_7617	[[[MAP2K1*1]] or [[MAP2K2*1]] or [[MAP2K3*1]] or [[MAP2K4*1]] or [[MAP2K5*1]] or [[MAP2K6*1]] or [[MAP2K7*1]] or [[PBK*1]]]	[[[MAP2K1]] or [[MAP2K2]] or [[MAP2K3]] or [[MAP2K4]] or [[MAP2K5]] or [[MAP2K6]] or [[MAP2K7]] or [[PBK]]]
R_HMR_7618	[[[[PTEN*2]]]]	[[[[PTEN]]]]
R_HMR_7619	[[[[TPST1*1]]]]	[[[[TPST1]]]]
R_HMR_9735
R_HMR_7621
R_HMR_7622	[[[[PADI1*1 and PADI3*1 and PADI2*1 and PADI4*1 and PADI6*1]]]]	[[[[PADI1 and PADI3 and PADI2 and PADI4 and PADI6]]]]
R_HMR_7624	[[[ADPRH*1]]]	[[[ADPRH]]]
R_HMR_7626	[[[ADPRH*1]]]	[[[ADPRH]]]
R_HMR_5258
R_HMR_5259
R_HMR_5260
R_HMR_5261
R_HMR_5262
R_HMR_5263
R_HMR_5264
R_HMR_5265
R_HMR_5266
R_HMR_5267
R_HMR_5268
R_HMR_5269
R_HMR_5270
R_HMR_5271
R_HMR_5272
R_HMR_5273
R_HMR_5274
R_HMR_5275
R_HMR_5276
R_HMR_5277
R_HMR_5278
R_HMR_5279
R_HMR_5280
R_HMR_5281
R_HMR_5282
R_HMR_5283
R_HMR_5284
R_HMR_5285
R_HMR_5286
R_HMR_5287
R_HMR_5288	[[[[HSD17B4*2]]]]	[[[[HSD17B4]]]]
R_HMR_5289
R_HMR_5290
R_HMR_5291
R_HMR_9817
R_HMR_9818
R_HMR_5407	[[[CA1*1]] or [[CA12*1]] or [[CA13*1]] or [[CA14*1]] or [[CA2*1]] or [[CA3*1]] or [[CA4*1]] or [[CA5A*1]] or [[CA5B*1]] or [[CA6*1]] or [[CA7*1]] or [[CA8*1]] or [[CA9*1]]]	[[[CA1]] or [[CA12]] or [[CA13]] or [[CA14]] or [[CA2]] or [[CA3]] or [[CA4]] or [[CA5A]] or [[CA5B]] or [[CA6]] or [[CA7]] or [[CA8]] or [[CA9]]]
R_HMR_3851
R_HMR_3861	[[[[GOT1*2]]]]	[[[[GOT1]]]]
R_HMR_3866
R_HMR_3915	[[[[HNMT*2]]]]	[[[[HNMT]]]]
R_HMR_4084	[[[BPNT1*1]] or [[IMPAD1*1]]]	[[[BPNT1]] or [[IMPAD1]]]
R_HMR_4187	[[[BPNT1*1]] or [[IMPAD1*1]]]	[[[BPNT1]] or [[IMPAD1]]]
R_HMR_4188
R_HMR_4701	[[[[DMGDH*2]]]]	[[[[DMGDH]]]]
R_HMR_4840	[[[AKR1C4*1]]]	[[[AKR1C4]]]
R_HMR_4842	[[[ALDH1A3*1]] or [[ALDH3A1*1]] or [[ALDH3B1*1]] or [[ALDH3B2*1]]]	[[[ALDH1A3]] or [[ALDH3A1]] or [[ALDH3B1]] or [[ALDH3B2]]]
R_HMR_8662	[[[[[SUCLA2]*1 and [SUCLG1]*1]*1]]]	[[[[[SUCLA2] and [SUCLG1]]]]]
R_HMR_8663	[[[[[SUCLA2]*1 and [SUCLG1]*1]*1]]]	[[[[[SUCLA2] and [SUCLG1]]]]]
R_HMR_8664
R_HMR_8665
R_HMR_8666
R_HMR_8667	[[[[[SUCLA2]*1 and [SUCLG1]*1]*1]]]	[[[[[SUCLA2] and [SUCLG1]]]]]
R_HMR_8668	[[[[[SUCLA2]*1 and [SUCLG1]*1]*1]]]	[[[[[SUCLA2] and [SUCLG1]]]]]
R_HMR_8669
R_HMR_0710	[[[[IDH2*1]] or [[IDH2*2]]]]	[[[[IDH2]] or [[IDH2]]]]
R_HMR_3787	[[[OXCT1*1]] or [[OXCT2*1]]]	[[[OXCT1]] or [[OXCT2]]]
R_HMR_3957	[[[[[IDH3G]*1 and [IDH3B]*1 and [IDH3A]*2]*1]]]	[[[[[IDH3G] and [IDH3B] and [IDH3A]]]]]
R_HMR_3958	[[[[IDH2*1]] or [[IDH2*2]]]]	[[[[IDH2]] or [[IDH2]]]]
R_HMR_4111	[[[[IDH2*1]] or [[IDH2*2]]]]	[[[[IDH2]] or [[IDH2]]]]
R_HMR_4112	[[[[IDH2*1]] or [[IDH2*2]]]]	[[[[IDH2]] or [[IDH2]]]]
R_HMR_4113	[[[[IDH2*1]] or [[IDH2*2]]]]	[[[[IDH2]] or [[IDH2]]]]
R_HMR_4139	[[[[MDH1*2]] or [[MDH2*1]]]]	[[[[MDH1]] or [[MDH2]]]]
R_HMR_4141	[[[[MDH1*2]] or [[MDH2*1]]]]	[[[[MDH1]] or [[MDH2]]]]
R_HMR_4145
R_HMR_4147	[[[[[SUCLG2]*1 and [SUCLG1]*1]*1]]]	[[[[[SUCLG2] and [SUCLG1]]]]]
R_HMR_4149	[[[[ACLY*4]]]]	[[[[ACLY]]]]
R_HMR_4152	[[[[[SUCLA2]*1 and [SUCLG1]*1]*1]]]	[[[[[SUCLA2] and [SUCLG1]]]]]
R_HMR_4209	[[[[[[[DLD]*2]*6 and [[DLST]*24]*1 and [[OGDH]*2]*12]*1 or [[[OGDH]*1]]]*2]]]	[[[[[[[DLD]] and [[DLST]] and [[OGDH]]] or [[[OGDH]]]]]]]
R_HMR_4408	[[[[FH*4]]]]	[[[[FH]]]]
R_HMR_4410	[[[[FH*4]]]]	[[[[FH]]]]
R_HMR_4454	[[[[ACO1*1 and ACO2*1]]]]	[[[[ACO1 and ACO2]]]]
R_HMR_4456	[[[[ACO1*1 and ACO2*1]]]]	[[[[ACO1 and ACO2]]]]
R_HMR_4458	[[[[ACO1*1 and ACO2*1]]]]	[[[[ACO1 and ACO2]]]]
R_HMR_4465	[[[GRHPR*1]]]	[[[GRHPR]]]
R_HMR_4585	[[[[IDH2*1]] or [[IDH2*2]]]]	[[[[IDH2]] or [[IDH2]]]]
R_HMR_4586	[[[[IDH2*1]] or [[IDH2*2]]]]	[[[[IDH2]] or [[IDH2]]]]
R_HMR_4587	[[[[IDH2*1]] or [[IDH2*2]]]]	[[[[IDH2]] or [[IDH2]]]]
R_HMR_4588	[[[[IDH2*1]] or [[IDH2*2]]]]	[[[[IDH2]] or [[IDH2]]]]
R_HMR_4589	[[[[ACO1*1 and ACO2*1]]]]	[[[[ACO1 and ACO2]]]]
R_HMR_4652	[[[SDHA*1]] or [[SDHB*1]]]	[[[SDHA]] or [[SDHB]]]
R_HMR_5294
R_HMR_5297	[[[[[[[DLD]*2]*6 and [[DLST]*24]*1 and [[OGDH]*2]*12]*1 or [[[OGDH]*1]]]*2]]]	[[[[[[[DLD]] and [[DLST]] and [[OGDH]]] or [[[OGDH]]]]]]]
R_HMR_6411	[[[[[[[DLD]*2]*6 and [[DLST]*24]*1 and [[OGDH]*2]*12]*1 or [[[OGDH]*1]]]*2]]]	[[[[[[[DLD]] and [[DLST]] and [[OGDH]]] or [[[OGDH]]]]]]]
R_HMR_6413	[[[[[[[DLD]*2]*6 and [[DLST]*24]*1 and [[OGDH]*2]*12]*1 or [[[OGDH]*1]]]*2]]]	[[[[[[[DLD]] and [[DLST]] and [[OGDH]]] or [[[OGDH]]]]]]]
R_HMR_6414	[[[[[[[DLD]*2]*6 and [[DLST]*24]*1 and [[OGDH]*2]*12]*1 or [[[DLST]*1]]]*24]]]	[[[[[[[DLD]] and [[DLST]] and [[OGDH]]] or [[[DLST]]]]]]]
R_HMR_7704	[[[HAO1*1]] or [[HAO2*1]]]	[[[HAO1]] or [[HAO2]]]
R_HMR_7706	[[[HAO1*1]] or [[HAO2*1]]]	[[[HAO1]] or [[HAO2]]]
R_HMR_8743	[[[SDHA*1]] or [[SDHB*1]]]	[[[SDHA]] or [[SDHB]]]
R_HMR_8772	[[[[KHK*2]]]]	[[[[KHK]]]]
R_HMR_8773	[[[[ALDOA*4]] or [[ALDOB*4]] or [[ALDOC*4]]]]	[[[[ALDOA]] or [[ALDOB]] or [[ALDOC]]]]
R_HMR_8774
R_HMR_8775	[[[ALDH1A3*1]] or [[ALDH3A1*1]] or [[ALDH3B1*1]] or [[ALDH3B2*1]]]	[[[ALDH1A3]] or [[ALDH3A1]] or [[ALDH3B1]] or [[ALDH3B2]]]
R_HMR_8777
R_HMR_8778	[[[[ALDH2*4]] or [[ALDH3A2*2 and ALDH9A1*4 and ALDH2*8]] or [[ALDH9A1*4]]]]	[[[[ALDH2]] or [[ALDH3A2 and ALDH9A1 and ALDH2]] or [[ALDH9A1]]]]
R_HMR_8779
R_HMR_8780	[[[LDHA*1]] or [[LDHAL6A*1]] or [[LDHAL6B*1]] or [[LDHB*1]] or [[LDHC*1]]]	[[[LDHA]] or [[LDHAL6A]] or [[LDHAL6B]] or [[LDHB]] or [[LDHC]]]
R_HMR_8781
R_HMR_8782	[[[GRHPR*1]]]	[[[GRHPR]]]
R_HMR_3975	[[[LHPP*1]] or [[PPA1*1]] or [[PPA2*1]]]	[[[LHPP]] or [[PPA1]] or [[PPA2]]]
R_HMR_3977	[[[LHPP*1]] or [[PPA1*1]] or [[PPA2*1]]]	[[[LHPP]] or [[PPA1]] or [[PPA2]]]
R_HMR_3979	[[[LHPP*1]] or [[PPA1*1]] or [[PPA2*1]]]	[[[LHPP]] or [[PPA1]] or [[PPA2]]]
R_HMR_6911	[[[[ETFDH*1]]]]	[[[[ETFDH]]]]
R_HMR_6912	[[[LHPP*1]] or [[PPA1*1]] or [[PPA2*1]]]	[[[LHPP]] or [[PPA1]] or [[PPA2]]]
R_HMR_6914	[[[COX1*1]]]	[[[COX1]]]
R_HMR_6916	[[[DDX1*1]] or [[DDX10*1]] or [[DDX11*1]] or [[DDX17*1]] or [[DDX18*1]] or [[DDX19A*1]] or [[DDX19B*1]] or [[DDX20*1]] or [[DDX21*1]] or [[DDX23*1]] or [[DDX24*1]] or [[DDX25*1]] or [[DDX27*1]] or [[DDX28*1]] or [[DDX31*1]] or [[DDX39A*1]] or [[DDX39B*1]] or [[DDX3X*1]] or [[DDX3Y*1]] or [[DDX4*1]] or [[DDX41*1]] or [[DDX42*1]] or [[DDX43*1]] or [[DDX46*1]] or [[DDX47*1]] or [[DDX49*1]] or [[DDX5…	[[[DDX1]] or [[DDX10]] or [[DDX11]] or [[DDX17]] or [[DDX18]] or [[DDX19A]] or [[DDX19B]] or [[DDX20]] or [[DDX21]] or [[DDX23]] or [[DDX24]] or [[DDX25]] or [[DDX27]] or [[DDX28]] or [[DDX31]] or [[DDX39A]] or [[DDX39B]] or [[DDX3X]] or [[DDX3Y]] or [[DDX4]] or [[DDX41]] or [[DDX42]] or [[DDX43]] or [[DDX46]] or [[DDX47]] or [[DDX49]] or [[DDX5]] or [[DDX50]] or [[DDX51]] or [[DDX52]] or [[DDX54…
R_HMR_6918	[[[UQCRFS1*1]]]	[[[UQCRFS1]]]
R_HMR_6921	[[[ND1*1]] or [[ND2*1]] or [[ND3*1]] or [[ND4*1]] or [[ND4L*1]] or [[ND5*1]] or [[ND6*1]] or [[NDUFS1*1]] or [[NDUFS2*1]] or [[NDUFS3*1]] or [[NDUFS7*1]] or [[NDUFS8*1]] or [[NDUFV1*1]] or [[NDUFV2*1]]]	[[[ND1]] or [[ND2]] or [[ND3]] or [[ND4]] or [[ND4L]] or [[ND5]] or [[ND6]] or [[NDUFS1]] or [[NDUFS2]] or [[NDUFS3]] or [[NDUFS7]] or [[NDUFS8]] or [[NDUFV1]] or [[NDUFV2]]]
R_HMR_3960	[[[[SOD1*2]] or [[SOD2*4]] or [[SOD3*4]]]]	[[[[SOD1]] or [[SOD2]] or [[SOD3]]]]
R_HMR_3980	[[[[CAT*4]]]]	[[[[CAT]]]]
R_HMR_3982	[[[[CAT*4]]]]	[[[[CAT]]]]
R_HMR_4767
R_HMR_6608
R_HMR_8409	[[[[SOD1*2]] or [[SOD2*4]] or [[SOD3*4]]]]	[[[[SOD1]] or [[SOD2]] or [[SOD3]]]]
R_HMR_8410	[[[[SOD1*2]] or [[SOD2*4]] or [[SOD3*4]]]]	[[[[SOD1]] or [[SOD2]] or [[SOD3]]]]
R_HMR_8413	[[[[SOD1*2]] or [[SOD2*4]] or [[SOD3*4]]]]	[[[[SOD1]] or [[SOD2]] or [[SOD3]]]]
R_HMR_8415	[[[[SOD1*2]] or [[SOD2*4]] or [[SOD3*4]]]]	[[[[SOD1]] or [[SOD2]] or [[SOD3]]]]
R_HMR_0156	[[[ACSM1*1]] or [[ACSM2A*1]] or [[ACSM2B*1]] or [[ACSM3*1]] or [[ACSM4*1]] or [[ACSM5*1]] or [[ACSM6*1]]]	[[[ACSM1]] or [[ACSM2A]] or [[ACSM2B]] or [[ACSM3]] or [[ACSM4]] or [[ACSM5]] or [[ACSM6]]]
R_HMR_0165	[[[ACSM1*1]] or [[ACSM2A*1]] or [[ACSM2B*1]] or [[ACSM3*1]] or [[ACSM4*1]] or [[ACSM5*1]] or [[ACSM6*1]]]	[[[ACSM1]] or [[ACSM2A]] or [[ACSM2B]] or [[ACSM3]] or [[ACSM4]] or [[ACSM5]] or [[ACSM6]]]
R_HMR_0168	[[[ACSM1*1]] or [[ACSM2A*1]] or [[ACSM2B*1]] or [[ACSM3*1]] or [[ACSM4*1]] or [[ACSM5*1]] or [[ACSM6*1]]]	[[[ACSM1]] or [[ACSM2A]] or [[ACSM2B]] or [[ACSM3]] or [[ACSM4]] or [[ACSM5]] or [[ACSM6]]]
R_HMR_0171	[[[ACSM1*1]] or [[ACSM2A*1]] or [[ACSM2B*1]] or [[ACSM3*1]] or [[ACSM4*1]] or [[ACSM5*1]] or [[ACSM6*1]]]	[[[ACSM1]] or [[ACSM2A]] or [[ACSM2B]] or [[ACSM3]] or [[ACSM4]] or [[ACSM5]] or [[ACSM6]]]
R_HMR_0174	[[[ACSM1*1]] or [[ACSM2A*1]] or [[ACSM2B*1]] or [[ACSM3*1]] or [[ACSM4*1]] or [[ACSM5*1]] or [[ACSM6*1]]]	[[[ACSM1]] or [[ACSM2A]] or [[ACSM2B]] or [[ACSM3]] or [[ACSM4]] or [[ACSM5]] or [[ACSM6]]]
R_HMR_0177	[[[ACSM1*1]] or [[ACSM2A*1]] or [[ACSM2B*1]] or [[ACSM3*1]] or [[ACSM4*1]] or [[ACSM5*1]] or [[ACSM6*1]]]	[[[ACSM1]] or [[ACSM2A]] or [[ACSM2B]] or [[ACSM3]] or [[ACSM4]] or [[ACSM5]] or [[ACSM6]]]
R_HMR_0180	[[[ACSM1*1]] or [[ACSM2A*1]] or [[ACSM2B*1]] or [[ACSM3*1]] or [[ACSM4*1]] or [[ACSM5*1]] or [[ACSM6*1]]]	[[[ACSM1]] or [[ACSM2A]] or [[ACSM2B]] or [[ACSM3]] or [[ACSM4]] or [[ACSM5]] or [[ACSM6]]]
R_HMR_0184	[[[ACSM1*1]] or [[ACSM2A*1]] or [[ACSM2B*1]] or [[ACSM3*1]] or [[ACSM4*1]] or [[ACSM5*1]] or [[ACSM6*1]]]	[[[ACSM1]] or [[ACSM2A]] or [[ACSM2B]] or [[ACSM3]] or [[ACSM4]] or [[ACSM5]] or [[ACSM6]]]
R_HMR_0188	[[[[ACSL1*2 and SLC27A2*1]]]]	[[[[ACSL1 and SLC27A2]]]]
R_HMR_0192	[[[[ACSL1*2 and SLC27A2*1]]]]	[[[[ACSL1 and SLC27A2]]]]
R_HMR_0196	[[[[ACSL1*2 and SLC27A2*1]]]]	[[[[ACSL1 and SLC27A2]]]]
R_HMR_0200	[[[[ACSL1*2 and SLC27A2*1]]]]	[[[[ACSL1 and SLC27A2]]]]
R_HMR_0204	[[[[ACSL1*2 and SLC27A2*1]]]]	[[[[ACSL1 and SLC27A2]]]]
R_HMR_0209	[[[[ACSL1*2 and SLC27A2*1]]]]	[[[[ACSL1 and SLC27A2]]]]
R_HMR_0213	[[[[ACSL1*2 and SLC27A2*1]]]]	[[[[ACSL1 and SLC27A2]]]]
R_HMR_0217	[[[[ACSL1*2 and SLC27A2*1]]]]	[[[[ACSL1 and SLC27A2]]]]
R_HMR_0226	[[[[ACSL1*2 and SLC27A2*1]]]]	[[[[ACSL1 and SLC27A2]]]]
R_HMR_0233	[[[[ACSL1*2 and SLC27A2*1]]]]	[[[[ACSL1 and SLC27A2]]]]
R_HMR_0237	[[[[ACSL1*2 and SLC27A2*1]]]]	[[[[ACSL1 and SLC27A2]]]]
R_HMR_0241	[[[[ACSL1*2 and SLC27A2*1]]]]	[[[[ACSL1 and SLC27A2]]]]
R_HMR_0245	[[[[ACSL1*2 and SLC27A2*1]]]]	[[[[ACSL1 and SLC27A2]]]]
R_HMR_0249	[[[[ACSL1*2 and SLC27A2*1]]]]	[[[[ACSL1 and SLC27A2]]]]
R_HMR_0255	[[[[ACSL1*2 and SLC27A2*1]]]]	[[[[ACSL1 and SLC27A2]]]]
R_HMR_0259	[[[[ACSL1*2 and SLC27A2*1]]]]	[[[[ACSL1 and SLC27A2]]]]
R_HMR_0263	[[[[ACSL1*2 and SLC27A2*1]]]]	[[[[ACSL1 and SLC27A2]]]]
R_HMR_0267	[[[[ACSL1*2 and SLC27A2*1]]]]	[[[[ACSL1 and SLC27A2]]]]
R_HMR_0271	[[[[ACSL1*2 and SLC27A2*1]]]]	[[[[ACSL1 and SLC27A2]]]]
R_HMR_0275	[[[[ACSL1*2 and SLC27A2*1]]]]	[[[[ACSL1 and SLC27A2]]]]
R_HMR_0279	[[[[ACSL1*2 and SLC27A2*1]]]]	[[[[ACSL1 and SLC27A2]]]]
R_HMR_0283	[[[[ACSL1*2 and SLC27A2*1]]]]	[[[[ACSL1 and SLC27A2]]]]
R_HMR_0289	[[[[ACSL1*2 and SLC27A2*1]]]]	[[[[ACSL1 and SLC27A2]]]]
R_HMR_0293	[[[[ACSL1*2 and SLC27A2*1]]]]	[[[[ACSL1 and SLC27A2]]]]
R_HMR_0297	[[[[ACSL1*2 and SLC27A2*1]]]]	[[[[ACSL1 and SLC27A2]]]]
R_HMR_0301	[[[[ACSL1*2 and SLC27A2*1]]]]	[[[[ACSL1 and SLC27A2]]]]
R_HMR_0305	[[[[ACSL1*2 and SLC27A2*1]]]]	[[[[ACSL1 and SLC27A2]]]]
R_HMR_0309	[[[[ACSL1*2 and SLC27A2*1]]]]	[[[[ACSL1 and SLC27A2]]]]
R_HMR_0313	[[[[ACSL1*2 and SLC27A2*1]]]]	[[[[ACSL1 and SLC27A2]]]]
R_HMR_0319	[[[[ACSL1*2 and SLC27A2*1]]]]	[[[[ACSL1 and SLC27A2]]]]
R_HMR_0323	[[[[ACSL1*2 and SLC27A2*1]]]]	[[[[ACSL1 and SLC27A2]]]]
R_HMR_0327	[[[[ACSL1*2 and SLC27A2*1]]]]	[[[[ACSL1 and SLC27A2]]]]
R_HMR_0331	[[[[ACSL1*2 and SLC27A2*1]]]]	[[[[ACSL1 and SLC27A2]]]]
R_HMR_0337	[[[[ACSL1*2 and SLC27A2*1]]]]	[[[[ACSL1 and SLC27A2]]]]
R_HMR_0341	[[[[ACSL1*2 and SLC27A2*1]]]]	[[[[ACSL1 and SLC27A2]]]]
R_HMR_0345	[[[[ACSL1*2 and SLC27A2*1]]]]	[[[[ACSL1 and SLC27A2]]]]
R_HMR_0349	[[[[ACSL1*2 and SLC27A2*1]]]]	[[[[ACSL1 and SLC27A2]]]]
R_HMR_0353	[[[[ACSL1*2 and SLC27A2*1]]]]	[[[[ACSL1 and SLC27A2]]]]
R_HMR_0357	[[[[ACSL1*2 and SLC27A2*1]]]]	[[[[ACSL1 and SLC27A2]]]]
R_HMR_0361	[[[[ACSL1*2 and SLC27A2*1]]]]	[[[[ACSL1 and SLC27A2]]]]
R_HMR_0365	[[[[ACSL1*2 and SLC27A2*1]]]]	[[[[ACSL1 and SLC27A2]]]]
R_HMR_0369	[[[[ACSL1*2 and SLC27A2*1]]]]	[[[[ACSL1 and SLC27A2]]]]
R_HMR_0373	[[[[ACSL1*2 and SLC27A2*1]]]]	[[[[ACSL1 and SLC27A2]]]]
R_HMR_0377	[[[[ACSL1*2 and SLC27A2*1]]]]	[[[[ACSL1 and SLC27A2]]]]
R_HMR_0381	[[[[ACSL1*2 and SLC27A2*1]]]]	[[[[ACSL1 and SLC27A2]]]]
R_HMR_0385	[[[[ACSL1*2 and SLC27A2*1]]]]	[[[[ACSL1 and SLC27A2]]]]
R_HMR_0389	[[[[ACSL1*2 and SLC27A2*1]]]]	[[[[ACSL1 and SLC27A2]]]]
R_HMR_0393	[[[[ACSL1*2 and SLC27A2*1]]]]	[[[[ACSL1 and SLC27A2]]]]
R_HMR_0397	[[[[ACSL1*2 and SLC27A2*1]]]]	[[[[ACSL1 and SLC27A2]]]]
R_HMR_0401	[[[[ACSL1*2 and SLC27A2*1]]]]	[[[[ACSL1 and SLC27A2]]]]
R_HMR_0405	[[[[ACSL1*2 and SLC27A2*1]]]]	[[[[ACSL1 and SLC27A2]]]]
R_HMR_0409	[[[[ACSL1*2 and SLC27A2*1]]]]	[[[[ACSL1 and SLC27A2]]]]
R_HMR_0413	[[[[ACSL1*2 and SLC27A2*1]]]]	[[[[ACSL1 and SLC27A2]]]]
R_HMR_0417	[[[[ACSL1*2 and SLC27A2*1]]]]	[[[[ACSL1 and SLC27A2]]]]
R_HMR_0421	[[[[ACSL1*2 and SLC27A2*1]]]]	[[[[ACSL1 and SLC27A2]]]]
R_HMR_0425	[[[[ACSL1*2 and SLC27A2*1]]]]	[[[[ACSL1 and SLC27A2]]]]
R_HMR_0429	[[[[ACSL1*2 and SLC27A2*1]]]]	[[[[ACSL1 and SLC27A2]]]]
R_HMR_0433	[[[[ACSL1*2 and SLC27A2*1]]]]	[[[[ACSL1 and SLC27A2]]]]
R_HMR_0437	[[[[ACSL1*2 and SLC27A2*1]]]]	[[[[ACSL1 and SLC27A2]]]]
R_HMR_2942	[[[[ACSL1*2 and SLC27A2*1]]]]	[[[[ACSL1 and SLC27A2]]]]
R_HMR_2943	[[[[ACSL1*2 and SLC27A2*1]]]]	[[[[ACSL1 and SLC27A2]]]]
R_HMR_2944	[[[[ACSL1*2 and SLC27A2*1]]]]	[[[[ACSL1 and SLC27A2]]]]
R_HMR_2945	[[[[ACSL1*2 and SLC27A2*1]]]]	[[[[ACSL1 and SLC27A2]]]]
R_HMR_2946	[[[[ACSL1*2 and SLC27A2*1]]]]	[[[[ACSL1 and SLC27A2]]]]
R_HMR_2947	[[[[ACSL1*2 and SLC27A2*1]]]]	[[[[ACSL1 and SLC27A2]]]]
R_HMR_2948	[[[[ACSL1*2 and SLC27A2*1]]]]	[[[[ACSL1 and SLC27A2]]]]
R_HMR_2949	[[[[ACSL1*2 and SLC27A2*1]]]]	[[[[ACSL1 and SLC27A2]]]]
R_HMR_2951	[[[[ACSL1*2 and SLC27A2*1]]]]	[[[[ACSL1 and SLC27A2]]]]
R_HMR_2952	[[[[ACSL1*2 and SLC27A2*1]]]]	[[[[ACSL1 and SLC27A2]]]]
R_HMR_2954	[[[[ACSL1*2 and SLC27A2*1]]]]	[[[[ACSL1 and SLC27A2]]]]
R_HMR_2955	[[[[ACSL1*2 and SLC27A2*1]]]]	[[[[ACSL1 and SLC27A2]]]]
R_HMR_2956	[[[[ACSL1*2 and SLC27A2*1]]]]	[[[[ACSL1 and SLC27A2]]]]
R_HMR_2957	[[[[ACSL1*2 and SLC27A2*1]]]]	[[[[ACSL1 and SLC27A2]]]]
R_HMR_2959	[[[[ACSL1*2 and SLC27A2*1]]]]	[[[[ACSL1 and SLC27A2]]]]
R_HMR_2961	[[[[ACSL1*2 and SLC27A2*1]]]]	[[[[ACSL1 and SLC27A2]]]]
R_HMR_2962	[[[[ACSL1*2 and SLC27A2*1]]]]	[[[[ACSL1 and SLC27A2]]]]
R_HMR_2963	[[[[ACSL1*2 and SLC27A2*1]]]]	[[[[ACSL1 and SLC27A2]]]]
R_HMR_2964	[[[[ACSL1*2 and SLC27A2*1]]]]	[[[[ACSL1 and SLC27A2]]]]
R_HMR_2965	[[[[ACSL1*2 and SLC27A2*1]]]]	[[[[ACSL1 and SLC27A2]]]]
R_HMR_2966	[[[[ACSL1*2 and SLC27A2*1]]]]	[[[[ACSL1 and SLC27A2]]]]
R_HMR_2967	[[[[ACSL1*2 and SLC27A2*1]]]]	[[[[ACSL1 and SLC27A2]]]]
R_HMR_2968	[[[[ACSL1*2 and SLC27A2*1]]]]	[[[[ACSL1 and SLC27A2]]]]
R_HMR_2969	[[[[ACSL1*2 and SLC27A2*1]]]]	[[[[ACSL1 and SLC27A2]]]]
R_HMR_2970	[[[[ACSL1*2 and SLC27A2*1]]]]	[[[[ACSL1 and SLC27A2]]]]
R_HMR_2971	[[[[ACSL1*2 and SLC27A2*1]]]]	[[[[ACSL1 and SLC27A2]]]]
R_HMR_2972	[[[[ACSL1*2 and SLC27A2*1]]]]	[[[[ACSL1 and SLC27A2]]]]
R_HMR_2973	[[[[ACSL1*2 and SLC27A2*1]]]]	[[[[ACSL1 and SLC27A2]]]]
R_HMR_2974	[[[[ACSL1*2 and SLC27A2*1]]]]	[[[[ACSL1 and SLC27A2]]]]
R_HMR_2975	[[[[ACSL1*2 and SLC27A2*1]]]]	[[[[ACSL1 and SLC27A2]]]]
R_HMR_2976	[[[[ACSL1*2 and SLC27A2*1]]]]	[[[[ACSL1 and SLC27A2]]]]
R_HMR_2977	[[[[ACSL1*2 and SLC27A2*1]]]]	[[[[ACSL1 and SLC27A2]]]]
R_HMR_2978	[[[[ACSL1*2 and SLC27A2*1]]]]	[[[[ACSL1 and SLC27A2]]]]
R_HMR_2979	[[[[ACSL1*2 and SLC27A2*1]]]]	[[[[ACSL1 and SLC27A2]]]]
R_HMR_2980	[[[[ACSL1*2 and SLC27A2*1]]]]	[[[[ACSL1 and SLC27A2]]]]
R_HMR_2981	[[[[ACSL1*2 and SLC27A2*1]]]]	[[[[ACSL1 and SLC27A2]]]]
R_HMR_2982	[[[[ACSL1*2 and SLC27A2*1]]]]	[[[[ACSL1 and SLC27A2]]]]
R_HMR_2983	[[[[ACSL1*2 and SLC27A2*1]]]]	[[[[ACSL1 and SLC27A2]]]]
R_HMR_2984	[[[[ACSL1*2 and SLC27A2*1]]]]	[[[[ACSL1 and SLC27A2]]]]
R_HMR_2985	[[[[ACSL1*2 and SLC27A2*1]]]]	[[[[ACSL1 and SLC27A2]]]]
R_HMR_2986	[[[[ACSL1*2 and SLC27A2*1]]]]	[[[[ACSL1 and SLC27A2]]]]
R_HMR_2987	[[[[ACSL1*2 and SLC27A2*1]]]]	[[[[ACSL1 and SLC27A2]]]]
R_HMR_2988	[[[[ACSL1*2 and SLC27A2*1]]]]	[[[[ACSL1 and SLC27A2]]]]
R_HMR_2989	[[[[ACSL1*2 and SLC27A2*1]]]]	[[[[ACSL1 and SLC27A2]]]]
R_HMR_2990	[[[[ACSL1*2 and SLC27A2*1]]]]	[[[[ACSL1 and SLC27A2]]]]
R_HMR_2991	[[[[ACSL1*2 and SLC27A2*1]]]]	[[[[ACSL1 and SLC27A2]]]]
R_HMR_2992	[[[[ACSL1*2 and SLC27A2*1]]]]	[[[[ACSL1 and SLC27A2]]]]
R_HMR_2994	[[[[ACSL1*2 and SLC27A2*1]]]]	[[[[ACSL1 and SLC27A2]]]]
R_HMR_2996	[[[[ACSL1*2 and SLC27A2*1]]]]	[[[[ACSL1 and SLC27A2]]]]
R_HMR_2998	[[[[ACSL1*2 and SLC27A2*1]]]]	[[[[ACSL1 and SLC27A2]]]]
R_HMR_2999	[[[[ACSL1*2 and SLC27A2*1]]]]	[[[[ACSL1 and SLC27A2]]]]
R_HMR_3000	[[[[ACSL1*2 and SLC27A2*1]]]]	[[[[ACSL1 and SLC27A2]]]]
R_HMR_3001	[[[[ACSL1*2 and SLC27A2*1]]]]	[[[[ACSL1 and SLC27A2]]]]
R_HMR_3002	[[[[ACSL1*2 and SLC27A2*1]]]]	[[[[ACSL1 and SLC27A2]]]]
R_HMR_3003	[[[[ACSL1*2 and SLC27A2*1]]]]	[[[[ACSL1 and SLC27A2]]]]
R_HMR_2152	[[[OXSM*1]]]	[[[OXSM]]]
R_HMR_2153	[[[[FASN*2]]]]	[[[[FASN]]]]
R_HMR_2154
R_HMR_2155
R_HMR_2156
R_HMR_2157	[[[[FASN*2]]]]	[[[[FASN]]]]
R_HMR_2158
R_HMR_2159
R_HMR_2160
R_HMR_2161	[[[[FASN*2]]]]	[[[[FASN]]]]
R_HMR_2162
R_HMR_2163
R_HMR_2164
R_HMR_2165	[[[[FASN*2]]]]	[[[[FASN]]]]
R_HMR_2166
R_HMR_2167
R_HMR_2168
R_HMR_2169	[[[[FASN*2]]]]	[[[[FASN]]]]
R_HMR_2170
R_HMR_2171
R_HMR_2173
R_HMR_2174	[[[[FASN*2]]]]	[[[[FASN]]]]
R_HMR_2175
R_HMR_2176
R_HMR_2178
R_HMR_2179	[[[[FASN*2]]]]	[[[[FASN]]]]
R_HMR_2180
R_HMR_2181
R_HMR_4156	[[[[ACC2*2]] or [[ACC2*3]]]]	[[[[ACC2]] or [[ACC2]]]]
R_HMR_4295	[[[[ACC2*2]] or [[ACC2*3]]]]	[[[[ACC2]] or [[ACC2]]]]
R_HMR_2227	[[[[FASN*2]]]]	[[[[FASN]]]]
R_HMR_2228	[[[[FASN*2]]]]	[[[[FASN]]]]
R_HMR_2229	[[[[FASN*2]]]]	[[[[FASN]]]]
R_HMR_2230	[[[[FASN*2]]]]	[[[[FASN]]]]
R_HMR_2231	[[[[FASN*2]]]]	[[[[FASN]]]]
R_HMR_2232	[[[[FASN*2]]]]	[[[[FASN]]]]
R_HMR_2233	[[[[FASN*2]]]]	[[[[FASN]]]]
R_HMR_2234	[[[[FASN*2]]]]	[[[[FASN]]]]
R_HMR_2235	[[[[FASN*2]]]]	[[[[FASN]]]]
R_HMR_2236	[[[[FASN*2]]]]	[[[[FASN]]]]
R_HMR_2237	[[[[FASN*2]]]]	[[[[FASN]]]]
R_HMR_2238	[[[[FASN*2]]]]	[[[[FASN]]]]
R_HMR_2239	[[[[FASN*2]]]]	[[[[FASN]]]]
R_HMR_2240	[[[[FASN*2]]]]	[[[[FASN]]]]
R_HMR_2241	[[[[FASN*2]]]]	[[[[FASN]]]]
R_HMR_2242	[[[[FASN*2]]]]	[[[[FASN]]]]
R_HMR_2243	[[[[FASN*2]]]]	[[[[FASN]]]]
R_HMR_2244	[[[[FASN*2]]]]	[[[[FASN]]]]
R_HMR_2245	[[[[FASN*2]]]]	[[[[FASN]]]]
R_HMR_2246	[[[[FASN*2]]]]	[[[[FASN]]]]
R_HMR_2247	[[[[FASN*2]]]]	[[[[FASN]]]]
R_HMR_2249	[[[[FASN*2]]]]	[[[[FASN]]]]
R_HMR_2250	[[[[FASN*2]]]]	[[[[FASN]]]]
R_HMR_2251	[[[[FASN*2]]]]	[[[[FASN]]]]
R_HMR_2252	[[[[FASN*2]]]]	[[[[FASN]]]]
R_HMR_2254	[[[[FASN*2]]]]	[[[[FASN]]]]
R_HMR_2255	[[[[FASN*2]]]]	[[[[FASN]]]]
R_HMR_2256	[[[[FASN*2]]]]	[[[[FASN]]]]
R_HMR_2257	[[[[FASN*2]]]]	[[[[FASN]]]]
R_HMR_2305	[[[ELOVL1*1]] or [[ELOVL2*1]] or [[ELOVL3*1]] or [[ELOVL4*1]] or [[ELOVL5*1]] or [[ELOVL6*1]] or [[ELOVL7*1]]]	[[[ELOVL1]] or [[ELOVL2]] or [[ELOVL3]] or [[ELOVL4]] or [[ELOVL5]] or [[ELOVL6]] or [[ELOVL7]]]
R_HMR_2307	[[[HSD17B12*1]]]	[[[HSD17B12]]]
R_HMR_2309	[[[[HSD17B4*2]]]]	[[[[HSD17B4]]]]
R_HMR_2311	[[[[PECR*2]]]]	[[[[PECR]]]]
R_HMR_2315	[[[ELOVL1*1]] or [[ELOVL2*1]] or [[ELOVL3*1]] or [[ELOVL4*1]] or [[ELOVL5*1]] or [[ELOVL6*1]] or [[ELOVL7*1]]]	[[[ELOVL1]] or [[ELOVL2]] or [[ELOVL3]] or [[ELOVL4]] or [[ELOVL5]] or [[ELOVL6]] or [[ELOVL7]]]
R_HMR_2317	[[[HSD17B12*1]]]	[[[HSD17B12]]]
R_HMR_2319	[[[[HSD17B4*2]]]]	[[[[HSD17B4]]]]
R_HMR_2321	[[[[PECR*2]]]]	[[[[PECR]]]]
R_HMR_2324	[[[ELOVL1*1]] or [[ELOVL2*1]] or [[ELOVL3*1]] or [[ELOVL4*1]] or [[ELOVL5*1]] or [[ELOVL6*1]] or [[ELOVL7*1]]]	[[[ELOVL1]] or [[ELOVL2]] or [[ELOVL3]] or [[ELOVL4]] or [[ELOVL5]] or [[ELOVL6]] or [[ELOVL7]]]
R_HMR_2326	[[[HSD17B12*1]]]	[[[HSD17B12]]]
R_HMR_2328	[[[[HSD17B4*2]]]]	[[[[HSD17B4]]]]
R_HMR_2330	[[[[PECR*2]]]]	[[[[PECR]]]]
R_HMR_2332	[[[ELOVL1*1]] or [[ELOVL2*1]] or [[ELOVL3*1]] or [[ELOVL4*1]] or [[ELOVL5*1]] or [[ELOVL6*1]] or [[ELOVL7*1]]]	[[[ELOVL1]] or [[ELOVL2]] or [[ELOVL3]] or [[ELOVL4]] or [[ELOVL5]] or [[ELOVL6]] or [[ELOVL7]]]
R_HMR_2334	[[[HSD17B12*1]]]	[[[HSD17B12]]]
R_HMR_2336	[[[[HSD17B4*2]]]]	[[[[HSD17B4]]]]
R_HMR_2338	[[[[PECR*2]]]]	[[[[PECR]]]]
R_HMR_2342	[[[ELOVL1*1]] or [[ELOVL2*1]] or [[ELOVL3*1]] or [[ELOVL4*1]] or [[ELOVL5*1]] or [[ELOVL6*1]] or [[ELOVL7*1]]]	[[[ELOVL1]] or [[ELOVL2]] or [[ELOVL3]] or [[ELOVL4]] or [[ELOVL5]] or [[ELOVL6]] or [[ELOVL7]]]
R_HMR_2343	[[[HSD17B12*1]]]	[[[HSD17B12]]]
R_HMR_2344	[[[[HSD17B4*2]]]]	[[[[HSD17B4]]]]
R_HMR_2345	[[[[PECR*2]]]]	[[[[PECR]]]]
R_HMR_2347	[[[ELOVL1*1]] or [[ELOVL2*1]] or [[ELOVL3*1]] or [[ELOVL4*1]] or [[ELOVL5*1]] or [[ELOVL6*1]] or [[ELOVL7*1]]]	[[[ELOVL1]] or [[ELOVL2]] or [[ELOVL3]] or [[ELOVL4]] or [[ELOVL5]] or [[ELOVL6]] or [[ELOVL7]]]
R_HMR_2348	[[[HSD17B12*1]]]	[[[HSD17B12]]]
R_HMR_2349	[[[[HSD17B4*2]]]]	[[[[HSD17B4]]]]
R_HMR_2350	[[[[PECR*2]]]]	[[[[PECR]]]]
R_HMR_2353	[[[ELOVL1*1]] or [[ELOVL2*1]] or [[ELOVL3*1]] or [[ELOVL4*1]] or [[ELOVL5*1]] or [[ELOVL6*1]] or [[ELOVL7*1]]]	[[[ELOVL1]] or [[ELOVL2]] or [[ELOVL3]] or [[ELOVL4]] or [[ELOVL5]] or [[ELOVL6]] or [[ELOVL7]]]
R_HMR_2354	[[[HSD17B12*1]]]	[[[HSD17B12]]]
R_HMR_2355	[[[[HSD17B4*2]]]]	[[[[HSD17B4]]]]
R_HMR_2356	[[[[PECR*2]]]]	[[[[PECR]]]]
R_HMR_2361	[[[ELOVL1*1]] or [[ELOVL2*1]] or [[ELOVL3*1]] or [[ELOVL4*1]] or [[ELOVL5*1]] or [[ELOVL6*1]] or [[ELOVL7*1]]]	[[[ELOVL1]] or [[ELOVL2]] or [[ELOVL3]] or [[ELOVL4]] or [[ELOVL5]] or [[ELOVL6]] or [[ELOVL7]]]
R_HMR_2362	[[[HSD17B12*1]]]	[[[HSD17B12]]]
R_HMR_2363	[[[[HSD17B4*2]]]]	[[[[HSD17B4]]]]
R_HMR_2364	[[[[PECR*2]]]]	[[[[PECR]]]]
R_HMR_2190	[[[ELOVL1*1]] or [[ELOVL2*1]] or [[ELOVL3*1]] or [[ELOVL4*1]] or [[ELOVL5*1]] or [[ELOVL6*1]] or [[ELOVL7*1]]]	[[[ELOVL1]] or [[ELOVL2]] or [[ELOVL3]] or [[ELOVL4]] or [[ELOVL5]] or [[ELOVL6]] or [[ELOVL7]]]
R_HMR_2191	[[[HSD17B12*1]]]	[[[HSD17B12]]]
R_HMR_2193	[[[[HSD17B4*2]]]]	[[[[HSD17B4]]]]
R_HMR_2194	[[[[PECR*2]]]]	[[[[PECR]]]]
R_HMR_2201	[[[ELOVL1*1]] or [[ELOVL2*1]] or [[ELOVL3*1]] or [[ELOVL4*1]] or [[ELOVL5*1]] or [[ELOVL6*1]] or [[ELOVL7*1]]]	[[[ELOVL1]] or [[ELOVL2]] or [[ELOVL3]] or [[ELOVL4]] or [[ELOVL5]] or [[ELOVL6]] or [[ELOVL7]]]
R_HMR_2202	[[[HSD17B12*1]]]	[[[HSD17B12]]]
R_HMR_2203	[[[[HSD17B4*2]]]]	[[[[HSD17B4]]]]
R_HMR_2204	[[[[PECR*2]]]]	[[[[PECR]]]]
R_HMR_2205	[[[ELOVL1*1]] or [[ELOVL2*1]] or [[ELOVL3*1]] or [[ELOVL4*1]] or [[ELOVL5*1]] or [[ELOVL6*1]] or [[ELOVL7*1]]]	[[[ELOVL1]] or [[ELOVL2]] or [[ELOVL3]] or [[ELOVL4]] or [[ELOVL5]] or [[ELOVL6]] or [[ELOVL7]]]
R_HMR_2208	[[[HSD17B12*1]]]	[[[HSD17B12]]]
R_HMR_2209	[[[[HSD17B4*2]]]]	[[[[HSD17B4]]]]
R_HMR_2210	[[[[PECR*2]]]]	[[[[PECR]]]]
R_HMR_2211	[[[ELOVL1*1]] or [[ELOVL2*1]] or [[ELOVL3*1]] or [[ELOVL4*1]] or [[ELOVL5*1]] or [[ELOVL6*1]] or [[ELOVL7*1]]]	[[[ELOVL1]] or [[ELOVL2]] or [[ELOVL3]] or [[ELOVL4]] or [[ELOVL5]] or [[ELOVL6]] or [[ELOVL7]]]
R_HMR_2212	[[[HSD17B12*1]]]	[[[HSD17B12]]]
R_HMR_2213	[[[[HSD17B4*2]]]]	[[[[HSD17B4]]]]
R_HMR_2214	[[[[PECR*2]]]]	[[[[PECR]]]]
R_HMR_2215	[[[ELOVL1*1]] or [[ELOVL2*1]] or [[ELOVL3*1]] or [[ELOVL4*1]] or [[ELOVL5*1]] or [[ELOVL6*1]] or [[ELOVL7*1]]]	[[[ELOVL1]] or [[ELOVL2]] or [[ELOVL3]] or [[ELOVL4]] or [[ELOVL5]] or [[ELOVL6]] or [[ELOVL7]]]
R_HMR_2217	[[[HSD17B12*1]]]	[[[HSD17B12]]]
R_HMR_2218	[[[[HSD17B4*2]]]]	[[[[HSD17B4]]]]
R_HMR_2219	[[[[PECR*2]]]]	[[[[PECR]]]]
R_HMR_2259	[[[ELOVL1*1]] or [[ELOVL2*1]] or [[ELOVL3*1]] or [[ELOVL4*1]] or [[ELOVL5*1]] or [[ELOVL6*1]] or [[ELOVL7*1]]]	[[[ELOVL1]] or [[ELOVL2]] or [[ELOVL3]] or [[ELOVL4]] or [[ELOVL5]] or [[ELOVL6]] or [[ELOVL7]]]
R_HMR_2260	[[[HSD17B12*1]]]	[[[HSD17B12]]]
R_HMR_2261	[[[[HSD17B4*2]]]]	[[[[HSD17B4]]]]
R_HMR_2262	[[[[PECR*2]]]]	[[[[PECR]]]]
R_HMR_2263	[[[ELOVL1*1]] or [[ELOVL2*1]] or [[ELOVL3*1]] or [[ELOVL4*1]] or [[ELOVL5*1]] or [[ELOVL6*1]] or [[ELOVL7*1]]]	[[[ELOVL1]] or [[ELOVL2]] or [[ELOVL3]] or [[ELOVL4]] or [[ELOVL5]] or [[ELOVL6]] or [[ELOVL7]]]
R_HMR_2264	[[[HSD17B12*1]]]	[[[HSD17B12]]]
R_HMR_2265	[[[[HSD17B4*2]]]]	[[[[HSD17B4]]]]
R_HMR_2266	[[[[PECR*2]]]]	[[[[PECR]]]]
R_HMR_2267	[[[ELOVL1*1]] or [[ELOVL2*1]] or [[ELOVL3*1]] or [[ELOVL4*1]] or [[ELOVL5*1]] or [[ELOVL6*1]] or [[ELOVL7*1]]]	[[[ELOVL1]] or [[ELOVL2]] or [[ELOVL3]] or [[ELOVL4]] or [[ELOVL5]] or [[ELOVL6]] or [[ELOVL7]]]
R_HMR_2268	[[[HSD17B12*1]]]	[[[HSD17B12]]]
R_HMR_2269	[[[[HSD17B4*2]]]]	[[[[HSD17B4]]]]
R_HMR_2270	[[[[PECR*2]]]]	[[[[PECR]]]]
R_HMR_2281	[[[SCD*1]] or [[SCD5*1]]]	[[[SCD]] or [[SCD5]]]
R_HMR_2282	[[[SCD*1]] or [[SCD5*1]]]	[[[SCD]] or [[SCD5]]]
R_HMR_2284	[[[SCD*1]] or [[SCD5*1]]]	[[[SCD]] or [[SCD5]]]
R_HMR_2286	[[[SCD*1]] or [[SCD5*1]]]	[[[SCD]] or [[SCD5]]]
R_HMR_2287	[[[SCD*1]] or [[SCD5*1]]]	[[[SCD]] or [[SCD5]]]
R_HMR_2292	[[[SCD*1]] or [[SCD5*1]]]	[[[SCD]] or [[SCD5]]]
R_HMR_2293	[[[SCD*1]] or [[SCD5*1]]]	[[[SCD]] or [[SCD5]]]
R_HMR_2294	[[[SCD*1]] or [[SCD5*1]]]	[[[SCD]] or [[SCD5]]]
R_HMR_2295	[[[SCD*1]] or [[SCD5*1]]]	[[[SCD]] or [[SCD5]]]
R_HMR_2296	[[[SCD*1]] or [[SCD5*1]]]	[[[SCD]] or [[SCD5]]]
R_HMR_2359
R_HMR_2365
R_HMR_2288	[[[SCD*1]] or [[SCD5*1]]]	[[[SCD]] or [[SCD5]]]
R_HMR_2289	[[[SCD*1]] or [[SCD5*1]]]	[[[SCD]] or [[SCD5]]]
R_HMR_0709	[[[PPT1*1]] or [[PPT2*1]]]	[[[PPT1]] or [[PPT2]]]
R_HMR_2150	[[[[FASN*2]]]]	[[[[FASN]]]]
R_HMR_2151	[[[[MCAT*1]]]]	[[[[MCAT]]]]
R_HMR_2172	[[[OLAH*1]]]	[[[OLAH]]]
R_HMR_2177	[[[[FASN*2]]]]	[[[[FASN]]]]
R_HMR_2182	[[[[FASN*2]]]]	[[[[FASN]]]]
R_HMR_2248	[[[[FASN*2]]]]	[[[[FASN]]]]
R_HMR_2253	[[[[FASN*2]]]]	[[[[FASN]]]]
R_HMR_2258	[[[[FASN*2]]]]	[[[[FASN]]]]
R_HMR_2437
R_HMR_2438	[[[[PTGS2*1 and PTGS1*1]]]]	[[[[PTGS2 and PTGS1]]]]
R_HMR_2439
R_HMR_2440	[[[ALOX15*1]] or [[ALOX15B*1]]]	[[[ALOX15]] or [[ALOX15B]]]
R_HMR_2441	[[[[GPX1*4]] or [[GPX2*4]] or [[GPX3*4]]]]	[[[[GPX1]] or [[GPX2]] or [[GPX3]]]]
R_HMR_2442
R_HMR_2443
R_HMR_2444
R_HMR_2445
R_HMR_2446
R_HMR_2447
R_HMR_2448
R_HMR_2449
R_HMR_2450
R_HMR_2451
R_HMR_2452
R_HMR_2453
R_HMR_2454
R_HMR_2455	[[[[CYP2B6*1 and CYP2A6*1]] or [[CYP2B6*2 and CYP2A6*1]]]]	[[[[CYP2B6 and CYP2A6]] or [[CYP2B6 and CYP2A6]]]]
R_HMR_2456	[[[[CYP2B6*1 and CYP2A6*1]] or [[CYP2B6*2 and CYP2A6*1]]]]	[[[[CYP2B6 and CYP2A6]] or [[CYP2B6 and CYP2A6]]]]
R_HMR_2457	[[[[CYP2B6*1 and CYP2A6*1]] or [[CYP2B6*2 and CYP2A6*1]]]]	[[[[CYP2B6 and CYP2A6]] or [[CYP2B6 and CYP2A6]]]]
R_HMR_2458	[[[[CYP2B6*1 and CYP2A6*1]] or [[CYP2B6*2 and CYP2A6*1]]]]	[[[[CYP2B6 and CYP2A6]] or [[CYP2B6 and CYP2A6]]]]
R_HMR_2459	[[[EPHX2*1]]]	[[[EPHX2]]]
R_HMR_2460	[[[EPHX2*1]]]	[[[EPHX2]]]
R_HMR_2461	[[[[UGT2B7*2]]]]	[[[[UGT2B7]]]]
R_HMR_2462	[[[[UGT2B7*2]]]]	[[[[UGT2B7]]]]
R_HMR_2463	[[[[UGT2B7*2]]]]	[[[[UGT2B7]]]]
R_HMR_2464	[[[[UGT2B7*2]]]]	[[[[UGT2B7]]]]
R_HMR_2465	[[[EPHX2*1]]]	[[[EPHX2]]]
R_HMR_2466	[[[EPHX2*1]]]	[[[EPHX2]]]
R_HMR_2467	[[[[UGT2B7*2]]]]	[[[[UGT2B7]]]]
R_HMR_2468	[[[[UGT2B7*2]]]]	[[[[UGT2B7]]]]
R_HMR_2469	[[[[UGT2B7*2]]]]	[[[[UGT2B7]]]]
R_HMR_2470	[[[[UGT2B7*2]]]]	[[[[UGT2B7]]]]
R_HMR_6397	[[[DLD*1]]]	[[[DLD]]]
R_HMR_6398
R_HMR_6399
R_HMR_6400	[[[LIPT2*1]]]	[[[LIPT2]]]
R_HMR_6401	[[[LIPT2*1]]]	[[[LIPT2]]]
R_HMR_6402	[[[LIPT2*1]]]	[[[LIPT2]]]
R_HMR_6403	[[[LIAS*1]]]	[[[LIAS]]]
R_HMR_6404	[[[DLD*1]]]	[[[DLD]]]
R_HMR_2472
R_HMR_2475	[[[ELOVL1*1]] or [[ELOVL2*1]] or [[ELOVL3*1]] or [[ELOVL4*1]] or [[ELOVL5*1]] or [[ELOVL6*1]] or [[ELOVL7*1]]]	[[[ELOVL1]] or [[ELOVL2]] or [[ELOVL3]] or [[ELOVL4]] or [[ELOVL5]] or [[ELOVL6]] or [[ELOVL7]]]
R_HMR_2478	[[[HSD17B12*1]]]	[[[HSD17B12]]]
R_HMR_2480	[[[[HSD17B4*2]]]]	[[[[HSD17B4]]]]
R_HMR_2482	[[[[PECR*2]]]]	[[[[PECR]]]]
R_HMR_2484
R_HMR_2486	[[[ELOVL1*1]] or [[ELOVL2*1]] or [[ELOVL3*1]] or [[ELOVL4*1]] or [[ELOVL5*1]] or [[ELOVL6*1]] or [[ELOVL7*1]]]	[[[ELOVL1]] or [[ELOVL2]] or [[ELOVL3]] or [[ELOVL4]] or [[ELOVL5]] or [[ELOVL6]] or [[ELOVL7]]]
R_HMR_2489	[[[HSD17B12*1]]]	[[[HSD17B12]]]
R_HMR_2491	[[[[HSD17B4*2]]]]	[[[[HSD17B4]]]]
R_HMR_2493	[[[[PECR*2]]]]	[[[[PECR]]]]
R_HMR_2495
R_HMR_2497	[[[ELOVL1*1]] or [[ELOVL2*1]] or [[ELOVL3*1]] or [[ELOVL4*1]] or [[ELOVL5*1]] or [[ELOVL6*1]] or [[ELOVL7*1]]]	[[[ELOVL1]] or [[ELOVL2]] or [[ELOVL3]] or [[ELOVL4]] or [[ELOVL5]] or [[ELOVL6]] or [[ELOVL7]]]
R_HMR_2499	[[[HSD17B12*1]]]	[[[HSD17B12]]]
R_HMR_2501	[[[[HSD17B4*2]]]]	[[[[HSD17B4]]]]
R_HMR_2503	[[[[PECR*2]]]]	[[[[PECR]]]]
R_HMR_2505	[[[[FADS2*1]]]]	[[[[FADS2]]]]
R_HMR_2510	[[[[ACOX1*2]]]]	[[[[ACOX1]]]]
R_HMR_2511	[[[ECHS1*1]] or [[EHHADH*1]] or [[HADHA*1]]]	[[[ECHS1]] or [[EHHADH]] or [[HADHA]]]
R_HMR_2512	[[[[HADH*1 and HSD17B10*1 and EHHADH*1]] or [[HSD17B10*1]] or [[HSD17B10*4]]]]	[[[[HADH and HSD17B10 and EHHADH]] or [[HSD17B10]] or [[HSD17B10]]]]
R_HMR_2513	[[[[ACAA2*1]] or [[HADHB*1 and SCP2*1]] or [[HADHB*1]]]]	[[[[ACAA2]] or [[HADHB and SCP2]] or [[HADHB]]]]
R_HMR_2514
R_HMR_2515	[[[ELOVL1*1]] or [[ELOVL2*1]] or [[ELOVL3*1]] or [[ELOVL4*1]] or [[ELOVL5*1]] or [[ELOVL6*1]] or [[ELOVL7*1]]]	[[[ELOVL1]] or [[ELOVL2]] or [[ELOVL3]] or [[ELOVL4]] or [[ELOVL5]] or [[ELOVL6]] or [[ELOVL7]]]
R_HMR_2516	[[[HSD17B12*1]]]	[[[HSD17B12]]]
R_HMR_2518	[[[[HSD17B4*2]]]]	[[[[HSD17B4]]]]
R_HMR_2520	[[[[PECR*2]]]]	[[[[PECR]]]]
R_HMR_2522	[[[ELOVL1*1]] or [[ELOVL2*1]] or [[ELOVL3*1]] or [[ELOVL4*1]] or [[ELOVL5*1]] or [[ELOVL6*1]] or [[ELOVL7*1]]]	[[[ELOVL1]] or [[ELOVL2]] or [[ELOVL3]] or [[ELOVL4]] or [[ELOVL5]] or [[ELOVL6]] or [[ELOVL7]]]
R_HMR_2524	[[[HSD17B12*1]]]	[[[HSD17B12]]]
R_HMR_2526	[[[[HSD17B4*2]]]]	[[[[HSD17B4]]]]
R_HMR_2528	[[[[PECR*2]]]]	[[[[PECR]]]]
R_HMR_2530	[[[ELOVL1*1]] or [[ELOVL2*1]] or [[ELOVL3*1]] or [[ELOVL4*1]] or [[ELOVL5*1]] or [[ELOVL6*1]] or [[ELOVL7*1]]]	[[[ELOVL1]] or [[ELOVL2]] or [[ELOVL3]] or [[ELOVL4]] or [[ELOVL5]] or [[ELOVL6]] or [[ELOVL7]]]
R_HMR_2533	[[[HSD17B12*1]]]	[[[HSD17B12]]]
R_HMR_2535	[[[[HSD17B4*2]]]]	[[[[HSD17B4]]]]
R_HMR_2537	[[[[PECR*2]]]]	[[[[PECR]]]]
R_HMR_2540	[[[ELOVL1*1]] or [[ELOVL2*1]] or [[ELOVL3*1]] or [[ELOVL4*1]] or [[ELOVL5*1]] or [[ELOVL6*1]] or [[ELOVL7*1]]]	[[[ELOVL1]] or [[ELOVL2]] or [[ELOVL3]] or [[ELOVL4]] or [[ELOVL5]] or [[ELOVL6]] or [[ELOVL7]]]
R_HMR_2541	[[[HSD17B12*1]]]	[[[HSD17B12]]]
R_HMR_2542	[[[[HSD17B4*2]]]]	[[[[HSD17B4]]]]
R_HMR_2543	[[[[PECR*2]]]]	[[[[PECR]]]]
R_HMR_2544	[[[[ALOX5*2]]]]	[[[[ALOX5]]]]
R_HMR_2545
R_HMR_2546	[[[CBR1*1]] or [[CBR3*1]]]	[[[CBR1]] or [[CBR3]]]
R_HMR_2548	[[[CBR1*1]] or [[CBR3*1]]]	[[[CBR1]] or [[CBR3]]]
R_HMR_2549
R_HMR_2550
R_HMR_2551	[[[[LTA4H*1]]]]	[[[[LTA4H]]]]
R_HMR_2552	[[[[LTC4S*2]]]]	[[[[LTC4S]]]]
R_HMR_2553	[[[CYP4F2*1]] or [[CYP4F3*1]]]	[[[CYP4F2]] or [[CYP4F3]]]
R_HMR_2555	[[[CYP4F2*1]] or [[CYP4F3*1]]]	[[[CYP4F2]] or [[CYP4F3]]]
R_HMR_2556	[[[[[[GGT5]*1 and [GGT5]*1]*1]]]	[[[[[[GGT5] and [GGT5]]]]]
R_HMR_2557	[[[[PTGS2*1 and PTGS1*1]]]]	[[[[PTGS2 and PTGS1]]]]
R_HMR_2558
R_HMR_2559
R_HMR_2560
R_HMR_2561	[[[[ALOX5*2]]]]	[[[[ALOX5]]]]
R_HMR_2562	[[[EPHX2*1]]]	[[[EPHX2]]]
R_HMR_2563	[[[EPHX2*1]]]	[[[EPHX2]]]
R_HMR_2565	[[[[ALOX5*2]]]]	[[[[ALOX5]]]]
R_HMR_2566	[[[[PTGS2*1 and PTGS1*1]]]]	[[[[PTGS2 and PTGS1]]]]
R_HMR_2567
R_HMR_2568	[[[[ALOX5*2]]]]	[[[[ALOX5]]]]
R_HMR_2570	[[[[PTGS2*1 and PTGS1*1]]]]	[[[[PTGS2 and PTGS1]]]]
R_HMR_2571
R_HMR_2572	[[[[ALOX5*2]]]]	[[[[ALOX5]]]]
R_HMR_2573	[[[EPHX2*1]]]	[[[EPHX2]]]
R_HMR_2574	[[[EPHX2*1]]]	[[[EPHX2]]]
R_HMR_2576	[[[[PTGS2*1 and PTGS1*1]]]]	[[[[PTGS2 and PTGS1]]]]
R_HMR_2577
R_HMR_2578	[[[[ALOX5*2]]]]	[[[[ALOX5]]]]
R_HMR_2579	[[[EPHX2*1]]]	[[[EPHX2]]]
R_HMR_2580	[[[EPHX2*1]]]	[[[EPHX2]]]
R_HMR_2581	[[[[PTGS2*1 and PTGS1*1]]]]	[[[[PTGS2 and PTGS1]]]]
R_HMR_2582	[[[[PTGS2*1 and PTGS1*1]]]]	[[[[PTGS2 and PTGS1]]]]
R_HMR_2583	[[[[PTGES3*1 and PTGES2*1 and PTGES*1]]]]	[[[[PTGES3 and PTGES2 and PTGES]]]]
R_HMR_2584	[[[[PTGES3*1 and PTGES2*1 and PTGES*1]]]]	[[[[PTGES3 and PTGES2 and PTGES]]]]
R_HMR_2586	[[[[ALOX5*2]]]]	[[[[ALOX5]]]]
R_HMR_2587
R_HMR_2588	[[[[ALOX5*2]]]]	[[[[ALOX5]]]]
R_HMR_2368	[[[[FADS2*1]]]]	[[[[FADS2]]]]
R_HMR_2371	[[[ELOVL1*1]] or [[ELOVL2*1]] or [[ELOVL3*1]] or [[ELOVL4*1]] or [[ELOVL5*1]] or [[ELOVL6*1]] or [[ELOVL7*1]]]	[[[ELOVL1]] or [[ELOVL2]] or [[ELOVL3]] or [[ELOVL4]] or [[ELOVL5]] or [[ELOVL6]] or [[ELOVL7]]]
R_HMR_2374
R_HMR_2376
R_HMR_2378	[[[[PECR*2]]]]	[[[[PECR]]]]
R_HMR_2380
R_HMR_2383	[[[ELOVL1*1]] or [[ELOVL2*1]] or [[ELOVL3*1]] or [[ELOVL4*1]] or [[ELOVL5*1]] or [[ELOVL6*1]] or [[ELOVL7*1]]]	[[[ELOVL1]] or [[ELOVL2]] or [[ELOVL3]] or [[ELOVL4]] or [[ELOVL5]] or [[ELOVL6]] or [[ELOVL7]]]
R_HMR_2387	[[[HSD17B12*1]]]	[[[HSD17B12]]]
R_HMR_2389	[[[[HSD17B4*2]]]]	[[[[HSD17B4]]]]
R_HMR_2391
R_HMR_2393
R_HMR_2395	[[[ELOVL1*1]] or [[ELOVL2*1]] or [[ELOVL3*1]] or [[ELOVL4*1]] or [[ELOVL5*1]] or [[ELOVL6*1]] or [[ELOVL7*1]]]	[[[ELOVL1]] or [[ELOVL2]] or [[ELOVL3]] or [[ELOVL4]] or [[ELOVL5]] or [[ELOVL6]] or [[ELOVL7]]]
R_HMR_2397	[[[HSD17B12*1]]]	[[[HSD17B12]]]
R_HMR_2399	[[[[HSD17B4*2]]]]	[[[[HSD17B4]]]]
R_HMR_2401	[[[[PECR*2]]]]	[[[[PECR]]]]
R_HMR_2403
R_HMR_2408	[[[[ACOX1*2]]]]	[[[[ACOX1]]]]
R_HMR_2409	[[[ECHS1*1]] or [[EHHADH*1]] or [[HADHA*1]]]	[[[ECHS1]] or [[EHHADH]] or [[HADHA]]]
R_HMR_2410	[[[[HADH*1 and HSD17B10*1 and EHHADH*1]] or [[HSD17B10*1]] or [[HSD17B10*4]]]]	[[[[HADH and HSD17B10 and EHHADH]] or [[HSD17B10]] or [[HSD17B10]]]]
R_HMR_2411	[[[[ACAA2*1]] or [[HADHB*1 and SCP2*1]] or [[HADHB*1]]]]	[[[[ACAA2]] or [[HADHB and SCP2]] or [[HADHB]]]]
R_HMR_2412
R_HMR_2415	[[[ELOVL1*1]] or [[ELOVL2*1]] or [[ELOVL3*1]] or [[ELOVL4*1]] or [[ELOVL5*1]] or [[ELOVL6*1]] or [[ELOVL7*1]]]	[[[ELOVL1]] or [[ELOVL2]] or [[ELOVL3]] or [[ELOVL4]] or [[ELOVL5]] or [[ELOVL6]] or [[ELOVL7]]]
R_HMR_2417	[[[HSD17B12*1]]]	[[[HSD17B12]]]
R_HMR_2419	[[[[HSD17B4*2]]]]	[[[[HSD17B4]]]]
R_HMR_2421	[[[[PECR*2]]]]	[[[[PECR]]]]
R_HMR_2423	[[[ELOVL1*1]] or [[ELOVL2*1]] or [[ELOVL3*1]] or [[ELOVL4*1]] or [[ELOVL5*1]] or [[ELOVL6*1]] or [[ELOVL7*1]]]	[[[ELOVL1]] or [[ELOVL2]] or [[ELOVL3]] or [[ELOVL4]] or [[ELOVL5]] or [[ELOVL6]] or [[ELOVL7]]]
R_HMR_2426	[[[HSD17B12*1]]]	[[[HSD17B12]]]
R_HMR_2428	[[[[HSD17B4*2]]]]	[[[[HSD17B4]]]]
R_HMR_2430	[[[[PECR*2]]]]	[[[[PECR]]]]
R_HMR_2433	[[[ELOVL1*1]] or [[ELOVL2*1]] or [[ELOVL3*1]] or [[ELOVL4*1]] or [[ELOVL5*1]] or [[ELOVL6*1]] or [[ELOVL7*1]]]	[[[ELOVL1]] or [[ELOVL2]] or [[ELOVL3]] or [[ELOVL4]] or [[ELOVL5]] or [[ELOVL6]] or [[ELOVL7]]]
R_HMR_2434	[[[HSD17B12*1]]]	[[[HSD17B12]]]
R_HMR_2435	[[[[HSD17B4*2]]]]	[[[[HSD17B4]]]]
R_HMR_2436	[[[[PECR*2]]]]	[[[[PECR]]]]
R_HMR_3444
R_HMR_3445	[[[[PECI*1]]]]	[[[[PECI]]]]
R_HMR_3446	[[[DECR1*1]] or [[DECR2*1]]]	[[[DECR1]] or [[DECR2]]]
R_HMR_3447
R_HMR_3448
R_HMR_3449	[[[ECHS1*1]] or [[EHHADH*1]] or [[HADHA*1]]]	[[[ECHS1]] or [[EHHADH]] or [[HADHA]]]
R_HMR_3450	[[[[HADH*1 and HSD17B10*1 and EHHADH*1]] or [[HSD17B10*1]] or [[HSD17B10*4]]]]	[[[[HADH and HSD17B10 and EHHADH]] or [[HSD17B10]] or [[HSD17B10]]]]
R_HMR_3451	[[[[HADH*1 and HSD17B10*1 and EHHADH*1]] or [[HSD17B10*1]] or [[HSD17B10*4]]]]	[[[[HADH and HSD17B10 and EHHADH]] or [[HSD17B10]] or [[HSD17B10]]]]
R_HMR_3452
R_HMR_3453	[[[ECHS1*1]] or [[EHHADH*1]] or [[HADHA*1]]]	[[[ECHS1]] or [[EHHADH]] or [[HADHA]]]
R_HMR_3454	[[[[HADH*1 and HSD17B10*1 and EHHADH*1]] or [[HSD17B10*1]] or [[HSD17B10*4]]]]	[[[[HADH and HSD17B10 and EHHADH]] or [[HSD17B10]] or [[HSD17B10]]]]
R_HMR_3455	[[[[HADH*1 and HSD17B10*1 and EHHADH*1]] or [[HSD17B10*1]] or [[HSD17B10*4]]]]	[[[[HADH and HSD17B10 and EHHADH]] or [[HSD17B10]] or [[HSD17B10]]]]
R_HMR_3456
R_HMR_3457	[[[DECR1*1]] or [[DECR2*1]]]	[[[DECR1]] or [[DECR2]]]
R_HMR_3458	[[[[PECI*1]]]]	[[[[PECI]]]]
R_HMR_3459	[[[[ACOX1*2]]]]	[[[[ACOX1]]]]
R_HMR_3460	[[[[PECI*1]]]]	[[[[PECI]]]]
R_HMR_3461	[[[DECR1*1]] or [[DECR2*1]]]	[[[DECR1]] or [[DECR2]]]
R_HMR_3462	[[[[PECI*1]]]]	[[[[PECI]]]]
R_HMR_3463	[[[ECHS1*1]] or [[EHHADH*1]] or [[HADHA*1]]]	[[[ECHS1]] or [[EHHADH]] or [[HADHA]]]
R_HMR_3464	[[[[HADH*1 and HSD17B10*1 and EHHADH*1]] or [[HSD17B10*1]] or [[HSD17B10*4]]]]	[[[[HADH and HSD17B10 and EHHADH]] or [[HSD17B10]] or [[HSD17B10]]]]
R_HMR_3465	[[[[ACAA2*1]] or [[HADHB*1 and SCP2*1]] or [[HADHB*1]]]]	[[[[ACAA2]] or [[HADHB and SCP2]] or [[HADHB]]]]
R_HMR_3466	[[[[ACOX1*2]]]]	[[[[ACOX1]]]]
R_HMR_3467	[[[ECHS1*1]] or [[EHHADH*1]] or [[HADHA*1]]]	[[[ECHS1]] or [[EHHADH]] or [[HADHA]]]
R_HMR_3468	[[[[HADH*1 and HSD17B10*1 and EHHADH*1]] or [[HSD17B10*1]] or [[HSD17B10*4]]]]	[[[[HADH and HSD17B10 and EHHADH]] or [[HSD17B10]] or [[HSD17B10]]]]
R_HMR_3469	[[[[ACAA2*1]] or [[HADHB*1 and SCP2*1]] or [[HADHB*1]]]]	[[[[ACAA2]] or [[HADHB and SCP2]] or [[HADHB]]]]
R_HMR_3470	[[[[ACOX1*2]]]]	[[[[ACOX1]]]]
R_HMR_3471	[[[DECR1*1]] or [[DECR2*1]]]	[[[DECR1]] or [[DECR2]]]
R_HMR_3472	[[[[PECI*1]]]]	[[[[PECI]]]]
R_HMR_0931	[[[[CYP2B6*1 and CYP2A6*1]] or [[CYP2B6*2 and CYP2A6*1]]]]	[[[[CYP2B6 and CYP2A6]] or [[CYP2B6 and CYP2A6]]]]
R_HMR_0932	[[[[CYP2B6*1 and CYP2A6*1]] or [[CYP2B6*2 and CYP2A6*1]]]]	[[[[CYP2B6 and CYP2A6]] or [[CYP2B6 and CYP2A6]]]]
R_HMR_0933	[[[[CYP2B6*1 and CYP2A6*1]] or [[CYP2B6*2 and CYP2A6*1]]]]	[[[[CYP2B6 and CYP2A6]] or [[CYP2B6 and CYP2A6]]]]
R_HMR_0934	[[[[CYP2B6*1 and CYP2A6*1]] or [[CYP2B6*2 and CYP2A6*1]]]]	[[[[CYP2B6 and CYP2A6]] or [[CYP2B6 and CYP2A6]]]]
R_HMR_0935	[[[[CYP2B6*1 and CYP2A6*1]] or [[CYP2B6*2 and CYP2A6*1]]]]	[[[[CYP2B6 and CYP2A6]] or [[CYP2B6 and CYP2A6]]]]
R_HMR_0936	[[[[CYP2B6*1 and CYP2A6*1]] or [[CYP2B6*2 and CYP2A6*1]]]]	[[[[CYP2B6 and CYP2A6]] or [[CYP2B6 and CYP2A6]]]]
R_HMR_0937	[[[[CYP2B6*1 and CYP2A6*1]] or [[CYP2B6*2 and CYP2A6*1]]]]	[[[[CYP2B6 and CYP2A6]] or [[CYP2B6 and CYP2A6]]]]
R_HMR_0938	[[[[CYP2B6*1 and CYP2A6*1]] or [[CYP2B6*2 and CYP2A6*1]]]]	[[[[CYP2B6 and CYP2A6]] or [[CYP2B6 and CYP2A6]]]]
R_HMR_0939	[[[[CYP2B6*1 and CYP2A6*1]] or [[CYP2B6*2 and CYP2A6*1]]]]	[[[[CYP2B6 and CYP2A6]] or [[CYP2B6 and CYP2A6]]]]
R_HMR_0940	[[[[CYP2B6*1 and CYP2A6*1]] or [[CYP2B6*2 and CYP2A6*1]]]]	[[[[CYP2B6 and CYP2A6]] or [[CYP2B6 and CYP2A6]]]]
R_HMR_0941	[[[CYP4A11*1]] or [[CYP4A22*1]]]	[[[CYP4A11]] or [[CYP4A22]]]
R_HMR_0942	[[[[CYP2B6*1 and CYP2A6*1]] or [[CYP2B6*2 and CYP2A6*1]]]]	[[[[CYP2B6 and CYP2A6]] or [[CYP2B6 and CYP2A6]]]]
R_HMR_0943	[[[[CYP2B6*1 and CYP2A6*1]] or [[CYP2B6*2 and CYP2A6*1]]]]	[[[[CYP2B6 and CYP2A6]] or [[CYP2B6 and CYP2A6]]]]
R_HMR_0944	[[[[CYP2B6*1 and CYP2A6*1]] or [[CYP2B6*2 and CYP2A6*1]]]]	[[[[CYP2B6 and CYP2A6]] or [[CYP2B6 and CYP2A6]]]]
R_HMR_0945	[[[EPHX2*1]]]	[[[EPHX2]]]
R_HMR_0946	[[[[CYP2B6*1 and CYP2A6*1]] or [[CYP2B6*2 and CYP2A6*1]]]]	[[[[CYP2B6 and CYP2A6]] or [[CYP2B6 and CYP2A6]]]]
R_HMR_0947	[[[[CYP2B6*1 and CYP2A6*1]] or [[CYP2B6*2 and CYP2A6*1]]]]	[[[[CYP2B6 and CYP2A6]] or [[CYP2B6 and CYP2A6]]]]
R_HMR_0948	[[[[CYP2B6*1 and CYP2A6*1]] or [[CYP2B6*2 and CYP2A6*1]]]]	[[[[CYP2B6 and CYP2A6]] or [[CYP2B6 and CYP2A6]]]]
R_HMR_0949	[[[EPHX2*1]]]	[[[EPHX2]]]
R_HMR_0950	[[[[CYP2B6*1 and CYP2A6*1]] or [[CYP2B6*2 and CYP2A6*1]]]]	[[[[CYP2B6 and CYP2A6]] or [[CYP2B6 and CYP2A6]]]]
R_HMR_0951	[[[[CYP2B6*1 and CYP2A6*1]] or [[CYP2B6*2 and CYP2A6*1]]]]	[[[[CYP2B6 and CYP2A6]] or [[CYP2B6 and CYP2A6]]]]
R_HMR_0953	[[[EPHX2*1]]]	[[[EPHX2]]]
R_HMR_0954	[[[[CYP2B6*1 and CYP2A6*1]] or [[CYP2B6*2 and CYP2A6*1]]]]	[[[[CYP2B6 and CYP2A6]] or [[CYP2B6 and CYP2A6]]]]
R_HMR_0955	[[[[CYP2B6*1 and CYP2A6*1]] or [[CYP2B6*2 and CYP2A6*1]]]]	[[[[CYP2B6 and CYP2A6]] or [[CYP2B6 and CYP2A6]]]]
R_HMR_0956	[[[[CYP2B6*1 and CYP2A6*1]] or [[CYP2B6*2 and CYP2A6*1]]]]	[[[[CYP2B6 and CYP2A6]] or [[CYP2B6 and CYP2A6]]]]
R_HMR_0957	[[[EPHX2*1]]]	[[[EPHX2]]]
R_HMR_0958	[[[[ALOX5*2]]]]	[[[[ALOX5]]]]
R_HMR_0959	[[[[ALOX5*2]]]]	[[[[ALOX5]]]]
R_HMR_0960	[[[[GPX1*4]] or [[GPX2*4]] or [[GPX3*4]]]]	[[[[GPX1]] or [[GPX2]] or [[GPX3]]]]
R_HMR_0961	[[[[ALOX12*1]]]]	[[[[ALOX12]]]]
R_HMR_0963	[[[[GPX1*4]] or [[GPX2*4]] or [[GPX3*4]]]]	[[[[GPX1]] or [[GPX2]] or [[GPX3]]]]
R_HMR_0964	[[[[ALOX12*1]]]]	[[[[ALOX12]]]]
R_HMR_0967	[[[[ALOX12*1]]]]	[[[[ALOX12]]]]
R_HMR_0969	[[[CYP4F2*1]] or [[CYP4F3*1]]]	[[[CYP4F2]] or [[CYP4F3]]]
R_HMR_0971	[[[[ALOX5*2]]]]	[[[[ALOX5]]]]
R_HMR_0973	[[[CBR1*1]] or [[CBR3*1]]]	[[[CBR1]] or [[CBR3]]]
R_HMR_0976	[[[[ALOX12*1]]]]	[[[[ALOX12]]]]
R_HMR_0979
R_HMR_0980	[[[CBR1*1]] or [[CBR3*1]]]	[[[CBR1]] or [[CBR3]]]
R_HMR_0981	[[[CYP4F2*1]] or [[CYP4F3*1]]]	[[[CYP4F2]] or [[CYP4F3]]]
R_HMR_0983	[[[ALOX15*1]] or [[ALOX15B*1]]]	[[[ALOX15]] or [[ALOX15B]]]
R_HMR_0985	[[[ALOX15*1]] or [[ALOX15B*1]]]	[[[ALOX15]] or [[ALOX15B]]]
R_HMR_0986	[[[ALOX15*1]] or [[ALOX15B*1]]]	[[[ALOX15]] or [[ALOX15B]]]
R_HMR_0987	[[[ALOX15*1]] or [[ALOX15B*1]]]	[[[ALOX15]] or [[ALOX15B]]]
R_HMR_0988	[[[[GPX1*4]] or [[GPX2*4]] or [[GPX3*4]]]]	[[[[GPX1]] or [[GPX2]] or [[GPX3]]]]
R_HMR_0989
R_HMR_0990
R_HMR_0991	[[[[CYP2B6*1 and CYP2A6*1]] or [[CYP2B6*2 and CYP2A6*1]]]]	[[[[CYP2B6 and CYP2A6]] or [[CYP2B6 and CYP2A6]]]]
R_HMR_0992	[[[[CYP2B6*1 and CYP2A6*1]] or [[CYP2B6*2 and CYP2A6*1]]]]	[[[[CYP2B6 and CYP2A6]] or [[CYP2B6 and CYP2A6]]]]
R_HMR_0993	[[[[CYP2B6*1 and CYP2A6*1]] or [[CYP2B6*2 and CYP2A6*1]]]]	[[[[CYP2B6 and CYP2A6]] or [[CYP2B6 and CYP2A6]]]]
R_HMR_0994	[[[[CYP2B6*1 and CYP2A6*1]] or [[CYP2B6*2 and CYP2A6*1]]]]	[[[[CYP2B6 and CYP2A6]] or [[CYP2B6 and CYP2A6]]]]
R_HMR_0995	[[[[PTGS2*1 and PTGS1*1]]]]	[[[[PTGS2 and PTGS1]]]]
R_HMR_0996	[[[[PTGS2*1 and PTGS1*1]]]]	[[[[PTGS2 and PTGS1]]]]
R_HMR_0997	[[[[PTGS2*1 and PTGS1*1]]]]	[[[[PTGS2 and PTGS1]]]]
R_HMR_0998	[[[[ALOX5*2]]]]	[[[[ALOX5]]]]
R_HMR_0999	[[[[ALOX5*2]]]]	[[[[ALOX5]]]]
R_HMR_1000	[[[[ALOX5*2]]]]	[[[[ALOX5]]]]
R_HMR_1002	[[[EPHX2*1]]]	[[[EPHX2]]]
R_HMR_1003	[[[EPHX2*1]]]	[[[EPHX2]]]
R_HMR_1004	[[[EPHX2*1]]]	[[[EPHX2]]]
R_HMR_1006	[[[EPHX2*1]]]	[[[EPHX2]]]
R_HMR_1007	[[[EPHX2*1]]]	[[[EPHX2]]]
R_HMR_1008	[[[EPHX2*1]]]	[[[EPHX2]]]
R_HMR_1010	[[[[ALOX12*1]]]]	[[[[ALOX12]]]]
R_HMR_1011	[[[[ALOX12*1]]]]	[[[[ALOX12]]]]
R_HMR_1013	[[[[ALOX5*2]]]]	[[[[ALOX5]]]]
R_HMR_1014	[[[[ALOX5*2]]]]	[[[[ALOX5]]]]
R_HMR_1015	[[[[ALOX5*2]]]]	[[[[ALOX5]]]]
R_HMR_1016	[[[[ALOX5*2]]]]	[[[[ALOX5]]]]
R_HMR_1017	[[[[ALOX5*2]]]]	[[[[ALOX5]]]]
R_HMR_1018	[[[[ALOX5*2]]]]	[[[[ALOX5]]]]
R_HMR_1020	[[[EPHX2*1]]]	[[[EPHX2]]]
R_HMR_1021	[[[EPHX2*1]]]	[[[EPHX2]]]
R_HMR_1022	[[[EPHX2*1]]]	[[[EPHX2]]]
R_HMR_1023	[[[EPHX2*1]]]	[[[EPHX2]]]
R_HMR_1025	[[[EPHX2*1]]]	[[[EPHX2]]]
R_HMR_1026	[[[EPHX2*1]]]	[[[EPHX2]]]
R_HMR_1027	[[[EPHX2*1]]]	[[[EPHX2]]]
R_HMR_1028	[[[EPHX2*1]]]	[[[EPHX2]]]
R_HMR_1029	[[[[ALOX12*1]]]]	[[[[ALOX12]]]]
R_HMR_1030	[[[[ALOX12*1]]]]	[[[[ALOX12]]]]
R_HMR_1033	[[[[ALOX12*1]]]]	[[[[ALOX12]]]]
R_HMR_1034	[[[[ALOX12*1]]]]	[[[[ALOX12]]]]
R_HMR_1037	[[[[ALOX12*1]]]]	[[[[ALOX12]]]]
R_HMR_1039	[[[[ALOX12*1]]]]	[[[[ALOX12]]]]
R_HMR_1040
R_HMR_1041
R_HMR_1042
R_HMR_1043	[[[[GPX1*4]] or [[GPX2*4]] or [[GPX3*4]]]]	[[[[GPX1]] or [[GPX2]] or [[GPX3]]]]
R_HMR_1045	[[[[GPX1*4]] or [[GPX2*4]] or [[GPX3*4]]]]	[[[[GPX1]] or [[GPX2]] or [[GPX3]]]]
R_HMR_1048	[[[[GPX1*4]] or [[GPX2*4]] or [[GPX3*4]]]]	[[[[GPX1]] or [[GPX2]] or [[GPX3]]]]
R_HMR_1049	[[[[GPX1*4]] or [[GPX2*4]] or [[GPX3*4]]]]	[[[[GPX1]] or [[GPX2]] or [[GPX3]]]]
R_HMR_1050	[[[[GSTA1*1 and GSTA2*1]] or [[GSTA1*2]] or [[GSTA2*2]] or [[GSTZ1*2]]]]	[[[[GSTA1 and GSTA2]] or [[GSTA1]] or [[GSTA2]] or [[GSTZ1]]]]
R_HMR_1053	[[[[GSTA1*1 and GSTA2*1]] or [[GSTA1*2]] or [[GSTA2*2]] or [[GSTZ1*2]]]]	[[[[GSTA1 and GSTA2]] or [[GSTA1]] or [[GSTA2]] or [[GSTZ1]]]]
R_HMR_1054	[[[[GSTA1*1 and GSTA2*1]] or [[GSTA1*2]] or [[GSTA2*2]] or [[GSTZ1*2]]]]	[[[[GSTA1 and GSTA2]] or [[GSTA1]] or [[GSTA2]] or [[GSTZ1]]]]
R_HMR_1055	[[[EPHX2*1]]]	[[[EPHX2]]]
R_HMR_1057	[[[EPHX2*1]]]	[[[EPHX2]]]
R_HMR_1058	[[[EPHX2*1]]]	[[[EPHX2]]]
R_HMR_1059	[[[CYP4F2*1]] or [[CYP4F3*1]]]	[[[CYP4F2]] or [[CYP4F3]]]
R_HMR_1061	[[[CYP4F2*1]] or [[CYP4F3*1]]]	[[[CYP4F2]] or [[CYP4F3]]]
R_HMR_1062	[[[[ALOX12*1]]]]	[[[[ALOX12]]]]
R_HMR_1063	[[[[ALOX12*1]]]]	[[[[ALOX12]]]]
R_HMR_1064	[[[[ALOX12*1]]]]	[[[[ALOX12]]]]
R_HMR_1065
R_HMR_1066
R_HMR_1067
R_HMR_1068
R_HMR_1069
R_HMR_1070
R_HMR_1071	[[[CYP4F2*1]] or [[CYP4F3*1]]]	[[[CYP4F2]] or [[CYP4F3]]]
R_HMR_1072	[[[CYP4F2*1]] or [[CYP4F3*1]]]	[[[CYP4F2]] or [[CYP4F3]]]
R_HMR_1073	[[[[ALOX12*1]]]]	[[[[ALOX12]]]]
R_HMR_1074
R_HMR_1075	[[[[ALOX5*2]]]]	[[[[ALOX5]]]]
R_HMR_1077	[[[[ALOX5*2]]]]	[[[[ALOX5]]]]
R_HMR_1079	[[[[FAAH*1]]]]	[[[[FAAH]]]]
R_HMR_3015	[[[PPT1*1]] or [[PPT2*1]]]	[[[PPT1]] or [[PPT2]]]
R_HMR_1080	[[[RNPEP*1]]]	[[[RNPEP]]]
R_HMR_1081	[[[[LTC4S*2]]]]	[[[[LTC4S]]]]
R_HMR_1084	[[[[[GGT5]*1 and [GGT5]*1]*1]]]	[[[[[GGT5] and [GGT5]]]]]
R_HMR_1085	[[[[DPEP1*2]] or [[DPEP2*2]]]]	[[[[DPEP1]] or [[DPEP2]]]]
R_HMR_1087
R_HMR_1088
R_HMR_1091
R_HMR_1092
R_HMR_1093	[[[[ALOX5*2]]]]	[[[[ALOX5]]]]
R_HMR_1096	[[[[ALOX5*2]]]]	[[[[ALOX5]]]]
R_HMR_1097	[[[HPGD*1]]]	[[[HPGD]]]
R_HMR_1098
R_HMR_1099	[[[HPGD*1]]]	[[[HPGD]]]
R_HMR_1100	[[[CBR1*1]] or [[CBR3*1]]]	[[[CBR1]] or [[CBR3]]]
R_HMR_1101	[[[CBR1*1]] or [[CBR3*1]]]	[[[CBR1]] or [[CBR3]]]
R_HMR_1102	[[[CBR1*1]] or [[CBR3*1]]]	[[[CBR1]] or [[CBR3]]]
R_HMR_1103	[[[CBR1*1]] or [[CBR3*1]]]	[[[CBR1]] or [[CBR3]]]
R_HMR_1105	[[[CBR1*1]] or [[CBR3*1]]]	[[[CBR1]] or [[CBR3]]]
R_HMR_1106	[[[CBR1*1]] or [[CBR3*1]]]	[[[CBR1]] or [[CBR3]]]
R_HMR_1107	[[[CYP4F2*1]] or [[CYP4F3*1]]]	[[[CYP4F2]] or [[CYP4F3]]]
R_HMR_1108	[[[CYP4F2*1]] or [[CYP4F3*1]]]	[[[CYP4F2]] or [[CYP4F3]]]
R_HMR_1109	[[[CYP4F2*1]] or [[CYP4F3*1]]]	[[[CYP4F2]] or [[CYP4F3]]]
R_HMR_1110	[[[CYP4F2*1]] or [[CYP4F3*1]]]	[[[CYP4F2]] or [[CYP4F3]]]
R_HMR_1111	[[[CYP4F2*1]] or [[CYP4F3*1]]]	[[[CYP4F2]] or [[CYP4F3]]]
R_HMR_1112	[[[CYP4F2*1]] or [[CYP4F3*1]]]	[[[CYP4F2]] or [[CYP4F3]]]
R_HMR_1113
[truncated: 6,173 more rows]
