# Supplementary material for: Stoichiometric gene-to-reaction associations enhance model-driven analysis performance: Metabolic response to chronic exposure to Aldrin in prostate cancer
Source: BMC Genomics. 2019 Aug 15;20:652. doi: 10.1186/s12864-019-5979-4 (PMC6694502; doi:10.1186/s12864-019-5979-4)
Supplement: Supplementary file 5 — Gene-to-reaction building algorithm: Algorithm to build GPR and S-GPR (written in Python). (ZIP 2623 kb) [file 12864_2019_5979_MOESM5_ESM.zip]

Archive with 8 entries (8 files):
- 00_DB_SUM
- HMRdatabase2_00.xml
- HMR_GPR.xml
- HMR_S-GPR.xml
- Read.txt
- Recon2_List_Of_EC_vs_GPR_2
- SGPR_Build.py
- Summary_Rxns_GPR_SGPR.csv
