# Supplementary material for: Stoichiometric gene-to-reaction associations enhance model-driven analysis performance: Metabolic response to chronic exposure to Aldrin in prostate cancer
Source: BMC Genomics. 2019 Aug 15;20:652. doi: 10.1186/s12864-019-5979-4 (PMC6694502; doi:10.1186/s12864-019-5979-4)
Supplement: Supplementary file 5 — Gene-to-reaction building algorithm: Algorithm to build GPR and S-GPR (written in Python). (ZIP 2623 kb) [file 12864_2019_5979_MOESM5_ESM.zip › 00_DB_SUM]

1433B_HUMAN			ENSG00000166913	7529	14-3-3 protein beta/alpha Protein 1054 Protein kinase C inhibitor protein 1 14-3-3 protein beta/alpha, N-terminally processed
1433E_HUMAN			ENSG00000108953	7531	14-3-3 protein epsilon
1433E_HUMAN			ENSG00000274474	7531	14-3-3 protein epsilon
1433F_HUMAN			ENSG00000128245	7533	14-3-3 protein eta Protein AS1
1433G_HUMAN			ENSG00000170027	7532	14-3-3 protein gamma Protein kinase C inhibitor protein 1 14-3-3 protein gamma, N-terminally processed
1433S_HUMAN			ENSG00000175793	2810	14-3-3 protein sigma Epithelial cell marker protein 1 Stratifin
1433T_HUMAN			ENSG00000134308	10971	14-3-3 protein theta 14-3-3 protein T-cell 14-3-3 protein tau Protein HS1
1433Z_HUMAN			ENSG00000164924	7534	14-3-3 protein zeta/delta Protein kinase C inhibitor protein 1
1A01_HUMAN			ENSG00000224320	3105	HLA class I histocompatibility antigen, A-1 alpha chain MHC class I antigen A*1
1A01_HUMAN			ENSG00000229215	3105	HLA class I histocompatibility antigen, A-1 alpha chain MHC class I antigen A*1
1A02_HUMAN			ENSG00000227715		HLA class I histocompatibility antigen, A-2 alpha chain MHC class I antigen A*2
1A02_HUMAN			ENSG00000235657		HLA class I histocompatibility antigen, A-2 alpha chain MHC class I antigen A*2
1A03_HUMAN			ENSG00000206503	3105	HLA class I histocompatibility antigen, A-3 alpha chain MHC class I antigen A*3
1A11_HUMAN			ENSG00000206503		HLA class I histocompatibility antigen, A-11 alpha chain MHC class I antigen A*11
1A1L1_HUMAN			ENSG00000110455	84680	1-aminocyclopropane-1-carboxylate synthase-like protein 1
1A1L2_HUMAN			ENSG00000205126	390110	Probable inactive 1-aminocyclopropane-1-carboxylate synthase-like protein 2
1A23_HUMAN			ENSG00000223980		HLA class I histocompatibility antigen, A-23 alpha chain HLA class I histocompatibility antigen, A-9 alpha chain MHC class I antigen A*23
1A24_HUMAN			ENSG00000224320		HLA class I histocompatibility antigen, A-24 alpha chain Aw-24 HLA class I histocompatibility antigen, A-9 alpha chain MHC class I antigen A*24
1A24_HUMAN			ENSG00000229215		HLA class I histocompatibility antigen, A-24 alpha chain Aw-24 HLA class I histocompatibility antigen, A-9 alpha chain MHC class I antigen A*24
1A25_HUMAN			ENSG00000206505		HLA class I histocompatibility antigen, A-25 alpha chain HLA class I histocompatibility antigen, A-10 alpha chain MHC class I antigen A*25
1A26_HUMAN			ENSG00000206505		HLA class I histocompatibility antigen, A-26 alpha chain MHC class I antigen A*26
1A29_HUMAN			ENSG00000231834		HLA class I histocompatibility antigen, A-29 alpha chain Aw-19 MHC class I antigen A*29
1A30_HUMAN			ENSG00000206503		HLA class I histocompatibility antigen, A-30 alpha chain MHC class I antigen A*30
1A31_HUMAN			ENSG00000231834		HLA class I histocompatibility antigen, A-31 alpha chain MHC class I antigen A*31
1A32_HUMAN			ENSG00000223980		HLA class I histocompatibility antigen, A-32 alpha chain MHC class I antigen A*32
1A33_HUMAN			ENSG00000231834		HLA class I histocompatibility antigen, A-33 alpha chain Aw-19 Aw-33 MHC class I antigen A*33
1A34_HUMAN			ENSG00000206505		HLA class I histocompatibility antigen, A-34 alpha chain Aw-34 HLA class I histocompatibility antigen, A-10 alpha chain MHC class I antigen A*34
1A36_HUMAN			ENSG00000224320		HLA class I histocompatibility antigen, A-36 alpha chain Aw-36 MHC class I antigen A*36
1A36_HUMAN			ENSG00000229215		HLA class I histocompatibility antigen, A-36 alpha chain Aw-36 MHC class I antigen A*36
1A43_HUMAN			ENSG00000206505		HLA class I histocompatibility antigen, A-43 alpha chain Aw-43 MHC class I antigen A*43
1A66_HUMAN			ENSG00000206505		HLA class I histocompatibility antigen, A-66 alpha chain Aw-66 HLA class I histocompatibility antigen, A-10 alpha chain MHC class I antigen A*66
1A68_HUMAN			ENSG00000235657		HLA class I histocompatibility antigen, A-68 alpha chain Aw-68 HLA class I histocompatibility antigen, A-28 alpha chain MHC class I antigen A*68
1A69_HUMAN			ENSG00000235657		HLA class I histocompatibility antigen, A-69 alpha chain Aw-69 HLA class I histocompatibility antigen, A-28 alpha chain MHC class I antigen A*69
1A74_HUMAN			ENSG00000223980		HLA class I histocompatibility antigen, A-74 alpha chain Aw-19 Aw-74 MHC class I antigen A*74
1A80_HUMAN			ENSG00000224320		HLA class I histocompatibility antigen, A-80 alpha chain Aw-80 HLA class I histocompatibility antigen, A-1 alpha chain MHC class I antigen A*80
1A80_HUMAN			ENSG00000229215		HLA class I histocompatibility antigen, A-80 alpha chain Aw-80 HLA class I histocompatibility antigen, A-1 alpha chain MHC class I antigen A*80
1B07_HUMAN			ENSG00000234745	3106	HLA class I histocompatibility antigen, B-7 alpha chain MHC class I antigen B*7
1B08_HUMAN			ENSG00000223532	3106	HLA class I histocompatibility antigen, B-8 alpha chain MHC class I antigen B*8
1B13_HUMAN			ENSG00000224608		HLA class I histocompatibility antigen, B-13 alpha chain MHC class I antigen B*13
1B14_HUMAN			ENSG00000223532		HLA class I histocompatibility antigen, B-14 alpha chain MHC class I antigen B*14
1B15_HUMAN			ENSG00000232126		HLA class I histocompatibility antigen, B-15 alpha chain MHC class I antigen B*15
1B18_HUMAN			ENSG00000206450		HLA class I histocompatibility antigen, B-18 alpha chain MHC class I antigen B*18
1B27_HUMAN			ENSG00000224608		HLA class I histocompatibility antigen, B-27 alpha chain MHC class I antigen B*27
1B35_HUMAN			ENSG00000206450		HLA class I histocompatibility antigen, B-35 alpha chain MHC class I antigen B*35
1B37_HUMAN			ENSG00000206450		HLA class I histocompatibility antigen, B-37 alpha chain MHC class I antigen B*37
1B38_HUMAN			ENSG00000223532		HLA class I histocompatibility antigen, B-38 alpha chain Bw-4 MHC class I antigen B*38
1B39_HUMAN			ENSG00000223532		HLA class I histocompatibility antigen, B-39 alpha chain MHC class I antigen B*39
1B40_HUMAN			ENSG00000206450		HLA class I histocompatibility antigen, B-40 alpha chain Bw-60 MHC class I antigen B*40
1B41_HUMAN			ENSG00000223532		HLA class I histocompatibility antigen, B-41 alpha chain Bw-41 MHC class I antigen B*41
1B42_HUMAN			ENSG00000234745		HLA class I histocompatibility antigen, B-42 alpha chain MHC class I antigen B*42
1B44_HUMAN			ENSG00000228964		HLA class I histocompatibility antigen, B-44 alpha chain Bw-44 MHC class I antigen B*44
1B45_HUMAN			ENSG00000232126		HLA class I histocompatibility antigen, B-45 alpha chain Bw-45 MHC class I antigen B*45
1B46_HUMAN			ENSG00000232126		HLA class I histocompatibility antigen, B-46 alpha chain Bw-46 MHC class I antigen B*46
1B47_HUMAN			ENSG00000224608		HLA class I histocompatibility antigen, B-47 alpha chain Bw-47 MHC class I antigen B*47
1B48_HUMAN			ENSG00000234745		HLA class I histocompatibility antigen, B-48 alpha chain Bw-48 MHC class I antigen B*48
1B49_HUMAN			ENSG00000224608		HLA class I histocompatibility antigen, B-49 alpha chain HLA class I histocompatibility antigen, B-21 alpha chain MHC class I antigen B*49
1B50_HUMAN			ENSG00000232126		HLA class I histocompatibility antigen, B-50 alpha chain Bw-50 HLA class I histocompatibility antigen, B-21 alpha chain MHC class I antigen B*50
1B51_HUMAN			ENSG00000206450		HLA class I histocompatibility antigen, B-51 alpha chain MHC class I antigen B*51
1B52_HUMAN			ENSG00000232126		HLA class I histocompatibility antigen, B-52 alpha chain Bw-52 HLA class I histocompatibility antigen, B-5 alpha chain MHC class I antigen B*52
1B53_HUMAN			ENSG00000206450		HLA class I histocompatibility antigen, B-53 alpha chain Bw-53 MHC class I antigen B*53
1B54_HUMAN			ENSG00000206450		HLA class I histocompatibility antigen, B-54 alpha chain Bw-22 Bw-54 MHC class I antigen B*54
1B55_HUMAN			ENSG00000206450		HLA class I histocompatibility antigen, B-55 alpha chain Bw-55 HLA class I histocompatibility antigen, B-12 alpha chain MHC class I antigen B*55
1B56_HUMAN			ENSG00000206450		HLA class I histocompatibility antigen, B-56 alpha chain Bw-22 Bw-56 MHC class I antigen B*56
1B57_HUMAN			ENSG00000224608		HLA class I histocompatibility antigen, B-57 alpha chain Bw-57 MHC class I antigen B*57
1B58_HUMAN			ENSG00000224608		HLA class I histocompatibility antigen, B-58 alpha chain Bw-58 MHC class I antigen B*58
1B59_HUMAN			ENSG00000206450		HLA class I histocompatibility antigen, B-59 alpha chain MHC class I antigen B*59
1B67_HUMAN			ENSG00000234745		HLA class I histocompatibility antigen, B-67 alpha chain MHC class I antigen B*67
1B73_HUMAN			ENSG00000234745		HLA class I histocompatibility antigen, B-73 alpha chain MHC class I antigen B*73
1B78_HUMAN			ENSG00000206450		HLA class I histocompatibility antigen, B-78 alpha chain MHC class I antigen B*78
1B81_HUMAN			ENSG00000234745		HLA class I histocompatibility antigen, B-81 alpha chain B'DT MHC class I antigen B*81
1B82_HUMAN			ENSG00000206450		HLA class I histocompatibility antigen, B-82 alpha chain MHC class I antigen B*82
1C01_HUMAN			ENSG00000237022		HLA class I histocompatibility antigen, Cw-1 alpha chain MHC class I antigen Cw*1
1C02_HUMAN			ENSG00000228299		HLA class I histocompatibility antigen, Cw-2 alpha chain MHC class I antigen Cw*2
1C03_HUMAN			ENSG00000225691		HLA class I histocompatibility antigen, Cw-3 alpha chain MHC class I antigen Cw*3
1C04_HUMAN			ENSG00000206435		HLA class I histocompatibility antigen, Cw-4 alpha chain MHC class I antigen Cw*4
1C04_HUMAN			ENSG00000206452		HLA class I histocompatibility antigen, Cw-4 alpha chain MHC class I antigen Cw*4
1C05_HUMAN			ENSG00000206435		HLA class I histocompatibility antigen, Cw-5 alpha chain MHC class I antigen Cw*5
1C05_HUMAN			ENSG00000206452		HLA class I histocompatibility antigen, Cw-5 alpha chain MHC class I antigen Cw*5
1C06_HUMAN			ENSG00000228299		HLA class I histocompatibility antigen, Cw-6 alpha chain MHC class I antigen Cw*6
1C07_HUMAN			ENSG00000204525	3107	HLA class I histocompatibility antigen, Cw-7 alpha chain MHC class I antigen Cw*7
1C08_HUMAN			ENSG00000206435		HLA class I histocompatibility antigen, Cw-8 alpha chain MHC class I antigen Cw*8
1C08_HUMAN			ENSG00000206452		HLA class I histocompatibility antigen, Cw-8 alpha chain MHC class I antigen Cw*8
1C12_HUMAN			ENSG00000228299		HLA class I histocompatibility antigen, Cw-12 alpha chain MHC class I antigen Cw*12
1C14_HUMAN			ENSG00000237022		HLA class I histocompatibility antigen, Cw-14 alpha chain MHC class I antigen Cw*14
1C15_HUMAN			ENSG00000206435		HLA class I histocompatibility antigen, Cw-15 alpha chain MHC class I antigen Cw*15
1C15_HUMAN			ENSG00000206452		HLA class I histocompatibility antigen, Cw-15 alpha chain MHC class I antigen Cw*15
1C16_HUMAN			ENSG00000237022		HLA class I histocompatibility antigen, Cw-16 alpha chain MHC class I antigen Cw*16
1C17_HUMAN			ENSG00000206435		HLA class I histocompatibility antigen, Cw-17 alpha chain MHC class I antigen Cw*17
1C17_HUMAN			ENSG00000206452		HLA class I histocompatibility antigen, Cw-17 alpha chain MHC class I antigen Cw*17
1C18_HUMAN			ENSG00000228299		HLA class I histocompatibility antigen, Cw-18 alpha chain MHC class I antigen Cw*18
2A5A_HUMAN			ENSG00000066027	5525	Serine/threonine-protein phosphatase 2A 56 kDa regulatory subunit alpha isoform PP2A B subunit isoform B'-alpha PP2A B subunit isoform B56-alpha PP2A B subunit isoform PR61-alpha PP2A B subunit isoform R5-alpha
2A5B_HUMAN			ENSG00000068971	5526	Serine/threonine-protein phosphatase 2A 56 kDa regulatory subunit beta isoform PP2A B subunit isoform B'-beta PP2A B subunit isoform B56-beta PP2A B subunit isoform PR61-beta PP2A B subunit isoform R5-beta
2A5D_HUMAN			ENSG00000112640	5528	Serine/threonine-protein phosphatase 2A 56 kDa regulatory subunit delta isoform PP2A B subunit isoform B'-delta PP2A B subunit isoform B56-delta PP2A B subunit isoform PR61-delta PP2A B subunit isoform R5-delta
2A5E_HUMAN			ENSG00000154001	5529	Serine/threonine-protein phosphatase 2A 56 kDa regulatory subunit epsilon isoform PP2A B subunit isoform B'-epsilon PP2A B subunit isoform B56-epsilon PP2A B subunit isoform PR61-epsilon PP2A B subunit isoform R5-epsilon
2A5G_HUMAN			ENSG00000078304	5527	Serine/threonine-protein phosphatase 2A 56 kDa regulatory subunit gamma isoform PP2A B subunit isoform B'-gamma PP2A B subunit isoform B56-gamma PP2A B subunit isoform PR61-gamma PP2A B subunit isoform R5-gamma Renal carcinoma antigen NY-REN-29
2AAA_HUMAN				5518	Serine/threonine-protein phosphatase 2A 65 kDa regulatory subunit A alpha isoform Medium tumor antigen-associated 61 kDa protein PP2A subunit A isoform PR65-alpha PP2A subunit A isoform R1-alpha
2AAA_HUMAN			ENSG00000105568	5518	Serine/threonine-protein phosphatase 2A 65 kDa regulatory subunit A alpha isoform Medium tumor antigen-associated 61 kDa protein PP2A subunit A isoform PR65-alpha PP2A subunit A isoform R1-alpha
2AAB_HUMAN			ENSG00000137713	5519	Serine/threonine-protein phosphatase 2A 65 kDa regulatory subunit A beta isoform PP2A subunit A isoform PR65-beta PP2A subunit A isoform R1-beta
2ABA_HUMAN			ENSG00000221914	5520	Serine/threonine-protein phosphatase 2A 55 kDa regulatory subunit B alpha isoform PP2A subunit B isoform B55-alpha PP2A subunit B isoform PR55-alpha PP2A subunit B isoform R2-alpha PP2A subunit B isoform alpha
2ABB_HUMAN			ENSG00000156475	5521	Serine/threonine-protein phosphatase 2A 55 kDa regulatory subunit B beta isoform PP2A subunit B isoform B55-beta PP2A subunit B isoform PR55-beta PP2A subunit B isoform R2-beta PP2A subunit B isoform beta
2ABD_HUMAN			ENSG00000175470	55844	Serine/threonine-protein phosphatase 2A 55 kDa regulatory subunit B delta isoform PP2A subunit B isoform B55-delta PP2A subunit B isoform PR55-delta PP2A subunit B isoform R2-delta PP2A subunit B isoform delta
2ABG_HUMAN			ENSG00000074211	5522	Serine/threonine-protein phosphatase 2A 55 kDa regulatory subunit B gamma isoform IMYPNO1 PP2A subunit B isoform B55-gamma PP2A subunit B isoform PR55-gamma PP2A subunit B isoform R2-gamma PP2A subunit B isoform gamma
2B11_HUMAN			ENSG00000196126		HLA class II histocompatibility antigen, DRB1-1 beta chain MHC class II antigen DRB1*1
2B13_HUMAN			ENSG00000206240	3123	HLA class II histocompatibility antigen, DRB1-3 chain Clone P2-beta-3 MHC class II antigen DRB1*3
2B13_HUMAN			ENSG00000206306	3123	HLA class II histocompatibility antigen, DRB1-3 chain Clone P2-beta-3 MHC class II antigen DRB1*3
2B14_HUMAN			ENSG00000228080		HLA class II histocompatibility antigen, DRB1-4 beta chain MHC class II antigen DRB1*4
2B17_HUMAN			ENSG00000229074	105369230	HLA class II histocompatibility antigen, DRB1-7 beta chain MHC class II antigen DRB1*7
2B17_HUMAN			ENSG00000236884	105369230	HLA class II histocompatibility antigen, DRB1-7 beta chain MHC class II antigen DRB1*7
2B18_HUMAN			ENSG00000206240		HLA class II histocompatibility antigen, DRB1-8 beta chain MHC class II antigen DRB1*8
2B18_HUMAN			ENSG00000206306		HLA class II histocompatibility antigen, DRB1-8 beta chain MHC class II antigen DRB1*8
2B19_HUMAN			ENSG00000229074		HLA class II histocompatibility antigen, DRB1-9 beta chain MHC class II antigen DRB1*9
2B19_HUMAN			ENSG00000236884		HLA class II histocompatibility antigen, DRB1-9 beta chain MHC class II antigen DRB1*9
2B1A_HUMAN			ENSG00000228080		HLA class II histocompatibility antigen, DRB1-10 beta chain DRw10 MHC class II antigen DRB1*10
2B1B_HUMAN			ENSG00000206240		HLA class II histocompatibility antigen, DRB1-11 beta chain DR-5 DRw11 MHC class II antigen DRB1*11
2B1B_HUMAN			ENSG00000206306		HLA class II histocompatibility antigen, DRB1-11 beta chain DR-5 DRw11 MHC class II antigen DRB1*11
2B1C_HUMAN			ENSG00000206240		HLA class II histocompatibility antigen, DRB1-12 beta chain MHC class II antigen DRB1*12
2B1C_HUMAN			ENSG00000206306		HLA class II histocompatibility antigen, DRB1-12 beta chain MHC class II antigen DRB1*12
2B1C_HUMAN			ENSG00000228080		HLA class II histocompatibility antigen, DRB1-12 beta chain MHC class II antigen DRB1*12
2B1D_HUMAN			ENSG00000206240		HLA class II histocompatibility antigen, DRB1-13 beta chain MHC class II antigen DRB1*13
2B1D_HUMAN			ENSG00000206306		HLA class II histocompatibility antigen, DRB1-13 beta chain MHC class II antigen DRB1*13
2B1E_HUMAN			ENSG00000196126		HLA class II histocompatibility antigen, DRB1-14 beta chain MHC class II antigen DRB1*14
2B1E_HUMAN			ENSG00000206240		HLA class II histocompatibility antigen, DRB1-14 beta chain MHC class II antigen DRB1*14
2B1E_HUMAN			ENSG00000206306		HLA class II histocompatibility antigen, DRB1-14 beta chain MHC class II antigen DRB1*14
2B1E_HUMAN			ENSG00000228080		HLA class II histocompatibility antigen, DRB1-14 beta chain MHC class II antigen DRB1*14
2B1F_HUMAN			ENSG00000196126	3123	HLA class II histocompatibility antigen, DRB1-15 beta chain DW2.2/DR2.2 MHC class II antigen DRB1*15
2B1G_HUMAN			ENSG00000196126	3123	HLA class II histocompatibility antigen, DRB1-16 beta chain MHC class II antigen DRB1*16
3BHS1_HUMAN	1.1.1.145		ENSG00000203857	3283	3 beta-hydroxysteroid dehydrogenase/Delta 5-->4-isomerase type 1 3 beta-hydroxysteroid dehydrogenase/Delta 5-->4-isomerase type I Trophoblast antigen FDO161G 3-beta-hydroxy-Delta(5)-steroid dehydrogenase 3-beta-hydroxy-5-ene steroid dehydrogenase Progesterone reductase Steroid Delta-isomerase Delta-5-3-ketosteroid isomerase
3BHS1_HUMAN	5.3.3.1		ENSG00000203857	3283	3 beta-hydroxysteroid dehydrogenase/Delta 5-->4-isomerase type 1 3 beta-hydroxysteroid dehydrogenase/Delta 5-->4-isomerase type I Trophoblast antigen FDO161G 3-beta-hydroxy-Delta(5)-steroid dehydrogenase 3-beta-hydroxy-5-ene steroid dehydrogenase Progesterone reductase Steroid Delta-isomerase Delta-5-3-ketosteroid isomerase
3BHS2_HUMAN	1.1.1.145		ENSG00000203859	3284	3 beta-hydroxysteroid dehydrogenase/Delta 5-->4-isomerase type 2 3 beta-hydroxysteroid dehydrogenase/Delta 5-->4-isomerase type II 3-beta-HSD adrenal and gonadal type 3-beta-hydroxy-Delta(5)-steroid dehydrogenase 3-beta-hydroxy-5-ene steroid dehydrogenase Progesterone reductase Steroid Delta-isomerase Delta-5-3-ketosteroid isomerase
3BHS2_HUMAN	5.3.3.1		ENSG00000203859	3284	3 beta-hydroxysteroid dehydrogenase/Delta 5-->4-isomerase type 2 3 beta-hydroxysteroid dehydrogenase/Delta 5-->4-isomerase type II 3-beta-HSD adrenal and gonadal type 3-beta-hydroxy-Delta(5)-steroid dehydrogenase 3-beta-hydroxy-5-ene steroid dehydrogenase Progesterone reductase Steroid Delta-isomerase Delta-5-3-ketosteroid isomerase
3BHS7_HUMAN	1.1.1.-		ENSG00000099377	80270	3 beta-hydroxysteroid dehydrogenase type 7 3 beta-hydroxysteroid dehydrogenase type VII 3-beta-hydroxy-Delta(5)-C27 steroid oxidoreductase Cholest-5-ene-3-beta,7-alpha-diol 3-beta-dehydrogenase
3BHS7_HUMAN	1.1.1.181		ENSG00000099377	80270	3 beta-hydroxysteroid dehydrogenase type 7 3 beta-hydroxysteroid dehydrogenase type VII 3-beta-hydroxy-Delta(5)-C27 steroid oxidoreductase Cholest-5-ene-3-beta,7-alpha-diol 3-beta-dehydrogenase
3BP1_HUMAN			ENSG00000100092	23616	SH3 domain-binding protein 1
3BP2_HUMAN			ENSG00000087266	6452	SH3 domain-binding protein 2
3BP5L_HUMAN			ENSG00000175137	80851	SH3 domain-binding protein 5-like
3BP5_HUMAN			ENSG00000131370	9467	SH3 domain-binding protein 5 SH3 domain-binding protein that preferentially associates with BTK
3HAO_HUMAN	1.13.11.6		ENSG00000162882	23498	3-hydroxyanthranilate 3,4-dioxygenase 3-hydroxyanthranilate oxygenase 3-hydroxyanthranilic acid dioxygenase
3HIDH_HUMAN	1.1.1.31		ENSG00000106049	11112	3-hydroxyisobutyrate dehydrogenase, mitochondrial
3MG_HUMAN	3.2.2.21		ENSG00000103152	4350	DNA-3-methyladenine glycosylase 3-alkyladenine DNA glycosylase 3-methyladenine DNA glycosidase ADPG N-methylpurine-DNA glycosylase
41_HUMAN		8.A.25.1.2	ENSG00000159023	2035	Protein 4.1 4.1R Band 4.1 EPB4.1
4EBP1_HUMAN			ENSG00000187840	1978	Eukaryotic translation initiation factor 4E-binding protein 1 Phosphorylated heat- and acid-stable protein regulated by insulin 1
4EBP2_HUMAN			ENSG00000148730	1979	Eukaryotic translation initiation factor 4E-binding protein 2
4EBP3_HUMAN			ENSG00000243056	8637	Eukaryotic translation initiation factor 4E-binding protein 3
4ET_HUMAN			ENSG00000184708	56478	Eukaryotic translation initiation factor 4E transporter Eukaryotic translation initiation factor 4E nuclear import factor 1
4F2_HUMAN		8.A.9.2.2		6520	4F2 cell-surface antigen heavy chain 4F2 heavy chain antigen Lymphocyte activation antigen 4F2 large subunit Solute carrier family 3 member 2
4F2_HUMAN		8.A.9.2.2	ENSG00000168003	6520	4F2 cell-surface antigen heavy chain 4F2 heavy chain antigen Lymphocyte activation antigen 4F2 large subunit Solute carrier family 3 member 2
5HT1A_HUMAN			ENSG00000178394	3350	5-hydroxytryptamine receptor 1A G-21 Serotonin receptor 1A
5HT1B_HUMAN		9.A.14.3.6	ENSG00000135312	3351	5-hydroxytryptamine receptor 1B S12 Serotonin 1D beta receptor Serotonin receptor 1B
5HT1D_HUMAN			ENSG00000179546	3352	5-hydroxytryptamine receptor 1D Serotonin 1D alpha receptor Serotonin receptor 1D
5HT1E_HUMAN			ENSG00000168830	3354	5-hydroxytryptamine receptor 1E S31 Serotonin receptor 1E
5HT1F_HUMAN			ENSG00000179097	3355	5-hydroxytryptamine receptor 1F Serotonin receptor 1F
5HT2A_HUMAN			ENSG00000102468	3356	5-hydroxytryptamine receptor 2A Serotonin receptor 2A
5HT2B_HUMAN		9.A.14.3.7	ENSG00000135914	3357	5-hydroxytryptamine receptor 2B Serotonin receptor 2B
5HT2C_HUMAN			ENSG00000147246	3358	5-hydroxytryptamine receptor 2C 5-hydroxytryptamine receptor 1C Serotonin receptor 2C
5HT3A_HUMAN		1.A.9.2.1	ENSG00000166736	3359	5-hydroxytryptamine receptor 3A 5-hydroxytryptamine receptor 3 Serotonin receptor 3A Serotonin-gated ion channel receptor
5HT3B_HUMAN			ENSG00000149305	9177	5-hydroxytryptamine receptor 3B Serotonin receptor 3B
5HT3C_HUMAN			ENSG00000178084	170572	5-hydroxytryptamine receptor 3C Serotonin receptor 3C
5HT3D_HUMAN		1.A.9.2.3	ENSG00000186090	200909	5-hydroxytryptamine receptor 3D Serotonin receptor 3D
5HT3E_HUMAN			ENSG00000186038	285242	5-hydroxytryptamine receptor 3E Serotonin receptor 3E
5HT4R_HUMAN			ENSG00000164270	3360	5-hydroxytryptamine receptor 4 Serotonin receptor 4
5HT5A_HUMAN			ENSG00000157219	3361	5-hydroxytryptamine receptor 5A Serotonin receptor 5A
5HT6R_HUMAN			ENSG00000158748	3362	5-hydroxytryptamine receptor 6 Serotonin receptor 6
5HT7R_HUMAN			ENSG00000148680	3363	5-hydroxytryptamine receptor 7 5-HT-X Serotonin receptor 7
5NT1A_HUMAN	3.1.3.5		ENSG00000116981	84618	Cytosolic 5'-nucleotidase 1A Cytosolic 5'-nucleotidase IA
5NT1B_HUMAN	3.1.3.5		ENSG00000185013	100526794	Cytosolic 5'-nucleotidase 1B Autoimmune infertility-related protein Cytosolic 5'-nucleotidase IB
5NT1B_HUMAN	3.1.3.5		ENSG00000185013	93034	Cytosolic 5'-nucleotidase 1B Autoimmune infertility-related protein Cytosolic 5'-nucleotidase IB
5NT3A_HUMAN	3.1.3.5		ENSG00000122643	51251	Cytosolic 5'-nucleotidase 3A Cytosolic 5'-nucleotidase 3 Cytosolic 5'-nucleotidase III Pyrimidine 5'-nucleotidase 1 Uridine 5'-monophosphate hydrolase 1 p36
5NT3B_HUMAN	3.1.3.5		ENSG00000141698	115024	7-methylguanosine phosphate-specific 5'-nucleotidase Cytosolic 5'-nucleotidase 3B Cytosolic 5'-nucleotidase III-like protein N(7)-methylguanylate 5'-phosphatase
5NT3B_HUMAN	3.1.3.91		ENSG00000141698	115024	7-methylguanosine phosphate-specific 5'-nucleotidase Cytosolic 5'-nucleotidase 3B Cytosolic 5'-nucleotidase III-like protein N(7)-methylguanylate 5'-phosphatase
5NTC_HUMAN	3.1.3.5		ENSG00000076685	22978	Cytosolic purine 5'-nucleotidase Cytosolic 5'-nucleotidase II
5NTD_HUMAN	3.1.3.5		ENSG00000135318	4907	5'-nucleotidase Ecto-5'-nucleotidase
68MP_HUMAN			ENSG00000156411	9556	6.8 kDa mitochondrial proteolipid
6PGD_HUMAN	1.1.1.44		ENSG00000142657	5226	6-phosphogluconate dehydrogenase, decarboxylating
6PGL_HUMAN	3.1.1.31		ENSG00000130313	25796	6-phosphogluconolactonase
7B2_HUMAN			ENSG00000166922	6447	Neuroendocrine protein 7B2 Pituitary polypeptide Secretogranin V Secretogranin-5 Secretory granule endocrine protein I N-terminal peptide C-terminal peptide
7B2_HUMAN			ENSG00000277614	6447	Neuroendocrine protein 7B2 Pituitary polypeptide Secretogranin V Secretogranin-5 Secretory granule endocrine protein I N-terminal peptide C-terminal peptide
8ODP_HUMAN	3.6.1.55		ENSG00000106268	4521	7,8-dihydro-8-oxoguanine triphosphatase 2-hydroxy-dATP diphosphatase 8-oxo-dGTPase Nucleoside diphosphate-linked moiety X motif 1
8ODP_HUMAN	3.6.1.56		ENSG00000106268	4521	7,8-dihydro-8-oxoguanine triphosphatase 2-hydroxy-dATP diphosphatase 8-oxo-dGTPase Nucleoside diphosphate-linked moiety X motif 1
A14EL_HUMAN			ENSG00000268223	644100	ARL14 effector protein-like
A16A1_HUMAN			ENSG00000161618	126133	Aldehyde dehydrogenase family 16 member A1
A16L1_HUMAN			ENSG00000085978	55054	Autophagy-related protein 16-1 APG16-like 1
A16L1_HUMAN			ENSG00000281089	55054	Autophagy-related protein 16-1 APG16-like 1
A16L2_HUMAN			ENSG00000168010	89849	Autophagy-related protein 16-2 APG16-like 2 WD repeat-containing protein 80
A1AG1_HUMAN			ENSG00000229314	5004	Alpha-1-acid glycoprotein 1 Orosomucoid-1
A1AG2_HUMAN			ENSG00000228278	5005	Alpha-1-acid glycoprotein 2 Orosomucoid-2
A1ATR_HUMAN					Putative alpha-1-antitrypsin-related protein Protease inhibitor 1-like Serpin A2
A1AT_HUMAN			ENSG00000197249	5265	Alpha-1-antitrypsin Alpha-1 protease inhibitor Alpha-1-antiproteinase Serpin A1 Short peptide from AAT
A1BG_HUMAN			ENSG00000121410	1	Alpha-1B-glycoprotein Alpha-1-B glycoprotein
A1CF_HUMAN			ENSG00000148584	29974	APOBEC1 complementation factor APOBEC1-stimulating protein
A2012_HUMAN					Putative ankyrin repeat domain-containing protein 20A12 pseudogene
A20A1_HUMAN			ENSG00000260691	84210	Ankyrin repeat domain-containing protein 20A1
A20A2_HUMAN			ENSG00000183148	441430	Ankyrin repeat domain-containing protein 20A2
A20A3_HUMAN			ENSG00000276203	441425	Ankyrin repeat domain-containing protein 20A3
A20A4_HUMAN			ENSG00000172014	728747	Ankyrin repeat domain-containing protein 20A4
A20A5_HUMAN					Putative ankyrin repeat domain-containing protein 20A5 Ankyrin repeat domain-containing protein 20A5 pseudogene
A26L1_HUMAN					Putative ankyrin repeat domain-containing protein 26-like 1 Ankyrin repeat domain-containing protein 36B pseudogene 1
A2AP_HUMAN			ENSG00000167711	5345	Alpha-2-antiplasmin Alpha-2-plasmin inhibitor Serpin F2
A2AP_HUMAN			ENSG00000276838	5345	Alpha-2-antiplasmin Alpha-2-plasmin inhibitor Serpin F2
A2GL_HUMAN			ENSG00000171236	116844	Leucine-rich alpha-2-glycoprotein
A2MG_HUMAN			ENSG00000175899	2	Alpha-2-macroglobulin C3 and PZP-like alpha-2-macroglobulin domain-containing protein 5
A2ML1_HUMAN			ENSG00000166535	144568	Alpha-2-macroglobulin-like protein 1 C3 and PZP-like alpha-2-macroglobulin domain-containing protein 9
A30BL_HUMAN			ENSG00000163046		Putative ankyrin repeat domain-containing protein 30B-like
A4AS1_HUMAN					Uncharacterized protein ADAMTSL4-AS1 ADAMTSL4 antisense RNA 1 ADAMTSL4 antisense gene protein 1
A4GAT_HUMAN	2.4.1.228		ENSG00000128274	53947	Lactosylceramide 4-alpha-galactosyltransferase Alpha-1,4-N-acetylglucosaminyltransferase Alpha-1,4-galactosyltransferase Alpha4Gal-T1 CD77 synthase Globotriaosylceramide synthase P1/Pk synthase UDP-galactose:beta-D-galactosyl-beta1-R 4-alpha-D-galactosyltransferase
A4GCT_HUMAN	2.4.1.-		ENSG00000118017	51146	Alpha-1,4-N-acetylglucosaminyltransferase
A4_HUMAN		1.C.50.1.2		351	Amyloid beta A4 protein ABPP APPI Alzheimer disease amyloid protein Cerebral vascular amyloid peptide PreA4 Protease nexin-II N-APP Soluble APP-alpha Soluble APP-beta C99 Beta-amyloid protein 42 Beta-APP42 Beta-amyloid protein 40 Beta-APP40 C83 P3(42) P3(40) C80 Gamma-secretase C-terminal fragment 59 Amyloid intracellular domain 59 Gamma-CTF(59) Gamma-secretase C-terminal fragment 57 Amyloid intr…
A4_HUMAN		1.C.50.1.2	ENSG00000142192	351	Amyloid beta A4 protein ABPP APPI Alzheimer disease amyloid protein Cerebral vascular amyloid peptide PreA4 Protease nexin-II N-APP Soluble APP-alpha Soluble APP-beta C99 Beta-amyloid protein 42 Beta-APP42 Beta-amyloid protein 40 Beta-APP40 C83 P3(42) P3(40) C80 Gamma-secretase C-terminal fragment 59 Amyloid intracellular domain 59 Gamma-CTF(59) Gamma-secretase C-terminal fragment 57 Amyloid intr…
A7L3B_HUMAN			ENSG00000253719	552889	Putative ataxin-7-like protein 3B
AA1R_HUMAN		9.A.14.3.4	ENSG00000163485	134	Adenosine receptor A1
AA2AR_HUMAN			ENSG00000128271	135	Adenosine receptor A2a
AA2BR_HUMAN			ENSG00000170425	136	Adenosine receptor A2b
AA3R_HUMAN			ENSG00000121933	140	Adenosine receptor A3
AAA1_HUMAN		2.A.3.8.21	ENSG00000130876	56301	Asc-type amino acid transporter 1 Solute carrier family 7 member 10
AAAD_HUMAN	3.1.1.3		ENSG00000114771	13	Arylacetamide deacetylase
AAAS_HUMAN			ENSG00000094914	8086	Aladin Adracalin
AAAT_HUMAN		2.A.23.3.3	ENSG00000105281	6510	Neutral amino acid transporter B(0) Baboon M7 virus receptor RD114/simian type D retrovirus receptor Sodium-dependent neutral amino acid transporter type 2 Solute carrier family 1 member 5
AACS_HUMAN	6.2.1.16		ENSG00000081760	65985	Acetoacetyl-CoA synthetase Acyl-CoA synthetase family member 1 Protein sur-5 homolog
AACT_HUMAN			ENSG00000196136	12	Alpha-1-antichymotrypsin Cell growth-inhibiting gene 24/25 protein Serpin A3 Alpha-1-antichymotrypsin His-Pro-less
AADAT_HUMAN	2.6.1.39		ENSG00000109576	51166	Kynurenine/alpha-aminoadipate aminotransferase, mitochondrial 2-aminoadipate aminotransferase 2-aminoadipate transaminase Alpha-aminoadipate aminotransferase Kynurenine aminotransferase II Kynurenine--oxoglutarate aminotransferase II Kynurenine--oxoglutarate transaminase 2 Kynurenine--oxoglutarate transaminase II
AADAT_HUMAN	2.6.1.7		ENSG00000109576	51166	Kynurenine/alpha-aminoadipate aminotransferase, mitochondrial 2-aminoadipate aminotransferase 2-aminoadipate transaminase Alpha-aminoadipate aminotransferase Kynurenine aminotransferase II Kynurenine--oxoglutarate aminotransferase II Kynurenine--oxoglutarate transaminase 2 Kynurenine--oxoglutarate transaminase II
AAED1_HUMAN			ENSG00000158122	195827	Thioredoxin-like protein AAED1 AhpC/TSA antioxidant enzyme domain-containing protein 1
AAGAB_HUMAN			ENSG00000103591	79719	Alpha- and gamma-adaptin-binding protein p34
AAK1_HUMAN	2.7.11.1		ENSG00000115977	22848	AP2-associated protein kinase 1 Adaptor-associated kinase 1
AAKB1_HUMAN			ENSG00000111725	5564	5'-AMP-activated protein kinase subunit beta-1
AAKB2_HUMAN			ENSG00000131791	5565	5'-AMP-activated protein kinase subunit beta-2
AAKG1_HUMAN			ENSG00000181929	5571	5'-AMP-activated protein kinase subunit gamma-1
AAKG2_HUMAN			ENSG00000106617	51422	5'-AMP-activated protein kinase subunit gamma-2 H91620p
AAKG3_HUMAN			ENSG00000115592	53632	5'-AMP-activated protein kinase subunit gamma-3
AAMDC_HUMAN			ENSG00000087884	28971	Mth938 domain-containing protein Adipogenesis associated Mth938 domain-containing protein
AAMP_HUMAN			ENSG00000127837	14	Angio-associated migratory cell protein
AAPK1_HUMAN	2.7.11.1		ENSG00000132356	5562	5'-AMP-activated protein kinase catalytic subunit alpha-1 Acetyl-CoA carboxylase kinase Hydroxymethylglutaryl-CoA reductase kinase Tau-protein kinase PRKAA1
AAPK1_HUMAN	2.7.11.26		ENSG00000132356	5562	5'-AMP-activated protein kinase catalytic subunit alpha-1 Acetyl-CoA carboxylase kinase Hydroxymethylglutaryl-CoA reductase kinase Tau-protein kinase PRKAA1
AAPK1_HUMAN	2.7.11.27		ENSG00000132356	5562	5'-AMP-activated protein kinase catalytic subunit alpha-1 Acetyl-CoA carboxylase kinase Hydroxymethylglutaryl-CoA reductase kinase Tau-protein kinase PRKAA1
AAPK1_HUMAN	2.7.11.31		ENSG00000132356	5562	5'-AMP-activated protein kinase catalytic subunit alpha-1 Acetyl-CoA carboxylase kinase Hydroxymethylglutaryl-CoA reductase kinase Tau-protein kinase PRKAA1
AAPK2_HUMAN	2.7.11.1		ENSG00000162409	5563	5'-AMP-activated protein kinase catalytic subunit alpha-2 Acetyl-CoA carboxylase kinase Hydroxymethylglutaryl-CoA reductase kinase
AAPK2_HUMAN	2.7.11.27		ENSG00000162409	5563	5'-AMP-activated protein kinase catalytic subunit alpha-2 Acetyl-CoA carboxylase kinase Hydroxymethylglutaryl-CoA reductase kinase
AAPK2_HUMAN	2.7.11.31		ENSG00000162409	5563	5'-AMP-activated protein kinase catalytic subunit alpha-2 Acetyl-CoA carboxylase kinase Hydroxymethylglutaryl-CoA reductase kinase
AAR2_HUMAN			ENSG00000131043	25980	Protein AAR2 homolog AAR2 splicing factor homolog
AARD_HUMAN			ENSG00000205002	441376	Alanine and arginine-rich domain-containing protein
AAS1_HUMAN					Putative uncharacterized protein ADORA2A-AS1 ADORA2A antisense RNA 1 ADORA2A antisense gene protein 1
AASD1_HUMAN			ENSG00000108825	100885850	Alanyl-tRNA editing protein Aarsd1 Alanyl-tRNA synthetase domain-containing protein 1
AASD1_HUMAN			ENSG00000108825	80755	Alanyl-tRNA editing protein Aarsd1 Alanyl-tRNA synthetase domain-containing protein 1
AASD1_HUMAN			ENSG00000266967	100885850	Alanyl-tRNA editing protein Aarsd1 Alanyl-tRNA synthetase domain-containing protein 1
AASD1_HUMAN			ENSG00000266967	80755	Alanyl-tRNA editing protein Aarsd1 Alanyl-tRNA synthetase domain-containing protein 1
AASS_HUMAN	1.5.1.8		ENSG00000008311	10157	Alpha-aminoadipic semialdehyde synthase, mitochondrial LKR/SDH Lysine ketoglutarate reductase Saccharopine dehydrogenase
AASS_HUMAN	1.5.1.9		ENSG00000008311	10157	Alpha-aminoadipic semialdehyde synthase, mitochondrial LKR/SDH Lysine ketoglutarate reductase Saccharopine dehydrogenase
AATC2_HUMAN	2.6.1.-		ENSG00000169154	137362	Putative aspartate aminotransferase, cytoplasmic 2 Glutamate oxaloacetate transaminase 1-like protein 1 Transaminase A-like protein 1
AATC_HUMAN	2.6.1.1		ENSG00000120053	2805	Aspartate aminotransferase, cytoplasmic Cysteine aminotransferase, cytoplasmic Cysteine transaminase, cytoplasmic Glutamate oxaloacetate transaminase 1 Transaminase A
AATC_HUMAN	2.6.1.3		ENSG00000120053	2805	Aspartate aminotransferase, cytoplasmic Cysteine aminotransferase, cytoplasmic Cysteine transaminase, cytoplasmic Glutamate oxaloacetate transaminase 1 Transaminase A
AATF_HUMAN			ENSG00000275700	26574	Protein AATF Apoptosis-antagonizing transcription factor Rb-binding protein Che-1
AATM_HUMAN	2.6.1.1		ENSG00000125166	2806	Aspartate aminotransferase, mitochondrial Fatty acid-binding protein Glutamate oxaloacetate transaminase 2 Kynurenine aminotransferase 4 Kynurenine aminotransferase IV Kynurenine--oxoglutarate transaminase 4 Kynurenine--oxoglutarate transaminase IV Plasma membrane-associated fatty acid-binding protein Transaminase A
AATM_HUMAN	2.6.1.7		ENSG00000125166	2806	Aspartate aminotransferase, mitochondrial Fatty acid-binding protein Glutamate oxaloacetate transaminase 2 Kynurenine aminotransferase 4 Kynurenine aminotransferase IV Kynurenine--oxoglutarate transaminase 4 Kynurenine--oxoglutarate transaminase IV Plasma membrane-associated fatty acid-binding protein Transaminase A
AB12B_HUMAN	3.-.-.-		ENSG00000131969	145447	Abhydrolase domain-containing protein 12B
AB17A_HUMAN	3.-.-.-		ENSG00000129968	81926	Alpha/beta hydrolase domain-containing protein 17A
AB17B_HUMAN	3.-.-.-		ENSG00000107362	51104	Alpha/beta hydrolase domain-containing protein 17B
AB17C_HUMAN	3.-.-.-		ENSG00000136379	58489	Alpha/beta hydrolase domain-containing protein 17C
AB1IP_HUMAN			ENSG00000077420	54518	Amyloid beta A4 precursor protein-binding family B member 1-interacting protein APBB1-interacting protein 1 Proline-rich EVH1 ligand 1 Proline-rich protein 73 Rap1-GTP-interacting adapter molecule Retinoic acid-responsive proline-rich protein 1
ABC3A_HUMAN	3.5.4.-		ENSG00000128383	100913187	DNA dC->dU-editing enzyme APOBEC-3A Phorbolin-1
ABC3A_HUMAN	3.5.4.-		ENSG00000128383	200315	DNA dC->dU-editing enzyme APOBEC-3A Phorbolin-1
ABC3A_HUMAN	3.5.4.-		ENSG00000262156	100913187	DNA dC->dU-editing enzyme APOBEC-3A Phorbolin-1
ABC3A_HUMAN	3.5.4.-		ENSG00000262156	200315	DNA dC->dU-editing enzyme APOBEC-3A Phorbolin-1
ABC3B_HUMAN	3.5.4.-		ENSG00000179750	9582	DNA dC->dU-editing enzyme APOBEC-3B Phorbolin-1-related protein Phorbolin-2/3
ABC3C_HUMAN	3.5.4.-		ENSG00000244509	27350	DNA dC->dU-editing enzyme APOBEC-3C APOBEC1-like Phorbolin I
ABC3D_HUMAN	3.5.4.-		ENSG00000243811		DNA dC->dU-editing enzyme APOBEC-3D
ABC3F_HUMAN	3.5.4.-		ENSG00000128394	200316	DNA dC->dU-editing enzyme APOBEC-3F Apolipoprotein B mRNA-editing enzyme catalytic polypeptide-like 3F
ABC3G_HUMAN	3.5.4.-		ENSG00000239713	60489	DNA dC->dU-editing enzyme APOBEC-3G APOBEC-related cytidine deaminase APOBEC-related protein 9 CEM-15 Deoxycytidine deaminase
ABC3H_HUMAN	3.5.4.-		ENSG00000100298	164668	DNA dC->dU-editing enzyme APOBEC-3H APOBEC-related protein 10 Apolipoprotein B mRNA-editing enzyme catalytic polypeptide-like 3H
ABCA1_HUMAN		3.A.1.211.14	ENSG00000165029	19	ATP-binding cassette sub-family A member 1 ATP-binding cassette transporter 1 Cholesterol efflux regulatory protein
ABCA2_HUMAN		3.A.1.211.3	ENSG00000107331	20	ATP-binding cassette sub-family A member 2 ATP-binding cassette transporter 2
ABCA3_HUMAN		3.A.1.211.5	ENSG00000167972	21	ATP-binding cassette sub-family A member 3 ABC-C transporter ATP-binding cassette transporter 3
ABCA4_HUMAN		3.A.1.211.2	ENSG00000198691	24	Retinal-specific ATP-binding cassette transporter ATP-binding cassette sub-family A member 4 RIM ABC transporter Stargardt disease protein
ABCA5_HUMAN		3.A.1.211.9	ENSG00000154265	23461	ATP-binding cassette sub-family A member 5
ABCA6_HUMAN		3.A.1.211.15	ENSG00000154262	23460	ATP-binding cassette sub-family A member 6
ABCA7_HUMAN		3.A.1.211.10	ENSG00000064687	10347	ATP-binding cassette sub-family A member 7 ABCA-SSN Autoantigen SS-N Macrophage ABC transporter
ABCA8_HUMAN		3.A.1.211.6	ENSG00000141338	10351	ATP-binding cassette sub-family A member 8
ABCA9_HUMAN		3.A.1.211.16	ENSG00000154258	10350	ATP-binding cassette sub-family A member 9
ABCAA_HUMAN		3.A.1.211.17	ENSG00000154263	10349	ATP-binding cassette sub-family A member 10
ABCAB_HUMAN					Putative ATP-binding cassette sub-family A member 11
ABCAC_HUMAN		3.A.1.211.13	ENSG00000144452	26154	ATP-binding cassette sub-family A member 12 ATP-binding cassette transporter 12
ABCAD_HUMAN		3.A.1.211.18	ENSG00000179869	154664	ATP-binding cassette sub-family A member 13
ABCB5_HUMAN		3.A.1.201.13	ENSG00000004846	340273	ATP-binding cassette sub-family B member 5 ABCB5 P-gp P-glycoprotein ABCB5
ABCB6_HUMAN		3.A.1.210.6	ENSG00000115657	10058	ATP-binding cassette sub-family B member 6, mitochondrial Mitochondrial ABC transporter 3 P-glycoprotein-related protein Ubiquitously-expressed mammalian ABC half transporter
ABCB7_HUMAN		3.A.1.210.4	ENSG00000131269	22	ATP-binding cassette sub-family B member 7, mitochondrial ATP-binding cassette transporter 7
ABCB8_HUMAN		3.A.1.201.22	ENSG00000197150	11194	ATP-binding cassette sub-family B member 8, mitochondrial Mitochondrial ATP-binding cassette 1
ABCB9_HUMAN		3.A.1.209.2	ENSG00000150967	23457	ATP-binding cassette sub-family B member 9 ATP-binding cassette transporter 9 TAP-like protein
ABCBA_HUMAN		3.A.1.201.17	ENSG00000135776	23456	ATP-binding cassette sub-family B member 10, mitochondrial ATP-binding cassette transporter 10 Mitochondrial ATP-binding cassette 2
ABCBB_HUMAN		3.A.1.201.2	ENSG00000073734	8647	Bile salt export pump ATP-binding cassette sub-family B member 11
ABCC8_HUMAN		3.A.1.208.4	ENSG00000006071	6833	ATP-binding cassette sub-family C member 8 Sulfonylurea receptor 1
ABCC9_HUMAN		3.A.1.208.23	ENSG00000069431	10060	ATP-binding cassette sub-family C member 9 Sulfonylurea receptor 2
ABCCB_HUMAN		3.A.1.208.13	ENSG00000121270	85320	ATP-binding cassette sub-family C member 11 Multidrug resistance-associated protein 8
ABCCD_HUMAN					Putative ATP-binding cassette sub-family C member 13
ABCD1_HUMAN		3.A.1.203.3	ENSG00000101986	215	ATP-binding cassette sub-family D member 1 Adrenoleukodystrophy protein
ABCD2_HUMAN		3.A.1.203.7	ENSG00000173208	225	ATP-binding cassette sub-family D member 2 Adrenoleukodystrophy-like 1 Adrenoleukodystrophy-related protein
ABCD3_HUMAN		3.A.1.203.1	ENSG00000117528	5825	ATP-binding cassette sub-family D member 3 70 kDa peroxisomal membrane protein
ABCD4_HUMAN		3.A.1.203.9	ENSG00000119688	5826	ATP-binding cassette sub-family D member 4 PMP70-related protein Peroxisomal membrane protein 1-like Peroxisomal membrane protein 69
ABCE1_HUMAN			ENSG00000164163	6059	ATP-binding cassette sub-family E member 1 2'-5'-oligoadenylate-binding protein HuHP68 RNase L inhibitor Ribonuclease 4 inhibitor
ABCF1_HUMAN			ENSG00000204574	23	ATP-binding cassette sub-family F member 1 ATP-binding cassette 50 TNF-alpha-stimulated ABC protein
ABCF1_HUMAN			ENSG00000206490	23	ATP-binding cassette sub-family F member 1 ATP-binding cassette 50 TNF-alpha-stimulated ABC protein
ABCF1_HUMAN			ENSG00000225989	23	ATP-binding cassette sub-family F member 1 ATP-binding cassette 50 TNF-alpha-stimulated ABC protein
ABCF1_HUMAN			ENSG00000231129	23	ATP-binding cassette sub-family F member 1 ATP-binding cassette 50 TNF-alpha-stimulated ABC protein
ABCF1_HUMAN			ENSG00000232169	23	ATP-binding cassette sub-family F member 1 ATP-binding cassette 50 TNF-alpha-stimulated ABC protein
ABCF1_HUMAN			ENSG00000236149	23	ATP-binding cassette sub-family F member 1 ATP-binding cassette 50 TNF-alpha-stimulated ABC protein
ABCF1_HUMAN			ENSG00000236342	23	ATP-binding cassette sub-family F member 1 ATP-binding cassette 50 TNF-alpha-stimulated ABC protein
ABCF2_HUMAN			ENSG00000033050	10061	ATP-binding cassette sub-family F member 2 Iron-inhibited ABC transporter 2
ABCF3_HUMAN			ENSG00000161204	55324	ATP-binding cassette sub-family F member 3
ABCG1_HUMAN		3.A.1.204.12	ENSG00000160179	9619	ATP-binding cassette sub-family G member 1 ATP-binding cassette transporter 8 White protein homolog
ABCG2_HUMAN		3.A.1.204.2	ENSG00000118777	9429	ATP-binding cassette sub-family G member 2 Breast cancer resistance protein CDw338 Mitoxantrone resistance-associated protein Placenta-specific ATP-binding cassette transporter Urate exporter
ABCG4_HUMAN		3.A.1.204.20	ENSG00000172350	64137	ATP-binding cassette sub-family G member 4
ABCG5_HUMAN		3.A.1.204.5	ENSG00000138075	64240	ATP-binding cassette sub-family G member 5 Sterolin-1
ABCG8_HUMAN		3.A.1.204.5	ENSG00000143921	64241	ATP-binding cassette sub-family G member 8 Sterolin-2
ABD12_HUMAN	3.1.1.23		ENSG00000100997	26090	Monoacylglycerol lipase ABHD12 2-arachidonoylglycerol hydrolase Abhydrolase domain-containing protein 12
ABEC1_HUMAN	3.5.4.-		ENSG00000111701	339	C->U-editing enzyme APOBEC-1 Apolipoprotein B mRNA-editing enzyme 1 HEPR
ABEC2_HUMAN	3.5.4.-		ENSG00000124701	10930	Probable C->U-editing enzyme APOBEC-2
ABEC4_HUMAN	3.5.4.-		ENSG00000173627	403314	Putative C->U-editing enzyme APOBEC-4 Apolipoprotein B mRNA-editing enzyme catalytic polypeptide-like 4
ABH15_HUMAN	3.1.1.-		ENSG00000168792	116236	Abhydrolase domain-containing protein 15
ABHD1_HUMAN	3.1.1.-		ENSG00000143994	84696	Abhydrolase domain-containing protein 1 Lung alpha/beta hydrolase 1
ABHD2_HUMAN	3.1.1.-		ENSG00000140526	11057	Abhydrolase domain-containing protein 2 Lung alpha/beta hydrolase 2 Protein PHPS1-2
ABHD3_HUMAN	3.1.1.32		ENSG00000158201	171586	Phospholipase ABHD3 Abhydrolase domain-containing protein 3
ABHD3_HUMAN	3.1.1.4		ENSG00000158201	171586	Phospholipase ABHD3 Abhydrolase domain-containing protein 3
ABHD4_HUMAN	3.1.1.-		ENSG00000100439	63874	Abhydrolase domain-containing protein 4 Alpha/beta-hydrolase 4 Lyso-N-acylphosphatidylethanolamine lipase
ABHD5_HUMAN	2.3.1.51		ENSG00000011198	51099	1-acylglycerol-3-phosphate O-acyltransferase ABHD5 Abhydrolase domain-containing protein 5 Lipid droplet-binding protein CGI-58
ABHD6_HUMAN	3.1.1.23		ENSG00000163686	57406	Monoacylglycerol lipase ABHD6 2-arachidonoylglycerol hydrolase Abhydrolase domain-containing protein 6
ABHD8_HUMAN	3.-.-.-		ENSG00000127220	79575	Abhydrolase domain-containing protein 8
ABHDA_HUMAN	3.1.1.93			55347	Mycophenolic acid acyl-glucuronide esterase, mitochondrial Alpha/beta hydrolase domain-containing protein 10
ABHDA_HUMAN	3.1.1.93		ENSG00000144827	55347	Mycophenolic acid acyl-glucuronide esterase, mitochondrial Alpha/beta hydrolase domain-containing protein 10
ABHDB_HUMAN	3.-.-.-		ENSG00000106077	83451	Alpha/beta hydrolase domain-containing protein 11 Williams-Beuren syndrome chromosomal region 21 protein
ABHDD_HUMAN	3.-.-.-		ENSG00000139826	84945	Alpha/beta hydrolase domain-containing protein 13
ABHEA_HUMAN	3.-.-.-		ENSG00000248487	25864	Alpha/beta hydrolase domain-containing protein 14A
ABHEB_HUMAN	3.-.-.-		ENSG00000114779	84836	Alpha/beta hydrolase domain-containing protein 14B CCG1-interacting factor B
ABHGA_HUMAN	3.-.-.-		ENSG00000204427	7920	Abhydrolase domain-containing protein 16A HLA-B-associated transcript 5 Protein G5
ABHGA_HUMAN	3.-.-.-		ENSG00000206403	7920	Abhydrolase domain-containing protein 16A HLA-B-associated transcript 5 Protein G5
ABHGA_HUMAN	3.-.-.-		ENSG00000224552	7920	Abhydrolase domain-containing protein 16A HLA-B-associated transcript 5 Protein G5
ABHGA_HUMAN	3.-.-.-		ENSG00000230475	7920	Abhydrolase domain-containing protein 16A HLA-B-associated transcript 5 Protein G5
ABHGA_HUMAN	3.-.-.-		ENSG00000231488	7920	Abhydrolase domain-containing protein 16A HLA-B-associated transcript 5 Protein G5
ABHGA_HUMAN	3.-.-.-		ENSG00000235676	7920	Abhydrolase domain-containing protein 16A HLA-B-associated transcript 5 Protein G5
ABHGA_HUMAN	3.-.-.-		ENSG00000236063	7920	Abhydrolase domain-containing protein 16A HLA-B-associated transcript 5 Protein G5
ABHGB_HUMAN	3.-.-.-		ENSG00000183260	140701	Abhydrolase domain-containing protein 16B
ABI1_HUMAN			ENSG00000136754	10006	Abl interactor 1 Abelson interactor 1 Abl-binding protein 4 Eps8 SH3 domain-binding protein Nap1-binding protein Spectrin SH3 domain-binding protein 1 e3B1
ABI2_HUMAN			ENSG00000138443	10152	Abl interactor 2 Abelson interactor 2 Abl-binding protein 3 Arg-binding protein 1
ABI3_HUMAN			ENSG00000108798	51225	ABI gene family member 3 New molecule including SH3
ABL1_HUMAN	2.7.10.2		ENSG00000097007	25	Tyrosine-protein kinase ABL1 Abelson murine leukemia viral oncogene homolog 1 Abelson tyrosine-protein kinase 1 Proto-oncogene c-Abl p150
ABL2_HUMAN	2.7.10.2		ENSG00000143322	27	Abelson tyrosine-protein kinase 2 Abelson murine leukemia viral oncogene homolog 2 Abelson-related gene protein Tyrosine-protein kinase ARG
ABLM1_HUMAN			ENSG00000099204	3983	Actin-binding LIM protein 1 Actin-binding LIM protein family member 1 Actin-binding double zinc finger protein LIMAB1 Limatin
ABLM2_HUMAN			ENSG00000163995	84448	Actin-binding LIM protein 2 Actin-binding LIM protein family member 2
ABLM3_HUMAN			ENSG00000173210	22885	Actin-binding LIM protein 3 Actin-binding LIM protein family member 3
ABRAL_HUMAN			ENSG00000146386	58527	Costars family protein ABRACL ABRA C-terminal-like protein
ABRA_HUMAN			ENSG00000174429	137735	Actin-binding Rho-activating protein Striated muscle activator of Rho-dependent signaling
ABR_HUMAN			ENSG00000159842	29	Active breakpoint cluster region-related protein
ABR_HUMAN			ENSG00000276016	29	Active breakpoint cluster region-related protein
ABR_HUMAN			ENSG00000278741	29	Active breakpoint cluster region-related protein
ABT1_HUMAN			ENSG00000146109	29777	Activator of basal transcription 1 Basal transcriptional activator
ABTB1_HUMAN			ENSG00000114626	80325	Ankyrin repeat and BTB/POZ domain-containing protein 1 Elongation factor 1A-binding protein
ABTB2_HUMAN			ENSG00000166016	25841	Ankyrin repeat and BTB/POZ domain-containing protein 2
ACACA_HUMAN	6.3.4.14		ENSG00000275176	31	Acetyl-CoA carboxylase 1 ACC-alpha Biotin carboxylase
ACACA_HUMAN	6.4.1.2		ENSG00000275176	31	Acetyl-CoA carboxylase 1 ACC-alpha Biotin carboxylase
ACACA_HUMAN	6.3.4.14		ENSG00000278540	31	Acetyl-CoA carboxylase 1 ACC-alpha Biotin carboxylase
ACACA_HUMAN	6.4.1.2		ENSG00000278540	31	Acetyl-CoA carboxylase 1 ACC-alpha Biotin carboxylase
ACACB_HUMAN	6.3.4.14		ENSG00000076555	32	Acetyl-CoA carboxylase 2 ACC-beta Biotin carboxylase
ACACB_HUMAN	6.4.1.2		ENSG00000076555	32	Acetyl-CoA carboxylase 2 ACC-beta Biotin carboxylase
ACAD8_HUMAN	1.3.99.-		ENSG00000151498	27034	Isobutyryl-CoA dehydrogenase, mitochondrial Activator-recruited cofactor 42 kDa component Acyl-CoA dehydrogenase family member 8
ACAD9_HUMAN	1.3.99.-		ENSG00000177646	28976	Acyl-CoA dehydrogenase family member 9, mitochondrial
ACADL_HUMAN	1.3.8.8		ENSG00000115361	33	Long-chain specific acyl-CoA dehydrogenase, mitochondrial
ACADM_HUMAN	1.3.8.7		ENSG00000117054	34	Medium-chain specific acyl-CoA dehydrogenase, mitochondrial
ACADS_HUMAN	1.3.8.1		ENSG00000122971	35	Short-chain specific acyl-CoA dehydrogenase, mitochondrial Butyryl-CoA dehydrogenase
ACADV_HUMAN	1.3.8.9			37	Very long-chain specific acyl-CoA dehydrogenase, mitochondrial
ACADV_HUMAN	1.3.8.9		ENSG00000072778	37	Very long-chain specific acyl-CoA dehydrogenase, mitochondrial
ACAP1_HUMAN			ENSG00000072818	9744	Arf-GAP with coiled-coil, ANK repeat and PH domain-containing protein 1 Centaurin-beta-1
ACAP2_HUMAN			ENSG00000114331	23527	Arf-GAP with coiled-coil, ANK repeat and PH domain-containing protein 2 Centaurin-beta-2
ACAP3_HUMAN			ENSG00000131584	116983	Arf-GAP with coiled-coil, ANK repeat and PH domain-containing protein 3 Centaurin-beta-5
ACATN_HUMAN		2.A.1.25.1	ENSG00000169359	9197	Acetyl-coenzyme A transporter 1 Solute carrier family 33 member 1
ACBD4_HUMAN			ENSG00000181513	79777	Acyl-CoA-binding domain-containing protein 4
ACBD5_HUMAN			ENSG00000107897	91452	Acyl-CoA-binding domain-containing protein 5
ACBD6_HUMAN			ENSG00000230124	84320	Acyl-CoA-binding domain-containing protein 6
ACBD7_HUMAN			ENSG00000176244	414149	Acyl-CoA-binding domain-containing protein 7
ACBG1_HUMAN	6.2.1.3		ENSG00000103740	23205	Long-chain-fatty-acid--CoA ligase ACSBG1 Acyl-CoA synthetase bubblegum family member 1 Lipidosin
ACBG2_HUMAN	6.2.1.3		ENSG00000130377	81616	Long-chain-fatty-acid--CoA ligase ACSBG2 Acyl-CoA synthetase bubblegum family member 2 Bubblegum-related protein PRTD-NY3
ACBP_HUMAN			ENSG00000155368	1622	Acyl-CoA-binding protein Diazepam-binding inhibitor Endozepine
ACD10_HUMAN	1.3.99.-		ENSG00000111271	80724	Acyl-CoA dehydrogenase family member 10
ACD11_HUMAN	1.3.99.-		ENSG00000240303	84129	Acyl-CoA dehydrogenase family member 11
ACDSB_HUMAN	1.3.8.5		ENSG00000196177	36	Short/branched chain specific acyl-CoA dehydrogenase, mitochondrial 2-methyl branched chain acyl-CoA dehydrogenase 2-methylbutyryl-coenzyme A dehydrogenase
ACD_HUMAN			ENSG00000102977	65057	Adrenocortical dysplasia protein homolog POT1 and TIN2-interacting protein
ACE2_HUMAN	3.4.17.23		ENSG00000130234	59272	Angiotensin-converting enzyme 2 ACE-related carboxypeptidase Angiotensin-converting enzyme homolog Metalloprotease MPROT15 Processed angiotensin-converting enzyme 2
ACER1_HUMAN	3.5.1.23		ENSG00000167769	125981	Alkaline ceramidase 1 Acylsphingosine deacylase 3 N-acylsphingosine amidohydrolase 3
ACER2_HUMAN	3.5.1.23		ENSG00000177076	340485	Alkaline ceramidase 2 Acylsphingosine deacylase 3-like N-acylsphingosine amidohydrolase 3-like
ACER3_HUMAN	3.5.1.-		ENSG00000078124	55331	Alkaline ceramidase 3 Alkaline dihydroceramidase SB89 Alkaline phytoceramidase
ACES_HUMAN	3.1.1.7		ENSG00000087085	43	Acetylcholinesterase
ACE_HUMAN	3.2.1.-		ENSG00000159640	1636	Angiotensin-converting enzyme Dipeptidyl carboxypeptidase I Kininase II Angiotensin-converting enzyme, soluble form
ACE_HUMAN	3.4.15.1		ENSG00000159640	1636	Angiotensin-converting enzyme Dipeptidyl carboxypeptidase I Kininase II Angiotensin-converting enzyme, soluble form
ACH10_HUMAN			ENSG00000129749	57053	Neuronal acetylcholine receptor subunit alpha-10 Nicotinic acetylcholine receptor subunit alpha-10
ACHA2_HUMAN			ENSG00000120903	1135	Neuronal acetylcholine receptor subunit alpha-2
ACHA3_HUMAN			ENSG00000080644	1136	Neuronal acetylcholine receptor subunit alpha-3
ACHA4_HUMAN		1.A.9.1.6	ENSG00000101204	1137	Neuronal acetylcholine receptor subunit alpha-4
ACHA5_HUMAN			ENSG00000169684	1138	Neuronal acetylcholine receptor subunit alpha-5
ACHA6_HUMAN			ENSG00000147434	8973	Neuronal acetylcholine receptor subunit alpha-6
ACHA7_HUMAN		1.A.9.1.7	ENSG00000175344	1139	Neuronal acetylcholine receptor subunit alpha-7
ACHA7_HUMAN		1.A.9.1.7	ENSG00000175344	89832	Neuronal acetylcholine receptor subunit alpha-7
ACHA7_HUMAN		1.A.9.1.7	ENSG00000274542	1139	Neuronal acetylcholine receptor subunit alpha-7
ACHA7_HUMAN		1.A.9.1.7	ENSG00000274542	89832	Neuronal acetylcholine receptor subunit alpha-7
ACHA9_HUMAN			ENSG00000174343	55584	Neuronal acetylcholine receptor subunit alpha-9 Nicotinic acetylcholine receptor subunit alpha-9
ACHA_HUMAN		1.A.9.1.1	ENSG00000138435	1134	Acetylcholine receptor subunit alpha
ACHB2_HUMAN		1.A.9.1.6	ENSG00000160716	1141	Neuronal acetylcholine receptor subunit beta-2
ACHB3_HUMAN			ENSG00000147432	1142	Neuronal acetylcholine receptor subunit beta-3
ACHB4_HUMAN			ENSG00000117971	1143	Neuronal acetylcholine receptor subunit beta-4
ACHB_HUMAN		1.A.9.1.1	ENSG00000170175	1140	Acetylcholine receptor subunit beta
ACHD_HUMAN		1.A.9.1.1	ENSG00000135902	1144	Acetylcholine receptor subunit delta
ACHE_HUMAN		1.A.9.1.1	ENSG00000108556	1145	Acetylcholine receptor subunit epsilon
ACHG_HUMAN		1.A.9.1.1	ENSG00000196811	1146	Acetylcholine receptor subunit gamma
ACINU_HUMAN		3.A.18.1.1	ENSG00000100813	22985	Apoptotic chromatin condensation inducer in the nucleus
ACK1_HUMAN	2.7.10.2		ENSG00000061938	10188	Activated CDC42 kinase 1 Tyrosine kinase non-receptor protein 2
ACK1_HUMAN	2.7.11.1		ENSG00000061938	10188	Activated CDC42 kinase 1 Tyrosine kinase non-receptor protein 2
ACKR1_HUMAN			ENSG00000213088	2532	Atypical chemokine receptor 1 Duffy antigen/chemokine receptor Fy glycoprotein Glycoprotein D Plasmodium vivax receptor
ACKR2_HUMAN			ENSG00000144648	1238	Atypical chemokine receptor 2 C-C chemokine receptor D6 Chemokine receptor CCR-10 Chemokine receptor CCR-9 Chemokine-binding protein 2 Chemokine-binding protein D6
ACKR3_HUMAN			ENSG00000144476	57007	Atypical chemokine receptor 3 C-X-C chemokine receptor type 7 Chemokine orphan receptor 1 G-protein coupled receptor 159 G-protein coupled receptor RDC1 homolog
ACKR4_HUMAN			ENSG00000129048	51554	Atypical chemokine receptor 4 C-C chemokine receptor type 11 CC chemokine receptor-like 1 CCX CKR
ACL10_HUMAN			ENSG00000182584	170487	Actin-like protein 10
ACL6A_HUMAN			ENSG00000136518	86	Actin-like protein 6A 53 kDa BRG1-associated factor A Actin-related protein Baf53a ArpNbeta BRG1-associated factor 53A INO80 complex subunit K
ACL6B_HUMAN			ENSG00000077080	51412	Actin-like protein 6B 53 kDa BRG1-associated factor B Actin-related protein Baf53b ArpNalpha BRG1-associated factor 53B
ACL7A_HUMAN			ENSG00000187003	10881	Actin-like protein 7A Actin-like-7-alpha
ACL7B_HUMAN			ENSG00000148156	10880	Actin-like protein 7B Actin-like-7-beta
ACLY_HUMAN	2.3.3.8		ENSG00000131473	47	ATP-citrate synthase ATP-citrate (pro-S-)-lyase Citrate cleavage enzyme
ACM1_HUMAN			ENSG00000168539	1128	Muscarinic acetylcholine receptor M1
ACM2_HUMAN			ENSG00000181072	1129	Muscarinic acetylcholine receptor M2
ACM3_HUMAN			ENSG00000133019	1131	Muscarinic acetylcholine receptor M3
ACM4_HUMAN			ENSG00000180720	1132	Muscarinic acetylcholine receptor M4
ACM5_HUMAN			ENSG00000184984	1133	Muscarinic acetylcholine receptor M5
ACMSD_HUMAN	4.1.1.45		ENSG00000153086	130013	2-amino-3-carboxymuconate-6-semialdehyde decarboxylase Picolinate carboxylase
ACO11_HUMAN	3.1.2.-		ENSG00000162390	26027	Acyl-coenzyme A thioesterase 11 Acyl-CoA thioester hydrolase 11 Adipose-associated thioesterase Brown fat-inducible thioesterase
ACO12_HUMAN	3.1.2.1	4.C.3.1.2	ENSG00000172497	134526	Acyl-coenzyme A thioesterase 12 Acyl-CoA thioester hydrolase 12 Cytoplasmic acetyl-CoA hydrolase 1 START domain-containing protein 15
ACO13_HUMAN	3.1.2.-		ENSG00000112304	55856	Acyl-coenzyme A thioesterase 13 Thioesterase superfamily member 2 Acyl-coenzyme A thioesterase 13, N-terminally processed
ACO15_HUMAN	3.1.2.2		ENSG00000196407	284486	Acyl-coenzyme A thioesterase THEM5 Acyl-coenzyme A thioesterase 15 Thioesterase superfamily member 5
ACOC_HUMAN	4.2.1.3		ENSG00000122729	48	Cytoplasmic aconitate hydratase Citrate hydro-lyase Ferritin repressor protein Iron regulatory protein 1 Iron-responsive element-binding protein 1
ACOD_HUMAN	1.14.19.1		ENSG00000099194	6319	Acyl-CoA desaturase Delta(9)-desaturase Fatty acid desaturase Stearoyl-CoA desaturase
ACON_HUMAN	4.2.1.3		ENSG00000100412	50	Aconitate hydratase, mitochondrial Citrate hydro-lyase
ACOT1_HUMAN	3.1.2.2		ENSG00000184227	641371	Acyl-coenzyme A thioesterase 1 CTE-I CTE-Ib Inducible cytosolic acyl-coenzyme A thioester hydrolase Long chain acyl-CoA thioester hydrolase
ACOT2_HUMAN	3.1.2.2		ENSG00000119673	10965	Acyl-coenzyme A thioesterase 2, mitochondrial Acyl-coenzyme A thioester hydrolase 2a CTE-Ia Long-chain acyl-CoA thioesterase 2 ZAP128
ACOT4_HUMAN	3.1.2.2		ENSG00000177465	122970	Acyl-coenzyme A thioesterase 4 PTE-2b Peroxisomal acyl coenzyme A thioester hydrolase Ib Peroxisomal long-chain acyl-CoA thioesterase Ib
ACOT6_HUMAN	3.1.2.-		ENSG00000205669	641372	Putative acyl-coenzyme A thioesterase 6
ACOT8_HUMAN	3.1.2.27		ENSG00000101473	10005	Acyl-coenzyme A thioesterase 8 Choloyl-coenzyme A thioesterase HIV-Nef-associated acyl-CoA thioesterase PTE-2 Peroxisomal acyl-coenzyme A thioester hydrolase 1 Peroxisomal long-chain acyl-CoA thioesterase 1 Thioesterase II
ACOT9_HUMAN	3.1.2.-		ENSG00000123130	23597	Acyl-coenzyme A thioesterase 9, mitochondrial Acyl-CoA thioester hydrolase 9
ACOX1_HUMAN	1.3.3.6		ENSG00000161533	51	Peroxisomal acyl-coenzyme A oxidase 1 Palmitoyl-CoA oxidase Straight-chain acyl-CoA oxidase
ACOX2_HUMAN	1.17.99.3		ENSG00000168306	8309	Peroxisomal acyl-coenzyme A oxidase 2 3-alpha,7-alpha,12-alpha-trihydroxy-5-beta-cholestanoyl-CoA 24-hydroxylase 3-alpha,7-alpha,12-alpha-trihydroxy-5-beta-cholestanoyl-CoA oxidase Trihydroxycoprostanoyl-CoA oxidase
ACOX3_HUMAN	1.3.3.6		ENSG00000087008	8310	Peroxisomal acyl-coenzyme A oxidase 3 Branched-chain acyl-CoA oxidase Pristanoyl-CoA oxidase
ACOXL_HUMAN	1.3.3.-		ENSG00000153093	55289	Acyl-coenzyme A oxidase-like protein
ACPH_HUMAN	3.4.19.1		ENSG00000164062	327	Acylamino-acid-releasing enzyme Acyl-peptide hydrolase Acylaminoacyl-peptidase Oxidized protein hydrolase
ACPM_HUMAN			ENSG00000004779	4706	Acyl carrier protein, mitochondrial CI-SDAP NADH-ubiquinone oxidoreductase 9.6 kDa subunit
ACRBP_HUMAN			ENSG00000111644	84519	Acrosin-binding protein Cancer/testis antigen 23 Cancer/testis antigen OY-TES-1 Proacrosin-binding protein sp32
ACRC_HUMAN			ENSG00000147174	93953	Acidic repeat-containing protein
ACRO_HUMAN	3.4.21.10		ENSG00000100312	49	Acrosin Acrosin light chain Acrosin heavy chain
ACS2A_HUMAN	6.2.1.2		ENSG00000183747	123876	Acyl-coenzyme A synthetase ACSM2A, mitochondrial Acyl-CoA synthetase medium-chain family member 2A Butyrate--CoA ligase 2A Butyryl-coenzyme A synthetase 2A Middle-chain acyl-CoA synthetase 2A
ACS2B_HUMAN	6.2.1.2		ENSG00000066813	348158	Acyl-coenzyme A synthetase ACSM2B, mitochondrial Acyl-CoA synthetase medium-chain family member 2B Butyrate--CoA ligase 2B Butyryl-coenzyme A synthetase 2B Middle-chain acyl-CoA synthetase 2B Xenobiotic/medium-chain fatty acid-CoA ligase HXM-A
ACS2L_HUMAN	6.2.1.1		ENSG00000154930	84532	Acetyl-coenzyme A synthetase 2-like, mitochondrial Acetate--CoA ligase 2 Acetyl-CoA synthetase 2 Acyl-CoA synthetase short-chain family member 1
ACSA_HUMAN	6.2.1.1		ENSG00000131069	55902	Acetyl-coenzyme A synthetase, cytoplasmic Acetate--CoA ligase Acetyl-CoA synthetase Acyl-CoA synthetase short-chain family member 2 Acyl-activating enzyme
ACSF2_HUMAN	6.2.1.-		ENSG00000167107	80221	Acyl-CoA synthetase family member 2, mitochondrial
ACSF3_HUMAN	6.2.1.-		ENSG00000176715	197322	Acyl-CoA synthetase family member 3, mitochondrial
ACSF4_HUMAN	6.2.1.-		ENSG00000157426	132949	Acyl-CoA synthetase family member 4 Aminoadipate-semialdehyde dehydrogenase Protein NRPS998
ACSL1_HUMAN	6.2.1.3		ENSG00000151726	2180	Long-chain-fatty-acid--CoA ligase 1 Acyl-CoA synthetase 1 Long-chain acyl-CoA synthetase 1 Long-chain acyl-CoA synthetase 2 Long-chain fatty acid-CoA ligase 2 Palmitoyl-CoA ligase 1 Palmitoyl-CoA ligase 2
ACSL3_HUMAN	6.2.1.3		ENSG00000123983	2181	Long-chain-fatty-acid--CoA ligase 3 Long-chain acyl-CoA synthetase 3
ACSL4_HUMAN	6.2.1.3		ENSG00000068366	2182	Long-chain-fatty-acid--CoA ligase 4 Long-chain acyl-CoA synthetase 4
ACSL5_HUMAN	6.2.1.3		ENSG00000197142	51703	Long-chain-fatty-acid--CoA ligase 5 Long-chain acyl-CoA synthetase 5
ACSL6_HUMAN	6.2.1.3		ENSG00000164398	23305	Long-chain-fatty-acid--CoA ligase 6 Long-chain acyl-CoA synthetase 6
ACSM1_HUMAN	6.2.1.2		ENSG00000166743	116285	Acyl-coenzyme A synthetase ACSM1, mitochondrial Acyl-CoA synthetase medium-chain family member 1 Butyrate--CoA ligase 1 Butyryl-coenzyme A synthetase 1 Lipoate-activating enzyme Middle-chain acyl-CoA synthetase 1
ACSM3_HUMAN	6.2.1.2		ENSG00000005187	6296	Acyl-coenzyme A synthetase ACSM3, mitochondrial Acyl-CoA synthetase medium-chain family member 3 Butyrate--CoA ligase 3 Butyryl-coenzyme A synthetase 3 Middle-chain acyl-CoA synthetase 3 Protein SA homolog
ACSM4_HUMAN	6.2.1.2		ENSG00000215009	341392	Acyl-coenzyme A synthetase ACSM4, mitochondrial Acyl-CoA synthetase medium-chain family member 4
ACSM5_HUMAN	6.2.1.2		ENSG00000183549	54988	Acyl-coenzyme A synthetase ACSM5, mitochondrial Acyl-CoA synthetase medium-chain family member 5
ACSM6_HUMAN	6.2.1.2		ENSG00000173124	142827	Acyl-coenzyme A synthetase ACSM6, mitochondrial Acyl-CoA synthetase medium-chain family member 6
ACSS3_HUMAN	6.2.1.1		ENSG00000111058	79611	Acyl-CoA synthetase short-chain family member 3, mitochondrial Acyl-CoA synthetase short-chain family member 3
ACTA_HUMAN			ENSG00000107796	59	Actin, aortic smooth muscle Alpha-actin-2 Cell growth-inhibiting gene 46 protein
ACTBL_HUMAN			ENSG00000169067	345651	Beta-actin-like protein 2 Kappa-actin
ACTBM_HUMAN					Putative beta-actin-like protein 3 Kappa-actin POTE ankyrin domain family member K Putative beta-actin-like protein 3, N-terminally processed
ACTB_HUMAN			ENSG00000075624	60	Actin, cytoplasmic 1 Beta-actin Actin, cytoplasmic 1, N-terminally processed
ACTC_HUMAN			ENSG00000159251	70	Actin, alpha cardiac muscle 1 Alpha-cardiac actin
ACTG_HUMAN			ENSG00000184009	71	Actin, cytoplasmic 2 Gamma-actin Actin, cytoplasmic 2, N-terminally processed
ACTHR_HUMAN		9.A.14.2.4	ENSG00000185231	4158	Adrenocorticotropic hormone receptor Adrenocorticotropin receptor Melanocortin receptor 2
ACTH_HUMAN			ENSG00000163017	72	Actin, gamma-enteric smooth muscle Alpha-actin-3 Gamma-2-actin Smooth muscle gamma-actin
ACTL8_HUMAN			ENSG00000117148	81569	Actin-like protein 8 Cancer/testis antigen 57
ACTL9_HUMAN			ENSG00000181786	284382	Actin-like protein 9
ACTN1_HUMAN			ENSG00000072110	87	Alpha-actinin-1 Alpha-actinin cytoskeletal isoform F-actin cross-linking protein Non-muscle alpha-actinin-1
ACTN2_HUMAN			ENSG00000077522	88	Alpha-actinin-2 Alpha-actinin skeletal muscle isoform 2 F-actin cross-linking protein
ACTN3_HUMAN			ENSG00000248746	89	Alpha-actinin-3 Alpha-actinin skeletal muscle isoform 3 F-actin cross-linking protein
ACTN4_HUMAN			ENSG00000130402	81	Alpha-actinin-4 Non-muscle alpha-actinin 4
ACTS_HUMAN			ENSG00000143632	58	Actin, alpha skeletal muscle Alpha-actin-1
ACTT1_HUMAN			ENSG00000123165	139741	Actin-related protein T1
ACTT2_HUMAN			ENSG00000169717	140625	Actin-related protein T2 Actin-related protein M2
ACTT3_HUMAN			ENSG00000184378	84517	Actin-related protein T3 Actin-related protein M1
ACTY_HUMAN			ENSG00000115073	10120	Beta-centractin Actin-related protein 1B
ACTZ_HUMAN			ENSG00000138107	10121	Alpha-centractin ARP1 Actin-RPV Centrosome-associated actin homolog
ACV1B_HUMAN	2.7.11.30		ENSG00000135503	91	Activin receptor type-1B Activin receptor type IB Activin receptor-like kinase 4 Serine/threonine-protein kinase receptor R2
ACV1C_HUMAN	2.7.11.30		ENSG00000123612	130399	Activin receptor type-1C Activin receptor type IC Activin receptor-like kinase 7
ACVL1_HUMAN	2.7.11.30		ENSG00000139567	94	Serine/threonine-protein kinase receptor R3 Activin receptor-like kinase 1 TGF-B superfamily receptor type I
ACVR1_HUMAN	2.7.11.30		ENSG00000115170	90	Activin receptor type-1 Activin receptor type I Activin receptor-like kinase 2 Serine/threonine-protein kinase receptor R1 TGF-B superfamily receptor type I
ACY1_HUMAN	3.5.1.14		ENSG00000243989	95	Aminoacylase-1 N-acyl-L-amino-acid amidohydrolase
ACY2_HUMAN	3.5.1.15		ENSG00000108381	443	Aspartoacylase Aminoacylase-2
ACY3_HUMAN	3.5.1.114		ENSG00000132744	91703	N-acyl-aromatic-L-amino acid amidohydrolase (carboxylate-forming) Acylase III Aminoacylase-3 Aspartoacylase-2 Hepatitis C virus core-binding protein 1
ACYP1_HUMAN	3.6.1.7		ENSG00000119640	97	Acylphosphatase-1 Acylphosphatase, erythrocyte isozyme Acylphosphatase, organ-common type isozyme Acylphosphate phosphohydrolase 1
ACYP2_HUMAN	3.6.1.7		ENSG00000170634	98	Acylphosphatase-2 Acylphosphatase, muscle type isozyme Acylphosphate phosphohydrolase 2
ADA10_HUMAN	3.4.24.81			102	Disintegrin and metalloproteinase domain-containing protein 10 CDw156 Kuzbanian protein homolog Mammalian disintegrin-metalloprotease
ADA10_HUMAN	3.4.24.81		ENSG00000137845	102	Disintegrin and metalloproteinase domain-containing protein 10 CDw156 Kuzbanian protein homolog Mammalian disintegrin-metalloprotease
ADA11_HUMAN			ENSG00000073670	4185	Disintegrin and metalloproteinase domain-containing protein 11 Metalloproteinase-like, disintegrin-like, and cysteine-rich protein
ADA12_HUMAN	3.4.24.-		ENSG00000148848	8038	Disintegrin and metalloproteinase domain-containing protein 12 Meltrin-alpha
ADA15_HUMAN	3.4.24.-		ENSG00000143537	8751	Disintegrin and metalloproteinase domain-containing protein 15 Metalloprotease RGD disintegrin protein Metalloproteinase-like, disintegrin-like, and cysteine-rich protein 15 Metargidin
ADA17_HUMAN	3.4.24.86		ENSG00000151694	6868	Disintegrin and metalloproteinase domain-containing protein 17 Snake venom-like protease TNF-alpha convertase TNF-alpha-converting enzyme
ADA18_HUMAN			ENSG00000168619	8749	Disintegrin and metalloproteinase domain-containing protein 18 Transmembrane metalloproteinase-like, disintegrin-like, and cysteine-rich protein III
ADA18_HUMAN			ENSG00000278548	8749	Disintegrin and metalloproteinase domain-containing protein 18 Transmembrane metalloproteinase-like, disintegrin-like, and cysteine-rich protein III
ADA19_HUMAN	3.4.24.-		ENSG00000135074	8728	Disintegrin and metalloproteinase domain-containing protein 19 Meltrin-beta Metalloprotease and disintegrin dendritic antigen marker
ADA1A_HUMAN			ENSG00000120907	148	Alpha-1A adrenergic receptor Alpha-1A adrenoreceptor Alpha-1C adrenergic receptor Alpha-adrenergic receptor 1c
ADA1B_HUMAN			ENSG00000170214	147	Alpha-1B adrenergic receptor Alpha-1B adrenoreceptor
ADA1D_HUMAN			ENSG00000171873	146	Alpha-1D adrenergic receptor Alpha-1A adrenergic receptor Alpha-1D adrenoreceptor Alpha-adrenergic receptor 1a
ADA20_HUMAN	3.4.24.-		ENSG00000134007	8748	Disintegrin and metalloproteinase domain-containing protein 20
ADA21_HUMAN	3.4.24.-		ENSG00000139985	8747	Disintegrin and metalloproteinase domain-containing protein 21
ADA22_HUMAN			ENSG00000008277	53616	Disintegrin and metalloproteinase domain-containing protein 22 Metalloproteinase-disintegrin ADAM22-3 Metalloproteinase-like, disintegrin-like, and cysteine-rich protein 2
ADA23_HUMAN			ENSG00000114948	8745	Disintegrin and metalloproteinase domain-containing protein 23 Metalloproteinase-like, disintegrin-like, and cysteine-rich protein 3
ADA28_HUMAN	3.4.24.-		ENSG00000042980	10863	Disintegrin and metalloproteinase domain-containing protein 28 Epididymal metalloproteinase-like, disintegrin-like, and cysteine-rich protein II Metalloproteinase-like, disintegrin-like, and cysteine-rich protein L
ADA29_HUMAN			ENSG00000168594	11086	Disintegrin and metalloproteinase domain-containing protein 29 Cancer/testis antigen 73
ADA2A_HUMAN			ENSG00000150594	150	Alpha-2A adrenergic receptor Alpha-2 adrenergic receptor subtype C10 Alpha-2A adrenoreceptor
ADA2B_HUMAN				151	Alpha-2B adrenergic receptor Alpha-2 adrenergic receptor subtype C2 Alpha-2B adrenoreceptor
ADA2C_HUMAN			ENSG00000184160	152	Alpha-2C adrenergic receptor Alpha-2 adrenergic receptor subtype C4 Alpha-2C adrenoreceptor
ADA30_HUMAN	3.4.24.-		ENSG00000134249	11085	Disintegrin and metalloproteinase domain-containing protein 30
ADA32_HUMAN			ENSG00000197140	203102	Disintegrin and metalloproteinase domain-containing protein 32
ADA32_HUMAN			ENSG00000275594	203102	Disintegrin and metalloproteinase domain-containing protein 32
ADA33_HUMAN	3.4.24.-		ENSG00000149451	80332	Disintegrin and metalloproteinase domain-containing protein 33
ADAD1_HUMAN			ENSG00000164113	132612	Adenosine deaminase domain-containing protein 1 Testis nuclear RNA-binding protein
ADAD2_HUMAN			ENSG00000140955	161931	Adenosine deaminase domain-containing protein 2 Testis nuclear RNA-binding protein-like
ADAL_HUMAN	3.5.4.-		ENSG00000168803	161823	Adenosine deaminase-like protein
ADAM2_HUMAN			ENSG00000104755	2515	Disintegrin and metalloproteinase domain-containing protein 2 Cancer/testis antigen 15 Fertilin subunit beta PH-30 PH30-beta
ADAM2_HUMAN			ENSG00000276286	2515	Disintegrin and metalloproteinase domain-containing protein 2 Cancer/testis antigen 15 Fertilin subunit beta PH-30 PH30-beta
ADAM5_HUMAN					Putative disintegrin and metalloproteinase domain-containing protein 5 Putative transmembrane metalloproteinase-like, disintegrin-like, and cysteine-rich protein II
ADAM7_HUMAN			ENSG00000069206	8756	Disintegrin and metalloproteinase domain-containing protein 7 Sperm maturation-related glycoprotein GP-83
ADAM8_HUMAN	3.4.24.-		ENSG00000151651	101	Disintegrin and metalloproteinase domain-containing protein 8 Cell surface antigen MS2
ADAM9_HUMAN	3.4.24.-		ENSG00000168615	8754	Disintegrin and metalloproteinase domain-containing protein 9 Cellular disintegrin-related protein Meltrin-gamma Metalloprotease/disintegrin/cysteine-rich protein 9 Myeloma cell metalloproteinase
ADAP1_HUMAN			ENSG00000105963	11033	Arf-GAP with dual PH domain-containing protein 1 Centaurin-alpha-1 Putative MAPK-activating protein PM25
ADAP2_HUMAN			ENSG00000184060	55803	Arf-GAP with dual PH domain-containing protein 2 Centaurin-alpha-2
ADAS1_HUMAN					Putative uncharacterized protein ADARB2-AS1 ADARB2 antisense RNA 1 ADARB2 antisense gene protein 1
ADAS_HUMAN	2.5.1.26		ENSG00000018510	8540	Alkyldihydroxyacetonephosphate synthase, peroxisomal Aging-associated gene 5 protein Alkylglycerone-phosphate synthase
ADAT1_HUMAN	3.5.4.34		ENSG00000065457	23536	tRNA-specific adenosine deaminase 1 tRNA-specific adenosine-37 deaminase
ADAT2_HUMAN	3.5.4.-		ENSG00000189007	134637	tRNA-specific adenosine deaminase 2 Deaminase domain-containing protein 1 tRNA-specific adenosine-34 deaminase subunit ADAT2
ADAT3_HUMAN			ENSG00000213638	113179	Probable inactive tRNA-specific adenosine deaminase-like protein 3 tRNA-specific adenosine-34 deaminase subunit ADAT3
ADA_HUMAN	3.5.4.4		ENSG00000196839	100	Adenosine deaminase Adenosine aminohydrolase
ADCK1_HUMAN	2.7.11.-		ENSG00000063761	57143	Uncharacterized aarF domain-containing protein kinase 1
ADCK2_HUMAN	2.7.11.-		ENSG00000133597	90956	Uncharacterized aarF domain-containing protein kinase 2
ADCK3_HUMAN	2.7.-.-		ENSG00000163050	56997	Atypical kinase ADCK3, mitochondrial Chaperone activity of bc1 complex-like aarF domain-containing protein kinase 3
ADCK4_HUMAN	2.7.11.-		ENSG00000123815	79934	AarF domain-containing protein kinase 4
ADCK5_HUMAN	2.7.11.-		ENSG00000173137	203054	Uncharacterized aarF domain-containing protein kinase 5
ADCL2_HUMAN	3.1.1.-		ENSG00000197953	344752	Arylacetamide deacetylase-like 2
ADCL2_HUMAN	3.1.1.-		ENSG00000261846	344752	Arylacetamide deacetylase-like 2
ADCL3_HUMAN	3.1.1.-		ENSG00000188984	126767	Arylacetamide deacetylase-like 3
ADCL4_HUMAN	3.1.1.-		ENSG00000204518	343066	Arylacetamide deacetylase-like 4
ADCY1_HUMAN	4.6.1.1		ENSG00000164742	107	Adenylate cyclase type 1 ATP pyrophosphate-lyase 1 Adenylate cyclase type I Adenylyl cyclase 1 Ca(2+)/calmodulin-activated adenylyl cyclase
ADCY2_HUMAN	4.6.1.1		ENSG00000078295	108	Adenylate cyclase type 2 ATP pyrophosphate-lyase 2 Adenylate cyclase type II Adenylyl cyclase 2
ADCY3_HUMAN	4.6.1.1		ENSG00000138031	109	Adenylate cyclase type 3 ATP pyrophosphate-lyase 3 Adenylate cyclase type III Adenylate cyclase, olfactive type Adenylyl cyclase 3
ADCY4_HUMAN	4.6.1.1		ENSG00000129467	196883	Adenylate cyclase type 4 ATP pyrophosphate-lyase 4 Adenylate cyclase type IV Adenylyl cyclase 4
ADCY5_HUMAN	4.6.1.1		ENSG00000173175	111	Adenylate cyclase type 5 ATP pyrophosphate-lyase 5 Adenylate cyclase type V Adenylyl cyclase 5
ADCY6_HUMAN	4.6.1.1		ENSG00000174233	112	Adenylate cyclase type 6 ATP pyrophosphate-lyase 6 Adenylate cyclase type VI Adenylyl cyclase 6 Ca(2+)-inhibitable adenylyl cyclase
ADCY7_HUMAN	4.6.1.1		ENSG00000121281	113	Adenylate cyclase type 7 ATP pyrophosphate-lyase 7 Adenylate cyclase type VII Adenylyl cyclase 7
ADCY8_HUMAN	4.6.1.1		ENSG00000155897	114	Adenylate cyclase type 8 ATP pyrophosphate-lyase 8 Adenylate cyclase type VIII Adenylyl cyclase 8 Ca(2+)/calmodulin-activated adenylyl cyclase
ADCY9_HUMAN	4.6.1.1		ENSG00000162104	115	Adenylate cyclase type 9 ATP pyrophosphate-lyase 9 Adenylate cyclase type IX Adenylyl cyclase 9
ADCYA_HUMAN	4.6.1.1		ENSG00000143199	55811	Adenylate cyclase type 10 AH-related protein Adenylate cyclase homolog Germ cell soluble adenylyl cyclase Testicular soluble adenylyl cyclase
ADDA_HUMAN			ENSG00000087274	118	Alpha-adducin Erythrocyte adducin subunit alpha
ADDB_HUMAN			ENSG00000075340	119	Beta-adducin Erythrocyte adducin subunit beta
ADDG_HUMAN			ENSG00000148700	120	Gamma-adducin Adducin-like protein 70
ADEC1_HUMAN	3.4.24.-		ENSG00000134028	27299	ADAM DEC1 A disintegrin and metalloproteinase domain-like protein decysin-1
ADGB_HUMAN			ENSG00000118492	79747	Androglobin Calpain-7-like protein
ADH1A_HUMAN	1.1.1.1		ENSG00000187758	124	Alcohol dehydrogenase 1A Alcohol dehydrogenase subunit alpha
ADH1B_HUMAN	1.1.1.1		ENSG00000196616	125	Alcohol dehydrogenase 1B Alcohol dehydrogenase subunit beta
ADH1G_HUMAN	1.1.1.1		ENSG00000248144	126	Alcohol dehydrogenase 1C Alcohol dehydrogenase subunit gamma
ADH4_HUMAN	1.1.1.1		ENSG00000198099	127	Alcohol dehydrogenase 4 Alcohol dehydrogenase class II pi chain
ADH6_HUMAN	1.1.1.1		ENSG00000172955	130	Alcohol dehydrogenase 6
ADH7_HUMAN	1.1.1.1		ENSG00000196344	131	Alcohol dehydrogenase class 4 mu/sigma chain Alcohol dehydrogenase class IV mu/sigma chain Gastric alcohol dehydrogenase Retinol dehydrogenase
ADHX_HUMAN	1.1.1.-		ENSG00000197894	128	Alcohol dehydrogenase class-3 Alcohol dehydrogenase 5 Alcohol dehydrogenase class chi chain Alcohol dehydrogenase class-III Glutathione-dependent formaldehyde dehydrogenase S-(hydroxymethyl)glutathione dehydrogenase
ADHX_HUMAN	1.1.1.1		ENSG00000197894	128	Alcohol dehydrogenase class-3 Alcohol dehydrogenase 5 Alcohol dehydrogenase class chi chain Alcohol dehydrogenase class-III Glutathione-dependent formaldehyde dehydrogenase S-(hydroxymethyl)glutathione dehydrogenase
ADHX_HUMAN	1.1.1.284		ENSG00000197894	128	Alcohol dehydrogenase class-3 Alcohol dehydrogenase 5 Alcohol dehydrogenase class chi chain Alcohol dehydrogenase class-III Glutathione-dependent formaldehyde dehydrogenase S-(hydroxymethyl)glutathione dehydrogenase
ADIG_HUMAN			ENSG00000182035	149685	Adipogenin
ADIPL_HUMAN			ENSG00000184163	388581	Adipolin Adipose-derived insulin-sensitizing factor Complement C1q tumor necrosis factor-related protein 12 Adipolin fCTRP12 Adipolin full-length form Adipolin gCTRP12 Adipolin cleaved form
ADIPO_HUMAN			ENSG00000181092	9370	Adiponectin 30 kDa adipocyte complement-related protein Adipocyte complement-related 30 kDa protein Adipocyte, C1q and collagen domain-containing protein Adipose most abundant gene transcript 1 protein Gelatin-binding protein
ADIP_HUMAN			ENSG00000117155	117178	Afadin- and alpha-actinin-binding protein Afadin DIL domain-interacting protein SSX2-interacting protein
ADIRF_HUMAN			ENSG00000148671	10974	Adipogenesis regulatory factor Adipogenesis factor rich in obesity Adipose most abundant gene transcript 2 protein Adipose-specific protein 2
ADK_HUMAN	2.7.1.20		ENSG00000156110	132	Adenosine kinase Adenosine 5'-phosphotransferase
ADM2_HUMAN			ENSG00000128165	79924	ADM2 Intermedin Adrenomedullin-2 Intermedin-long Intermedin-short
ADM5_HUMAN			ENSG00000224420	199800	Putative adrenomedullin-5-like protein
ADML_HUMAN			ENSG00000148926	133	ADM Adrenomedullin Proadrenomedullin N-20 terminal peptide ProAM N-terminal 20 peptide
ADNP2_HUMAN			ENSG00000101544	22850	ADNP homeobox protein 2 Zinc finger protein 508
ADNP_HUMAN			ENSG00000101126	23394	Activity-dependent neuroprotector homeobox protein Activity-dependent neuroprotective protein
ADPGK_HUMAN	2.7.1.147		ENSG00000159322	83440	ADP-dependent glucokinase RbBP-35
ADPPT_HUMAN	2.7.8.-		ENSG00000149313	60496	L-aminoadipate-semialdehyde dehydrogenase-phosphopantetheinyl transferase 4'-phosphopantetheinyl transferase Alpha-aminoadipic semialdehyde dehydrogenase-phosphopantetheinyl transferase LYS5 ortholog
ADPRH_HUMAN	3.2.2.19		ENSG00000144843	141	[Protein ADP-ribosylarginine] hydrolase ADP-ribose-L-arginine cleaving enzyme
ADPRM_HUMAN	3.6.1.13		ENSG00000170222	56985	Manganese-dependent ADP-ribose/CDP-alcohol diphosphatase ADPRibase-Mn CDP-choline phosphohydrolase
ADPRM_HUMAN	3.6.1.16		ENSG00000170222	56985	Manganese-dependent ADP-ribose/CDP-alcohol diphosphatase ADPRibase-Mn CDP-choline phosphohydrolase
ADPRM_HUMAN	3.6.1.53		ENSG00000170222	56985	Manganese-dependent ADP-ribose/CDP-alcohol diphosphatase ADPRibase-Mn CDP-choline phosphohydrolase
ADR1_HUMAN			ENSG00000159346	51094	Adiponectin receptor protein 1 Progestin and adipoQ receptor family member I
ADR2_HUMAN			ENSG00000006831	79602	Adiponectin receptor protein 2 Progestin and adipoQ receptor family member II
ADRB1_HUMAN			ENSG00000043591	153	Beta-1 adrenergic receptor Beta-1 adrenoreceptor
ADRB2_HUMAN		9.A.14.3.5	ENSG00000169252	154	Beta-2 adrenergic receptor Beta-2 adrenoreceptor
ADRB3_HUMAN			ENSG00000188778	155	Beta-3 adrenergic receptor Beta-3 adrenoreceptor
ADRM1_HUMAN			ENSG00000130706	11047	Proteasomal ubiquitin receptor ADRM1 110 kDa cell membrane glycoprotein Adhesion-regulating molecule 1 Proteasome regulatory particle non-ATPase 13 Rpn13 homolog
ADRO_HUMAN	1.18.1.6		ENSG00000161513	2232	NADPH:adrenodoxin oxidoreductase, mitochondrial Ferredoxin--NADP(+) reductase
ADSV_HUMAN			ENSG00000006747	85477	Adseverin Scinderin
ADT1_HUMAN		2.A.29.1.2	ENSG00000151729	291	ADP/ATP translocase 1 ADP,ATP carrier protein 1 ADP,ATP carrier protein, heart/skeletal muscle isoform T1 Adenine nucleotide translocator 1 Solute carrier family 25 member 4
ADT2_HUMAN		2.A.29.1.1	ENSG00000005022	292	ADP/ATP translocase 2 ADP,ATP carrier protein 2 ADP,ATP carrier protein, fibroblast isoform Adenine nucleotide translocator 2 Solute carrier family 25 member 5 ADP/ATP translocase 2, N-terminally processed
ADT3_HUMAN		2.A.29.1.10	ENSG00000169100	293	ADP/ATP translocase 3 ADP,ATP carrier protein 3 ADP,ATP carrier protein, isoform T2 Adenine nucleotide translocator 3 Solute carrier family 25 member 6 ADP/ATP translocase 3, N-terminally processed
ADT4_HUMAN		2.A.29.1.8	ENSG00000151475	83447	ADP/ATP translocase 4 ADP,ATP carrier protein 4 Adenine nucleotide translocator 4 Solute carrier family 25 member 31 Sperm flagellar energy carrier protein ADP/ATP translocase 4, N-terminally processed
ADTRP_HUMAN			ENSG00000111863	84830	Androgen-dependent TFPI-regulating protein
ADXL_HUMAN			ENSG00000267673	112812	Adrenodoxin-like protein, mitochondrial Ferredoxin-1-like protein
ADX_HUMAN			ENSG00000137714	2230	Adrenodoxin, mitochondrial Adrenal ferredoxin Ferredoxin-1 Hepatoredoxin
AEBP1_HUMAN			ENSG00000106624	165	Adipocyte enhancer-binding protein 1 Aortic carboxypeptidase-like protein
AEBP2_HUMAN			ENSG00000139154	121536	Zinc finger protein AEBP2 Adipocyte enhancer-binding protein 2
AEDO_HUMAN	1.13.11.19		ENSG00000181915	84890	2-aminoethanethiol dioxygenase Cysteamine dioxygenase
AEGP_HUMAN			ENSG00000177943	158056	Apical endosomal glycoprotein MAM domain-containing protein 4
AEN_HUMAN	3.1.-.-		ENSG00000181026	64782	Apoptosis-enhancing nuclease Interferon-stimulated 20 kDa exonuclease-like 1
AES_HUMAN			ENSG00000104964	166	Amino-terminal enhancer of split Gp130-associated protein GAM Grg-5 Groucho-related protein 5 Protein ESP1 Protein GRG
AF10_HUMAN			ENSG00000078403	8028	Protein AF-10 ALL1-fused gene from chromosome 10 protein
AF17_HUMAN				4302	Protein AF-17 ALL1-fused gene from chromosome 17 protein
AF1L1_HUMAN			ENSG00000157510	134265	Actin filament-associated protein 1-like 1
AF1L2_HUMAN			ENSG00000169129	84632	Actin filament-associated protein 1-like 2
AF1Q_HUMAN			ENSG00000213190	10962	Protein AF1q
AF9_HUMAN			ENSG00000171843	4300	Protein AF-9 ALL1-fused gene from chromosome 9 protein Myeloid/lymphoid or mixed-lineage leukemia translocated to chromosome 3 protein YEATS domain-containing protein 3
AFAD_HUMAN			ENSG00000130396	4301	Afadin ALL1-fused gene from chromosome 6 protein
AFAM_HUMAN			ENSG00000079557	173	Afamin Alpha-albumin
AFAP1_HUMAN			ENSG00000196526	60312	Actin filament-associated protein 1 110 kDa actin filament-associated protein
AFF1_HUMAN			ENSG00000172493	4299	AF4/FMR2 family member 1 ALL1-fused gene from chromosome 4 protein Protein FEL Proto-oncogene AF4
AFF2_HUMAN			ENSG00000155966	2334	AF4/FMR2 family member 2 Fragile X E mental retardation syndrome protein Fragile X mental retardation 2 protein Protein Ox19
AFF2_HUMAN			ENSG00000281817	2334	AF4/FMR2 family member 2 Fragile X E mental retardation syndrome protein Fragile X mental retardation 2 protein Protein Ox19
AFF3_HUMAN			ENSG00000144218	3899	AF4/FMR2 family member 3 Lymphoid nuclear protein related to AF4
AFF4_HUMAN			ENSG00000072364	27125	AF4/FMR2 family member 4 ALL1-fused gene from chromosome 5q31 protein Major CDK9 elongation factor-associated protein
AFG32_HUMAN	3.4.24.-		ENSG00000141385	10939	AFG3-like protein 2 Paraplegin-like protein
AFTIN_HUMAN			ENSG00000119844	54812	Aftiphilin
AG10A_HUMAN	2.4.1.256		ENSG00000139133	84920	Dol-P-Glc:Glc(2)Man(9)GlcNAc(2)-PP-Dol alpha-1,2-glucosyltransferase Alpha-1,2-glucosyltransferase ALG10-A Alpha-2-glucosyltransferase ALG10-A Asparagine-linked glycosylation protein 10 homolog A
AG10B_HUMAN	2.4.1.256		ENSG00000175548	144245	Putative Dol-P-Glc:Glc(2)Man(9)GlcNAc(2)-PP-Dol alpha-1,2-glucosyltransferase Alpha-1,2-glucosyltransferase ALG10-A Alpha-2-glucosyltransferase ALG10-B Asparagine-linked glycosylation protein 10 homolog B Potassium channel regulator 1
AG1L2_HUMAN	2.4.1.-		ENSG00000251287	644974	Putative glycosyltransferase ALG1L2
AGA11_HUMAN				119385	Arf-GAP with GTPase, ANK repeat and PH domain-containing protein 11 Centaurin-gamma-like protein KIAA1975
AGAL_HUMAN	3.2.1.22		ENSG00000102393	2717	Alpha-galactosidase A Alpha-D-galactosidase A Alpha-D-galactoside galactohydrolase Melibiase
AGAP1_HUMAN			ENSG00000157985	116987	Arf-GAP with GTPase, ANK repeat and PH domain-containing protein 1 Centaurin-gamma-2 GTP-binding and GTPase-activating protein 1
AGAP2_HUMAN			ENSG00000135439	116986	Arf-GAP with GTPase, ANK repeat and PH domain-containing protein 2 Centaurin-gamma-1 GTP-binding and GTPase-activating protein 2 Phosphatidylinositol 3-kinase enhancer
AGAP3_HUMAN			ENSG00000133612	116988	Arf-GAP with GTPase, ANK repeat and PH domain-containing protein 3 CRAM-associated GTPase Centaurin-gamma-3 MR1-interacting protein
AGAP4_HUMAN			ENSG00000188234	119016	Arf-GAP with GTPase, ANK repeat and PH domain-containing protein 4 Centaurin-gamma-like family member 1 Centaurin-gamma-like family member 5
AGAP5_HUMAN			ENSG00000172650	729092	Arf-GAP with GTPase, ANK repeat and PH domain-containing protein 5 Centaurin-gamma-like family member 2
AGAP6_HUMAN			ENSG00000204149	414189	Arf-GAP with GTPase, ANK repeat and PH domain-containing protein 6 Centaurin-gamma-like family member 3
AGAP7_HUMAN					Putative Arf-GAP with GTPase, ANK repeat and PH domain-containing protein 7 Arf-GAP with GTPase, ANK repeat and PH domain-containing protein 7 pseudogene Centaurin-gamma-like family member 4
AGAP9_HUMAN			ENSG00000204172	642517	Arf-GAP with GTPase, ANK repeat and PH domain-containing protein 9 Centaurin-gamma-like family member 6
AGFG1_HUMAN			ENSG00000173744	3267	Arf-GAP domain and FG repeat-containing protein 1 HIV-1 Rev-binding protein Nucleoporin-like protein RIP Rev-interacting protein Rev/Rex activation domain-binding protein
AGFG2_HUMAN			ENSG00000106351	3268	Arf-GAP domain and FG repeat-containing protein 2 HIV-1 Rev-binding protein-like protein Rev/Rex activation domain-binding protein related
AGGF1_HUMAN			ENSG00000164252	55109	Angiogenic factor with G patch and FHA domains 1 Angiogenic factor VG5Q G patch domain-containing protein 7 Vasculogenesis gene on 5q protein
AGIT1_HUMAN					Putative uncharacterized protein encoded by AGPAT4-IT1 AGPAT4 intronic transcript 1
AGK_HUMAN	2.7.1.107		ENSG00000006530	55750	Acylglycerol kinase, mitochondrial Multiple substrate lipid kinase
AGK_HUMAN	2.7.1.94		ENSG00000006530	55750	Acylglycerol kinase, mitochondrial Multiple substrate lipid kinase
AGK_HUMAN	2.7.1.107		ENSG00000262327	55750	Acylglycerol kinase, mitochondrial Multiple substrate lipid kinase
AGK_HUMAN	2.7.1.94		ENSG00000262327	55750	Acylglycerol kinase, mitochondrial Multiple substrate lipid kinase
AGM1_HUMAN	5.4.2.3		ENSG00000013375	5238	Phosphoacetylglucosamine mutase Acetylglucosamine phosphomutase N-acetylglucosamine-phosphate mutase Phosphoglucomutase-3
AGO1_HUMAN			ENSG00000092847	26523	Protein argonaute-1 Argonaute RISC catalytic component 1 Eukaryotic translation initiation factor 2C 1 Putative RNA-binding protein Q99
AGO2_HUMAN	3.1.26.n2		ENSG00000123908	27161	Protein argonaute-2 Argonaute RISC catalytic component 2 Eukaryotic translation initiation factor 2C 2 PAZ Piwi domain protein Protein slicer
AGO3_HUMAN			ENSG00000126070	192669	Protein argonaute-3 Argonaute RISC catalytic component 3 Eukaryotic translation initiation factor 2C 3
AGO4_HUMAN			ENSG00000134698	192670	Protein argonaute-4 Argonaute RISC catalytic component 4 Eukaryotic translation initiation factor 2C 4
AGR2_HUMAN			ENSG00000106541	10551	Anterior gradient protein 2 homolog HPC8 Secreted cement gland protein XAG-2 homolog
AGR3_HUMAN			ENSG00000173467	155465	Anterior gradient protein 3 homolog Breast cancer membrane protein 11
AGRA1_HUMAN			ENSG00000197177	84435	Adhesion G protein-coupled receptor A1 G-protein coupled receptor 123
AGRA3_HUMAN			ENSG00000152990	166647	Adhesion G protein-coupled receptor A3 G-protein coupled receptor 125
AGRB2_HUMAN		9.A.14.6.6	ENSG00000121753	576	Adhesion G protein-coupled receptor B2 Brain-specific angiogenesis inhibitor 2
AGRD1_HUMAN			ENSG00000111452	283383	Adhesion G-protein coupled receptor D1 G-protein coupled receptor 133 G-protein coupled receptor PGR25
AGRD2_HUMAN			ENSG00000180264		Adhesion G-protein coupled receptor D2 G-protein coupled receptor 144 G-protein coupled receptor PGR24
AGRE1_HUMAN		9.A.14.6.1	ENSG00000174837	2015	Adhesion G protein-coupled receptor E1 EGF-like module receptor 1 EGF-like module-containing mucin-like hormone receptor-like 1 EMR1 hormone receptor
AGRE2_HUMAN			ENSG00000127507	30817	Adhesion G protein-coupled receptor E2 EGF-like module receptor 2 EGF-like module-containing mucin-like hormone receptor-like 2
AGRE3_HUMAN			ENSG00000131355	84658	Adhesion G protein-coupled receptor E3 EGF-like module receptor 3 EGF-like module-containing mucin-like hormone receptor-like 3
AGRE4_HUMAN					Putative adhesion G protein-coupled receptor E4P EGF-like module receptor 4 EGF-like module-containing mucin-like hormone receptor-like 4 G-protein coupled receptor 127 G-protein coupled receptor PGR16
AGRF1_HUMAN			ENSG00000153292	266977	Adhesion G-protein coupled receptor F1 G-protein coupled receptor 110 G-protein coupled receptor KPG_012 G-protein coupled receptor PGR19
AGRF2_HUMAN			ENSG00000164393	222611	Adhesion G-protein coupled receptor F2 G-protein coupled receptor 111 G-protein coupled receptor PGR20
AGRF3_HUMAN			ENSG00000173567	165082	Adhesion G-protein coupled receptor F3 G-protein coupled receptor 113 G-protein coupled receptor PGR23
AGRF4_HUMAN			ENSG00000153294	221393	Adhesion G protein-coupled receptor F4 G-protein coupled receptor 115 G-protein coupled receptor PGR18
AGRF5_HUMAN			ENSG00000069122	221395	Adhesion G protein-coupled receptor F5 G-protein coupled receptor 116
AGRG4_HUMAN			ENSG00000156920	139378	Adhesion G-protein coupled receptor G4 G-protein coupled receptor 112
AGRG5_HUMAN			ENSG00000159618	221188	Adhesion G-protein coupled receptor G5 G-protein coupled receptor 114 G-protein coupled receptor PGR27
AGRG7_HUMAN			ENSG00000144820	84873	Adhesion G-protein coupled receptor G7 G-protein coupled receptor 128
AGRIN_HUMAN			ENSG00000188157	375790	Agrin Agrin N-terminal 110 kDa subunit Agrin C-terminal 110 kDa subunit Agrin C-terminal 90 kDa fragment Agrin C-terminal 22 kDa fragment
AGRL2_HUMAN			ENSG00000117114	23266	Adhesion G protein-coupled receptor L2 Calcium-independent alpha-latrotoxin receptor 2 Latrophilin homolog 1 Latrophilin-2 Lectomedin-1
AGRP_HUMAN			ENSG00000159723	181	Agouti-related protein
AGT2_HUMAN	2.6.1.40		ENSG00000113492	64902	Alanine--glyoxylate aminotransferase 2, mitochondrial (R)-3-amino-2-methylpropionate--pyruvate transaminase Beta-ALAAT II Beta-alanine-pyruvate aminotransferase D-AIBAT
AGT2_HUMAN	2.6.1.44		ENSG00000113492	64902	Alanine--glyoxylate aminotransferase 2, mitochondrial (R)-3-amino-2-methylpropionate--pyruvate transaminase Beta-ALAAT II Beta-alanine-pyruvate aminotransferase D-AIBAT
AGTR1_HUMAN		9.A.14.13.1	ENSG00000144891	185	Type-1 angiotensin II receptor AT1AR AT1BR Angiotensin II type-1 receptor
AGTR2_HUMAN			ENSG00000180772	186	Type-2 angiotensin II receptor Angiotensin II type-2 receptor
AHDC1_HUMAN			ENSG00000126705	27245	AT-hook DNA-binding motif-containing protein 1
AHI1_HUMAN			ENSG00000135541	54806	Jouberin Abelson helper integration site 1 protein homolog
AHNK2_HUMAN			ENSG00000185567	113146	Protein AHNAK2
AHNK_HUMAN			ENSG00000124942	79026	Neuroblast differentiation-associated protein AHNAK Desmoyokin
AHRR_HUMAN			ENSG00000063438	57491	Aryl hydrocarbon receptor repressor Class E basic helix-loop-helix protein 77
AHR_HUMAN			ENSG00000106546	196	Aryl hydrocarbon receptor Class E basic helix-loop-helix protein 76
AHSA1_HUMAN			ENSG00000100591	10598	Activator of 90 kDa heat shock protein ATPase homolog 1 p38
AHSA2_HUMAN			ENSG00000173209	130872	Activator of 90 kDa heat shock protein ATPase homolog 2
AHSP_HUMAN			ENSG00000169877	51327	Alpha-hemoglobin-stabilizing protein Erythroid differentiation-related factor Erythroid-associated factor
AICDA_HUMAN	3.5.4.38		ENSG00000111732	57379	Single-stranded DNA cytosine deaminase Activation-induced cytidine deaminase Cytidine aminohydrolase
AIDA_HUMAN			ENSG00000186063	64853	Axin interactor, dorsalization-associated protein Axin interaction partner and dorsalization antagonist
AIF1L_HUMAN			ENSG00000126878	83543	Allograft inflammatory factor 1-like Ionized calcium-binding adapter molecule 2
AIF1_HUMAN			ENSG00000204472	199	Allograft inflammatory factor 1 Ionized calcium-binding adapter molecule 1 Protein G1
AIF1_HUMAN			ENSG00000206428	199	Allograft inflammatory factor 1 Ionized calcium-binding adapter molecule 1 Protein G1
AIF1_HUMAN			ENSG00000234836	199	Allograft inflammatory factor 1 Ionized calcium-binding adapter molecule 1 Protein G1
AIF1_HUMAN			ENSG00000235588	199	Allograft inflammatory factor 1 Ionized calcium-binding adapter molecule 1 Protein G1
AIF1_HUMAN			ENSG00000235985	199	Allograft inflammatory factor 1 Ionized calcium-binding adapter molecule 1 Protein G1
AIF1_HUMAN			ENSG00000237727	199	Allograft inflammatory factor 1 Ionized calcium-binding adapter molecule 1 Protein G1
AIFM1_HUMAN	1.1.1.-		ENSG00000156709	9131	Apoptosis-inducing factor 1, mitochondrial Programmed cell death protein 8
AIFM2_HUMAN	1.-.-.-		ENSG00000042286	84883	Apoptosis-inducing factor 2 Apoptosis-inducing factor homologous mitochondrion-associated inducer of death Apoptosis-inducing factor-like mitochondrion-associated inducer of death p53-responsive gene 3 protein
AIFM3_HUMAN	1.-.-.-		ENSG00000183773	150209	Apoptosis-inducing factor 3 Apoptosis-inducing factor-like protein
AIG1_HUMAN			ENSG00000146416	51390	Androgen-induced gene 1 protein
AIM1L_HUMAN			ENSG00000176092	55057	Absent in melanoma 1-like protein Beta/gamma crystallin domain-containing protein 2
AIM1_HUMAN			ENSG00000112297	202	Absent in melanoma 1 protein Beta/gamma crystallin domain-containing protein 1
AIM2_HUMAN			ENSG00000163568	9447	Interferon-inducible protein AIM2 Absent in melanoma 2
AIMP1_HUMAN			ENSG00000164022	9255	Aminoacyl tRNA synthase complex-interacting multifunctional protein 1 Multisynthase complex auxiliary component p43 Endothelial monocyte-activating polypeptide 2 Endothelial monocyte-activating polypeptide II Small inducible cytokine subfamily E member 1
AIMP2_HUMAN			ENSG00000106305	7965	Aminoacyl tRNA synthase complex-interacting multifunctional protein 2 Multisynthase complex auxiliary component p38 Protein JTV-1
AINX_HUMAN			ENSG00000148798	9118	Alpha-internexin 66 kDa neurofilament protein Neurofilament 5
AIPL1_HUMAN			ENSG00000129221	23746	Aryl-hydrocarbon-interacting protein-like 1
AIP_HUMAN			ENSG00000110711	9049	AH receptor-interacting protein Aryl-hydrocarbon receptor-interacting protein HBV X-associated protein 2 Immunophilin homolog ARA9
AIRE_HUMAN			ENSG00000160224	326	Autoimmune regulator Autoimmune polyendocrinopathy candidiasis ectodermal dystrophy protein
AJAP1_HUMAN			ENSG00000196581	55966	Adherens junction-associated protein 1 Membrane protein shrew-1
AJUBA_HUMAN			ENSG00000129474	84962	LIM domain-containing protein ajuba
AK17A_HUMAN			ENSG00000197976	8227	A-kinase anchor protein 17A 721P B-lymphocyte antigen Protein XE7 Protein kinase A-anchoring protein 17A Splicing factor, arginine/serine-rich 17A
AK1A1_HUMAN	1.1.1.2		ENSG00000117448	10327	Alcohol dehydrogenase [NADP(+)] Aldehyde reductase Aldo-keto reductase family 1 member A1
AK1BA_HUMAN	1.1.1.-		ENSG00000198074	57016	Aldo-keto reductase family 1 member B10 ARL-1 Aldose reductase-like Aldose reductase-related protein Small intestine reductase
AK1BF_HUMAN	1.1.1.-		ENSG00000227471	441282	Aldo-keto reductase family 1 member B15 Estradiol 17-beta-dehydrogenase AKR1B15
AK1BF_HUMAN	1.1.1.62		ENSG00000227471	441282	Aldo-keto reductase family 1 member B15 Estradiol 17-beta-dehydrogenase AKR1B15
AK1C1_HUMAN	1.1.1.-		ENSG00000187134	1645	Aldo-keto reductase family 1 member C1 20-alpha-hydroxysteroid dehydrogenase Chlordecone reductase homolog HAKRC Dihydrodiol dehydrogenase 1/2 High-affinity hepatic bile acid-binding protein Indanol dehydrogenase Trans-1,2-dihydrobenzene-1,2-diol dehydrogenase
AK1C1_HUMAN	1.1.1.112		ENSG00000187134	1645	Aldo-keto reductase family 1 member C1 20-alpha-hydroxysteroid dehydrogenase Chlordecone reductase homolog HAKRC Dihydrodiol dehydrogenase 1/2 High-affinity hepatic bile acid-binding protein Indanol dehydrogenase Trans-1,2-dihydrobenzene-1,2-diol dehydrogenase
AK1C1_HUMAN	1.1.1.149		ENSG00000187134	1645	Aldo-keto reductase family 1 member C1 20-alpha-hydroxysteroid dehydrogenase Chlordecone reductase homolog HAKRC Dihydrodiol dehydrogenase 1/2 High-affinity hepatic bile acid-binding protein Indanol dehydrogenase Trans-1,2-dihydrobenzene-1,2-diol dehydrogenase
AK1C1_HUMAN	1.3.1.20		ENSG00000187134	1645	Aldo-keto reductase family 1 member C1 20-alpha-hydroxysteroid dehydrogenase Chlordecone reductase homolog HAKRC Dihydrodiol dehydrogenase 1/2 High-affinity hepatic bile acid-binding protein Indanol dehydrogenase Trans-1,2-dihydrobenzene-1,2-diol dehydrogenase
AK1C2_HUMAN	1.-.-.-		ENSG00000151632	1646	Aldo-keto reductase family 1 member C2 3-alpha-HSD3 Chlordecone reductase homolog HAKRD Dihydrodiol dehydrogenase 2 Dihydrodiol dehydrogenase/bile acid-binding protein Trans-1,2-dihydrobenzene-1,2-diol dehydrogenase Type III 3-alpha-hydroxysteroid dehydrogenase
AK1C2_HUMAN	1.1.1.357		ENSG00000151632	1646	Aldo-keto reductase family 1 member C2 3-alpha-HSD3 Chlordecone reductase homolog HAKRD Dihydrodiol dehydrogenase 2 Dihydrodiol dehydrogenase/bile acid-binding protein Trans-1,2-dihydrobenzene-1,2-diol dehydrogenase Type III 3-alpha-hydroxysteroid dehydrogenase
AK1C2_HUMAN	1.3.1.20		ENSG00000151632	1646	Aldo-keto reductase family 1 member C2 3-alpha-HSD3 Chlordecone reductase homolog HAKRD Dihydrodiol dehydrogenase 2 Dihydrodiol dehydrogenase/bile acid-binding protein Trans-1,2-dihydrobenzene-1,2-diol dehydrogenase Type III 3-alpha-hydroxysteroid dehydrogenase
AK1C3_HUMAN	1.-.-.-		ENSG00000196139	8644	Aldo-keto reductase family 1 member C3 17-beta-hydroxysteroid dehydrogenase type 5 3-alpha-HSD type II, brain 3-alpha-hydroxysteroid dehydrogenase type 2 Chlordecone reductase homolog HAKRb Dihydrodiol dehydrogenase 3 Dihydrodiol dehydrogenase type I HA1753 Indanol dehydrogenase Prostaglandin F synthase Testosterone 17-beta-dehydrogenase 5 Trans-1,2-dihydrobenzene-1,2-diol dehydrogenase
AK1C3_HUMAN	1.1.1.112		ENSG00000196139	8644	Aldo-keto reductase family 1 member C3 17-beta-hydroxysteroid dehydrogenase type 5 3-alpha-HSD type II, brain 3-alpha-hydroxysteroid dehydrogenase type 2 Chlordecone reductase homolog HAKRb Dihydrodiol dehydrogenase 3 Dihydrodiol dehydrogenase type I HA1753 Indanol dehydrogenase Prostaglandin F synthase Testosterone 17-beta-dehydrogenase 5 Trans-1,2-dihydrobenzene-1,2-diol dehydrogenase
AK1C3_HUMAN	1.1.1.188		ENSG00000196139	8644	Aldo-keto reductase family 1 member C3 17-beta-hydroxysteroid dehydrogenase type 5 3-alpha-HSD type II, brain 3-alpha-hydroxysteroid dehydrogenase type 2 Chlordecone reductase homolog HAKRb Dihydrodiol dehydrogenase 3 Dihydrodiol dehydrogenase type I HA1753 Indanol dehydrogenase Prostaglandin F synthase Testosterone 17-beta-dehydrogenase 5 Trans-1,2-dihydrobenzene-1,2-diol dehydrogenase
AK1C3_HUMAN	1.1.1.239		ENSG00000196139	8644	Aldo-keto reductase family 1 member C3 17-beta-hydroxysteroid dehydrogenase type 5 3-alpha-HSD type II, brain 3-alpha-hydroxysteroid dehydrogenase type 2 Chlordecone reductase homolog HAKRb Dihydrodiol dehydrogenase 3 Dihydrodiol dehydrogenase type I HA1753 Indanol dehydrogenase Prostaglandin F synthase Testosterone 17-beta-dehydrogenase 5 Trans-1,2-dihydrobenzene-1,2-diol dehydrogenase
AK1C3_HUMAN	1.1.1.357		ENSG00000196139	8644	Aldo-keto reductase family 1 member C3 17-beta-hydroxysteroid dehydrogenase type 5 3-alpha-HSD type II, brain 3-alpha-hydroxysteroid dehydrogenase type 2 Chlordecone reductase homolog HAKRb Dihydrodiol dehydrogenase 3 Dihydrodiol dehydrogenase type I HA1753 Indanol dehydrogenase Prostaglandin F synthase Testosterone 17-beta-dehydrogenase 5 Trans-1,2-dihydrobenzene-1,2-diol dehydrogenase
AK1C3_HUMAN	1.1.1.64		ENSG00000196139	8644	Aldo-keto reductase family 1 member C3 17-beta-hydroxysteroid dehydrogenase type 5 3-alpha-HSD type II, brain 3-alpha-hydroxysteroid dehydrogenase type 2 Chlordecone reductase homolog HAKRb Dihydrodiol dehydrogenase 3 Dihydrodiol dehydrogenase type I HA1753 Indanol dehydrogenase Prostaglandin F synthase Testosterone 17-beta-dehydrogenase 5 Trans-1,2-dihydrobenzene-1,2-diol dehydrogenase
AK1C3_HUMAN	1.3.1.20		ENSG00000196139	8644	Aldo-keto reductase family 1 member C3 17-beta-hydroxysteroid dehydrogenase type 5 3-alpha-HSD type II, brain 3-alpha-hydroxysteroid dehydrogenase type 2 Chlordecone reductase homolog HAKRb Dihydrodiol dehydrogenase 3 Dihydrodiol dehydrogenase type I HA1753 Indanol dehydrogenase Prostaglandin F synthase Testosterone 17-beta-dehydrogenase 5 Trans-1,2-dihydrobenzene-1,2-diol dehydrogenase
AK1C4_HUMAN	1.1.1.-		ENSG00000198610	1109	Aldo-keto reductase family 1 member C4 3-alpha-HSD1 3-alpha-hydroxysteroid dehydrogenase type I Chlordecone reductase Dihydrodiol dehydrogenase 4 HAKRA
AK1C4_HUMAN	1.1.1.225		ENSG00000198610	1109	Aldo-keto reductase family 1 member C4 3-alpha-HSD1 3-alpha-hydroxysteroid dehydrogenase type I Chlordecone reductase Dihydrodiol dehydrogenase 4 HAKRA
AK1C4_HUMAN	1.1.1.357		ENSG00000198610	1109	Aldo-keto reductase family 1 member C4 3-alpha-HSD1 3-alpha-hydroxysteroid dehydrogenase type I Chlordecone reductase Dihydrodiol dehydrogenase 4 HAKRA
AK1D1_HUMAN	1.3.1.3		ENSG00000122787	6718	3-oxo-5-beta-steroid 4-dehydrogenase Aldo-keto reductase family 1 member D1 Delta(4)-3-ketosteroid 5-beta-reductase Delta(4)-3-oxosteroid 5-beta-reductase
AKA10_HUMAN			ENSG00000108599	11216	A-kinase anchor protein 10, mitochondrial Dual specificity A kinase-anchoring protein 2 Protein kinase A-anchoring protein 10
AKA11_HUMAN			ENSG00000023516	11215	A-kinase anchor protein 11 A-kinase anchor protein 220 kDa Protein kinase A-anchoring protein 11
AKA12_HUMAN			ENSG00000131016	9590	A-kinase anchor protein 12 A-kinase anchor protein 250 kDa Gravin Myasthenia gravis autoantigen
AKA28_HUMAN			ENSG00000186471	158798	A-kinase anchor protein 14 A-kinase anchor protein 28 kDa Protein kinase A-anchoring protein 14
AKA7A_HUMAN			ENSG00000118507	9465	A-kinase anchor protein 7 isoforms alpha and beta A-kinase anchor protein 18 kDa Protein kinase A-anchoring protein 7 isoforms alpha/beta
AKA7G_HUMAN			ENSG00000118507	9465	A-kinase anchor protein 7 isoform gamma A-kinase anchor protein 18 kDa Protein kinase A-anchoring protein 7 isoform gamma
AKAP1_HUMAN			ENSG00000121057	8165	A-kinase anchor protein 1, mitochondrial A-kinase anchor protein 149 kDa Dual specificity A-kinase-anchoring protein 1 Protein kinase A-anchoring protein 1 Spermatid A-kinase anchor protein 84
AKAP2_HUMAN			ENSG00000241978	11217	A-kinase anchor protein 2 AKAP-KL Protein kinase A-anchoring protein 2
AKAP2_HUMAN			ENSG00000241978	445815	A-kinase anchor protein 2 AKAP-KL Protein kinase A-anchoring protein 2
AKAP3_HUMAN			ENSG00000111254	10566	A-kinase anchor protein 3 A-kinase anchor protein 110 kDa Cancer/testis antigen 82 Fibrous sheath protein of 95 kDa Fibrousheathin I Fibrousheathin-1 Protein kinase A-anchoring protein 3 Sperm oocyte-binding protein
AKAP4_HUMAN			ENSG00000147081	8852	A-kinase anchor protein 4 A-kinase anchor protein 82 kDa Major sperm fibrous sheath protein Protein kinase A-anchoring protein 4
AKAP5_HUMAN			ENSG00000179841	9495	A-kinase anchor protein 5 A-kinase anchor protein 79 kDa H21 cAMP-dependent protein kinase regulatory subunit II high affinity-binding protein
AKAP6_HUMAN			ENSG00000151320	9472	A-kinase anchor protein 6 A-kinase anchor protein 100 kDa Protein kinase A-anchoring protein 6 mAKAP
AKAP8_HUMAN			ENSG00000105127	10270	A-kinase anchor protein 8 A-kinase anchor protein 95 kDa
AKAP9_HUMAN			ENSG00000127914	10142	A-kinase anchor protein 9 A-kinase anchor protein 350 kDa A-kinase anchor protein 450 kDa AKAP 120-like protein Centrosome- and Golgi-localized PKN-associated protein Protein hyperion Protein kinase A-anchoring protein 9 Protein yotiao
AKCL1_HUMAN	1.1.1.-				Putative aldo-keto reductase family 1 member C8 Aldo-keto reductase family 1 member C-like protein 1
AKCL2_HUMAN	1.1.1.263		ENSG00000165568	83592	1,5-anhydro-D-fructose reductase Aldo-keto reductase family 1 member C-like protein 2 Aldo-keto reductase family 1 member E2 LoopADR Testis-specific protein
AKD1A_HUMAN			ENSG00000166839	348094	Ankyrin repeat and death domain-containing protein 1A
AKD1B_HUMAN			ENSG00000189045	728780	Ankyrin repeat and death domain-containing protein 1B
AKIB1_HUMAN			ENSG00000001629	54467	Ankyrin repeat and IBR domain-containing protein 1
AKIP1_HUMAN			ENSG00000166452	56672	A-kinase-interacting protein 1 Breast cancer-associated gene 3 protein PKA-interacting protein Proline-rich protein BCA3
AKIP_HUMAN			ENSG00000175756	54998	Aurora kinase A-interacting protein 28S ribosomal protein S38, mitochondrial
AKIR1_HUMAN			ENSG00000174574	79647	Akirin-1
AKIR2_HUMAN			ENSG00000135334	55122	Akirin-2
AKNA_HUMAN			ENSG00000106948	80709	AT-hook-containing transcription factor
AKND1_HUMAN			ENSG00000162641	254268	Protein AKNAD1
AKP13_HUMAN			ENSG00000170776	11214	A-kinase anchor protein 13 AKAP-Lbc Breast cancer nuclear receptor-binding auxiliary protein Guanine nucleotide exchange factor Lbc Human thyroid-anchoring protein 31 Lymphoid blast crisis oncogene Non-oncogenic Rho GTPase-specific GTP exchange factor Protein kinase A-anchoring protein 13 p47
AKP8L_HUMAN			ENSG00000011243	26993	A-kinase anchor protein 8-like Helicase A-binding protein 95 Homologous to AKAP95 protein Neighbor of A-kinase-anchoring protein 95
AKT1_HUMAN	2.7.11.1		ENSG00000142208	207	RAC-alpha serine/threonine-protein kinase Protein kinase B Protein kinase B alpha Proto-oncogene c-Akt RAC-PK-alpha
AKT2_HUMAN	2.7.11.1		ENSG00000105221	208	RAC-beta serine/threonine-protein kinase Protein kinase Akt-2 Protein kinase B beta RAC-PK-beta
AKT3_HUMAN	2.7.11.1		ENSG00000117020	10000	RAC-gamma serine/threonine-protein kinase Protein kinase Akt-3 Protein kinase B gamma RAC-PK-gamma STK-2
AKT3_HUMAN	2.7.11.1		ENSG00000275199	10000	RAC-gamma serine/threonine-protein kinase Protein kinase Akt-3 Protein kinase B gamma RAC-PK-gamma STK-2
AKTIP_HUMAN			ENSG00000166971	64400	AKT-interacting protein Ft1 Fused toes protein homolog
AKTS1_HUMAN			ENSG00000204673	84335	Proline-rich AKT1 substrate 1 40 kDa proline-rich AKT substrate
AL14E_HUMAN			ENSG00000152219	120534	ARL14 effector protein ARF7 effector protein
AL1A1_HUMAN	1.2.1.36		ENSG00000165092	216	Retinal dehydrogenase 1 ALDH-E1 ALHDII Aldehyde dehydrogenase family 1 member A1 Aldehyde dehydrogenase, cytosolic
AL1A2_HUMAN	1.2.1.36		ENSG00000128918	8854	Retinal dehydrogenase 2 Aldehyde dehydrogenase family 1 member A2 Retinaldehyde-specific dehydrogenase type 2
AL1A3_HUMAN	1.2.1.5		ENSG00000184254	220	Aldehyde dehydrogenase family 1 member A3 Aldehyde dehydrogenase 6 Retinaldehyde dehydrogenase 3
AL1B1_HUMAN	1.2.1.3		ENSG00000137124	219	Aldehyde dehydrogenase X, mitochondrial Aldehyde dehydrogenase 5 Aldehyde dehydrogenase family 1 member B1
AL1L1_HUMAN	1.5.1.6		ENSG00000144908	10840	Cytosolic 10-formyltetrahydrofolate dehydrogenase Aldehyde dehydrogenase family 1 member L1
AL1L2_HUMAN	1.5.1.6		ENSG00000136010	160428	Mitochondrial 10-formyltetrahydrofolate dehydrogenase Aldehyde dehydrogenase family 1 member L2
AL2CL_HUMAN			ENSG00000178038	259173	ALS2 C-terminal-like protein
AL2SA_HUMAN			ENSG00000155754	151254	Amyotrophic lateral sclerosis 2 chromosomal region candidate gene 11 protein
AL2SB_HUMAN			ENSG00000155749	130540	Amyotrophic lateral sclerosis 2 chromosomal region candidate gene 12 protein
AL3A1_HUMAN	1.2.1.5		ENSG00000108602	218	Aldehyde dehydrogenase, dimeric NADP-preferring ALDHIII Aldehyde dehydrogenase 3 Aldehyde dehydrogenase family 3 member A1
AL3A2_HUMAN	1.2.1.3		ENSG00000072210	224	Fatty aldehyde dehydrogenase Aldehyde dehydrogenase 10 Aldehyde dehydrogenase family 3 member A2 Microsomal aldehyde dehydrogenase
AL3B1_HUMAN	1.2.1.5		ENSG00000006534	221	Aldehyde dehydrogenase family 3 member B1 Aldehyde dehydrogenase 7
AL3B2_HUMAN	1.2.1.5		ENSG00000132746	222	Aldehyde dehydrogenase family 3 member B2 Aldehyde dehydrogenase 8
AL4A1_HUMAN	1.2.1.88		ENSG00000159423	8659	Delta-1-pyrroline-5-carboxylate dehydrogenase, mitochondrial Aldehyde dehydrogenase family 4 member A1 L-glutamate gamma-semialdehyde dehydrogenase
AL5AP_HUMAN				241	Arachidonate 5-lipoxygenase-activating protein FLAP MK-886-binding protein
AL5AP_HUMAN			ENSG00000132965	241	Arachidonate 5-lipoxygenase-activating protein FLAP MK-886-binding protein
AL7A1_HUMAN	1.2.1.3		ENSG00000164904	501	Alpha-aminoadipic semialdehyde dehydrogenase Aldehyde dehydrogenase family 7 member A1 Antiquitin-1 Betaine aldehyde dehydrogenase Delta1-piperideine-6-carboxylate dehydrogenase
AL7A1_HUMAN	1.2.1.31		ENSG00000164904	501	Alpha-aminoadipic semialdehyde dehydrogenase Aldehyde dehydrogenase family 7 member A1 Antiquitin-1 Betaine aldehyde dehydrogenase Delta1-piperideine-6-carboxylate dehydrogenase
AL7A1_HUMAN	1.2.1.8		ENSG00000164904	501	Alpha-aminoadipic semialdehyde dehydrogenase Aldehyde dehydrogenase family 7 member A1 Antiquitin-1 Betaine aldehyde dehydrogenase Delta1-piperideine-6-carboxylate dehydrogenase
AL8A1_HUMAN	1.2.1.-		ENSG00000118514	64577	Aldehyde dehydrogenase family 8 member A1 Aldehyde dehydrogenase 12
AL9A1_HUMAN	1.2.1.19		ENSG00000143149	223	4-trimethylaminobutyraldehyde dehydrogenase Aldehyde dehydrogenase E3 isozyme Aldehyde dehydrogenase family 9 member A1 Gamma-aminobutyraldehyde dehydrogenase R-aminobutyraldehyde dehydrogenase
AL9A1_HUMAN	1.2.1.3		ENSG00000143149	223	4-trimethylaminobutyraldehyde dehydrogenase Aldehyde dehydrogenase E3 isozyme Aldehyde dehydrogenase family 9 member A1 Gamma-aminobutyraldehyde dehydrogenase R-aminobutyraldehyde dehydrogenase
AL9A1_HUMAN	1.2.1.47		ENSG00000143149	223	4-trimethylaminobutyraldehyde dehydrogenase Aldehyde dehydrogenase E3 isozyme Aldehyde dehydrogenase family 9 member A1 Gamma-aminobutyraldehyde dehydrogenase R-aminobutyraldehyde dehydrogenase
ALAT1_HUMAN	2.6.1.2		ENSG00000167701	2875	Alanine aminotransferase 1 Glutamate pyruvate transaminase 1 Glutamic--alanine transaminase 1 Glutamic--pyruvic transaminase 1
ALAT2_HUMAN	2.6.1.2		ENSG00000166123	84706	Alanine aminotransferase 2 Glutamate pyruvate transaminase 2 Glutamic--alanine transaminase 2 Glutamic--pyruvic transaminase 2
ALBU_HUMAN			ENSG00000163631	213	Serum albumin
ALDH2_HUMAN	1.2.1.3		ENSG00000111275	217	Aldehyde dehydrogenase, mitochondrial ALDH class 2 ALDH-E2 ALDHI
ALDOA_HUMAN	4.1.2.13		ENSG00000149925	226	Fructose-bisphosphate aldolase A Lung cancer antigen NY-LU-1 Muscle-type aldolase
ALDOB_HUMAN	4.1.2.13		ENSG00000136872	229	Fructose-bisphosphate aldolase B Liver-type aldolase
ALDOC_HUMAN	4.1.2.13		ENSG00000109107	230	Fructose-bisphosphate aldolase C Brain-type aldolase
ALDR_HUMAN	1.1.1.21		ENSG00000085662	231	Aldose reductase Aldehyde reductase Aldo-keto reductase family 1 member B1
ALEX_HUMAN			ENSG00000087460	2778	Protein ALEX Alternative gene product encoded by XL-exon
ALG11_HUMAN	2.4.1.131		ENSG00000253710	440138	GDP-Man:Man(3)GlcNAc(2)-PP-Dol alpha-1,2-mannosyltransferase Asparagine-linked glycosylation protein 11 homolog Glycolipid 2-alpha-mannosyltransferase
ALG12_HUMAN	2.4.1.260		ENSG00000182858	79087	Dol-P-Man:Man(7)GlcNAc(2)-PP-Dol alpha-1,6-mannosyltransferase Asparagine-linked glycosylation protein 12 homolog Dolichyl-P-Man:Man(7)GlcNAc(2)-PP-dolichyl-alpha-1,6-mannosyltransferase Mannosyltransferase ALG12 homolog Membrane protein SB87
ALG13_HUMAN	2.4.1.141		ENSG00000101901	79868	Putative bifunctional UDP-N-acetylglucosamine transferase and deubiquitinase ALG13 Asparagine-linked glycosylation 13 homolog Glycosyltransferase 28 domain-containing protein 1 UDP-N-acetylglucosamine transferase subunit ALG13 homolog
ALG13_HUMAN	3.4.19.12		ENSG00000101901	79868	Putative bifunctional UDP-N-acetylglucosamine transferase and deubiquitinase ALG13 Asparagine-linked glycosylation 13 homolog Glycosyltransferase 28 domain-containing protein 1 UDP-N-acetylglucosamine transferase subunit ALG13 homolog
ALG14_HUMAN			ENSG00000172339	199857	UDP-N-acetylglucosamine transferase subunit ALG14 homolog
ALG1L_HUMAN	2.4.1.-		ENSG00000189366	200810	Putative glycosyltransferase ALG1-like
ALG1_HUMAN	2.4.1.142		ENSG00000033011	56052	Chitobiosyldiphosphodolichol beta-mannosyltransferase Asparagine-linked glycosylation protein 1 homolog Beta-1,4-mannosyltransferase GDP-Man:GlcNAc2-PP-dolichol mannosyltransferase GDP-mannose-dolichol diphosphochitobiose mannosyltransferase Mannosyltransferase-1
ALG2_HUMAN	2.4.1.132		ENSG00000119523	85365	Alpha-1,3/1,6-mannosyltransferase ALG2 Asparagine-linked glycosylation protein 2 homolog GDP-Man:Man(1)GlcNAc(2)-PP-Dol alpha-1,3-mannosyltransferase GDP-Man:Man(1)GlcNAc(2)-PP-dolichol mannosyltransferase GDP-Man:Man(2)GlcNAc(2)-PP-Dol alpha-1,6-mannosyltransferase
ALG2_HUMAN	2.4.1.257		ENSG00000119523	85365	Alpha-1,3/1,6-mannosyltransferase ALG2 Asparagine-linked glycosylation protein 2 homolog GDP-Man:Man(1)GlcNAc(2)-PP-Dol alpha-1,3-mannosyltransferase GDP-Man:Man(1)GlcNAc(2)-PP-dolichol mannosyltransferase GDP-Man:Man(2)GlcNAc(2)-PP-Dol alpha-1,6-mannosyltransferase
ALG3_HUMAN	2.4.1.258		ENSG00000214160	10195	Dol-P-Man:Man(5)GlcNAc(2)-PP-Dol alpha-1,3-mannosyltransferase Asparagine-linked glycosylation protein 3 homolog Dol-P-Man-dependent alpha(1-3)-mannosyltransferase Dolichyl-P-Man:Man(5)GlcNAc(2)-PP-dolichyl mannosyltransferase Dolichyl-phosphate-mannose--glycolipid alpha-mannosyltransferase Not56-like protein
ALG5_HUMAN	2.4.1.117		ENSG00000120697	29880	Dolichyl-phosphate beta-glucosyltransferase Asparagine-linked glycosylation protein 5 homolog
ALG6_HUMAN	2.4.1.267		ENSG00000088035	29929	Dolichyl pyrophosphate Man9GlcNAc2 alpha-1,3-glucosyltransferase Asparagine-linked glycosylation protein 6 homolog Dol-P-Glc:Man(9)GlcNAc(2)-PP-Dol alpha-1,3-glucosyltransferase Dolichyl-P-Glc:Man9GlcNAc2-PP-dolichyl glucosyltransferase
ALG8_HUMAN	2.4.1.265		ENSG00000159063	79053	Probable dolichyl pyrophosphate Glc1Man9GlcNAc2 alpha-1,3-glucosyltransferase Asparagine-linked glycosylation protein 8 homolog Dol-P-Glc:Glc(1)Man(9)GlcNAc(2)-PP-dolichyl alpha-1,3-glucosyltransferase Dolichyl-P-Glc:Glc1Man9GlcNAc2-PP-dolichyl glucosyltransferase
ALG9_HUMAN	2.4.1.259		ENSG00000086848	79796	Alpha-1,2-mannosyltransferase ALG9 Asparagine-linked glycosylation protein 9 homolog Disrupted in bipolar disorder protein 1 Dol-P-Man:Man(6)GlcNAc(2)-PP-Dol alpha-1,2-mannosyltransferase Dol-P-Man:Man(8)GlcNAc(2)-PP-Dol alpha-1,2-mannosyltransferase
ALG9_HUMAN	2.4.1.261		ENSG00000086848	79796	Alpha-1,2-mannosyltransferase ALG9 Asparagine-linked glycosylation protein 9 homolog Disrupted in bipolar disorder protein 1 Dol-P-Man:Man(6)GlcNAc(2)-PP-Dol alpha-1,2-mannosyltransferase Dol-P-Man:Man(8)GlcNAc(2)-PP-Dol alpha-1,2-mannosyltransferase
ALKB1_HUMAN	1.14.11.33		ENSG00000100601	8846	Alkylated DNA repair protein alkB homolog 1 Alpha-ketoglutarate-dependent dioxygenase ABH1 DNA lyase ABH1 DNA oxidative demethylase ALKBH1
ALKB1_HUMAN	4.2.99.18		ENSG00000100601	8846	Alkylated DNA repair protein alkB homolog 1 Alpha-ketoglutarate-dependent dioxygenase ABH1 DNA lyase ABH1 DNA oxidative demethylase ALKBH1
ALKB2_HUMAN	1.14.11.33		ENSG00000189046	121642	Alpha-ketoglutarate-dependent dioxygenase alkB homolog 2 Alkylated DNA repair protein alkB homolog 2 DNA oxidative demethylase ALKBH2 Oxy DC1
ALKB3_HUMAN	1.14.11.-		ENSG00000166199	221120	Alpha-ketoglutarate-dependent dioxygenase alkB homolog 3 Alkylated DNA repair protein alkB homolog 3 DEPC-1 Prostate cancer antigen 1
ALKB4_HUMAN	1.14.11.-		ENSG00000160993	54784	Alpha-ketoglutarate-dependent dioxygenase alkB homolog 4 Alkylated DNA repair protein alkB homolog 4
ALKB5_HUMAN	1.14.11.-		ENSG00000091542	54890	RNA demethylase ALKBH5 Alkylated DNA repair protein alkB homolog 5 Alpha-ketoglutarate-dependent dioxygenase alkB homolog 5
ALKB6_HUMAN	1.14.11.-		ENSG00000239382	84964	Alpha-ketoglutarate-dependent dioxygenase alkB homolog 6 Alkylated DNA repair protein alkB homolog 6
ALKB7_HUMAN	1.14.11.-		ENSG00000125652	84266	Alpha-ketoglutarate-dependent dioxygenase alkB homolog 7, mitochondrial Alkylated DNA repair protein alkB homolog 7 Spermatogenesis cell proliferation-related protein Spermatogenesis-associated protein 11
ALKB8_HUMAN	1.14.11.-		ENSG00000137760	91801	Alkylated DNA repair protein alkB homolog 8 Probable alpha-ketoglutarate-dependent dioxygenase ABH8 S-adenosyl-L-methionine-dependent tRNA methyltransferase ABH8 tRNA (carboxymethyluridine(34)-5-O)-methyltransferase ABH8
ALKB8_HUMAN	2.1.1.229		ENSG00000137760	91801	Alkylated DNA repair protein alkB homolog 8 Probable alpha-ketoglutarate-dependent dioxygenase ABH8 S-adenosyl-L-methionine-dependent tRNA methyltransferase ABH8 tRNA (carboxymethyluridine(34)-5-O)-methyltransferase ABH8
ALKMO_HUMAN	1.14.16.5		ENSG00000187546	392636	Alkylglycerol monooxygenase Transmembrane protein 195
ALK_HUMAN	2.7.10.1		ENSG00000171094	238	ALK tyrosine kinase receptor Anaplastic lymphoma kinase
ALLC_HUMAN	3.5.3.4			55821	Probable allantoicase Allantoate amidinohydrolase
ALM1L_HUMAN					Putative ALMS1-like protein
ALMS1_HUMAN			ENSG00000116127	7840	Alstrom syndrome protein 1
ALPK1_HUMAN	2.7.11.-		ENSG00000073331	80216	Alpha-protein kinase 1 Chromosome 4 kinase Lymphocyte alpha-protein kinase
ALPK2_HUMAN	2.7.11.-		ENSG00000198796	115701	Alpha-protein kinase 2 Heart alpha-protein kinase
ALPK3_HUMAN	2.7.11.-		ENSG00000136383	57538	Alpha-protein kinase 3 Muscle alpha-protein kinase
ALR_HUMAN	1.8.3.2		ENSG00000127554	2671	FAD-linked sulfhydryl oxidase ALR Augmenter of liver regeneration Hepatopoietin
ALS2_HUMAN			ENSG00000003393	57679	Alsin Amyotrophic lateral sclerosis 2 chromosomal region candidate gene 6 protein Amyotrophic lateral sclerosis 2 protein
ALS_HUMAN			ENSG00000099769	3483	Insulin-like growth factor-binding protein complex acid labile subunit
ALX1_HUMAN			ENSG00000180318	8092	ALX homeobox protein 1 Cartilage homeoprotein 1
ALX3_HUMAN			ENSG00000156150	257	Homeobox protein aristaless-like 3 Proline-rich transcription factor ALX3
ALX4_HUMAN			ENSG00000052850	60529	Homeobox protein aristaless-like 4
AMACR_HUMAN	5.1.99.4		ENSG00000242110	23600	Alpha-methylacyl-CoA racemase 2-methylacyl-CoA racemase
AMBN_HUMAN			ENSG00000178522	258	Ameloblastin
AMBP_HUMAN			ENSG00000106927	259	Protein AMBP Alpha-1-microglobulin Alpha-1 microglycoprotein Complex-forming glycoprotein heterogeneous in charge Inter-alpha-trypsin inhibitor light chain Bikunin EDC1 HI-30 Uronic-acid-rich protein Trypstatin
AMD_HUMAN	1.14.17.3		ENSG00000145730	5066	Peptidyl-glycine alpha-amidating monooxygenase Peptidylglycine alpha-hydroxylating monooxygenase Peptidyl-alpha-hydroxyglycine alpha-amidating lyase Peptidylamidoglycolate lyase
AMD_HUMAN	4.3.2.5		ENSG00000145730	5066	Peptidyl-glycine alpha-amidating monooxygenase Peptidylglycine alpha-hydroxylating monooxygenase Peptidyl-alpha-hydroxyglycine alpha-amidating lyase Peptidylamidoglycolate lyase
AMELX_HUMAN			ENSG00000125363	265	Amelogenin, X isoform
AMELY_HUMAN			ENSG00000099721	266	Amelogenin, Y isoform
AMER1_HUMAN			ENSG00000184675	139285	APC membrane recruitment protein 1 Protein FAM123B Wilms tumor gene on the X chromosome protein
AMER2_HUMAN			ENSG00000165566	219287	APC membrane recruitment protein 2 Protein FAM123A
AMER3_HUMAN			ENSG00000178171	205147	APC membrane recruitment protein 3 Protein FAM123C
AMERL_HUMAN			ENSG00000144233	83607	AMMECR1-like protein
AMFR_HUMAN	6.3.2.-		ENSG00000159461	267	E3 ubiquitin-protein ligase AMFR Autocrine motility factor receptor RING finger protein 45 gp78
AMGO1_HUMAN			ENSG00000181754	57463	Amphoterin-induced protein 1 AMIGO-1 Alivin-2
AMGO2_HUMAN			ENSG00000139211	347902	Amphoterin-induced protein 2 AMIGO-2 Alivin-1 Differentially expressed in gastric adenocarcinomas
AMGO3_HUMAN			ENSG00000176020	386724	Amphoterin-induced protein 3 AMIGO-3 Alivin-3
AMHR2_HUMAN	2.7.11.30		ENSG00000135409	269	Anti-Muellerian hormone type-2 receptor Anti-Muellerian hormone type II receptor MIS type II receptor
AMMR1_HUMAN			ENSG00000101935	9949	AMME syndrome candidate gene 1 protein
AMN1_HUMAN			ENSG00000151743	196394	Protein AMN1 homolog
AMNLS_HUMAN			ENSG00000166126	81693	Protein amnionless
AMOL1_HUMAN			ENSG00000166025	154810	Angiomotin-like protein 1
AMOL2_HUMAN			ENSG00000114019	51421	Angiomotin-like protein 2 Leman coiled-coil protein
AMOT_HUMAN			ENSG00000126016	154796	Angiomotin
AMPB_HUMAN	3.4.11.6		ENSG00000176393	6051	Aminopeptidase B Arginine aminopeptidase Arginyl aminopeptidase
AMPD1_HUMAN	3.5.4.6		ENSG00000116748	270	AMP deaminase 1 AMP deaminase isoform M Myoadenylate deaminase
AMPD2_HUMAN	3.5.4.6		ENSG00000116337	271	AMP deaminase 2 AMP deaminase isoform L
AMPD3_HUMAN	3.5.4.6		ENSG00000133805	272	AMP deaminase 3 AMP deaminase isoform E Erythrocyte AMP deaminase
AMPE_HUMAN	3.4.11.7		ENSG00000138792	2028	Glutamyl aminopeptidase Aminopeptidase A Differentiation antigen gp160
AMPH_HUMAN			ENSG00000078053	273	Amphiphysin
AMPL_HUMAN	3.4.11.1		ENSG00000002549	51056	Cytosol aminopeptidase Leucine aminopeptidase 3 Leucyl aminopeptidase Peptidase S Proline aminopeptidase Prolyl aminopeptidase
AMPL_HUMAN	3.4.11.5		ENSG00000002549	51056	Cytosol aminopeptidase Leucine aminopeptidase 3 Leucyl aminopeptidase Peptidase S Proline aminopeptidase Prolyl aminopeptidase
AMPN_HUMAN	3.4.11.2		ENSG00000166825	290	Aminopeptidase N Alanyl aminopeptidase Aminopeptidase M Microsomal aminopeptidase Myeloid plasma membrane glycoprotein CD13 gp150
AMPO_HUMAN	3.4.11.-		ENSG00000148120	84909	Aminopeptidase O
AMPQ_HUMAN	3.4.11.-		ENSG00000172901	206338	Aminopeptidase Q CHL2 antigen Laeverin
AMRA1_HUMAN			ENSG00000110497	55626	Activating molecule in BECN1-regulated autophagy protein 1
AMRP_HUMAN			ENSG00000163956	4043	Alpha-2-macroglobulin receptor-associated protein Low density lipoprotein receptor-related protein-associated protein 1
AMTN_HUMAN			ENSG00000187689	401138	Amelotin
AMY1_HUMAN	3.2.1.1		ENSG00000174876	276	Alpha-amylase 1 1,4-alpha-D-glucan glucanohydrolase 1 Salivary alpha-amylase
AMY1_HUMAN	3.2.1.1		ENSG00000174876	277	Alpha-amylase 1 1,4-alpha-D-glucan glucanohydrolase 1 Salivary alpha-amylase
AMY1_HUMAN	3.2.1.1		ENSG00000174876	278	Alpha-amylase 1 1,4-alpha-D-glucan glucanohydrolase 1 Salivary alpha-amylase
AMY1_HUMAN	3.2.1.1		ENSG00000187733	276	Alpha-amylase 1 1,4-alpha-D-glucan glucanohydrolase 1 Salivary alpha-amylase
AMY1_HUMAN	3.2.1.1		ENSG00000187733	277	Alpha-amylase 1 1,4-alpha-D-glucan glucanohydrolase 1 Salivary alpha-amylase
AMY1_HUMAN	3.2.1.1		ENSG00000187733	278	Alpha-amylase 1 1,4-alpha-D-glucan glucanohydrolase 1 Salivary alpha-amylase
AMY1_HUMAN	3.2.1.1		ENSG00000237763	276	Alpha-amylase 1 1,4-alpha-D-glucan glucanohydrolase 1 Salivary alpha-amylase
AMY1_HUMAN	3.2.1.1		ENSG00000237763	277	Alpha-amylase 1 1,4-alpha-D-glucan glucanohydrolase 1 Salivary alpha-amylase
AMY1_HUMAN	3.2.1.1		ENSG00000237763	278	Alpha-amylase 1 1,4-alpha-D-glucan glucanohydrolase 1 Salivary alpha-amylase
AMY2B_HUMAN	3.2.1.1		ENSG00000240038	280	Alpha-amylase 2B 1,4-alpha-D-glucan glucanohydrolase 2B Carcinoid alpha-amylase
AMYP_HUMAN	3.2.1.1		ENSG00000243480	279	Pancreatic alpha-amylase 1,4-alpha-D-glucan glucanohydrolase
AMZ1_HUMAN	3.4.-.-		ENSG00000174945	155185	Archaemetzincin-1 Archeobacterial metalloproteinase-like protein 1
AMZ2_HUMAN	3.4.-.-		ENSG00000196704	51321	Archaemetzincin-2 Archeobacterial metalloproteinase-like protein 2
AN13A_HUMAN			ENSG00000076513	88455	Ankyrin repeat domain-containing protein 13A Protein KE03
AN13B_HUMAN			ENSG00000198720	124930	Ankyrin repeat domain-containing protein 13B
AN13C_HUMAN			ENSG00000118454	81573	Ankyrin repeat domain-containing protein 13C
AN13D_HUMAN			ENSG00000172932	338692	Ankyrin repeat domain-containing protein 13D
AN18A_HUMAN			ENSG00000180071	253650	Ankyrin repeat domain-containing protein 18A
AN18B_HUMAN			ENSG00000230453		Ankyrin repeat domain-containing protein 18B
AN20B_HUMAN					Ankyrin repeat domain-containing protein 20B Ankyrin repeat domain-containing protein 20A pseudogene
AN30A_HUMAN			ENSG00000148513	91074	Ankyrin repeat domain-containing protein 30A Serologically defined breast cancer antigen NY-BR-1
AN30B_HUMAN			ENSG00000180777	374860	Ankyrin repeat domain-containing protein 30B Serologically defined breast cancer antigen NY-BR-1.1
AN32A_HUMAN			ENSG00000140350	8125	Acidic leucine-rich nuclear phosphoprotein 32 family member A Acidic nuclear phosphoprotein pp32 Leucine-rich acidic nuclear protein Mapmodulin Potent heat-stable protein phosphatase 2A inhibitor I1PP2A Putative HLA-DR-associated protein I
AN32B_HUMAN			ENSG00000136938	10541	Acidic leucine-rich nuclear phosphoprotein 32 family member B Acidic protein rich in leucines Putative HLA-DR-associated protein I-2 Silver-stainable protein SSP29
AN32C_HUMAN				23520	Acidic leucine-rich nuclear phosphoprotein 32 family member C Phosphoprotein 32-related protein 1 Tumorigenic protein pp32r1
AN32D_HUMAN			ENSG00000139223	23519	Acidic leucine-rich nuclear phosphoprotein 32 family member D Phosphoprotein 32-related protein 2 Tumorigenic protein pp32r2
AN32E_HUMAN			ENSG00000143401	81611	Acidic leucine-rich nuclear phosphoprotein 32 family member E LANP-like protein
AN33B_HUMAN			ENSG00000164236	651746	Ankyrin repeat domain-containing protein 33B
AN34A_HUMAN			ENSG00000272031	284615	Ankyrin repeat domain-containing protein 34A
AN34B_HUMAN			ENSG00000189127	340120	Ankyrin repeat domain-containing protein 34B
AN34C_HUMAN			ENSG00000235711	390616	Ankyrin repeat domain-containing protein 34C
AN36A_HUMAN			ENSG00000135976	375248	Ankyrin repeat domain-containing protein 36A
AN36B_HUMAN			ENSG00000196912	57730	Ankyrin repeat domain-containing protein 36B CLL-associated antigen KW-1
AN36C_HUMAN			ENSG00000174501		Ankyrin repeat domain-containing protein 36C Protein immuno-reactive with anti-PTH polyclonal antibodies
ANAG_HUMAN	3.2.1.50		ENSG00000108784	4669	Alpha-N-acetylglucosaminidase N-acetyl-alpha-glucosaminidase Alpha-N-acetylglucosaminidase 82 kDa form Alpha-N-acetylglucosaminidase 77 kDa form
ANC2_HUMAN			ENSG00000176248	29882	Anaphase-promoting complex subunit 2 Cyclosome subunit 2
ANCHR_HUMAN			ENSG00000166140	84936	Abscission/NoCut checkpoint regulator MLL partner containing FYVE domain Zinc finger FYVE domain-containing protein 19
ANDR_HUMAN			ENSG00000169083	367	Androgen receptor Dihydrotestosterone receptor Nuclear receptor subfamily 3 group C member 4
ANFB_HUMAN			ENSG00000120937	4879	Natriuretic peptides B Gamma-brain natriuretic peptide Brain natriuretic peptide 32 BNP(1-30) BNP(1-29) BNP(1-28) BNP(2-31) BNP(3-32) BNP(3-30) BNP(3-29) BNP(4-32) BNP(4-31) BNP(4-30) BNP(4-29) BNP(4-27) BNP(5-32) BNP(5-31) BNP(5-29)
ANFC_HUMAN		1.C.46.1.1	ENSG00000163273	4880	C-type natriuretic peptide CNP-22 CNP-29 CNP-53
ANFY1_HUMAN			ENSG00000185722	51479	Rabankyrin-5 Ankyrin repeat and FYVE domain-containing protein 1 Ankyrin repeats hooked to a zinc finger motif
ANF_HUMAN			ENSG00000175206	4878	Natriuretic peptides A CDD-ANF Cardiodilatin Cardiodilatin-related peptide Prepronatriodilatin Atrial natriuretic factor Atrial natriuretic peptide
ANGE1_HUMAN			ENSG00000013523	23357	Protein angel homolog 1
ANGE2_HUMAN			ENSG00000174606	90806	Protein angel homolog 2
ANGI_HUMAN	3.1.27.-		ENSG00000214274	283	Angiogenin Ribonuclease 5
ANGL1_HUMAN			ENSG00000116194	9068	Angiopoietin-related protein 1 Angiopoietin-3 Angiopoietin-like protein 1
ANGL2_HUMAN			ENSG00000136859	23452	Angiopoietin-related protein 2 Angiopoietin-like protein 2
ANGL3_HUMAN			ENSG00000132855	27329	Angiopoietin-related protein 3 Angiopoietin-5 Angiopoietin-like protein 3
ANGL4_HUMAN			ENSG00000167772	51129	Angiopoietin-related protein 4 Angiopoietin-like protein 4 Hepatic fibrinogen/angiopoietin-related protein
ANGL5_HUMAN			ENSG00000187151	253935	Angiopoietin-related protein 5 Angiopoietin-like protein 5
ANGL6_HUMAN			ENSG00000130812	83854	Angiopoietin-related protein 6 Angiopoietin-like protein 6 Angiopoietin-related growth factor Angiopoietin-related protein 5
ANGL7_HUMAN			ENSG00000171819	10218	Angiopoietin-related protein 7 Angiopoietin-like factor Angiopoietin-like protein 7 Cornea-derived transcript 6 protein
ANGP1_HUMAN			ENSG00000154188	284	Angiopoietin-1
ANGP2_HUMAN			ENSG00000091879	285	Angiopoietin-2
ANGP4_HUMAN			ENSG00000101280	51378	Angiopoietin-4 Angiopoietin-3
ANGT_HUMAN			ENSG00000135744	183	Angiotensinogen Serpin A8 Angiotensin-1 Angiotensin 1-10 Angiotensin I Angiotensin-2 Angiotensin 1-8 Angiotensin II Angiotensin-3 Angiotensin 2-8 Angiotensin III Des-Asp[1]-angiotensin II Angiotensin-4 Angiotensin 3-8 Angiotensin IV Angiotensin 1-9 Angiotensin 1-7 Angiotensin 1-5 Angiotensin 1-4
ANHX_HUMAN			ENSG00000227059	647589	Anomalous homeobox protein
ANK1_HUMAN			ENSG00000029534	286	Ankyrin-1 Ankyrin-R Erythrocyte ankyrin
ANK2_HUMAN		8.A.28.1.1	ENSG00000145362	287	Ankyrin-2 Ankyrin-B Brain ankyrin Non-erythroid ankyrin
ANK3_HUMAN			ENSG00000151150	288	Ankyrin-3 Ankyrin-G
ANKAR_HUMAN			ENSG00000151687	150709	Ankyrin and armadillo repeat-containing protein
ANKE1_HUMAN			ENSG00000132623	63926	Ankyrin repeat and EF-hand domain-containing protein 1 Ankyrin repeat domain-containing protein 5
ANKF1_HUMAN			ENSG00000153930	162282	Ankyrin repeat and fibronectin type-III domain-containing protein 1
ANKH1_HUMAN			ENSG00000131503	404734	Ankyrin repeat and KH domain-containing protein 1 HIV-1 Vpr-binding ankyrin repeat protein Multiple ankyrin repeats single KH domain
ANKH1_HUMAN			ENSG00000131503	54882	Ankyrin repeat and KH domain-containing protein 1 HIV-1 Vpr-binding ankyrin repeat protein Multiple ankyrin repeats single KH domain
ANKH_HUMAN		2.A.66.9.1	ENSG00000154122	56172	Progressive ankylosis protein homolog
ANKK1_HUMAN	2.7.11.1		ENSG00000170209	255239	Ankyrin repeat and protein kinase domain-containing protein 1 Protein kinase PKK2 Sugen kinase 288 X-kinase
ANKL1_HUMAN			ENSG00000160117	126549	Ankyrin repeat and LEM domain-containing protein 1 Ankyrin repeat domain-containing protein 41 LEM-domain containing protein 3
ANKL2_HUMAN			ENSG00000176915	23141	Ankyrin repeat and LEM domain-containing protein 2 LEM domain-containing protein 4
ANKR1_HUMAN			ENSG00000148677	27063	Ankyrin repeat domain-containing protein 1 Cardiac ankyrin repeat protein Cytokine-inducible gene C-193 protein Cytokine-inducible nuclear protein
ANKR2_HUMAN			ENSG00000165887	26287	Ankyrin repeat domain-containing protein 2 Skeletal muscle ankyrin repeat protein
ANKR6_HUMAN			ENSG00000135299	22881	Ankyrin repeat domain-containing protein 6 Diversin
ANKR7_HUMAN			ENSG00000106013	56311	Ankyrin repeat domain-containing protein 7 Testis-specific protein TSA806
ANKR9_HUMAN			ENSG00000156381	122416	Ankyrin repeat domain-containing protein 9
ANKS3_HUMAN			ENSG00000168096	124401	Ankyrin repeat and SAM domain-containing protein 3
ANKS6_HUMAN			ENSG00000165138	203286	Ankyrin repeat and SAM domain-containing protein 6 Ankyrin repeat domain-containing protein 14 SamCystin Sterile alpha motif domain-containing protein 6
ANKUB_HUMAN			ENSG00000206199	389161	Protein ANKUB1 Ankyrin repeat and ubiquitin domain-containing 1
ANKY1_HUMAN			ENSG00000144504	51281	Ankyrin repeat and MYND domain-containing protein 1 Testis-specific ankyrin-like protein 1 Zinc finger MYND domain-containing protein 13
ANKY2_HUMAN			ENSG00000106524	57037	Ankyrin repeat and MYND domain-containing protein 2
ANKZ1_HUMAN			ENSG00000163516	55139	Ankyrin repeat and zinc finger domain-containing protein 1 Zinc finger protein 744
ANLN_HUMAN			ENSG00000011426	54443	Actin-binding protein anillin
ANM1_HUMAN	2.1.1.-		ENSG00000126457	3276	Protein arginine N-methyltransferase 1 Histone-arginine N-methyltransferase PRMT1 Interferon receptor 1-bound protein 4
ANM1_HUMAN	2.1.1.125		ENSG00000126457	3276	Protein arginine N-methyltransferase 1 Histone-arginine N-methyltransferase PRMT1 Interferon receptor 1-bound protein 4
ANM2_HUMAN	2.1.1.-		ENSG00000160310	3275	Protein arginine N-methyltransferase 2 Histone-arginine N-methyltransferase PRMT2
ANM2_HUMAN	2.1.1.125		ENSG00000160310	3275	Protein arginine N-methyltransferase 2 Histone-arginine N-methyltransferase PRMT2
ANM3_HUMAN	2.1.1.-		ENSG00000185238	10196	Protein arginine N-methyltransferase 3 Heterogeneous nuclear ribonucleoprotein methyltransferase-like protein 3
ANM5_HUMAN	2.1.1.-		ENSG00000100462	10419	Protein arginine N-methyltransferase 5 72 kDa ICln-binding protein Histone-arginine N-methyltransferase PRMT5 Jak-binding protein 1 Shk1 kinase-binding protein 1 homolog Protein arginine N-methyltransferase 5, N-terminally processed
ANM5_HUMAN	2.1.1.125		ENSG00000100462	10419	Protein arginine N-methyltransferase 5 72 kDa ICln-binding protein Histone-arginine N-methyltransferase PRMT5 Jak-binding protein 1 Shk1 kinase-binding protein 1 homolog Protein arginine N-methyltransferase 5, N-terminally processed
ANM6_HUMAN	2.1.1.-		ENSG00000198890	55170	Protein arginine N-methyltransferase 6 Heterogeneous nuclear ribonucleoprotein methyltransferase-like protein 6 Histone-arginine N-methyltransferase PRMT6
ANM6_HUMAN	2.1.1.125		ENSG00000198890	55170	Protein arginine N-methyltransferase 6 Heterogeneous nuclear ribonucleoprotein methyltransferase-like protein 6 Histone-arginine N-methyltransferase PRMT6
ANM7_HUMAN	2.1.1.-		ENSG00000132600	54496	Protein arginine N-methyltransferase 7 Histone-arginine N-methyltransferase PRMT7 [Myelin basic protein]-arginine N-methyltransferase PRMT7
ANM7_HUMAN	2.1.1.125		ENSG00000132600	54496	Protein arginine N-methyltransferase 7 Histone-arginine N-methyltransferase PRMT7 [Myelin basic protein]-arginine N-methyltransferase PRMT7
ANM7_HUMAN	2.1.1.126		ENSG00000132600	54496	Protein arginine N-methyltransferase 7 Histone-arginine N-methyltransferase PRMT7 [Myelin basic protein]-arginine N-methyltransferase PRMT7
ANM8_HUMAN	2.1.1.-		ENSG00000111218	56341	Protein arginine N-methyltransferase 8 Heterogeneous nuclear ribonucleoprotein methyltransferase-like protein 4
ANM9_HUMAN	2.1.1.-		ENSG00000164169	90826	Putative protein arginine N-methyltransferase 9 Putative protein arginine N-methyltransferase 10
ANO10_HUMAN			ENSG00000160746	55129	Anoctamin-10 Transmembrane protein 16K
ANO1_HUMAN		1.A.17.1.1	ENSG00000131620	55107	Anoctamin-1 Discovered on gastrointestinal stromal tumors protein 1 Oral cancer overexpressed protein 2 Transmembrane protein 16A Tumor-amplified and overexpressed sequence 2
ANO2_HUMAN		1.A.17.1.3	ENSG00000047617	57101	Anoctamin-2 Transmembrane protein 16B
ANO3_HUMAN			ENSG00000134343	63982	Anoctamin-3 Transmembrane protein 16C
ANO4_HUMAN			ENSG00000151572	121601	Anoctamin-4 Transmembrane protein 16D
ANO4_HUMAN			ENSG00000262139	121601	Anoctamin-4 Transmembrane protein 16D
ANO5_HUMAN			ENSG00000171714	203859	Anoctamin-5 Gnathodiaphyseal dysplasia 1 protein Transmembrane protein 16E
ANO6_HUMAN		1.A.17.1.4	ENSG00000177119	196527	Anoctamin-6 Small-conductance calcium-activated nonselective cation channel Transmembrane protein 16F
ANO7_HUMAN			ENSG00000146205	50636	Anoctamin-7 Dresden transmembrane protein of the prostate IPCA-5 New gene expressed in prostate Prostate cancer-associated protein 5 Transmembrane protein 16G
ANO8_HUMAN			ENSG00000074855	57719	Anoctamin-8 Transmembrane protein 16H
ANO9_HUMAN		1.A.17.1.5	ENSG00000185101	338440	Anoctamin-9 Transmembrane protein 16J Tumor protein p53-inducible protein 5 p53-induced gene 5 protein
ANPRA_HUMAN	4.6.1.2		ENSG00000169418	4881	Atrial natriuretic peptide receptor 1 Atrial natriuretic peptide receptor type A Guanylate cyclase A
ANPRB_HUMAN	4.6.1.2		ENSG00000159899	4882	Atrial natriuretic peptide receptor 2 Atrial natriuretic peptide receptor type B Guanylate cyclase B
ANPRC_HUMAN			ENSG00000113389	4883	Atrial natriuretic peptide receptor 3 Atrial natriuretic peptide clearance receptor Atrial natriuretic peptide receptor type C
ANR10_HUMAN			ENSG00000088448	55608	Ankyrin repeat domain-containing protein 10
ANR11_HUMAN			ENSG00000167522	29123	Ankyrin repeat domain-containing protein 11 Ankyrin repeat-containing cofactor 1
ANR12_HUMAN			ENSG00000101745	23253	Ankyrin repeat domain-containing protein 12 Ankyrin repeat-containing cofactor 2 GAC-1 protein
ANR16_HUMAN			ENSG00000134461	54522	Ankyrin repeat domain-containing protein 16
ANR17_HUMAN			ENSG00000132466	26057	Ankyrin repeat domain-containing protein 17 Gene trap ankyrin repeat protein Serologically defined breast cancer antigen NY-BR-16
ANR19_HUMAN					Putative ankyrin repeat domain-containing protein 19 Ankyrin repeat domain-containing protein 19 pseudogene
ANR22_HUMAN			ENSG00000152766	118932	Ankyrin repeat domain-containing protein 22
ANR23_HUMAN			ENSG00000163126	200539	Ankyrin repeat domain-containing protein 23 Diabetes-related ankyrin repeat protein Muscle ankyrin repeat protein 3
ANR24_HUMAN			ENSG00000089847	170961	Ankyrin repeat domain-containing protein 24
ANR26_HUMAN			ENSG00000107890	22852	Ankyrin repeat domain-containing protein 26
ANR27_HUMAN			ENSG00000105186	84079	Ankyrin repeat domain-containing protein 27 VPS9 domain-containing protein
ANR28_HUMAN			ENSG00000206560	23243	Serine/threonine-protein phosphatase 6 regulatory ankyrin repeat subunit A Ankyrin repeat domain-containing protein 28 Phosphatase interactor targeting protein hnRNP K
ANR29_HUMAN			ENSG00000154065	147463	Ankyrin repeat domain-containing protein 29
ANR31_HUMAN			ENSG00000145700	256006	Putative ankyrin repeat domain-containing protein 31
ANR32_HUMAN			ENSG00000133302	84250	Ankyrin repeat domain-containing protein 32 BRCT domain-containing protein 1
ANR33_HUMAN			ENSG00000167612	341405	Ankyrin repeat domain-containing protein 33
ANR35_HUMAN			ENSG00000198483	148741	Ankyrin repeat domain-containing protein 35
ANR37_HUMAN			ENSG00000186352	353322	Ankyrin repeat domain-containing protein 37 Low-density lipoprotein receptor-related protein 2-binding protein
ANR39_HUMAN			ENSG00000213337	51239	Ankyrin repeat domain-containing protein 39
ANR40_HUMAN			ENSG00000154945	91369	Ankyrin repeat domain-containing protein 40
ANR42_HUMAN			ENSG00000137494	338699	Ankyrin repeat domain-containing protein 42
ANR44_HUMAN			ENSG00000065413	91526	Serine/threonine-protein phosphatase 6 regulatory ankyrin repeat subunit B Ankyrin repeat domain-containing protein 44
ANR45_HUMAN			ENSG00000183831	339416	Ankyrin repeat domain-containing protein 45
ANR46_HUMAN			ENSG00000186106	157567	Ankyrin repeat domain-containing protein 46 Ankyrin repeat small protein
ANR49_HUMAN			ENSG00000168876	54851	Ankyrin repeat domain-containing protein 49 Fetal globin-inducing factor
ANR50_HUMAN			ENSG00000151458	57182	Ankyrin repeat domain-containing protein 50
ANR52_HUMAN			ENSG00000139645	283373	Serine/threonine-protein phosphatase 6 regulatory ankyrin repeat subunit C Ankyrin repeat domain-containing protein 52
ANR53_HUMAN			ENSG00000144031	79998	Ankyrin repeat domain-containing protein 53
ANR54_HUMAN			ENSG00000100124	129138	Ankyrin repeat domain-containing protein 54 Lyn-interacting ankyrin repeat protein
ANR55_HUMAN			ENSG00000164512	79722	Ankyrin repeat domain-containing protein 55
ANR60_HUMAN			ENSG00000124227	140731	Ankyrin repeat domain-containing protein 60
ANR61_HUMAN			ENSG00000157999	100310846	Ankyrin repeat domain-containing protein 61
ANR62_HUMAN			ENSG00000181626	342850	Ankyrin repeat domain-containing protein 62
ANR63_HUMAN			ENSG00000230778	100131244	Ankyrin repeat domain-containing protein 63
ANR65_HUMAN			ENSG00000235098	441869	Ankyrin repeat domain-containing protein 65
ANR66_HUMAN			ENSG00000230062	100287718	Ankyrin repeat domain-containing protein 66
ANRA2_HUMAN			ENSG00000164331	57763	Ankyrin repeat family A protein 2 RFXANK-like protein 2
ANS1A_HUMAN			ENSG00000064999	23294	Ankyrin repeat and SAM domain-containing protein 1A Odin
ANS1B_HUMAN			ENSG00000185046	56899	Ankyrin repeat and sterile alpha motif domain-containing protein 1B Amyloid-beta protein intracellular domain-associated protein 1 E2A-PBX1-associated protein
ANS4B_HUMAN			ENSG00000175311	257629	Ankyrin repeat and SAM domain-containing protein 4B Harmonin-interacting ankyrin repeat-containing protein
ANT3_HUMAN			ENSG00000117601	462	Antithrombin-III Serpin C1
ANTR1_HUMAN			ENSG00000169604	84168	Anthrax toxin receptor 1 Tumor endothelial marker 8
ANTR2_HUMAN			ENSG00000163297	118429	Anthrax toxin receptor 2 Capillary morphogenesis gene 2 protein
ANTRL_HUMAN			ENSG00000274209	195977	Anthrax toxin receptor-like
ANX10_HUMAN			ENSG00000109511	11199	Annexin A10 Annexin-10 Annexin-14
ANX11_HUMAN			ENSG00000122359	311	Annexin A11 56 kDa autoantigen Annexin XI Annexin-11 Calcyclin-associated annexin 50
ANX13_HUMAN			ENSG00000104537	312	Annexin A13 Annexin XIII Annexin-13 Intestine-specific annexin
ANXA1_HUMAN		1.A.31.1.3	ENSG00000135046	301	Annexin A1 Annexin I Annexin-1 Calpactin II Calpactin-2 Chromobindin-9 Lipocortin I Phospholipase A2 inhibitory protein p35
ANXA2_HUMAN		1.A.31.1.4	ENSG00000182718	302	Annexin A2 Annexin II Annexin-2 Calpactin I heavy chain Calpactin-1 heavy chain Chromobindin-8 Lipocortin II Placental anticoagulant protein IV Protein I p36
ANXA3_HUMAN			ENSG00000138772	306	Annexin A3 35-alpha calcimedin Annexin III Annexin-3 Inositol 1,2-cyclic phosphate 2-phosphohydrolase Lipocortin III Placental anticoagulant protein III
ANXA4_HUMAN			ENSG00000196975	307	Annexin A4 35-beta calcimedin Annexin IV Annexin-4 Carbohydrate-binding protein p33/p41 Chromobindin-4 Endonexin I Lipocortin IV P32.5 PP4-X Placental anticoagulant protein II Protein II
ANXA5_HUMAN			ENSG00000164111	308	Annexin A5 Anchorin CII Annexin V Annexin-5 Calphobindin I Endonexin II Lipocortin V Placental anticoagulant protein 4 Placental anticoagulant protein I Thromboplastin inhibitor Vascular anticoagulant-alpha
ANXA6_HUMAN		1.A.31.1.2	ENSG00000197043	309	Annexin A6 67 kDa calelectrin Annexin VI Annexin-6 Calphobindin-II Chromobindin-20 Lipocortin VI Protein III p68 p70
ANXA7_HUMAN			ENSG00000138279	310	Annexin A7 Annexin VII Annexin-7 Synexin
ANXA8_HUMAN			ENSG00000265190	653145	Annexin A8 Annexin VIII Annexin-8 Vascular anticoagulant-beta
ANXA8_HUMAN			ENSG00000265190	728113	Annexin A8 Annexin VIII Annexin-8 Vascular anticoagulant-beta
ANXA9_HUMAN			ENSG00000143412	8416	Annexin A9 Annexin XXXI Annexin-31 Annexin-9 Pemphaxin
AOAH_HUMAN	3.1.1.77		ENSG00000136250	313	Acyloxyacyl hydrolase Acyloxyacyl hydrolase small subunit Acyloxyacyl hydrolase large subunit
AOC1_HUMAN	1.4.3.22		ENSG00000002726	26	Amiloride-sensitive amine oxidase [copper-containing] Amiloride-binding protein 1 Amine oxidase copper domain-containing protein 1 Histaminase Kidney amine oxidase
AOC2_HUMAN	1.4.3.21		ENSG00000131480	314	Retina-specific copper amine oxidase Amine oxidase [copper-containing] Semicarbazide-sensitive amine oxidase
AOC3_HUMAN	1.4.3.21		ENSG00000131471	8639	Membrane primary amine oxidase Copper amine oxidase HPAO Semicarbazide-sensitive amine oxidase Vascular adhesion protein 1
AOFA_HUMAN	1.4.3.4		ENSG00000189221	4128	Amine oxidase [flavin-containing] A Monoamine oxidase type A
AOFB_HUMAN	1.4.3.4		ENSG00000069535	4129	Amine oxidase [flavin-containing] B Monoamine oxidase type B
AOXA_HUMAN	1.17.3.-			316	Aldehyde oxidase Aldehyde oxidase 1 Azaheterocycle hydroxylase
AOXA_HUMAN	1.2.3.1			316	Aldehyde oxidase Aldehyde oxidase 1 Azaheterocycle hydroxylase
AOXA_HUMAN	1.17.3.-		ENSG00000138356	316	Aldehyde oxidase Aldehyde oxidase 1 Azaheterocycle hydroxylase
AOXA_HUMAN	1.2.3.1		ENSG00000138356	316	Aldehyde oxidase Aldehyde oxidase 1 Azaheterocycle hydroxylase
AP180_HUMAN			ENSG00000065609	9892	Clathrin coat assembly protein AP180 91 kDa synaptosomal-associated protein Clathrin coat-associated protein AP180 Phosphoprotein F1-20
AP1AR_HUMAN			ENSG00000138660	55435	AP-1 complex-associated regulatory protein 2c18 Adaptor-related protein complex 1-associated regulatory protein Gamma-1-adaptin brefeldin A resistance protein Gamma-A1-adaptin and kinesin interactor
AP1B1_HUMAN			ENSG00000100280	162	AP-1 complex subunit beta-1 Adaptor protein complex AP-1 subunit beta-1 Adaptor-related protein complex 1 subunit beta-1 Beta-1-adaptin Beta-adaptin 1 Clathrin assembly protein complex 1 beta large chain Golgi adaptor HA1/AP1 adaptin beta subunit
AP1G1_HUMAN			ENSG00000166747	164	AP-1 complex subunit gamma-1 Adaptor protein complex AP-1 subunit gamma-1 Adaptor-related protein complex 1 subunit gamma-1 Clathrin assembly protein complex 1 gamma-1 large chain Gamma1-adaptin Golgi adaptor HA1/AP1 adaptin subunit gamma-1
AP1G2_HUMAN			ENSG00000213983	8906	AP-1 complex subunit gamma-like 2 Gamma2-adaptin
AP1M1_HUMAN			ENSG00000072958	8907	AP-1 complex subunit mu-1 AP-mu chain family member mu1A Adaptor protein complex AP-1 subunit mu-1 Adaptor-related protein complex 1 subunit mu-1 Clathrin assembly protein complex 1 mu-1 medium chain 1 Clathrin coat assembly protein AP47 Clathrin coat-associated protein AP47 Golgi adaptor HA1/AP1 adaptin mu-1 subunit Mu-adaptin 1 Mu1A-adaptin
AP1M2_HUMAN			ENSG00000129354	10053	AP-1 complex subunit mu-2 AP-mu chain family member mu1B Adaptor protein complex AP-1 subunit mu-2 Adaptor-related protein complex 1 subunit mu-2 Clathrin assembly protein complex 1 mu-2 medium chain 2 Golgi adaptor HA1/AP1 adaptin mu-2 subunit Mu-adaptin 2 Mu1B-adaptin
AP1S1_HUMAN			ENSG00000106367	1174	AP-1 complex subunit sigma-1A Adaptor protein complex AP-1 subunit sigma-1A Adaptor-related protein complex 1 subunit sigma-1A Clathrin assembly protein complex 1 sigma-1A small chain Clathrin coat assembly protein AP19 Golgi adaptor HA1/AP1 adaptin sigma-1A subunit HA1 19 kDa subunit Sigma 1a subunit of AP-1 clathrin Sigma-adaptin 1A Sigma1A-adaptin
AP1S2_HUMAN			ENSG00000182287	8905	AP-1 complex subunit sigma-2 Adaptor protein complex AP-1 subunit sigma-1B Adaptor-related protein complex 1 subunit sigma-1B Clathrin assembly protein complex 1 sigma-1B small chain Golgi adaptor HA1/AP1 adaptin sigma-1B subunit Sigma 1B subunit of AP-1 clathrin Sigma-adaptin 1B Sigma1B-adaptin
AP1S3_HUMAN			ENSG00000152056	130340	AP-1 complex subunit sigma-3 Adaptor protein complex AP-1 subunit sigma-1C Adaptor-related protein complex 1 subunit sigma-1C Clathrin assembly protein complex 1 sigma-1C small chain Golgi adaptor HA1/AP1 adaptin sigma-1C subunit Sigma 1C subunit of AP-1 clathrin Sigma-adaptin 1C Sigma1C-adaptin
AP2A1_HUMAN			ENSG00000196961	160	AP-2 complex subunit alpha-1 100 kDa coated vesicle protein A Adaptor protein complex AP-2 subunit alpha-1 Adaptor-related protein complex 2 subunit alpha-1 Alpha-adaptin A Alpha1-adaptin Clathrin assembly protein complex 2 alpha-A large chain Plasma membrane adaptor HA2/AP2 adaptin alpha A subunit
AP2A2_HUMAN			ENSG00000183020	161	AP-2 complex subunit alpha-2 100 kDa coated vesicle protein C Adaptor protein complex AP-2 subunit alpha-2 Adaptor-related protein complex 2 subunit alpha-2 Alpha-adaptin C Alpha2-adaptin Clathrin assembly protein complex 2 alpha-C large chain Huntingtin yeast partner J Huntingtin-interacting protein 9 Huntingtin-interacting protein J Plasma membrane adaptor HA2/AP2 adaptin alpha C subunit
AP2A_HUMAN			ENSG00000137203	7020	Transcription factor AP-2-alpha AP-2 transcription factor Activating enhancer-binding protein 2-alpha Activator protein 2
AP2B1_HUMAN			ENSG00000006125	163	AP-2 complex subunit beta AP105B Adaptor protein complex AP-2 subunit beta Adaptor-related protein complex 2 subunit beta Beta-2-adaptin Beta-adaptin Clathrin assembly protein complex 2 beta large chain Plasma membrane adaptor HA2/AP2 adaptin beta subunit
AP2B_HUMAN			ENSG00000008196	7021	Transcription factor AP-2-beta Activating enhancer-binding protein 2-beta
AP2C_HUMAN			ENSG00000087510	7022	Transcription factor AP-2 gamma Activating enhancer-binding protein 2 gamma Transcription factor ERF-1
AP2D_HUMAN			ENSG00000008197	83741	Transcription factor AP-2-delta Activating enhancer-binding protein 2-delta Transcription factor AP-2-beta-like 1
AP2E_HUMAN			ENSG00000116819	339488	Transcription factor AP-2-epsilon Activating enhancer-binding protein 2-epsilon
AP2M1_HUMAN			ENSG00000161203	1173	AP-2 complex subunit mu AP-2 mu chain Adaptin-mu2 Adaptor protein complex AP-2 subunit mu Adaptor-related protein complex 2 subunit mu Clathrin assembly protein complex 2 mu medium chain Clathrin coat assembly protein AP50 Clathrin coat-associated protein AP50 HA2 50 kDa subunit Plasma membrane adaptor AP-2 50 kDa protein
AP2S1_HUMAN			ENSG00000042753	1175	AP-2 complex subunit sigma Adaptor protein complex AP-2 subunit sigma Adaptor-related protein complex 2 subunit sigma Clathrin assembly protein 2 sigma small chain Clathrin coat assembly protein AP17 Clathrin coat-associated protein AP17 HA2 17 kDa subunit Plasma membrane adaptor AP-2 17 kDa protein Sigma2-adaptin
AP3B1_HUMAN			ENSG00000132842	8546	AP-3 complex subunit beta-1 Adaptor protein complex AP-3 subunit beta-1 Adaptor-related protein complex 3 subunit beta-1 Beta-3A-adaptin Clathrin assembly protein complex 3 beta-1 large chain
AP3B2_HUMAN			ENSG00000103723	8120	AP-3 complex subunit beta-2 Adaptor protein complex AP-3 subunit beta-2 Adaptor-related protein complex 3 subunit beta-2 Beta-3B-adaptin Clathrin assembly protein complex 3 beta-2 large chain Neuron-specific vesicle coat protein beta-NAP
AP3D1_HUMAN			ENSG00000065000	8943	AP-3 complex subunit delta-1 AP-3 complex subunit delta Adaptor-related protein complex 3 subunit delta-1 Delta-adaptin
AP3M1_HUMAN			ENSG00000185009	26985	AP-3 complex subunit mu-1 AP-3 adaptor complex mu3A subunit Adaptor-related protein complex 3 subunit mu-1 Mu-adaptin 3A Mu3A-adaptin
AP3M2_HUMAN			ENSG00000070718	10947	AP-3 complex subunit mu-2 Adaptor-related protein complex 3 subunit mu-2 Clathrin assembly protein assembly protein complex 3 mu-2 medium chain Clathrin coat assembly protein AP47 homolog 2 Clathrin coat-associated protein AP47 homolog 2 Golgi adaptor AP-1 47 kDa protein homolog 2 HA1 47 kDa subunit homolog 2 Mu3B-adaptin P47B
AP3S1_HUMAN			ENSG00000177879	1176	AP-3 complex subunit sigma-1 AP-3 complex subunit sigma-3A Adaptor-related protein complex 3 subunit sigma-1 Clathrin-associated/assembly/adaptor protein, small 3 Sigma-3A-adaptin Sigma-adaptin 3a
AP3S2_HUMAN			ENSG00000157823	10239	AP-3 complex subunit sigma-2 AP-3 complex subunit sigma-3B Adaptor-related protein complex 3 subunit sigma-2 Sigma-3B-adaptin Sigma-adaptin 3b
AP4AT_HUMAN			ENSG00000167302	146705	AP-4 complex accessory subunit tepsin ENTH domain-containing protein 2 Epsin for AP-4 Tetra-epsin
AP4A_HUMAN	3.6.1.17		ENSG00000164978	318	Bis(5'-nucleosyl)-tetraphosphatase [asymmetrical] Diadenosine 5',5'''-P1,P4-tetraphosphate asymmetrical hydrolase Nucleoside diphosphate-linked moiety X motif 2
AP4B1_HUMAN			ENSG00000134262	10717	AP-4 complex subunit beta-1 AP-4 adaptor complex subunit beta Adaptor-related protein complex 4 subunit beta-1 Beta subunit of AP-4 Beta4-adaptin
AP4E1_HUMAN			ENSG00000081014	23431	AP-4 complex subunit epsilon-1 AP-4 adaptor complex subunit epsilon Adaptor-related protein complex 4 subunit epsilon-1 Epsilon subunit of AP-4 Epsilon-adaptin
AP4M1_HUMAN			ENSG00000221838	9179	AP-4 complex subunit mu-1 AP-4 adaptor complex mu subunit Adaptor-related protein complex 4 subunit mu-1 Mu subunit of AP-4 Mu-adaptin-related protein 2 Mu4-adaptin
AP4S1_HUMAN			ENSG00000100478	11154	AP-4 complex subunit sigma-1 AP-4 adaptor complex subunit sigma-1 Adaptor-related protein complex 4 subunit sigma-1 Sigma-1 subunit of AP-4 Sigma-4-adaptin
AP5B1_HUMAN			ENSG00000254470	91056	AP-5 complex subunit beta-1 Adaptor-related protein complex 5 beta subunit
AP5M1_HUMAN			ENSG00000053770	55745	AP-5 complex subunit mu-1 Adaptor-related protein complex 5 subunit mu-1 Mu-2-related death-inducing protein Putative HIV-1 infection-related protein
AP5S1_HUMAN			ENSG00000125843	55317	AP-5 complex subunit sigma-1 Adaptor-related protein complex 5 sigma subunit
AP5Z1_HUMAN			ENSG00000242802	9907	AP-5 complex subunit zeta-1 Adaptor-related protein complex 5 zeta subunit
APAF_HUMAN			ENSG00000120868	317	Apoptotic protease-activating factor 1
APBA1_HUMAN			ENSG00000107282	320	Amyloid beta A4 precursor protein-binding family A member 1 Adapter protein X11alpha Neuron-specific X11 protein Neuronal Munc18-1-interacting protein 1
APBA2_HUMAN			ENSG00000034053	321	Amyloid beta A4 precursor protein-binding family A member 2 Adapter protein X11beta Neuron-specific X11L protein Neuronal Munc18-1-interacting protein 2
APBA2_HUMAN			ENSG00000276495	321	Amyloid beta A4 precursor protein-binding family A member 2 Adapter protein X11beta Neuron-specific X11L protein Neuronal Munc18-1-interacting protein 2
APBA3_HUMAN			ENSG00000011132	9546	Amyloid beta A4 precursor protein-binding family A member 3 Adapter protein X11gamma Neuron-specific X11L2 protein Neuronal Munc18-1-interacting protein 3
APBB1_HUMAN			ENSG00000166313	322	Amyloid beta A4 precursor protein-binding family B member 1 Protein Fe65
APBB2_HUMAN			ENSG00000163697	323	Amyloid beta A4 precursor protein-binding family B member 2 Protein Fe65-like 1
APBB3_HUMAN			ENSG00000113108	10307	Amyloid beta A4 precursor protein-binding family B member 3 Protein Fe65-like 2
APBP2_HUMAN			ENSG00000062725	10513	Amyloid protein-binding protein 2 Amyloid beta precursor protein-binding protein 2 Protein interacting with APP tail 1
APC10_HUMAN			ENSG00000164162	10393	Anaphase-promoting complex subunit 10 Cyclosome subunit 10
APC11_HUMAN			ENSG00000141552	51529	Anaphase-promoting complex subunit 11 Cyclosome subunit 11 Hepatocellular carcinoma-associated RING finger protein
APC13_HUMAN			ENSG00000129055	25847	Anaphase-promoting complex subunit 13 Cyclosome subunit 13
APC15_HUMAN			ENSG00000110200	25906	Anaphase-promoting complex subunit 15
APC16_HUMAN			ENSG00000166295	119504	Anaphase-promoting complex subunit 16 Cyclosome subunit 16
APC1_HUMAN			ENSG00000153107	64682	Anaphase-promoting complex subunit 1 Cyclosome subunit 1 Mitotic checkpoint regulator Testis-specific gene 24 protein
APC2_HUMAN			ENSG00000115266	10297	Adenomatous polyposis coli protein 2 Adenomatous polyposis coli protein-like
APC4_HUMAN			ENSG00000053900	29945	Anaphase-promoting complex subunit 4 Cyclosome subunit 4
APC5_HUMAN			ENSG00000089053	51433	Anaphase-promoting complex subunit 5 Cyclosome subunit 5
APC7_HUMAN			ENSG00000196510	51434	Anaphase-promoting complex subunit 7 Cyclosome subunit 7
APCD1_HUMAN			ENSG00000154856	147495	Protein APCDD1 Adenomatosis polyposis coli down-regulated 1 protein
APCDL_HUMAN			ENSG00000198768	164284	Protein APCDD1-like Adenomatosis polyposis coli down-regulated 1 protein-like
APC_HUMAN				324	Adenomatous polyposis coli protein Deleted in polyposis 2.5
APC_HUMAN			ENSG00000134982	324	Adenomatous polyposis coli protein Deleted in polyposis 2.5
APEL_HUMAN			ENSG00000171388	8862	Apelin APJ endogenous ligand Apelin-36 Apelin-31 Apelin-28 Apelin-13
APEX1_HUMAN	3.1.-.-		ENSG00000100823	328	DNA-(apurinic or apyrimidinic site) lyase APEX nuclease Apurinic-apyrimidinic endonuclease 1 REF-1 Redox factor-1 DNA-(apurinic or apyrimidinic site) lyase, mitochondrial
APEX1_HUMAN	4.2.99.18		ENSG00000100823	328	DNA-(apurinic or apyrimidinic site) lyase APEX nuclease Apurinic-apyrimidinic endonuclease 1 REF-1 Redox factor-1 DNA-(apurinic or apyrimidinic site) lyase, mitochondrial
APEX2_HUMAN	3.1.-.-		ENSG00000169188	27301	DNA-(apurinic or apyrimidinic site) lyase 2 AP endonuclease XTH2 APEX nuclease 2 APEX nuclease-like 2 Apurinic-apyrimidinic endonuclease 2
APEX2_HUMAN	4.2.99.18		ENSG00000169188	27301	DNA-(apurinic or apyrimidinic site) lyase 2 AP endonuclease XTH2 APEX nuclease 2 APEX nuclease-like 2 Apurinic-apyrimidinic endonuclease 2
APH1A_HUMAN			ENSG00000117362	51107	Gamma-secretase subunit APH-1A Aph-1alpha Presenilin-stabilization factor
APH1B_HUMAN			ENSG00000138613	83464	Gamma-secretase subunit APH-1B Aph-1beta Presenilin-stabilization factor-like
API5_HUMAN			ENSG00000166181	8539	Apoptosis inhibitor 5 Antiapoptosis clone 11 protein Cell migration-inducing gene 8 protein Fibroblast growth factor 2-interacting factor Protein XAGL
APJ_HUMAN		9.A.14.13.10	ENSG00000134817	187	Apelin receptor Angiotensin receptor-like 1 G-protein coupled receptor APJ G-protein coupled receptor HG11
APLD1_HUMAN			ENSG00000178878	81575	Apolipoprotein L domain-containing protein 1 Vascular early response gene protein
APLF_HUMAN	4.2.99.18		ENSG00000169621	200558	Aprataxin and PNK-like factor Apurinic-apyrimidinic endonuclease APLF PNK and APTX-like FHA domain-containing protein XRCC1-interacting protein 1
APLP1_HUMAN			ENSG00000105290	333	Amyloid-like protein 1 C30
APLP2_HUMAN			ENSG00000084234	334	Amyloid-like protein 2 APPH Amyloid protein homolog CDEI box-binding protein
APMAP_HUMAN			ENSG00000101474	57136	Adipocyte plasma membrane-associated protein Protein BSCv
APOA1_HUMAN			ENSG00000118137	335	Apolipoprotein A-I Apolipoprotein A1 Proapolipoprotein A-I Truncated apolipoprotein A-I Apolipoprotein A-I(1-242)
APOA2_HUMAN			ENSG00000158874	336	Apolipoprotein A-II Apolipoprotein A2 Proapolipoprotein A-II Truncated apolipoprotein A-II Apolipoprotein A-II(1-76)
APOA4_HUMAN			ENSG00000110244		Apolipoprotein A-IV Apolipoprotein A4
APOA5_HUMAN			ENSG00000110243	116519	Apolipoprotein A-V Apolipoprotein A5 Regeneration-associated protein 3
APOA_HUMAN	3.4.21.-		ENSG00000198670		Apolipoprotein(a)
APOBR_HUMAN			ENSG00000184730	55911	Apolipoprotein B receptor Apolipoprotein B-100 receptor Apolipoprotein B-48 receptor
APOB_HUMAN			ENSG00000084674	338	Apolipoprotein B-100 Apolipoprotein B-48
APOC1_HUMAN			ENSG00000130208	341	Apolipoprotein C-I Apolipoprotein C1 Truncated apolipoprotein C-I
APOC2_HUMAN			ENSG00000234906	344	Apolipoprotein C-II Apolipoprotein C2 Proapolipoprotein C-II
APOC3_HUMAN			ENSG00000110245	345	Apolipoprotein C-III Apolipoprotein C3
APOC4_HUMAN			ENSG00000267467	346	Apolipoprotein C-IV Apolipoprotein C4
APOD_HUMAN			ENSG00000189058	347	Apolipoprotein D
APOE_HUMAN			ENSG00000130203	348	Apolipoprotein E
APOF_HUMAN			ENSG00000175336	319	Apolipoprotein F Lipid transfer inhibitor protein
APOH_HUMAN			ENSG00000091583	350	Beta-2-glycoprotein 1 APC inhibitor Activated protein C-binding protein Anticardiolipin cofactor Apolipoprotein H Beta-2-glycoprotein I
APOL1_HUMAN			ENSG00000100342	8542	Apolipoprotein L1 Apolipoprotein L Apolipoprotein L-I
APOL2_HUMAN			ENSG00000128335	23780	Apolipoprotein L2 Apolipoprotein L-II
APOL3_HUMAN			ENSG00000128284	80833	Apolipoprotein L3 Apolipoprotein L-III TNF-inducible protein CG12-1
APOL4_HUMAN			ENSG00000100336	80832	Apolipoprotein L4 Apolipoprotein L-IV
APOL5_HUMAN			ENSG00000128313	80831	Apolipoprotein L5 Apolipoprotein L-V
APOL6_HUMAN			ENSG00000221963	80830	Apolipoprotein L6 Apolipoprotein L-VI
APOM_HUMAN			ENSG00000204444	55937	Apolipoprotein M Protein G3a
APOM_HUMAN			ENSG00000206409	55937	Apolipoprotein M Protein G3a
APOM_HUMAN			ENSG00000224290	55937	Apolipoprotein M Protein G3a
APOM_HUMAN			ENSG00000226215	55937	Apolipoprotein M Protein G3a
APOM_HUMAN			ENSG00000227567	55937	Apolipoprotein M Protein G3a
APOM_HUMAN			ENSG00000231974	55937	Apolipoprotein M Protein G3a
APOM_HUMAN			ENSG00000235754	55937	Apolipoprotein M Protein G3a
APOP1_HUMAN			ENSG00000256053	84334	Apoptogenic protein 1, mitochondrial
APRG1_HUMAN				339883	AP20 region protein 1
APRIO_HUMAN				5621	Alternative prion protein AltPrP
APRV1_HUMAN	3.4.23.-		ENSG00000244617	151516	Retroviral-like aspartic protease 1 Skin-specific retroviral-like aspartic protease TPA-inducible aspartic proteinase-like protein
APR_HUMAN			ENSG00000141682	5366	Phorbol-12-myristate-13-acetate-induced protein 1 Immediate-early-response protein APR Protein Noxa
APTX_HUMAN	3.-.-.-		ENSG00000137074	54840	Aprataxin Forkhead-associated domain histidine triad-like protein
APT_HUMAN	2.4.2.7		ENSG00000198931	353	Adenine phosphoribosyltransferase
AQ12A_HUMAN		1.A.8.17.2	ENSG00000184945	375318	Aquaporin-12A
AQ12B_HUMAN			ENSG00000185176	653437	Aquaporin-12B
AQP10_HUMAN		1.A.8.9.5	ENSG00000143595	89872	Aquaporin-10 Aquaglyceroporin-10 Small intestine aquaporin
AQP11_HUMAN		1.A.8.17.1	ENSG00000178301	282679	Aquaporin-11
AQP1_HUMAN		1.A.8.8.1	ENSG00000240583	358	Aquaporin-1 Aquaporin-CHIP Urine water channel Water channel protein for red blood cells and kidney proximal tubule
AQP2_HUMAN		1.A.8.8.8	ENSG00000167580	359	Aquaporin-2 ADH water channel Aquaporin-CD Collecting duct water channel protein WCH-CD Water channel protein for renal collecting duct
AQP3_HUMAN			ENSG00000165272	360	Aquaporin-3 Aquaglyceroporin-3
AQP4_HUMAN		1.A.8.8.5	ENSG00000171885	361	Aquaporin-4 Mercurial-insensitive water channel WCH4
AQP5_HUMAN		1.A.8.8.9	ENSG00000161798	362	Aquaporin-5
AQP6_HUMAN		1.A.8.8.4	ENSG00000086159	363	Aquaporin-6 Aquaporin-2-like Kidney-specific aquaporin
AQP73_HUMAN					Putative aquaporin-7-like protein 3
AQP7_HUMAN			ENSG00000165269	364	Aquaporin-7 Aquaglyceroporin-7 Aquaporin adipose Aquaporin-7-like
AQP8_HUMAN		1.A.8.16.1	ENSG00000103375	343	Aquaporin-8
AQP9_HUMAN			ENSG00000103569	366	Aquaporin-9 Aquaglyceroporin-9 Small solute channel 1
AQR_HUMAN			ENSG00000021776	9716	Intron-binding protein aquarius Intron-binding protein of 160 kDa
AR13A_HUMAN			ENSG00000174225	392509	ADP-ribosylation factor-like protein 13A
AR13B_HUMAN			ENSG00000169379	200894	ADP-ribosylation factor-like protein 13B ADP-ribosylation factor-like protein 2-like 1
AR26L_HUMAN					Putative ankyrin repeat domain-containing protein 26-like protein
AR2BP_HUMAN			ENSG00000102931	23568	ADP-ribosylation factor-like protein 2-binding protein Binder of ARF2 protein 1
AR6P1_HUMAN			ENSG00000170540	23204	ADP-ribosylation factor-like protein 6-interacting protein 1
AR6P4_HUMAN			ENSG00000182196	51329	ADP-ribosylation factor-like protein 6-interacting protein 4 HSP-975 HSVI-binding protein SR-15 SRp25 Splicing factor SRrp37
AR6P6_HUMAN			ENSG00000177917	151188	ADP-ribosylation factor-like protein 6-interacting protein 6 Phosphonoformate immuno-associated protein 1
ARAF_HUMAN	2.7.11.1		ENSG00000078061	369	Serine/threonine-protein kinase A-Raf Proto-oncogene A-Raf Proto-oncogene A-Raf-1 Proto-oncogene Pks
ARAID_HUMAN			ENSG00000138085	51374	All-trans retinoic acid-induced differentiation factor Apoptosis-related protein 3 p18
ARAP1_HUMAN			ENSG00000186635	116985	Arf-GAP with Rho-GAP domain, ANK repeat and PH domain-containing protein 1 Centaurin-delta-2
ARAP2_HUMAN			ENSG00000047365	116984	Arf-GAP with Rho-GAP domain, ANK repeat and PH domain-containing protein 2 Centaurin-delta-1 Protein PARX
ARAP3_HUMAN			ENSG00000120318	64411	Arf-GAP with Rho-GAP domain, ANK repeat and PH domain-containing protein 3 Centaurin-delta-3
ARAS1_HUMAN					Putative uncharacterized protein ARHGAP5-AS1 ARHGAP5 antisense RNA 1 ARHGAP5 antisense gene protein 1
ARBK1_HUMAN	2.7.11.15		ENSG00000173020	156	Beta-adrenergic receptor kinase 1 G-protein coupled receptor kinase 2
ARBK2_HUMAN	2.7.11.15		ENSG00000100077	157	Beta-adrenergic receptor kinase 2 G-protein-coupled receptor kinase 3
ARC1A_HUMAN			ENSG00000241685	10552	Actin-related protein 2/3 complex subunit 1A SOP2-like protein
ARC1B_HUMAN			ENSG00000130429	10095	Actin-related protein 2/3 complex subunit 1B Arp2/3 complex 41 kDa subunit p41-ARC
ARCH_HUMAN			ENSG00000176261	339487	Protein archease Protein ZBTB8OS Zinc finger and BTB domain-containing opposite strand protein 8
ARC_HUMAN			ENSG00000198576	23237	Activity-regulated cytoskeleton-associated protein ARC/ARG3.1 Activity-regulated gene 3.1 protein homolog
AREG_HUMAN			ENSG00000109321	374	Amphiregulin Colorectum cell-derived growth factor
AREL1_HUMAN	6.3.2.-		ENSG00000119682	9870	Apoptosis-resistant E3 ubiquitin protein ligase 1
ARF1_HUMAN			ENSG00000143761	375	ADP-ribosylation factor 1
ARF3_HUMAN			ENSG00000134287	377	ADP-ribosylation factor 3
ARF4_HUMAN			ENSG00000168374	378	ADP-ribosylation factor 4
ARF5_HUMAN			ENSG00000004059	381	ADP-ribosylation factor 5
ARF6_HUMAN			ENSG00000165527	382	ADP-ribosylation factor 6
ARFG1_HUMAN			ENSG00000101199	55738	ADP-ribosylation factor GTPase-activating protein 1 ADP-ribosylation factor 1 GTPase-activating protein ARF1-directed GTPase-activating protein
ARFG2_HUMAN			ENSG00000149182	84364	ADP-ribosylation factor GTPase-activating protein 2 GTPase-activating protein ZNF289 Zinc finger protein 289
ARFG3_HUMAN			ENSG00000242247	26286	ADP-ribosylation factor GTPase-activating protein 3
ARFP1_HUMAN			ENSG00000164144	27236	Arfaptin-1 ADP-ribosylation factor-interacting protein 1
ARFP2_HUMAN			ENSG00000132254	23647	Arfaptin-2 ADP-ribosylation factor-interacting protein 2 Partner of RAC1
ARFRP_HUMAN			ENSG00000101246	10139	ADP-ribosylation factor-related protein 1
ARF_HUMAN			ENSG00000147889	1029	Tumor suppressor ARF Alternative reading frame Cyclin-dependent kinase inhibitor 2A p14ARF
ARG28_HUMAN			ENSG00000214944	64283	Rho guanine nucleotide exchange factor 28 190 kDa guanine nucleotide exchange factor Rho guanine nucleotide exchange factor
ARG33_HUMAN			ENSG00000214694	100271715	Rho guanine nucleotide exchange factor 33
ARG35_HUMAN			ENSG00000213214	445328	Rho guanine nucleotide exchange factor 35 Rho guanine nucleotide exchange factor 5-like protein
ARG39_HUMAN			ENSG00000137135	84904	Rho guanine nucleotide exchange factor 39
ARGAL_HUMAN			ENSG00000074964	55160	Rho guanine nucleotide exchange factor 10-like protein GrinchGEF
ARGFX_HUMAN			ENSG00000186103	503582	Arginine-fifty homeobox
ARGI1_HUMAN	3.5.3.1		ENSG00000118520	383	Arginase-1 Liver-type arginase Type I arginase
ARGI2_HUMAN	3.5.3.1		ENSG00000081181	384	Arginase-2, mitochondrial Kidney-type arginase Non-hepatic arginase Type II arginase
ARGL1_HUMAN			ENSG00000134884	55082	Arginine and glutamate-rich protein 1
ARH37_HUMAN			ENSG00000183111	389337	Rho guanine nucleotide exchange factor 37
ARH38_HUMAN			ENSG00000236699	54848	Rho guanine nucleotide exchange factor 38
ARH40_HUMAN			ENSG00000165801	55701	Rho guanine nucleotide exchange factor 40 Protein SOLO
ARHG1_HUMAN			ENSG00000076928	9138	Rho guanine nucleotide exchange factor 1 115 kDa guanine nucleotide exchange factor Sub1.5
ARHG2_HUMAN			ENSG00000116584	9181	Rho guanine nucleotide exchange factor 2 Guanine nucleotide exchange factor H1 Microtubule-regulated Rho-GEF Proliferating cell nucleolar antigen p40
ARHG3_HUMAN			ENSG00000163947	50650	Rho guanine nucleotide exchange factor 3 Exchange factor found in platelets and leukemic and neuronal tissues
ARHG4_HUMAN			ENSG00000136002	50649	Rho guanine nucleotide exchange factor 4 APC-stimulated guanine nucleotide exchange factor 1
ARHG5_HUMAN			ENSG00000050327	7984	Rho guanine nucleotide exchange factor 5 Ephexin-3 Guanine nucleotide regulatory protein TIM Oncogene TIM Transforming immortalized mammary oncogene p60 TIM
ARHG6_HUMAN			ENSG00000129675	9459	Rho guanine nucleotide exchange factor 6 Alpha-Pix COOL-2 PAK-interacting exchange factor alpha Rac/Cdc42 guanine nucleotide exchange factor 6
ARHG7_HUMAN			ENSG00000102606	8874	Rho guanine nucleotide exchange factor 7 Beta-Pix COOL-1 PAK-interacting exchange factor beta p85
ARHG8_HUMAN			ENSG00000173848	10276	Neuroepithelial cell-transforming gene 1 protein Proto-oncogene p65 Net1 Rho guanine nucleotide exchange factor 8
ARHG9_HUMAN			ENSG00000131089	23229	Rho guanine nucleotide exchange factor 9 Collybistin PEM-2 homolog Rac/Cdc42 guanine nucleotide exchange factor 9
ARHGA_HUMAN			ENSG00000104728	9639	Rho guanine nucleotide exchange factor 10
ARHGA_HUMAN			ENSG00000274726	9639	Rho guanine nucleotide exchange factor 10
ARHGB_HUMAN			ENSG00000132694	9826	Rho guanine nucleotide exchange factor 11 PDZ-RhoGEF
ARHGC_HUMAN			ENSG00000196914	23365	Rho guanine nucleotide exchange factor 12 Leukemia-associated RhoGEF
ARHGF_HUMAN			ENSG00000198844	22899	Rho guanine nucleotide exchange factor 15 Ephexin-5 Vsm-RhoGEF
ARHGG_HUMAN			ENSG00000130762	27237	Rho guanine nucleotide exchange factor 16 Ephexin-4
ARHGH_HUMAN			ENSG00000110237	9828	Rho guanine nucleotide exchange factor 17 164 kDa Rho-specific guanine-nucleotide exchange factor Tumor endothelial marker 4
ARHGI_HUMAN			ENSG00000104880	23370	Rho guanine nucleotide exchange factor 18 114 kDa Rho-specific guanine nucleotide exchange factor Septin-associated RhoGEF
ARHGJ_HUMAN			ENSG00000142632	128272	Rho guanine nucleotide exchange factor 19 Ephexin-2
ARHGP_HUMAN			ENSG00000240771	115557	Rho guanine nucleotide exchange factor 25 Guanine nucleotide exchange factor GEFT Rac/Cdc42/Rho exchange factor GEFT RhoA/Rac/Cdc42 guanine nucleotide exchange factor GEFT p63RhoGEF
ARHGQ_HUMAN			ENSG00000114790	26084	Rho guanine nucleotide exchange factor 26 SH3 domain-containing guanine exchange factor
ARHGQ_HUMAN			ENSG00000277101	26084	Rho guanine nucleotide exchange factor 26 SH3 domain-containing guanine exchange factor
ARHL1_HUMAN	3.2.-.-		ENSG00000153531	113622	[Protein ADP-ribosylarginine] hydrolase-like protein 1 ADP-ribosylhydrolase 2
ARHL2_HUMAN	3.2.1.143		ENSG00000116863	54936	Poly(ADP-ribose) glycohydrolase ARH3 ADP-ribosylhydrolase 3 [Protein ADP-ribosylarginine] hydrolase-like protein 2
ARH_HUMAN			ENSG00000157978	26119	Low density lipoprotein receptor adapter protein 1 Autosomal recessive hypercholesterolemia protein
ARI1A_HUMAN			ENSG00000117713	8289	AT-rich interactive domain-containing protein 1A B120 BRG1-associated factor 250 BRG1-associated factor 250a Osa homolog 1 SWI-like protein SWI/SNF complex protein p270 SWI/SNF-related, matrix-associated, actin-dependent regulator of chromatin subfamily F member 1 hELD
ARI1B_HUMAN			ENSG00000049618	57492	AT-rich interactive domain-containing protein 1B BRG1-associated factor 250b BRG1-binding protein hELD/OSA1 Osa homolog 2 p250R
ARI1_HUMAN	6.3.2.-		ENSG00000166233	25820	E3 ubiquitin-protein ligase ARIH1 H7-AP2 HHARI Monocyte protein 6 Protein ariadne-1 homolog UbcH7-binding protein UbcM4-interacting protein Ubiquitin-conjugating enzyme E2-binding protein 1
ARI2O_HUMAN			ENSG00000221883	646450	Uncharacterized protein ARIH2OS Ariadne-2 homolog opposite strand protein
ARI2_HUMAN	6.3.2.-		ENSG00000177479	10425	E3 ubiquitin-protein ligase ARIH2 Triad1 protein
ARI3A_HUMAN			ENSG00000116017	1820	AT-rich interactive domain-containing protein 3A B-cell regulator of IgH transcription Dead ringer-like protein 1 E2F-binding protein 1
ARI3B_HUMAN			ENSG00000179361	10620	AT-rich interactive domain-containing protein 3B Bright and dead ringer protein Bright-like protein
ARI3C_HUMAN			ENSG00000205143	138715	AT-rich interactive domain-containing protein 3C
ARI4A_HUMAN			ENSG00000032219	5926	AT-rich interactive domain-containing protein 4A Retinoblastoma-binding protein 1
ARI4B_HUMAN			ENSG00000054267	51742	AT-rich interactive domain-containing protein 4B 180 kDa Sin3-associated polypeptide Breast cancer-associated antigen BRCAA1 Histone deacetylase complex subunit SAP180 Retinoblastoma-binding protein 1-like 1
ARI5A_HUMAN			ENSG00000196843	10865	AT-rich interactive domain-containing protein 5A Modulator recognition factor 1
ARI5B_HUMAN			ENSG00000150347	84159	AT-rich interactive domain-containing protein 5B MRF1-like protein Modulator recognition factor 2
ARID2_HUMAN			ENSG00000189079	196528	AT-rich interactive domain-containing protein 2 BRG1-associated factor 200 Zinc finger protein with activation potential Zipzap/p200
ARIP4_HUMAN	3.6.4.12		ENSG00000164080	23132	Helicase ARIP4 Androgen receptor-interacting protein 4 RAD54-like protein 2
ARK72_HUMAN	1.1.1.n11		ENSG00000053371	8574	Aflatoxin B1 aldehyde reductase member 2 AFB1 aldehyde reductase 1 Aldoketoreductase 7 Succinic semialdehyde reductase
ARK73_HUMAN	1.-.-.-		ENSG00000162482	22977	Aflatoxin B1 aldehyde reductase member 3 AFB1 aldehyde reductase 2
ARK74_HUMAN	1.-.-.-		ENSG00000211454		Aflatoxin B1 aldehyde reductase member 4 AFB1 aldehyde reductase 3 Aldoketoreductase 7-like
ARL10_HUMAN			ENSG00000175414	285598	ADP-ribosylation factor-like protein 10
ARL11_HUMAN			ENSG00000152213	115761	ADP-ribosylation factor-like protein 11 ADP-ribosylation factor-like tumor suppressor protein 1
ARL14_HUMAN			ENSG00000179674	80117	ADP-ribosylation factor-like protein 14 ADP-ribosylation factor 7
ARL15_HUMAN			ENSG00000185305	54622	ADP-ribosylation factor-like protein 15 ADP-ribosylation factor-related protein 2
ARL16_HUMAN			ENSG00000214087	339231	ADP-ribosylation factor-like protein 16
ARL17_HUMAN			ENSG00000185829	100506084	ADP-ribosylation factor-like protein 17 ADP-ribosylation factor 7 variant
ARL17_HUMAN			ENSG00000185829	100996709	ADP-ribosylation factor-like protein 17 ADP-ribosylation factor 7 variant
ARL17_HUMAN			ENSG00000185829	51326	ADP-ribosylation factor-like protein 17 ADP-ribosylation factor 7 variant
ARL17_HUMAN			ENSG00000228696	100506084	ADP-ribosylation factor-like protein 17 ADP-ribosylation factor 7 variant
ARL17_HUMAN			ENSG00000228696	100996709	ADP-ribosylation factor-like protein 17 ADP-ribosylation factor 7 variant
ARL17_HUMAN			ENSG00000228696	51326	ADP-ribosylation factor-like protein 17 ADP-ribosylation factor 7 variant
ARL17_HUMAN			ENSG00000275748	100506084	ADP-ribosylation factor-like protein 17 ADP-ribosylation factor 7 variant
ARL17_HUMAN			ENSG00000275748	100996709	ADP-ribosylation factor-like protein 17 ADP-ribosylation factor 7 variant
ARL17_HUMAN			ENSG00000275748	51326	ADP-ribosylation factor-like protein 17 ADP-ribosylation factor 7 variant
ARL17_HUMAN			ENSG00000276276	100506084	ADP-ribosylation factor-like protein 17 ADP-ribosylation factor 7 variant
ARL17_HUMAN			ENSG00000276276	100996709	ADP-ribosylation factor-like protein 17 ADP-ribosylation factor 7 variant
ARL17_HUMAN			ENSG00000276276	51326	ADP-ribosylation factor-like protein 17 ADP-ribosylation factor 7 variant
ARL1_HUMAN			ENSG00000120805	400	ADP-ribosylation factor-like protein 1
ARL2_HUMAN			ENSG00000213465	402	ADP-ribosylation factor-like protein 2
ARL3_HUMAN			ENSG00000138175	403	ADP-ribosylation factor-like protein 3
ARL4A_HUMAN			ENSG00000122644	10124	ADP-ribosylation factor-like protein 4A
ARL4C_HUMAN			ENSG00000188042	10123	ADP-ribosylation factor-like protein 4C ADP-ribosylation factor-like protein 7 ADP-ribosylation factor-like protein LAK
ARL4D_HUMAN			ENSG00000175906	379	ADP-ribosylation factor-like protein 4D ADP-ribosylation factor-like protein 4L
ARL5A_HUMAN			ENSG00000162980	26225	ADP-ribosylation factor-like protein 5A
ARL5B_HUMAN			ENSG00000165997	221079	ADP-ribosylation factor-like protein 5B ADP-ribosylation factor-like protein 8
ARL5C_HUMAN			ENSG00000141748	390790	Putative ADP-ribosylation factor-like protein 5C ADP-ribosylation factor-like protein 12
ARL6_HUMAN			ENSG00000113966	84100	ADP-ribosylation factor-like protein 6 Bardet-Biedl syndrome 3 protein
ARL8A_HUMAN			ENSG00000143862	127829	ADP-ribosylation factor-like protein 8A ADP-ribosylation factor-like protein 10B Novel small G protein indispensable for equal chromosome segregation 2
ARL8B_HUMAN			ENSG00000134108	55207	ADP-ribosylation factor-like protein 8B ADP-ribosylation factor-like protein 10C Novel small G protein indispensable for equal chromosome segregation 1
ARL9_HUMAN			ENSG00000196503	132946	ADP-ribosylation factor-like protein 9
ARLY_HUMAN	4.3.2.1		ENSG00000126522	435	Argininosuccinate lyase Arginosuccinase
ARM10_HUMAN			ENSG00000170632	83787	Armadillo repeat-containing protein 10 Splicing variant involved in hepatocarcinogenesis protein
ARM12_HUMAN			ENSG00000157343	221481	Armadillo repeat-containing protein 12
ARMC1_HUMAN			ENSG00000104442	55156	Armadillo repeat-containing protein 1
ARMC2_HUMAN			ENSG00000118690	84071	Armadillo repeat-containing protein 2
ARMC3_HUMAN			ENSG00000165309	219681	Armadillo repeat-containing protein 3 Beta-catenin-like protein Cancer/testis antigen 81 KU-CT-1
ARMC4_HUMAN			ENSG00000169126	55130	Armadillo repeat-containing protein 4
ARMC5_HUMAN			ENSG00000140691	79798	Armadillo repeat-containing protein 5
ARMC6_HUMAN			ENSG00000105676	93436	Armadillo repeat-containing protein 6
ARMC7_HUMAN			ENSG00000125449	79637	Armadillo repeat-containing protein 7
ARMC8_HUMAN			ENSG00000114098	25852	Armadillo repeat-containing protein 8
ARMC9_HUMAN			ENSG00000135931	80210	LisH domain-containing protein ARMC9 Melanoma/melanocyte-specific tumor antigen KU-MEL-1 NS21
ARMS2_HUMAN			ENSG00000254636	387715	Age-related maculopathy susceptibility protein 2
ARMT1_HUMAN	2.1.1.-		ENSG00000146476	79624	Protein-glutamate O-methyltransferase Acidic residue methyltransferase 1
ARMX1_HUMAN			ENSG00000126947	51309	Armadillo repeat-containing X-linked protein 1 ARM protein lost in epithelial cancers on chromosome X 1
ARMX2_HUMAN			ENSG00000184867	9823	Armadillo repeat-containing X-linked protein 2 ARM protein lost in epithelial cancers on chromosome X 2
ARMX3_HUMAN			ENSG00000102401	51566	Armadillo repeat-containing X-linked protein 3 ARM protein lost in epithelial cancers on chromosome X 3
ARMX4_HUMAN			ENSG00000196440		Armadillo repeat-containing X-linked protein 4
ARMX5_HUMAN			ENSG00000125962	64860	Armadillo repeat-containing X-linked protein 5
ARMX6_HUMAN			ENSG00000198960	54470	Protein ARMCX6
ARNT2_HUMAN			ENSG00000172379	9915	Aryl hydrocarbon receptor nuclear translocator 2 Class E basic helix-loop-helix protein 1
ARNT_HUMAN			ENSG00000143437	405	Aryl hydrocarbon receptor nuclear translocator Class E basic helix-loop-helix protein 2 Dioxin receptor, nuclear translocator Hypoxia-inducible factor 1-beta
AROS_HUMAN			ENSG00000187051	91582	Active regulator of SIRT1 40S ribosomal protein S19-binding protein 1
ARP10_HUMAN			ENSG00000131966	55860	Actin-related protein 10 Actin-related protein 11
ARP19_HUMAN			ENSG00000128989	10776	cAMP-regulated phosphoprotein 19
ARP21_HUMAN			ENSG00000172995	10777	cAMP-regulated phosphoprotein 21 Thymocyte cAMP-regulated phosphoprotein
ARP2_HUMAN			ENSG00000138071	10097	Actin-related protein 2 Actin-like protein 2
ARP3B_HUMAN			ENSG00000133627	57180	Actin-related protein 3B ARP3-beta Actin-like protein 3B Actin-related protein ARP4
ARP3C_HUMAN			ENSG00000106526	653857	Actin-related protein 3C Actin-related protein 11
ARP3_HUMAN			ENSG00000115091	10096	Actin-related protein 3 Actin-like protein 3
ARP5L_HUMAN			ENSG00000136950	81873	Actin-related protein 2/3 complex subunit 5-like protein Arp2/3 complex 16 kDa subunit 2
ARP5_HUMAN			ENSG00000101442	79913	Actin-related protein 5 Sarcoma antigen NY-SAR-16
ARP6_HUMAN			ENSG00000075089	64431	Actin-related protein 6 hARPX
ARP8_HUMAN			ENSG00000113812	93973	Actin-related protein 8 INO80 complex subunit N
ARPC2_HUMAN			ENSG00000163466	10109	Actin-related protein 2/3 complex subunit 2 Arp2/3 complex 34 kDa subunit
ARPC3_HUMAN			ENSG00000111229	10094	Actin-related protein 2/3 complex subunit 3 Arp2/3 complex 21 kDa subunit
ARPC4_HUMAN			ENSG00000241553	10093	Actin-related protein 2/3 complex subunit 4 Arp2/3 complex 20 kDa subunit
ARPC5_HUMAN			ENSG00000162704	10092	Actin-related protein 2/3 complex subunit 5 Arp2/3 complex 16 kDa subunit
ARPIN_HUMAN			ENSG00000242498	348110	Arpin Arp2/3 inhibition protein
ARRB1_HUMAN			ENSG00000137486	408	Beta-arrestin-1 Arrestin beta-1
ARRB2_HUMAN			ENSG00000141480	409	Beta-arrestin-2 Arrestin beta-2
ARRC_HUMAN			ENSG00000120500	407	Arrestin-C Cone arrestin Retinal cone arrestin-3 X-arrestin
ARRD1_HUMAN			ENSG00000197070	92714	Arrestin domain-containing protein 1
ARRD2_HUMAN			ENSG00000105643	27106	Arrestin domain-containing protein 2
ARRD3_HUMAN			ENSG00000113369	57561	Arrestin domain-containing protein 3 TBP-2-like inducible membrane protein
ARRD4_HUMAN			ENSG00000140450	91947	Arrestin domain-containing protein 4
ARRD5_HUMAN			ENSG00000205784	645432	Arrestin domain-containing protein 5
ARRS_HUMAN			ENSG00000130561	6295	S-arrestin 48 kDa protein Retinal S-antigen Rod photoreceptor arrestin
ARRS_HUMAN			ENSG00000281857	6295	S-arrestin 48 kDa protein Retinal S-antigen Rod photoreceptor arrestin
ARSA_HUMAN	3.1.6.8		ENSG00000100299	410	Arylsulfatase A Cerebroside-sulfatase Arylsulfatase A component B Arylsulfatase A component C
ARSB_HUMAN	3.1.6.12		ENSG00000113273	411	Arylsulfatase B N-acetylgalactosamine-4-sulfatase
ARSD_HUMAN	3.1.6.-		ENSG00000006756	414	Arylsulfatase D
ARSE_HUMAN	3.1.6.-		ENSG00000157399	415	Arylsulfatase E
ARSF_HUMAN	3.1.6.-		ENSG00000062096	416	Arylsulfatase F
ARSG_HUMAN	3.1.6.-		ENSG00000141337	22901	Arylsulfatase G
ARSH_HUMAN	3.1.6.-		ENSG00000205667	347527	Arylsulfatase H
ARSI_HUMAN	3.1.6.-		ENSG00000183876	340075	Arylsulfatase I
ARSJ_HUMAN	3.1.6.-		ENSG00000180801	79642	Arylsulfatase J
ARSK_HUMAN	3.1.6.-		ENSG00000164291	153642	Arylsulfatase K Telethon sulfatase
ARTN_HUMAN			ENSG00000117407	9048	Artemin Enovin Neublastin
ARV1_HUMAN		9.A.19.1.2	ENSG00000173409	64801	Protein ARV1
ARVC_HUMAN			ENSG00000099889	421	Armadillo repeat protein deleted in velo-cardio-facial syndrome
ARX_HUMAN			ENSG00000004848	170302	Homeobox protein ARX Aristaless-related homeobox
ARY1_HUMAN	2.3.1.5		ENSG00000171428	9	Arylamine N-acetyltransferase 1 Arylamide acetylase 1 Monomorphic arylamine N-acetyltransferase N-acetyltransferase type 1
ARY2_HUMAN	2.3.1.5		ENSG00000156006	10	Arylamine N-acetyltransferase 2 Arylamide acetylase 2 N-acetyltransferase type 2 Polymorphic arylamine N-acetyltransferase
AS3MT_HUMAN	2.1.1.137		ENSG00000214435	57412	Arsenite methyltransferase Methylarsonite methyltransferase S-adenosyl-L-methionine:arsenic(III) methyltransferase
ASA2B_HUMAN			ENSG00000204147	653308	Putative inactive neutral ceramidase B ASAH2-like protein Putative inactive N-acylsphingosine amidohydrolase 2B Putative inactive non-lysosomal ceramidase B
ASAH1_HUMAN	3.5.1.23		ENSG00000104763	427	Acid ceramidase Acylsphingosine deacylase N-acylsphingosine amidohydrolase Putative 32 kDa heart protein Acid ceramidase subunit alpha Acid ceramidase subunit beta
ASAH2_HUMAN	3.5.1.23		ENSG00000188611	56624	Neutral ceramidase Acylsphingosine deacylase 2 BCDase LCDase N-acylsphingosine amidohydrolase 2 Non-lysosomal ceramidase Neutral ceramidase soluble form
ASAP1_HUMAN			ENSG00000153317	50807	Arf-GAP with SH3 domain, ANK repeat and PH domain-containing protein 1 130 kDa phosphatidylinositol 4,5-bisphosphate-dependent ARF1 GTPase-activating protein ADP-ribosylation factor-directed GTPase-activating protein 1 Development and differentiation-enhancing factor 1 PIP2-dependent ARF1 GAP
ASAP2_HUMAN			ENSG00000151693	8853	Arf-GAP with SH3 domain, ANK repeat and PH domain-containing protein 2 Development and differentiation-enhancing factor 2 Paxillin-associated protein with ARF GAP activity 3 Pyk2 C-terminus-associated protein
ASAP3_HUMAN			ENSG00000088280	55616	Arf-GAP with SH3 domain, ANK repeat and PH domain-containing protein 3 Development and differentiation-enhancing factor-like 1 Protein up-regulated in liver cancer 1
ASAS1_HUMAN					Putative uncharacterized protein ASB16-AS1 ASB16 antisense RNA 1 ASB16 antisense gene protein 1
ASB10_HUMAN			ENSG00000146926	136371	Ankyrin repeat and SOCS box protein 10
ASB11_HUMAN			ENSG00000165192	140456	Ankyrin repeat and SOCS box protein 11
ASB12_HUMAN			ENSG00000198881	142689	Ankyrin repeat and SOCS box protein 12
ASB13_HUMAN			ENSG00000196372	79754	Ankyrin repeat and SOCS box protein 13
ASB14_HUMAN			ENSG00000239388	142686	Ankyrin repeat and SOCS box protein 14
ASB15_HUMAN			ENSG00000146809	142685	Ankyrin repeat and SOCS box protein 15
ASB16_HUMAN			ENSG00000161664	92591	Ankyrin repeat and SOCS box protein 16
ASB17_HUMAN			ENSG00000154007	127247	Ankyrin repeat and SOCS box protein 17
ASB18_HUMAN			ENSG00000182177	401036	Ankyrin repeat and SOCS box protein 18
ASB1_HUMAN			ENSG00000065802	51665	Ankyrin repeat and SOCS box protein 1
ASB2_HUMAN			ENSG00000100628	51676	Ankyrin repeat and SOCS box protein 2
ASB2_HUMAN			ENSG00000278693	51676	Ankyrin repeat and SOCS box protein 2
ASB3_HUMAN				100302652	Ankyrin repeat and SOCS box protein 3
ASB3_HUMAN				51130	Ankyrin repeat and SOCS box protein 3
ASB4_HUMAN			ENSG00000005981	51666	Ankyrin repeat and SOCS box protein 4
ASB5_HUMAN			ENSG00000164122	140458	Ankyrin repeat and SOCS box protein 5
ASB6_HUMAN			ENSG00000148331	140459	Ankyrin repeat and SOCS box protein 6
ASB7_HUMAN			ENSG00000183475	140460	Ankyrin repeat and SOCS box protein 7
ASB8_HUMAN			ENSG00000177981	140461	Ankyrin repeat and SOCS box protein 8
ASB9_HUMAN			ENSG00000102048	140462	Ankyrin repeat and SOCS box protein 9
ASCC1_HUMAN			ENSG00000138303	51008	Activating signal cointegrator 1 complex subunit 1 ASC-1 complex subunit p50 Trip4 complex subunit p50
ASCC2_HUMAN			ENSG00000100325	84164	Activating signal cointegrator 1 complex subunit 2 ASC-1 complex subunit p100 Trip4 complex subunit p100
ASCC3_HUMAN	3.6.4.12		ENSG00000112249	10973	Activating signal cointegrator 1 complex subunit 3 ASC-1 complex subunit p200 Helicase, ATP binding 1 Trip4 complex subunit p200
ASCL1_HUMAN			ENSG00000139352	429	Achaete-scute homolog 1 Class A basic helix-loop-helix protein 46
ASCL2_HUMAN			ENSG00000183734	430	Achaete-scute homolog 2 Class A basic helix-loop-helix protein 45 Mash2
ASCL3_HUMAN			ENSG00000176009	56676	Achaete-scute homolog 3 Class A basic helix-loop-helix protein 42 bHLH transcriptional regulator Sgn-1
ASCL4_HUMAN			ENSG00000187855	121549	Achaete-scute homolog 4 Achaete-scute-like protein 4 Class A basic helix-loop-helix protein 44
ASCL5_HUMAN			ENSG00000232237		Achaete-scute homolog 5 Class A basic helix-loop-helix protein 47
ASC_HUMAN			ENSG00000103490	29108	Apoptosis-associated speck-like protein containing a CARD Caspase recruitment domain-containing protein 5 PYD and CARD domain-containing protein Target of methylation-induced silencing 1
ASF1A_HUMAN			ENSG00000111875	25842	Histone chaperone ASF1A Anti-silencing function protein 1 homolog A CCG1-interacting factor A
ASF1B_HUMAN			ENSG00000105011	55723	Histone chaperone ASF1B Anti-silencing function protein 1 homolog B CCG1-interacting factor A-II
ASGL1_HUMAN	3.4.19.5		ENSG00000162174	80150	Isoaspartyl peptidase/L-asparaginase Asparaginase-like protein 1 Beta-aspartyl-peptidase Isoaspartyl dipeptidase L-asparagine amidohydrolase Isoaspartyl peptidase/L-asparaginase alpha chain Isoaspartyl peptidase/L-asparaginase beta chain
ASGL1_HUMAN	3.5.1.1		ENSG00000162174	80150	Isoaspartyl peptidase/L-asparaginase Asparaginase-like protein 1 Beta-aspartyl-peptidase Isoaspartyl dipeptidase L-asparagine amidohydrolase Isoaspartyl peptidase/L-asparaginase alpha chain Isoaspartyl peptidase/L-asparaginase beta chain
ASGR1_HUMAN			ENSG00000141505	432	Asialoglycoprotein receptor 1 C-type lectin domain family 4 member H1 Hepatic lectin H1
ASGR2_HUMAN			ENSG00000161944	433	Asialoglycoprotein receptor 2 C-type lectin domain family 4 member H2 Hepatic lectin H2
ASH1L_HUMAN	2.1.1.43		ENSG00000116539	55870	Histone-lysine N-methyltransferase ASH1L ASH1-like protein Absent small and homeotic disks protein 1 homolog Lysine N-methyltransferase 2H
ASH2L_HUMAN			ENSG00000129691	9070	Set1/Ash2 histone methyltransferase complex subunit ASH2 ASH2-like protein
ASHWN_HUMAN			ENSG00000135974	79074	Ashwin
ASIC1_HUMAN			ENSG00000110881	41	Acid-sensing ion channel 1 Amiloride-sensitive cation channel 2, neuronal Brain sodium channel 2
ASIC2_HUMAN			ENSG00000108684	40	Acid-sensing ion channel 2 Amiloride-sensitive brain sodium channel Amiloride-sensitive cation channel 1, neuronal Amiloride-sensitive cation channel neuronal 1 Brain sodium channel 1 Mammalian degenerin homolog
ASIC3_HUMAN			ENSG00000213199	9311	Acid-sensing ion channel 3 Amiloride-sensitive cation channel 3 Neuronal amiloride-sensitive cation channel 3 Testis sodium channel 1
ASIC4_HUMAN			ENSG00000072182	55515	Acid-sensing ion channel 4 Amiloride-sensitive cation channel 4 Amiloride-sensitive cation channel 4, pituitary
ASIC5_HUMAN			ENSG00000256394	51802	Acid-sensing ion channel 5 Amiloride-sensitive cation channel 5 Human intestine Na(+) channel
ASIP_HUMAN			ENSG00000101440	434	Agouti-signaling protein Agouti switch protein
ASM3A_HUMAN	3.1.4.-		ENSG00000172594	10924	Acid sphingomyelinase-like phosphodiesterase 3a
ASM3B_HUMAN	3.1.4.-		ENSG00000130768	27293	Acid sphingomyelinase-like phosphodiesterase 3b
ASML_HUMAN	2.1.1.-		ENSG00000169093	8623	N-acetylserotonin O-methyltransferase-like protein
ASMT_HUMAN	2.1.1.4		ENSG00000196433	438	Acetylserotonin O-methyltransferase Hydroxyindole O-methyltransferase
ASM_HUMAN	3.1.4.12		ENSG00000166311	6609	Sphingomyelin phosphodiesterase Acid sphingomyelinase
ASNA_HUMAN	3.6.-.-	3.A.19.1.1	ENSG00000198356	439	ATPase ASNA1 Arsenical pump-driving ATPase Arsenite-stimulated ATPase Transmembrane domain recognition complex 40 kDa ATPase subunit hARSA-I hASNA-I
ASND1_HUMAN			ENSG00000138381	54529	Asparagine synthetase domain-containing protein 1 HCV NS3-transactivated protein 1
ASNS_HUMAN	6.3.5.4		ENSG00000070669	440	Asparagine synthetase [glutamine-hydrolyzing] Cell cycle control protein TS11 Glutamine-dependent asparagine synthetase
ASPC1_HUMAN			ENSG00000169696	79058	Tether containing UBX domain for GLUT4 Alveolar soft part sarcoma chromosomal region candidate gene 1 protein Alveolar soft part sarcoma locus Renal papillary cell carcinoma protein 17 UBX domain-containing protein 9
ASPD_HUMAN	1.4.1.21		ENSG00000204653	554235	Putative L-aspartate dehydrogenase Aspartate dehydrogenase domain-containing protein
ASPG_HUMAN	3.5.1.26		ENSG00000038002	175	N(4)-(beta-N-acetylglucosaminyl)-L-asparaginase Aspartylglucosaminidase Glycosylasparaginase N4-(N-acetyl-beta-glucosaminyl)-L-asparagine amidase Glycosylasparaginase alpha chain Glycosylasparaginase beta chain
ASPH1_HUMAN	1.14.11.-		ENSG00000174939	253982	Aspartate beta-hydroxylase domain-containing protein 1
ASPH2_HUMAN	1.14.11.-		ENSG00000128203	57168	Aspartate beta-hydroxylase domain-containing protein 2
ASPH_HUMAN	1.14.11.16		ENSG00000198363	444	Aspartyl/asparaginyl beta-hydroxylase Aspartate beta-hydroxylase Peptide-aspartate beta-dioxygenase
ASPM_HUMAN			ENSG00000066279	259266	Abnormal spindle-like microcephaly-associated protein Abnormal spindle protein homolog
ASPN_HUMAN			ENSG00000106819	54829	Asporin Periodontal ligament-associated protein 1
ASPP1_HUMAN			ENSG00000088808	23368	Apoptosis-stimulating of p53 protein 1 Protein phosphatase 1 regulatory subunit 13B
ASPP2_HUMAN			ENSG00000143514	7159	Apoptosis-stimulating of p53 protein 2 Bcl2-binding protein Renal carcinoma antigen NY-REN-51 Tumor suppressor p53-binding protein 2
ASPX_HUMAN			ENSG00000134940	56	Acrosomal protein SP-10 Acrosomal vesicle protein 1
ASSY_HUMAN	6.3.4.5		ENSG00000130707	445	Argininosuccinate synthase Citrulline--aspartate ligase
ASTE1_HUMAN			ENSG00000034533	28990	Protein asteroid homolog 1
ASTER_HUMAN			ENSG00000105583	51398	Protein Asterix WD repeat domain 83 opposite strand WDR83 opposite strand
ASTL_HUMAN	3.4.-.-		ENSG00000188886	431705	Astacin-like metalloendopeptidase Oocyte astacin Ovastacin
ASTN1_HUMAN			ENSG00000152092	460	Astrotactin-1
ASTN2_HUMAN			ENSG00000148219	23245	Astrotactin-2
ASUN_HUMAN			ENSG00000064102	55726	Protein asunder homolog Cell cycle regulator Mat89Bb homolog Germ cell tumor 1 Sarcoma antigen NY-SAR-95
ASXL1_HUMAN			ENSG00000171456	171023	Putative Polycomb group protein ASXL1 Additional sex combs-like protein 1
ASXL2_HUMAN			ENSG00000143970	55252	Putative Polycomb group protein ASXL2 Additional sex combs-like protein 2
ASXL3_HUMAN			ENSG00000141431	80816	Putative Polycomb group protein ASXL3 Additional sex combs-like protein 3
ASZ1_HUMAN			ENSG00000154438	136991	Ankyrin repeat, SAM and basic leucine zipper domain-containing protein 1 Ankyrin-like protein 1 Germ cell-specific ankyrin, SAM and basic leucine zipper domain-containing protein
AT10A_HUMAN	3.6.3.1		ENSG00000206190	57194	Probable phospholipid-transporting ATPase VA ATPase class V type 10A Aminophospholipid translocase VA P4-ATPase flippase complex alpha subunit ATP10A
AT10B_HUMAN	3.6.3.1		ENSG00000118322	23120	Probable phospholipid-transporting ATPase VB ATPase class V type 10B P4-ATPase flippase complex alpha subunit ATP10B
AT10D_HUMAN	3.6.3.1		ENSG00000145246	57205	Probable phospholipid-transporting ATPase VD ATPase class V type 10D P4-ATPase flippase complex alpha subunit ATP10D
AT11A_HUMAN	3.6.3.1		ENSG00000068650	23250	Probable phospholipid-transporting ATPase IH ATPase IS ATPase class VI type 11A P4-ATPase flippase complex alpha subunit ATP11A
AT11B_HUMAN	3.6.3.1	3.A.3.8.12	ENSG00000058063	23200	Probable phospholipid-transporting ATPase IF ATPase IR ATPase class VI type 11B P4-ATPase flippase complex alpha subunit ATP11B
AT11C_HUMAN	3.6.3.1	3.A.3.8.14	ENSG00000101974	286410	Phospholipid-transporting ATPase IG ATPase IQ ATPase class VI type 11C P4-ATPase flippase complex alpha subunit ATP11C
AT12A_HUMAN	3.6.3.10		ENSG00000075673	479	Potassium-transporting ATPase alpha chain 2 Non-gastric H(+)/K(+) ATPase subunit alpha Proton pump
AT131_HUMAN	3.6.3.-	3.A.3.10.19	ENSG00000105726	57130	Manganese-transporting ATPase 13A1
AT132_HUMAN	3.6.3.-	3.A.3.10.7	ENSG00000159363	23400	Probable cation-transporting ATPase 13A2
AT133_HUMAN	3.6.3.-		ENSG00000133657	79572	Probable cation-transporting ATPase 13A3 ATPase family homolog up-regulated in senescence cells 1
AT134_HUMAN	3.6.3.-		ENSG00000127249	84239	Probable cation-transporting ATPase 13A4 P5-ATPase isoform 4
AT135_HUMAN	3.6.3.-		ENSG00000187527	344905	Probable cation-transporting ATPase 13A5 P5-ATPase isoform 5
AT1A1_HUMAN	3.6.3.9	3.A.3.1.1	ENSG00000163399	476	Sodium/potassium-transporting ATPase subunit alpha-1 Sodium pump subunit alpha-1
AT1A2_HUMAN	3.6.3.9	3.A.3.1.1	ENSG00000018625	477	Sodium/potassium-transporting ATPase subunit alpha-2 Sodium pump subunit alpha-2
AT1A3_HUMAN	3.6.3.9	3.A.3.1.1	ENSG00000105409	478	Sodium/potassium-transporting ATPase subunit alpha-3 Na(+)/K(+) ATPase alpha(III) subunit Sodium pump subunit alpha-3
AT1A4_HUMAN	3.6.3.9		ENSG00000132681	480	Sodium/potassium-transporting ATPase subunit alpha-4 Sodium pump subunit alpha-4
AT1B1_HUMAN		3.A.3.1.1	ENSG00000143153	481	Sodium/potassium-transporting ATPase subunit beta-1 Sodium/potassium-dependent ATPase subunit beta-1
AT1B2_HUMAN			ENSG00000129244	482	Sodium/potassium-transporting ATPase subunit beta-2 Adhesion molecule in glia Sodium/potassium-dependent ATPase subunit beta-2
AT1B3_HUMAN		3.A.3.1.1	ENSG00000069849	483	Sodium/potassium-transporting ATPase subunit beta-3 Sodium/potassium-dependent ATPase subunit beta-3
AT1B4_HUMAN			ENSG00000101892	23439	Protein ATP1B4 X,K-ATPase subunit beta-m X/potassium-transporting ATPase subunit beta-m
AT2A1_HUMAN	3.6.3.8		ENSG00000196296	487	Sarcoplasmic/endoplasmic reticulum calcium ATPase 1 Calcium pump 1 Calcium-transporting ATPase sarcoplasmic reticulum type, fast twitch skeletal muscle isoform Endoplasmic reticulum class 1/2 Ca(2+) ATPase
AT2A2_HUMAN	3.6.3.8	3.A.3.2.7	ENSG00000174437	488	Sarcoplasmic/endoplasmic reticulum calcium ATPase 2 Calcium pump 2 Calcium-transporting ATPase sarcoplasmic reticulum type, slow twitch skeletal muscle isoform Endoplasmic reticulum class 1/2 Ca(2+) ATPase
AT2A3_HUMAN	3.6.3.8		ENSG00000074370	489	Sarcoplasmic/endoplasmic reticulum calcium ATPase 3 Calcium pump 3
AT2B1_HUMAN	3.6.3.8	3.A.3.2.25	ENSG00000070961	490	Plasma membrane calcium-transporting ATPase 1 Plasma membrane calcium ATPase isoform 1 Plasma membrane calcium pump isoform 1
AT2B2_HUMAN	3.6.3.8	3.A.3.2.40	ENSG00000157087	491	Plasma membrane calcium-transporting ATPase 2 Plasma membrane calcium ATPase isoform 2 Plasma membrane calcium pump isoform 2
AT2B3_HUMAN	3.6.3.8		ENSG00000067842	492	Plasma membrane calcium-transporting ATPase 3 Plasma membrane calcium ATPase isoform 3 Plasma membrane calcium pump isoform 3
AT2B4_HUMAN	3.6.3.8	3.A.3.2.1	ENSG00000058668	493	Plasma membrane calcium-transporting ATPase 4 Matrix-remodeling-associated protein 1 Plasma membrane calcium ATPase isoform 4 Plasma membrane calcium pump isoform 4
AT2C1_HUMAN	3.6.3.8	3.A.3.2.5	ENSG00000017260	27032	Calcium-transporting ATPase type 2C member 1 ATP-dependent Ca(2+) pump PMR1
AT2C2_HUMAN	3.6.3.8	3.A.3.2.9	ENSG00000064270	9914	Calcium-transporting ATPase type 2C member 2 Secretory pathway Ca(2+)-ATPase 2
AT2L1_HUMAN	4.2.3.2		ENSG00000164089	64850	Ethanolamine-phosphate phospho-lyase Alanine--glyoxylate aminotransferase 2-like 1
AT2L2_HUMAN	4.2.3.134		ENSG00000175309	85007	5-phosphohydroxy-L-lysine phospho-lyase Alanine--glyoxylate aminotransferase 2-like 2
AT5EL_HUMAN			ENSG00000180389		ATP synthase subunit epsilon-like protein, mitochondrial
AT5F1_HUMAN			ENSG00000116459	515	ATP synthase F(0) complex subunit B1, mitochondrial ATP synthase proton-transporting mitochondrial F(0) complex subunit B1 ATP synthase subunit b
AT5G1_HUMAN			ENSG00000159199	516	ATP synthase F(0) complex subunit C1, mitochondrial ATP synthase lipid-binding protein ATP synthase proteolipid P1 ATP synthase proton-transporting mitochondrial F(0) complex subunit C1 ATPase protein 9 ATPase subunit c
AT5G2_HUMAN			ENSG00000135390	517	ATP synthase F(0) complex subunit C2, mitochondrial ATP synthase lipid-binding protein ATP synthase proteolipid P2 ATP synthase proton-transporting mitochondrial F(0) complex subunit C2 ATPase protein 9 ATPase subunit c
AT5G3_HUMAN			ENSG00000154518	518	ATP synthase F(0) complex subunit C3, mitochondrial ATP synthase lipid-binding protein ATP synthase proteolipid P3 ATP synthase proton-transporting mitochondrial F(0) complex subunit C3 ATPase protein 9 ATPase subunit c
AT5L2_HUMAN			ENSG00000249222	267020	ATP synthase subunit g 2, mitochondrial
AT5SL_HUMAN			ENSG00000105341	55101	ATP synthase subunit s-like protein
AT7L1_HUMAN			ENSG00000146776	222255	Ataxin-7-like protein 1 Ataxin-7-like protein 4
AT7L2_HUMAN			ENSG00000162650	127002	Ataxin-7-like protein 2
AT7L3_HUMAN			ENSG00000087152	56970	Ataxin-7-like protein 3 SAGA-associated factor 11 homolog
AT8A1_HUMAN	3.6.3.1	3.A.3.8.13	ENSG00000124406	10396	Phospholipid-transporting ATPase IA ATPase class I type 8A member 1 Chromaffin granule ATPase II P4-ATPase flippase complex alpha subunit ATP8A1
AT8A2_HUMAN	3.6.3.1		ENSG00000132932	51761	Phospholipid-transporting ATPase IB ATPase class I type 8A member 2 ML-1 P4-ATPase flippase complex alpha subunit ATP8A2
AT8B1_HUMAN	3.6.3.1	3.A.3.8.11	ENSG00000081923	5205	Phospholipid-transporting ATPase IC ATPase class I type 8B member 1 Familial intrahepatic cholestasis type 1 P4-ATPase flippase complex alpha subunit ATP8B1
AT8B2_HUMAN	3.6.3.1		ENSG00000143515	57198	Phospholipid-transporting ATPase ID ATPase class I type 8B member 2 P4-ATPase flippase complex alpha subunit ATP8B2
AT8B3_HUMAN	3.6.3.1		ENSG00000130270	148229	Phospholipid-transporting ATPase IK ATPase class I type 8B member 3
AT8B4_HUMAN	3.6.3.1		ENSG00000104043	79895	Probable phospholipid-transporting ATPase IM ATPase class I type 8B member 4 P4-ATPase flippase complex alpha subunit ATP8B4
AT8OS_HUMAN					Putative protein ATXN8OS ATXN8 opposite strand Spinocerebellar ataxia 8 kelch-like 1 antisense
ATAD1_HUMAN	3.6.1.3		ENSG00000138138	84896	ATPase family AAA domain-containing protein 1 Thorase
ATAD2_HUMAN	3.6.1.3		ENSG00000156802	29028	ATPase family AAA domain-containing protein 2 AAA nuclear coregulator cancer-associated protein
ATAD5_HUMAN			ENSG00000176208	79915	ATPase family AAA domain-containing protein 5 Chromosome fragility-associated gene 1 protein
ATAS1_HUMAN					Putative uncharacterized protein ATP1A1-AS1 ATP1A1 antisense RNA 1 ATP1A1 antisense gene protein 1 ATP1A1 opposite strand protein
ATAT_HUMAN	2.3.1.108		ENSG00000137343	79969	Alpha-tubulin N-acetyltransferase 1 Acetyltransferase mec-17 homolog
ATAT_HUMAN	2.3.1.108		ENSG00000206488	79969	Alpha-tubulin N-acetyltransferase 1 Acetyltransferase mec-17 homolog
ATAT_HUMAN	2.3.1.108		ENSG00000223752	79969	Alpha-tubulin N-acetyltransferase 1 Acetyltransferase mec-17 homolog
ATAT_HUMAN	2.3.1.108		ENSG00000229061	79969	Alpha-tubulin N-acetyltransferase 1 Acetyltransferase mec-17 homolog
ATAT_HUMAN	2.3.1.108		ENSG00000231257	79969	Alpha-tubulin N-acetyltransferase 1 Acetyltransferase mec-17 homolog
ATAT_HUMAN	2.3.1.108		ENSG00000234549	79969	Alpha-tubulin N-acetyltransferase 1 Acetyltransferase mec-17 homolog
ATAT_HUMAN	2.3.1.108		ENSG00000235658	79969	Alpha-tubulin N-acetyltransferase 1 Acetyltransferase mec-17 homolog
ATCAY_HUMAN			ENSG00000167654	85300	Caytaxin Ataxia cayman type protein BNIP-2-homology
ATD2B_HUMAN			ENSG00000119778	54454	ATPase family AAA domain-containing protein 2B
ATD3A_HUMAN			ENSG00000197785	55210	ATPase family AAA domain-containing protein 3A
ATD3B_HUMAN			ENSG00000160072	83858	ATPase family AAA domain-containing protein 3B AAA-TOB3
ATD3C_HUMAN			ENSG00000215915	219293	ATPase family AAA domain-containing protein 3C
ATE1_HUMAN	2.3.2.8		ENSG00000107669	11101	Arginyl-tRNA--protein transferase 1 Arginine-tRNA--protein transferase 1
ATF1_HUMAN			ENSG00000123268	466	Cyclic AMP-dependent transcription factor ATF-1 Activating transcription factor 1 Protein TREB36
ATF2_HUMAN	2.3.1.48		ENSG00000115966	1386	Cyclic AMP-dependent transcription factor ATF-2 Activating transcription factor 2 Cyclic AMP-responsive element-binding protein 2 HB16 Histone acetyltransferase ATF2 cAMP response element-binding protein CRE-BP1
ATF3_HUMAN			ENSG00000162772	467	Cyclic AMP-dependent transcription factor ATF-3 Activating transcription factor 3
ATF4_HUMAN			ENSG00000128272	468	Cyclic AMP-dependent transcription factor ATF-4 Activating transcription factor 4 Cyclic AMP-responsive element-binding protein 2 DNA-binding protein TAXREB67 Tax-responsive enhancer element-binding protein 67
ATF5_HUMAN			ENSG00000169136	22809	Cyclic AMP-dependent transcription factor ATF-5 Activating transcription factor 5 Transcription factor ATFx
ATF6A_HUMAN			ENSG00000118217	22926	Cyclic AMP-dependent transcription factor ATF-6 alpha Activating transcription factor 6 alpha Processed cyclic AMP-dependent transcription factor ATF-6 alpha
ATF6B_HUMAN			ENSG00000168468	1388	Cyclic AMP-dependent transcription factor ATF-6 beta Activating transcription factor 6 beta Protein G13 cAMP response element-binding protein-related protein cAMP-responsive element-binding protein-like 1 Processed cyclic AMP-dependent transcription factor ATF-6 beta
ATF6B_HUMAN			ENSG00000213676	1388	Cyclic AMP-dependent transcription factor ATF-6 beta Activating transcription factor 6 beta Protein G13 cAMP response element-binding protein-related protein cAMP-responsive element-binding protein-like 1 Processed cyclic AMP-dependent transcription factor ATF-6 beta
ATF6B_HUMAN			ENSG00000228628	1388	Cyclic AMP-dependent transcription factor ATF-6 beta Activating transcription factor 6 beta Protein G13 cAMP response element-binding protein-related protein cAMP-responsive element-binding protein-like 1 Processed cyclic AMP-dependent transcription factor ATF-6 beta
ATF6B_HUMAN			ENSG00000234539	1388	Cyclic AMP-dependent transcription factor ATF-6 beta Activating transcription factor 6 beta Protein G13 cAMP response element-binding protein-related protein cAMP-responsive element-binding protein-like 1 Processed cyclic AMP-dependent transcription factor ATF-6 beta
ATF7_HUMAN			ENSG00000170653	11016	Cyclic AMP-dependent transcription factor ATF-7 Activating transcription factor 7 Transcription factor ATF-A
ATG10_HUMAN	6.3.2.-		ENSG00000152348	83734	Ubiquitin-like-conjugating enzyme ATG10 Autophagy-related protein 10
ATG12_HUMAN			ENSG00000145782	9140	Ubiquitin-like protein ATG12 Autophagy-related protein 12
ATG13_HUMAN			ENSG00000175224	9776	Autophagy-related protein 13
ATG2A_HUMAN			ENSG00000110046	23130	Autophagy-related protein 2 homolog A
ATG2B_HUMAN			ENSG00000066739	55102	Autophagy-related protein 2 homolog B
ATG3_HUMAN	6.3.2.-		ENSG00000144848	64422	Ubiquitin-like-conjugating enzyme ATG3 Autophagy-related protein 3 Protein PC3-96
ATG4A_HUMAN	3.4.22.-		ENSG00000101844	115201	Cysteine protease ATG4A AUT-like 2 cysteine endopeptidase Autophagin-2 Autophagy-related cysteine endopeptidase 2 Autophagy-related protein 4 homolog A
ATG4B_HUMAN	3.4.22.-		ENSG00000168397	23192	Cysteine protease ATG4B AUT-like 1 cysteine endopeptidase Autophagin-1 Autophagy-related cysteine endopeptidase 1 Autophagy-related protein 4 homolog B
ATG4C_HUMAN	3.4.22.-		ENSG00000125703	84938	Cysteine protease ATG4C AUT-like 3 cysteine endopeptidase Autophagin-3 Autophagy-related cysteine endopeptidase 3 Autophagy-related protein 4 homolog C
ATG4D_HUMAN	3.4.22.-		ENSG00000130734	84971	Cysteine protease ATG4D AUT-like 4 cysteine endopeptidase Autophagin-4 Autophagy-related cysteine endopeptidase 4 Autophagy-related protein 4 homolog D Cysteine protease ATG4D, mitochondrial
ATG5_HUMAN			ENSG00000057663	9474	Autophagy protein 5 APG5-like Apoptosis-specific protein
ATG7_HUMAN			ENSG00000197548	10533	Ubiquitin-like modifier-activating enzyme ATG7 ATG12-activating enzyme E1 ATG7 Autophagy-related protein 7 Ubiquitin-activating enzyme E1-like protein
ATG9A_HUMAN			ENSG00000198925	79065	Autophagy-related protein 9A APG9-like 1 mATG9
ATG9B_HUMAN			ENSG00000181652	285973	Autophagy-related protein 9B APG9-like 2 Nitric oxide synthase 3-overlapping antisense gene protein
ATGA1_HUMAN			ENSG00000123395	60673	Autophagy-related protein 101
ATHL1_HUMAN	3.2.1.-		ENSG00000142102	80162	Acid trehalase-like protein 1
ATIF1_HUMAN			ENSG00000130770	93974	ATPase inhibitor, mitochondrial Inhibitor of F(1)F(o)-ATPase
ATL1_HUMAN			ENSG00000178031	92949	ADAMTS-like protein 1 Punctin-1
ATL2_HUMAN			ENSG00000197859	9719	ADAMTS-like protein 2
ATL3_HUMAN			ENSG00000156218	57188	ADAMTS-like protein 3 Punctin-2
ATL4_HUMAN			ENSG00000143382	54507	ADAMTS-like protein 4 Thrombospondin repeat-containing protein 1
ATL5_HUMAN			ENSG00000185761	339366	ADAMTS-like protein 5 Thrombospondin type-1 domain-containing protein 6
ATLA1_HUMAN	3.6.5.-		ENSG00000198513	51062	Atlastin-1 Brain-specific GTP-binding protein GTP-binding protein 3 Guanine nucleotide-binding protein 3 Spastic paraplegia 3 protein A
ATLA2_HUMAN	3.6.5.-		ENSG00000119787	64225	Atlastin-2 ADP-ribosylation factor-like protein 6-interacting protein 2
ATLA3_HUMAN	3.6.5.-		ENSG00000184743	25923	Atlastin-3
ATMIN_HUMAN			ENSG00000166454	23300	ATM interactor ATM/ATR-substrate CHK2-interacting zinc finger protein Zinc finger protein 822
ATM_HUMAN	2.7.11.1		ENSG00000149311	472	Serine-protein kinase ATM Ataxia telangiectasia mutated
ATN1_HUMAN			ENSG00000111676	1822	Atrophin-1 Dentatorubral-pallidoluysian atrophy protein
ATNG_HUMAN		1.A.27.2.1	ENSG00000137731	486	Sodium/potassium-transporting ATPase subunit gamma FXYD domain-containing ion transport regulator 2 Sodium pump gamma chain
ATOH1_HUMAN			ENSG00000172238	474	Protein atonal homolog 1 Class A basic helix-loop-helix protein 14 Helix-loop-helix protein hATH-1
ATOH7_HUMAN			ENSG00000179774	220202	Protein atonal homolog 7 Class A basic helix-loop-helix protein 13 Helix-loop-helix protein hATH-5
ATOH8_HUMAN			ENSG00000168874	84913	Protein atonal homolog 8 Class A basic helix-loop-helix protein 21 Helix-loop-helix protein hATH-6
ATOX1_HUMAN			ENSG00000177556	475	Copper transport protein ATOX1 Metal transport protein ATX1
ATP23_HUMAN	3.4.24.-		ENSG00000166896	91419	Mitochondrial inner membrane protease ATP23 homolog Ku70-binding protein 3 XRCC6-binding protein 1
ATP23_HUMAN	3.4.24.-		ENSG00000262145	91419	Mitochondrial inner membrane protease ATP23 homolog Ku70-binding protein 3 XRCC6-binding protein 1
ATP4A_HUMAN	3.6.3.10	3.A.3.1.2	ENSG00000105675	495	Potassium-transporting ATPase alpha chain 1 Gastric H(+)/K(+) ATPase subunit alpha Proton pump
ATP4B_HUMAN		3.A.3.1.2	ENSG00000186009	496	Potassium-transporting ATPase subunit beta Gastric H(+)/K(+) ATPase subunit beta Proton pump beta chain
ATP5E_HUMAN			ENSG00000124172	514	ATP synthase subunit epsilon, mitochondrial
ATP5H_HUMAN			ENSG00000167863	10476	ATP synthase subunit d, mitochondrial
ATP5I_HUMAN			ENSG00000169020	521	ATP synthase subunit e, mitochondrial
ATP5J_HUMAN			ENSG00000154723	522	ATP synthase-coupling factor 6, mitochondrial
ATP5L_HUMAN			ENSG00000167283	10632	ATP synthase subunit g, mitochondrial
ATP5S_HUMAN			ENSG00000125375	27109	ATP synthase subunit s, mitochondrial ATP synthase-coupling factor B Mitochondrial ATP synthase regulatory component factor B
ATP6_HUMAN			ENSG00000198899	4508	ATP synthase subunit a F-ATPase protein 6
ATP7A_HUMAN	3.6.3.54	3.A.3.5.6	ENSG00000165240	538	Copper-transporting ATPase 1 Copper pump 1 Menkes disease-associated protein
ATP7B_HUMAN	3.6.3.54	3.A.3.5.3	ENSG00000123191	540	Copper-transporting ATPase 2 Copper pump 2 Wilson disease-associated protein WND/140 kDa
ATP8_HUMAN			ENSG00000228253	4509	ATP synthase protein 8 A6L F-ATPase subunit 8
ATP9A_HUMAN	3.6.3.1		ENSG00000054793	10079	Probable phospholipid-transporting ATPase IIA ATPase class II type 9A
ATP9B_HUMAN	3.6.3.1		ENSG00000166377	374868	Probable phospholipid-transporting ATPase IIB ATPase class II type 9B
ATPA_HUMAN			ENSG00000152234	498	ATP synthase subunit alpha, mitochondrial
ATPB_HUMAN	3.6.3.14		ENSG00000110955	506	ATP synthase subunit beta, mitochondrial
ATPD_HUMAN			ENSG00000099624	513	ATP synthase subunit delta, mitochondrial F-ATPase delta subunit
ATPF1_HUMAN			ENSG00000123472	64756	ATP synthase mitochondrial F1 complex assembly factor 1 ATP11 homolog
ATPF2_HUMAN			ENSG00000171953	91647	ATP synthase mitochondrial F1 complex assembly factor 2 ATP12 homolog
ATPG_HUMAN			ENSG00000165629	509	ATP synthase subunit gamma, mitochondrial F-ATPase gamma subunit
ATPK_HUMAN			ENSG00000241468	9551	ATP synthase subunit f, mitochondrial
ATPO_HUMAN			ENSG00000241837	539	ATP synthase subunit O, mitochondrial Oligomycin sensitivity conferral protein
ATPUN_HUMAN			ENSG00000197595	400165	Putative protein ATP11AUN Putative ATP11A upstream neighbor protein
ATRAP_HUMAN			ENSG00000177674	57085	Type-1 angiotensin II receptor-associated protein AT1 receptor-associated protein
ATRIP_HUMAN			ENSG00000164053	84126	ATR-interacting protein ATM and Rad3-related-interacting protein
ATRN1_HUMAN			ENSG00000107518	26033	Attractin-like protein 1
ATRN_HUMAN			ENSG00000088812	8455	Attractin DPPT-L Mahogany homolog
ATRX_HUMAN	3.6.4.12		ENSG00000085224	546	Transcriptional regulator ATRX ATP-dependent helicase ATRX X-linked helicase II X-linked nuclear protein Znf-HX
ATR_HUMAN	2.7.11.1		ENSG00000175054	545	Serine/threonine-protein kinase ATR Ataxia telangiectasia and Rad3-related protein FRAP-related protein 1
ATS10_HUMAN	3.4.24.-		ENSG00000142303	81794	A disintegrin and metalloproteinase with thrombospondin motifs 10
ATS12_HUMAN	3.4.24.-		ENSG00000151388	81792	A disintegrin and metalloproteinase with thrombospondin motifs 12
ATS13_HUMAN	3.4.24.87		ENSG00000160323	11093	A disintegrin and metalloproteinase with thrombospondin motifs 13 von Willebrand factor-cleaving protease
ATS13_HUMAN	3.4.24.87		ENSG00000281244	11093	A disintegrin and metalloproteinase with thrombospondin motifs 13 von Willebrand factor-cleaving protease
ATS14_HUMAN	3.4.24.-		ENSG00000138316	140766	A disintegrin and metalloproteinase with thrombospondin motifs 14
ATS15_HUMAN	3.4.24.-		ENSG00000166106	170689	A disintegrin and metalloproteinase with thrombospondin motifs 15
ATS16_HUMAN	3.4.24.-		ENSG00000145536	170690	A disintegrin and metalloproteinase with thrombospondin motifs 16
ATS17_HUMAN	3.4.24.-		ENSG00000140470	170691	A disintegrin and metalloproteinase with thrombospondin motifs 17
ATS18_HUMAN	3.4.24.-		ENSG00000140873	170692	A disintegrin and metalloproteinase with thrombospondin motifs 18
ATS19_HUMAN	3.4.24.-		ENSG00000145808	171019	A disintegrin and metalloproteinase with thrombospondin motifs 19
ATS1_HUMAN	3.4.24.-		ENSG00000154734	9510	A disintegrin and metalloproteinase with thrombospondin motifs 1 METH-1
ATS20_HUMAN	3.4.24.-		ENSG00000173157	80070	A disintegrin and metalloproteinase with thrombospondin motifs 20
ATS2_HUMAN	3.4.24.14		ENSG00000087116	9509	A disintegrin and metalloproteinase with thrombospondin motifs 2 Procollagen I N-proteinase Procollagen I/II amino propeptide-processing enzyme Procollagen N-endopeptidase
ATS3_HUMAN	3.4.24.-		ENSG00000156140	9508	A disintegrin and metalloproteinase with thrombospondin motifs 3 Procollagen II N-proteinase Procollagen II amino propeptide-processing enzyme
ATS4_HUMAN	3.4.24.82			9507	A disintegrin and metalloproteinase with thrombospondin motifs 4 ADMP-1 Aggrecanase-1
ATS4_HUMAN	3.4.24.82		ENSG00000158859	9507	A disintegrin and metalloproteinase with thrombospondin motifs 4 ADMP-1 Aggrecanase-1
ATS5_HUMAN	3.4.24.-		ENSG00000154736	11096	A disintegrin and metalloproteinase with thrombospondin motifs 5 A disintegrin and metalloproteinase with thrombospondin motifs 11 ADMP-2 Aggrecanase-2
ATS6_HUMAN	3.4.24.-		ENSG00000049192	11174	A disintegrin and metalloproteinase with thrombospondin motifs 6
ATS7_HUMAN	3.4.24.-		ENSG00000136378	11173	A disintegrin and metalloproteinase with thrombospondin motifs 7 COMPase
ATS8_HUMAN	3.4.24.-		ENSG00000134917	11095	A disintegrin and metalloproteinase with thrombospondin motifs 8 METH-2 METH-8
ATS9_HUMAN	3.4.24.-		ENSG00000163638	56999	A disintegrin and metalloproteinase with thrombospondin motifs 9
ATTY_HUMAN	2.6.1.5		ENSG00000198650	6898	Tyrosine aminotransferase L-tyrosine:2-oxoglutarate aminotransferase
ATX10_HUMAN			ENSG00000130638	25814	Ataxin-10 Brain protein E46 homolog Spinocerebellar ataxia type 10 protein
ATX1L_HUMAN			ENSG00000224470	342371	Ataxin-1-like Brother of ataxin-1
ATX1_HUMAN			ENSG00000124788	6310	Ataxin-1 Spinocerebellar ataxia type 1 protein
ATX2L_HUMAN			ENSG00000168488	11273	Ataxin-2-like protein Ataxin-2 domain protein Ataxin-2-related protein
ATX2_HUMAN			ENSG00000204842	6311	Ataxin-2 Spinocerebellar ataxia type 2 protein Trinucleotide repeat-containing gene 13 protein
ATX3L_HUMAN	3.4.19.12		ENSG00000123594	92552	Putative ataxin-3-like protein Machado-Joseph disease protein 1-like
ATX3_HUMAN	3.4.19.12		ENSG00000066427	4287	Ataxin-3 Machado-Joseph disease protein 1 Spinocerebellar ataxia type 3 protein
ATX7_HUMAN			ENSG00000163635	6314	Ataxin-7 Spinocerebellar ataxia type 7 protein
ATX8_HUMAN					Ataxin-8 Protein 1C2
AUGN_HUMAN			ENSG00000119147	84417	Augurin Esophageal cancer-related gene 4 protein
AUHM_HUMAN	4.2.1.18		ENSG00000148090	549	Methylglutaconyl-CoA hydratase, mitochondrial AU-specific RNA-binding enoyl-CoA hydratase
AUNIP_HUMAN			ENSG00000127423	79000	Aurora kinase A and ninein-interacting protein
AUP1_HUMAN			ENSG00000115307	550	Ancient ubiquitous protein 1
AURKA_HUMAN	2.7.11.1		ENSG00000087586	6790	Aurora kinase A Aurora 2 Aurora/IPL1-related kinase 1 Breast tumor-amplified kinase Serine/threonine-protein kinase 15 Serine/threonine-protein kinase 6 Serine/threonine-protein kinase aurora-A
AURKB_HUMAN	2.7.11.1		ENSG00000178999	9212	Aurora kinase B Aurora 1 Aurora- and IPL1-like midbody-associated protein 1 Aurora/IPL1-related kinase 2 STK-1 Serine/threonine-protein kinase 12 Serine/threonine-protein kinase 5 Serine/threonine-protein kinase aurora-B
AURKC_HUMAN	2.7.11.1		ENSG00000105146	6795	Aurora kinase C Aurora 3 Aurora/IPL1-related kinase 3 Aurora/IPL1/Eg2 protein 2 Serine/threonine-protein kinase 13 Serine/threonine-protein kinase aurora-C
AUTS2_HUMAN			ENSG00000158321	26053	Autism susceptibility gene 2 protein
AUXI_HUMAN	3.1.3.48		ENSG00000116675	9829	Putative tyrosine-protein phosphatase auxilin DnaJ homolog subfamily C member 6
AVEN_HUMAN			ENSG00000169857	57099	Cell death regulator Aven
AVIL_HUMAN			ENSG00000135407	10677	Advillin p92
AVL9_HUMAN			ENSG00000105778	23080	Late secretory pathway protein AVL9 homolog
AVPI1_HUMAN			ENSG00000119986	60370	Arginine vasopressin-induced protein 1
AVR2A_HUMAN	2.7.11.30		ENSG00000121989	92	Activin receptor type-2A Activin receptor type IIA
AVR2B_HUMAN	2.7.11.30		ENSG00000114739	93	Activin receptor type-2B Activin receptor type IIB
AWAT1_HUMAN	2.3.1.75		ENSG00000204195	158833	Acyl-CoA wax alcohol acyltransferase 1 Diacylglycerol O-acyltransferase 2-like protein 3 Diacylglycerol acyltransferase 2 Long-chain-alcohol O-fatty-acyltransferase 1
AWAT2_HUMAN	2.3.1.75		ENSG00000147160	158835	Acyl-CoA wax alcohol acyltransferase 2 Acyl-CoA retinol O-fatty-acyltransferase Diacylglycerol O-acyltransferase 2-like protein 4 Diacylglycerol O-acyltransferase candidate 4 Long-chain-alcohol O-fatty-acyltransferase 2 Multifunctional O-acyltransferase Wax synthase
AWAT2_HUMAN	2.3.1.76		ENSG00000147160	158835	Acyl-CoA wax alcohol acyltransferase 2 Acyl-CoA retinol O-fatty-acyltransferase Diacylglycerol O-acyltransferase 2-like protein 4 Diacylglycerol O-acyltransferase candidate 4 Long-chain-alcohol O-fatty-acyltransferase 2 Multifunctional O-acyltransferase Wax synthase
AX2R_HUMAN			ENSG00000177721	389289	Annexin-2 receptor Annexin II receptor
AXA2L_HUMAN					Putative annexin A2-like protein Annexin A2 pseudogene 2 Lipocortin II pseudogene
AXA81_HUMAN				728113	Annexin A8-like protein 1
AXDN1_HUMAN			ENSG00000162779	126859	Axonemal dynein light chain domain-containing protein 1
AXIN1_HUMAN			ENSG00000103126	8312	Axin-1 Axis inhibition protein 1
AXIN2_HUMAN			ENSG00000168646	8313	Axin-2 Axin-like protein Axis inhibition protein 2 Conductin
AZI2_HUMAN			ENSG00000163512	64343	5-azacytidine-induced protein 2 NF-kappa-B-activating kinase-associated protein 1 TILP
AZIN1_HUMAN			ENSG00000155096	51582	Antizyme inhibitor 1 Ornithine decarboxylase antizyme inhibitor
AZIN2_HUMAN			ENSG00000142920	113451	Antizyme inhibitor 2 Arginine decarboxylase Ornithine decarboxylase-like protein ornithine decarboxylase paralog
B2CL1_HUMAN		1.A.21.1.1	ENSG00000171552	598	Bcl-2-like protein 1 Apoptosis regulator Bcl-X
B2CL2_HUMAN		1.A.21.1.5	ENSG00000129473	599	Bcl-2-like protein 2 Apoptosis regulator Bcl-W
B2CL2_HUMAN		1.A.21.1.5	ENSG00000258643	599	Bcl-2-like protein 2 Apoptosis regulator Bcl-W
B2L10_HUMAN			ENSG00000137875	10017	Bcl-2-like protein 10 Anti-apoptotic protein NrH Apoptosis regulator Bcl-B
B2L11_HUMAN			ENSG00000153094	10018	Bcl-2-like protein 11 Bcl2-interacting mediator of cell death
B2L12_HUMAN			ENSG00000126453	83596	Bcl-2-like protein 12 Bcl-2-related proline-rich protein
B2L13_HUMAN			ENSG00000099968	23786	Bcl-2-like protein 13 Bcl-rambo Protein Mil1
B2L14_HUMAN			ENSG00000121380	79370	Apoptosis facilitator Bcl-2-like protein 14 Apoptosis regulator Bcl-G
B2L14_HUMAN			ENSG00000281449	79370	Apoptosis facilitator Bcl-2-like protein 14 Apoptosis regulator Bcl-G
B2L15_HUMAN			ENSG00000188761	440603	Bcl-2-like protein 15
B2LA1_HUMAN			ENSG00000140379	597	Bcl-2-related protein A1 Bcl-2-like protein 5 Hemopoietic-specific early response protein Protein BFL-1 Protein GRS
B2MG_HUMAN			ENSG00000166710	567	Beta-2-microglobulin Beta-2-microglobulin form pI 5.3
B3A2_HUMAN		2.A.31.1.2	ENSG00000164889	6522	Anion exchange protein 2 Non-erythroid band 3-like protein Solute carrier family 4 member 2
B3A3_HUMAN		2.A.31.1.3	ENSG00000114923	6508	Anion exchange protein 3 CAE3/BAE3 Cardiac/brain band 3-like protein Neuronal band 3-like protein Solute carrier family 4 member 3
B3A4_HUMAN		2.A.31.2.13	ENSG00000113073	83697	Anion exchange protein 4 Sodium bicarbonate cotransporter 5 Solute carrier family 4 member 9
B3AS1_HUMAN					Putative uncharacterized protein B3GALT5-AS1 B3GALT5 antisense RNA 1 B3GALT5 antisense gene protein 1
B3AT_HUMAN		2.A.31.1.1	ENSG00000004939	6521	Band 3 anion transport protein Anion exchange protein 1 Solute carrier family 4 member 1
B3GA1_HUMAN	2.4.1.135		ENSG00000109956	27087	Galactosylgalactosylxylosylprotein 3-beta-glucuronosyltransferase 1 Beta-1,3-glucuronyltransferase 1 Glucuronosyltransferase P UDP-GlcUA:glycoprotein beta-1,3-glucuronyltransferase
B3GA2_HUMAN	2.4.1.135		ENSG00000112309	135152	Galactosylgalactosylxylosylprotein 3-beta-glucuronosyltransferase 2 Beta-1,3-glucuronyltransferase 2 GlcAT-D UDP-glucuronosyltransferase S
B3GA3_HUMAN	2.4.1.135		ENSG00000149541	26229	Galactosylgalactosylxylosylprotein 3-beta-glucuronosyltransferase 3 Beta-1,3-glucuronyltransferase 3 Glucuronosyltransferase I UDP-GlcUA:Gal beta-1,3-Gal-R glucuronyltransferase
B3GL1_HUMAN	2.4.1.79		ENSG00000169255	8706	UDP-GalNAc:beta-1,3-N-acetylgalactosaminyltransferase 1 Beta-1,3-galactosyltransferase 3 Beta-3-Gx-T3 Galactosylgalactosylglucosylceramide beta-D-acetyl-galactosaminyltransferase Globoside synthase UDP-N-acetylgalactosamine:globotriaosylceramide beta-1,3-N-acetylgalactosaminyltransferase
B3GL2_HUMAN	2.4.1.-		ENSG00000162885	148789	UDP-GalNAc:beta-1,3-N-acetylgalactosaminyltransferase 2 Beta-1,3-N-acetylgalactosaminyltransferase II
B3GLT_HUMAN	2.4.1.-		ENSG00000187676	145173	Beta-1,3-glucosyltransferase Beta-3-glycosyltransferase-like
B3GN2_HUMAN	2.4.1.149		ENSG00000170340	10678	N-acetyllactosaminide beta-1,3-N-acetylglucosaminyltransferase 2 Beta-1,3-N-acetylglucosaminyltransferase 1 Beta-1,3-galactosyltransferase 7 Beta-3-Gx-T7 UDP-Gal:beta-GlcNAc beta-1,3-galactosyltransferase 7 UDP-GlcNAc:betaGal beta-1,3-N-acetylglucosaminyltransferase 2 UDP-galactose:beta-N-acetylglucosamine beta-1,3-galactosyltransferase 7
B3GN3_HUMAN	2.4.1.146			10331	N-acetyllactosaminide beta-1,3-N-acetylglucosaminyltransferase 3 Beta-1,3-galactosyl-O-glycosyl-glycoprotein beta-1,3-N-acetylglucosaminyltransferase Beta-1,3-galactosyltransferase 8 Beta-3-Gx-T8 Core 1 extending beta-1,3-N-acetylglucosaminyltransferase Core1-beta3GlcNAcT Transmembrane protein 3 UDP-Gal:beta-GlcNAc beta-1,3-galactosyltransferase 8 UDP-GlcNAc:betaGal beta-1,3-N-acetylglucosaminylt…
B3GN3_HUMAN	2.4.1.149			10331	N-acetyllactosaminide beta-1,3-N-acetylglucosaminyltransferase 3 Beta-1,3-galactosyl-O-glycosyl-glycoprotein beta-1,3-N-acetylglucosaminyltransferase Beta-1,3-galactosyltransferase 8 Beta-3-Gx-T8 Core 1 extending beta-1,3-N-acetylglucosaminyltransferase Core1-beta3GlcNAcT Transmembrane protein 3 UDP-Gal:beta-GlcNAc beta-1,3-galactosyltransferase 8 UDP-GlcNAc:betaGal beta-1,3-N-acetylglucosaminylt…
B3GN3_HUMAN	2.4.1.146		ENSG00000179913	10331	N-acetyllactosaminide beta-1,3-N-acetylglucosaminyltransferase 3 Beta-1,3-galactosyl-O-glycosyl-glycoprotein beta-1,3-N-acetylglucosaminyltransferase Beta-1,3-galactosyltransferase 8 Beta-3-Gx-T8 Core 1 extending beta-1,3-N-acetylglucosaminyltransferase Core1-beta3GlcNAcT Transmembrane protein 3 UDP-Gal:beta-GlcNAc beta-1,3-galactosyltransferase 8 UDP-GlcNAc:betaGal beta-1,3-N-acetylglucosaminylt…
B3GN3_HUMAN	2.4.1.149		ENSG00000179913	10331	N-acetyllactosaminide beta-1,3-N-acetylglucosaminyltransferase 3 Beta-1,3-galactosyl-O-glycosyl-glycoprotein beta-1,3-N-acetylglucosaminyltransferase Beta-1,3-galactosyltransferase 8 Beta-3-Gx-T8 Core 1 extending beta-1,3-N-acetylglucosaminyltransferase Core1-beta3GlcNAcT Transmembrane protein 3 UDP-Gal:beta-GlcNAc beta-1,3-galactosyltransferase 8 UDP-GlcNAc:betaGal beta-1,3-N-acetylglucosaminylt…
B3GN4_HUMAN	2.4.1.149		ENSG00000176383	79369	N-acetyllactosaminide beta-1,3-N-acetylglucosaminyltransferase 4 UDP-GlcNAc:betaGal beta-1,3-N-acetylglucosaminyltransferase 4
B3GN5_HUMAN	2.4.1.206		ENSG00000176597	84002	Lactosylceramide 1,3-N-acetyl-beta-D-glucosaminyltransferase Lactotriaosylceramide synthase UDP-GlcNAc:beta-Gal beta-1,3-N-acetylglucosaminyltransferase 5
B3GN6_HUMAN	2.4.1.-		ENSG00000198488	192134	UDP-GlcNAc:betaGal beta-1,3-N-acetylglucosaminyltransferase 6 Core 3 synthase
B3GN7_HUMAN	2.4.1.-		ENSG00000156966	93010	UDP-GlcNAc:betaGal beta-1,3-N-acetylglucosaminyltransferase 7
B3GN8_HUMAN	2.4.1.-		ENSG00000177191	374907	UDP-GlcNAc:betaGal beta-1,3-N-acetylglucosaminyltransferase 8
B3GN9_HUMAN	2.4.1.-		ENSG00000237172	84752	UDP-GlcNAc:betaGal beta-1,3-N-acetylglucosaminyltransferase 9
B3GNL_HUMAN	2.4.1.-		ENSG00000175711	146712	UDP-GlcNAc:betaGal beta-1,3-N-acetylglucosaminyltransferase-like protein 1 Beta-1,3-N-acetylglucosaminyltransferase 8
B3GNL_HUMAN	2.4.1.-		ENSG00000277033	146712	UDP-GlcNAc:betaGal beta-1,3-N-acetylglucosaminyltransferase-like protein 1 Beta-1,3-N-acetylglucosaminyltransferase 8
B3GT1_HUMAN	2.4.1.-		ENSG00000172318	8708	Beta-1,3-galactosyltransferase 1 UDP-galactose:beta-N-acetyl-glucosamine-beta-1,3-galactosyltransferase 1
B3GT2_HUMAN	2.4.1.-		ENSG00000162630	8707	Beta-1,3-galactosyltransferase 2 UDP-galactose:2-acetamido-2-deoxy-D-glucose 3beta-galactosyltransferase 2
B3GT4_HUMAN	2.4.1.62		ENSG00000206285	8705	Beta-1,3-galactosyltransferase 4 Gal-T2 Ganglioside galactosyltransferase UDP-galactose:beta-N-acetyl-galactosamine-beta-1,3-galactosyltransferase
B3GT4_HUMAN	2.4.1.62		ENSG00000226936	8705	Beta-1,3-galactosyltransferase 4 Gal-T2 Ganglioside galactosyltransferase UDP-galactose:beta-N-acetyl-galactosamine-beta-1,3-galactosyltransferase
B3GT4_HUMAN	2.4.1.62		ENSG00000235155	8705	Beta-1,3-galactosyltransferase 4 Gal-T2 Ganglioside galactosyltransferase UDP-galactose:beta-N-acetyl-galactosamine-beta-1,3-galactosyltransferase
B3GT4_HUMAN	2.4.1.62		ENSG00000235863	8705	Beta-1,3-galactosyltransferase 4 Gal-T2 Ganglioside galactosyltransferase UDP-galactose:beta-N-acetyl-galactosamine-beta-1,3-galactosyltransferase
B3GT4_HUMAN	2.4.1.62		ENSG00000236802	8705	Beta-1,3-galactosyltransferase 4 Gal-T2 Ganglioside galactosyltransferase UDP-galactose:beta-N-acetyl-galactosamine-beta-1,3-galactosyltransferase
B3GT5_HUMAN	2.4.1.-		ENSG00000183778	10317	Beta-1,3-galactosyltransferase 5 Beta-3-Gx-T5 UDP-Gal:beta-GlcNAc beta-1,3-galactosyltransferase 5 UDP-galactose:beta-N-acetylglucosamine beta-1,3-galactosyltransferase 5
B3GT6_HUMAN	2.4.1.134		ENSG00000176022	126792	Beta-1,3-galactosyltransferase 6 GAG GalTII Galactosyltransferase II Galactosylxylosylprotein 3-beta-galactosyltransferase UDP-Gal:betaGal beta 1,3-galactosyltransferase polypeptide 6
B4GA1_HUMAN	2.4.1.-		ENSG00000174684	11041	Beta-1,4-glucuronyltransferase 1 I-beta-1,3-N-acetylglucosaminyltransferase N-acetyllactosaminide beta-1,3-N-acetylglucosaminyltransferase Poly-N-acetyllactosamine extension enzyme UDP-GlcNAc:betaGal beta-1,3-N-acetylglucosaminyltransferase 1
B4GN1_HUMAN	2.4.1.92		ENSG00000135454	2583	Beta-1,4 N-acetylgalactosaminyltransferase 1 (N-acetylneuraminyl)-galactosylglucosylceramide GM2/GD2 synthase GalNAc-T
B4GN2_HUMAN	2.4.1.-		ENSG00000167080	124872	Beta-1,4 N-acetylgalactosaminyltransferase 2 Sd(a) beta-1,4-GalNAc transferase UDP-GalNAc:Neu5Aca2-3Galb-R b1,4-N-acetylgalactosaminyltransferase
B4GN3_HUMAN	2.4.1.244		ENSG00000139044	283358	Beta-1,4-N-acetylgalactosaminyltransferase 3 Beta-1,4-N-acetylgalactosaminyltransferase III N-acetyl-beta-glucosaminyl-glycoprotein 4-beta-N-acetylgalactosaminyltransferase 2
B4GN4_HUMAN	2.4.1.244		ENSG00000182272	338707	N-acetyl-beta-glucosaminyl-glycoprotein 4-beta-N-acetylgalactosaminyltransferase 1 Beta-1,4-N-acetylgalactosaminyltransferase IV
B4GT1_HUMAN	2.4.1.-		ENSG00000086062	2683	Beta-1,4-galactosyltransferase 1 UDP-Gal:beta-GlcNAc beta-1,4-galactosyltransferase 1 UDP-galactose:beta-N-acetylglucosamine beta-1,4-galactosyltransferase 1 Lactose synthase A protein N-acetyllactosamine synthase Nal synthase Beta-N-acetylglucosaminylglycopeptide beta-1,4-galactosyltransferase Beta-N-acetylglucosaminyl-glycolipid beta-1,4-galactosyltransferase Processed beta-1,4-galactosyltransf…
B4GT1_HUMAN	2.4.1.22		ENSG00000086062	2683	Beta-1,4-galactosyltransferase 1 UDP-Gal:beta-GlcNAc beta-1,4-galactosyltransferase 1 UDP-galactose:beta-N-acetylglucosamine beta-1,4-galactosyltransferase 1 Lactose synthase A protein N-acetyllactosamine synthase Nal synthase Beta-N-acetylglucosaminylglycopeptide beta-1,4-galactosyltransferase Beta-N-acetylglucosaminyl-glycolipid beta-1,4-galactosyltransferase Processed beta-1,4-galactosyltransf…
B4GT1_HUMAN	2.4.1.38		ENSG00000086062	2683	Beta-1,4-galactosyltransferase 1 UDP-Gal:beta-GlcNAc beta-1,4-galactosyltransferase 1 UDP-galactose:beta-N-acetylglucosamine beta-1,4-galactosyltransferase 1 Lactose synthase A protein N-acetyllactosamine synthase Nal synthase Beta-N-acetylglucosaminylglycopeptide beta-1,4-galactosyltransferase Beta-N-acetylglucosaminyl-glycolipid beta-1,4-galactosyltransferase Processed beta-1,4-galactosyltransf…
B4GT1_HUMAN	2.4.1.90		ENSG00000086062	2683	Beta-1,4-galactosyltransferase 1 UDP-Gal:beta-GlcNAc beta-1,4-galactosyltransferase 1 UDP-galactose:beta-N-acetylglucosamine beta-1,4-galactosyltransferase 1 Lactose synthase A protein N-acetyllactosamine synthase Nal synthase Beta-N-acetylglucosaminylglycopeptide beta-1,4-galactosyltransferase Beta-N-acetylglucosaminyl-glycolipid beta-1,4-galactosyltransferase Processed beta-1,4-galactosyltransf…
B4GT2_HUMAN	2.4.1.-		ENSG00000117411	8704	Beta-1,4-galactosyltransferase 2 UDP-Gal:beta-GlcNAc beta-1,4-galactosyltransferase 2 UDP-galactose:beta-N-acetylglucosamine beta-1,4-galactosyltransferase 2 Lactose synthase A protein N-acetyllactosamine synthase Nal synthase Beta-N-acetylglucosaminylglycopeptide beta-1,4-galactosyltransferase Beta-N-acetylglucosaminyl-glycolipid beta-1,4-galactosyltransferase
B4GT2_HUMAN	2.4.1.22		ENSG00000117411	8704	Beta-1,4-galactosyltransferase 2 UDP-Gal:beta-GlcNAc beta-1,4-galactosyltransferase 2 UDP-galactose:beta-N-acetylglucosamine beta-1,4-galactosyltransferase 2 Lactose synthase A protein N-acetyllactosamine synthase Nal synthase Beta-N-acetylglucosaminylglycopeptide beta-1,4-galactosyltransferase Beta-N-acetylglucosaminyl-glycolipid beta-1,4-galactosyltransferase
B4GT2_HUMAN	2.4.1.38		ENSG00000117411	8704	Beta-1,4-galactosyltransferase 2 UDP-Gal:beta-GlcNAc beta-1,4-galactosyltransferase 2 UDP-galactose:beta-N-acetylglucosamine beta-1,4-galactosyltransferase 2 Lactose synthase A protein N-acetyllactosamine synthase Nal synthase Beta-N-acetylglucosaminylglycopeptide beta-1,4-galactosyltransferase Beta-N-acetylglucosaminyl-glycolipid beta-1,4-galactosyltransferase
B4GT2_HUMAN	2.4.1.90		ENSG00000117411	8704	Beta-1,4-galactosyltransferase 2 UDP-Gal:beta-GlcNAc beta-1,4-galactosyltransferase 2 UDP-galactose:beta-N-acetylglucosamine beta-1,4-galactosyltransferase 2 Lactose synthase A protein N-acetyllactosamine synthase Nal synthase Beta-N-acetylglucosaminylglycopeptide beta-1,4-galactosyltransferase Beta-N-acetylglucosaminyl-glycolipid beta-1,4-galactosyltransferase
B4GT3_HUMAN	2.4.1.-		ENSG00000158850	8703	Beta-1,4-galactosyltransferase 3 UDP-Gal:beta-GlcNAc beta-1,4-galactosyltransferase 3 UDP-galactose:beta-N-acetylglucosamine beta-1,4-galactosyltransferase 3 N-acetyllactosamine synthase Nal synthase Beta-N-acetylglucosaminylglycopeptide beta-1,4-galactosyltransferase Beta-N-acetylglucosaminyl-glycolipid beta-1,4-galactosyltransferase
B4GT3_HUMAN	2.4.1.38		ENSG00000158850	8703	Beta-1,4-galactosyltransferase 3 UDP-Gal:beta-GlcNAc beta-1,4-galactosyltransferase 3 UDP-galactose:beta-N-acetylglucosamine beta-1,4-galactosyltransferase 3 N-acetyllactosamine synthase Nal synthase Beta-N-acetylglucosaminylglycopeptide beta-1,4-galactosyltransferase Beta-N-acetylglucosaminyl-glycolipid beta-1,4-galactosyltransferase
B4GT3_HUMAN	2.4.1.90		ENSG00000158850	8703	Beta-1,4-galactosyltransferase 3 UDP-Gal:beta-GlcNAc beta-1,4-galactosyltransferase 3 UDP-galactose:beta-N-acetylglucosamine beta-1,4-galactosyltransferase 3 N-acetyllactosamine synthase Nal synthase Beta-N-acetylglucosaminylglycopeptide beta-1,4-galactosyltransferase Beta-N-acetylglucosaminyl-glycolipid beta-1,4-galactosyltransferase
B4GT4_HUMAN	2.4.1.-		ENSG00000121578	8702	Beta-1,4-galactosyltransferase 4 UDP-Gal:beta-GlcNAc beta-1,4-galactosyltransferase 4 UDP-galactose:beta-N-acetylglucosamine beta-1,4-galactosyltransferase 4 N-acetyllactosamine synthase Nal synthase Lactotriaosylceramide beta-1,4-galactosyltransferase Beta-N-acetylglucosaminyl-glycolipid beta-1,4-galactosyltransferase
B4GT4_HUMAN	2.4.1.275		ENSG00000121578	8702	Beta-1,4-galactosyltransferase 4 UDP-Gal:beta-GlcNAc beta-1,4-galactosyltransferase 4 UDP-galactose:beta-N-acetylglucosamine beta-1,4-galactosyltransferase 4 N-acetyllactosamine synthase Nal synthase Lactotriaosylceramide beta-1,4-galactosyltransferase Beta-N-acetylglucosaminyl-glycolipid beta-1,4-galactosyltransferase
B4GT4_HUMAN	2.4.1.90		ENSG00000121578	8702	Beta-1,4-galactosyltransferase 4 UDP-Gal:beta-GlcNAc beta-1,4-galactosyltransferase 4 UDP-galactose:beta-N-acetylglucosamine beta-1,4-galactosyltransferase 4 N-acetyllactosamine synthase Nal synthase Lactotriaosylceramide beta-1,4-galactosyltransferase Beta-N-acetylglucosaminyl-glycolipid beta-1,4-galactosyltransferase
B4GT5_HUMAN	2.4.1.-		ENSG00000158470	9334	Beta-1,4-galactosyltransferase 5 Beta-1,4-GalT II UDP-Gal:beta-GlcNAc beta-1,4-galactosyltransferase 5 UDP-galactose:beta-N-acetylglucosamine beta-1,4-galactosyltransferase 5
B4GT6_HUMAN	2.4.1.-			9331	Beta-1,4-galactosyltransferase 6 UDP-Gal:beta-GlcNAc beta-1,4-galactosyltransferase 6 UDP-galactose:beta-N-acetylglucosamine beta-1,4-galactosyltransferase 6 Glucosylceramide beta-1,4-galactosyltransferase Lactosylceramide synthase UDP-Gal:glucosylceramide beta-1,4-galactosyltransferase
B4GT6_HUMAN	2.4.1.274			9331	Beta-1,4-galactosyltransferase 6 UDP-Gal:beta-GlcNAc beta-1,4-galactosyltransferase 6 UDP-galactose:beta-N-acetylglucosamine beta-1,4-galactosyltransferase 6 Glucosylceramide beta-1,4-galactosyltransferase Lactosylceramide synthase UDP-Gal:glucosylceramide beta-1,4-galactosyltransferase
B4GT6_HUMAN	2.4.1.-		ENSG00000118276	9331	Beta-1,4-galactosyltransferase 6 UDP-Gal:beta-GlcNAc beta-1,4-galactosyltransferase 6 UDP-galactose:beta-N-acetylglucosamine beta-1,4-galactosyltransferase 6 Glucosylceramide beta-1,4-galactosyltransferase Lactosylceramide synthase UDP-Gal:glucosylceramide beta-1,4-galactosyltransferase
B4GT6_HUMAN	2.4.1.274		ENSG00000118276	9331	Beta-1,4-galactosyltransferase 6 UDP-Gal:beta-GlcNAc beta-1,4-galactosyltransferase 6 UDP-galactose:beta-N-acetylglucosamine beta-1,4-galactosyltransferase 6 Glucosylceramide beta-1,4-galactosyltransferase Lactosylceramide synthase UDP-Gal:glucosylceramide beta-1,4-galactosyltransferase
B4GT7_HUMAN	2.4.1.-		ENSG00000027847	11285	Beta-1,4-galactosyltransferase 7 UDP-Gal:beta-GlcNAc beta-1,4-galactosyltransferase 7 UDP-galactose:beta-N-acetylglucosamine beta-1,4-galactosyltransferase 7 Xylosylprotein 4-beta-galactosyltransferase Proteoglycan UDP-galactose:beta-xylose beta1,4-galactosyltransferase I UDP-galactose:beta-xylose beta-1,4-galactosyltransferase XGPT XGalT-1 Xylosylprotein beta-1,4-galactosyltransferase
B4GT7_HUMAN	2.4.1.133		ENSG00000027847	11285	Beta-1,4-galactosyltransferase 7 UDP-Gal:beta-GlcNAc beta-1,4-galactosyltransferase 7 UDP-galactose:beta-N-acetylglucosamine beta-1,4-galactosyltransferase 7 Xylosylprotein 4-beta-galactosyltransferase Proteoglycan UDP-galactose:beta-xylose beta1,4-galactosyltransferase I UDP-galactose:beta-xylose beta-1,4-galactosyltransferase XGPT XGalT-1 Xylosylprotein beta-1,4-galactosyltransferase
B9D1_HUMAN			ENSG00000108641	27077	B9 domain-containing protein 1 MKS1-related protein 1
B9D2_HUMAN			ENSG00000123810	80776	B9 domain-containing protein 2 MKS1-related protein 2
BAALC_HUMAN			ENSG00000164929	79870	Brain and acute leukemia cytoplasmic protein
BAAS2_HUMAN					Putative uncharacterized protein BAALC-AS2 BAALC antisense RNA 2 BAALC antisense gene protein 2 BAALC opposite strand protein
BAAT_HUMAN	2.3.1.65		ENSG00000136881	570	Bile acid-CoA:amino acid N-acyltransferase Glycine N-choloyltransferase Long-chain fatty-acyl-CoA hydrolase
BAAT_HUMAN	3.1.2.2		ENSG00000136881	570	Bile acid-CoA:amino acid N-acyltransferase Glycine N-choloyltransferase Long-chain fatty-acyl-CoA hydrolase
BAAT_HUMAN	2.3.1.65		ENSG00000276559	570	Bile acid-CoA:amino acid N-acyltransferase Glycine N-choloyltransferase Long-chain fatty-acyl-CoA hydrolase
BAAT_HUMAN	3.1.2.2		ENSG00000276559	570	Bile acid-CoA:amino acid N-acyltransferase Glycine N-choloyltransferase Long-chain fatty-acyl-CoA hydrolase
BABA1_HUMAN			ENSG00000105393	29086	BRISC and BRCA1-A complex member 1 Mediator of RAP80 interactions and targeting subunit of 40 kDa New component of the BRCA1-A complex
BACD1_HUMAN			ENSG00000174943	253980	BTB/POZ domain-containing adapter for CUL3-mediated RhoA degradation protein 1 BTB/POZ domain-containing protein KCTD13 Polymerase delta-interacting protein 1 TNFAIP1-like protein
BACD2_HUMAN			ENSG00000109079	7126	BTB/POZ domain-containing adapter for CUL3-mediated RhoA degradation protein 2 BTB/POZ domain-containing protein TNFAIP1 Protein B12 Tumor necrosis factor, alpha-induced protein 1, endothelial
BACD3_HUMAN			ENSG00000110906	83892	BTB/POZ domain-containing adapter for CUL3-mediated RhoA degradation protein 3 BTB/POZ domain-containing protein KCTD10 Potassium channel tetramerization domain-containing protein 10
BACE1_HUMAN	3.4.23.46	8.A.32.1.1		23621	Beta-secretase 1 Aspartyl protease 2 Beta-site amyloid precursor protein cleaving enzyme 1 Memapsin-2 Membrane-associated aspartic protease 2
BACE1_HUMAN	3.4.23.46	8.A.32.1.1	ENSG00000186318	23621	Beta-secretase 1 Aspartyl protease 2 Beta-site amyloid precursor protein cleaving enzyme 1 Memapsin-2 Membrane-associated aspartic protease 2
BACE2_HUMAN	3.4.23.45		ENSG00000182240	25825	Beta-secretase 2 Aspartic-like protease 56 kDa Aspartyl protease 1 Beta-site amyloid precursor protein cleaving enzyme 2 Down region aspartic protease Memapsin-1 Membrane-associated aspartic protease 1 Theta-secretase
BACH1_HUMAN			ENSG00000156273	571	Transcription regulator protein BACH1 BTB and CNC homolog 1 HA2303
BACH2_HUMAN			ENSG00000112182	60468	Transcription regulator protein BACH2 BTB and CNC homolog 2
BACHL_HUMAN	3.1.2.2				Putative cytosolic acyl coenzyme A thioester hydrolase-like Acyl-CoA thioesterase 7-like
BACH_HUMAN	3.1.2.2		ENSG00000097021	11332	Cytosolic acyl coenzyme A thioester hydrolase Acyl-CoA thioesterase 7 Brain acyl-CoA hydrolase CTE-IIa Long chain acyl-CoA thioester hydrolase
BAD_HUMAN			ENSG00000002330	572	Bcl2-associated agonist of cell death Bcl-2-binding component 6 Bcl-2-like protein 8 Bcl-xL/Bcl-2-associated death promoter Bcl2 antagonist of cell death
BAFL_HUMAN			ENSG00000125888	140836	Barrier-to-autointegration factor-like protein Barrier-to-autointegration factor 2
BAF_HUMAN			ENSG00000175334	8815	Barrier-to-autointegration factor Breakpoint cluster region protein 1 Barrier-to-autointegration factor, N-terminally processed
BAG1_HUMAN			ENSG00000107262	573	BAG family molecular chaperone regulator 1 Bcl-2-associated athanogene 1
BAG2_HUMAN			ENSG00000112208	9532	BAG family molecular chaperone regulator 2 Bcl-2-associated athanogene 2
BAG3_HUMAN			ENSG00000151929	9531	BAG family molecular chaperone regulator 3 Bcl-2-associated athanogene 3 Bcl-2-binding protein Bis Docking protein CAIR-1
BAG4_HUMAN			ENSG00000156735	9530	BAG family molecular chaperone regulator 4 Bcl-2-associated athanogene 4 Silencer of death domains
BAG5_HUMAN			ENSG00000166170	9529	BAG family molecular chaperone regulator 5 Bcl-2-associated athanogene 5
BAG6_HUMAN			ENSG00000096155	7917	Large proline-rich protein BAG6 BAG family molecular chaperone regulator 6 BCL2-associated athanogene 6 HLA-B-associated transcript 3 Protein G3 Protein Scythe
BAG6_HUMAN			ENSG00000204463	7917	Large proline-rich protein BAG6 BAG family molecular chaperone regulator 6 BCL2-associated athanogene 6 HLA-B-associated transcript 3 Protein G3 Protein Scythe
BAG6_HUMAN			ENSG00000227761	7917	Large proline-rich protein BAG6 BAG family molecular chaperone regulator 6 BCL2-associated athanogene 6 HLA-B-associated transcript 3 Protein G3 Protein Scythe
BAG6_HUMAN			ENSG00000228760	7917	Large proline-rich protein BAG6 BAG family molecular chaperone regulator 6 BCL2-associated athanogene 6 HLA-B-associated transcript 3 Protein G3 Protein Scythe
BAG6_HUMAN			ENSG00000229524	7917	Large proline-rich protein BAG6 BAG family molecular chaperone regulator 6 BCL2-associated athanogene 6 HLA-B-associated transcript 3 Protein G3 Protein Scythe
BAG6_HUMAN			ENSG00000233348	7917	Large proline-rich protein BAG6 BAG family molecular chaperone regulator 6 BCL2-associated athanogene 6 HLA-B-associated transcript 3 Protein G3 Protein Scythe
BAG6_HUMAN			ENSG00000234651	7917	Large proline-rich protein BAG6 BAG family molecular chaperone regulator 6 BCL2-associated athanogene 6 HLA-B-associated transcript 3 Protein G3 Protein Scythe
BAGE1_HUMAN				574	B melanoma antigen 1 Antigen MZ2-BA Cancer/testis antigen 2.1
BAGE2_HUMAN					B melanoma antigen 2 Cancer/testis antigen 2.2
BAGE3_HUMAN				85318	B melanoma antigen 3 Cancer/testis antigen 2.3
BAGE4_HUMAN				85317	B melanoma antigen 4 Cancer/testis antigen 2.4
BAGE5_HUMAN				85316	B melanoma antigen 5 Cancer/testis antigen 2.5
BAHC1_HUMAN				57597	BAH and coiled-coil domain-containing protein 1 Bromo adjacent homology domain-containing protein 2
BAHD1_HUMAN			ENSG00000140320	22893	Bromo adjacent homology domain-containing 1 protein
BAI1_HUMAN			ENSG00000181790	575	Brain-specific angiogenesis inhibitor 1
BAI3_HUMAN			ENSG00000135298	577	Brain-specific angiogenesis inhibitor 3
BAIP2_HUMAN			ENSG00000175866	10458	Brain-specific angiogenesis inhibitor 1-associated protein 2 Fas ligand-associated factor 3 Insulin receptor substrate p53/p58 Insulin receptor substrate protein of 53 kDa
BAIP3_HUMAN			ENSG00000007516	8938	BAI1-associated protein 3
BAKOR_HUMAN			ENSG00000126775	22863	Beclin 1-associated autophagy-related key regulator Autophagy-related protein 14-like protein
BAK_HUMAN		1.A.21.1.3	ENSG00000030110	578	Bcl-2 homologous antagonist/killer Apoptosis regulator BAK Bcl-2-like protein 7
BAMBI_HUMAN			ENSG00000095739	25805	BMP and activin membrane-bound inhibitor homolog Non-metastatic gene A protein Putative transmembrane protein NMA
BANK1_HUMAN			ENSG00000153064	55024	B-cell scaffold protein with ankyrin repeats
BANP_HUMAN			ENSG00000172530	54971	Protein BANP BEN domain-containing protein 1 Btg3-associated nuclear protein Scaffold/matrix-associated region-1-binding protein
BAP18_HUMAN			ENSG00000258315	124944	Chromatin complexes subunit BAP18 BPTF-associated protein of 18 kDa
BAP1_HUMAN	3.4.19.12		ENSG00000163930	8314	Ubiquitin carboxyl-terminal hydrolase BAP1 BRCA1-associated protein 1 Cerebral protein 6
BAP29_HUMAN		3.A.5.9.1	ENSG00000075790	55973	B-cell receptor-associated protein 29
BAP31_HUMAN		3.A.5.9.1	ENSG00000185825	10134	B-cell receptor-associated protein 31 6C6-AG tumor-associated antigen Protein CDM p28
BARD1_HUMAN	6.3.2.-		ENSG00000138376	580	BRCA1-associated RING domain protein 1
BARH1_HUMAN			ENSG00000125492	56751	BarH-like 1 homeobox protein
BARH2_HUMAN			ENSG00000143032	343472	BarH-like 2 homeobox protein
BARX1_HUMAN			ENSG00000131668	56033	Homeobox protein BarH-like 1
BARX2_HUMAN			ENSG00000043039	8538	Homeobox protein BarH-like 2
BASI_HUMAN		8.A.23.1.1	ENSG00000172270	682	Basigin 5F7 Collagenase stimulatory factor Extracellular matrix metalloproteinase inducer Leukocyte activation antigen M6 OK blood group antigen Tumor cell-derived collagenase stimulatory factor
BASP1_HUMAN		1.A.71.1.1	ENSG00000176788	10409	Brain acid soluble protein 1 22 kDa neuronal tissue-enriched acidic protein Neuronal axonal membrane protein NAP-22
BAT1_HUMAN		2.A.3.8.19	ENSG00000021488	11136	b(0,+)-type amino acid transporter 1 Glycoprotein-associated amino acid transporter b0,+AT1 Solute carrier family 7 member 9
BATF2_HUMAN			ENSG00000168062	116071	Basic leucine zipper transcriptional factor ATF-like 2 Suppressor of AP-1 regulated by IFN
BATF3_HUMAN			ENSG00000123685	55509	Basic leucine zipper transcriptional factor ATF-like 3 21 kDa small nuclear factor isolated from T-cells Jun dimerization protein p21SNFT
BATF_HUMAN			ENSG00000156127	10538	Basic leucine zipper transcriptional factor ATF-like B-cell-activating transcription factor SF-HT-activated gene 2 protein
BAX_HUMAN		1.A.21.1.2	ENSG00000087088	581	Apoptosis regulator BAX Bcl-2-like protein 4
BAZ1A_HUMAN			ENSG00000198604	11177	Bromodomain adjacent to zinc finger domain protein 1A ATP-dependent chromatin-remodeling protein ATP-utilizing chromatin assembly and remodeling factor 1 CHRAC subunit ACF1 Williams syndrome transcription factor-related chromatin-remodeling factor 180 hWALp1
BAZ1B_HUMAN	2.7.10.2		ENSG00000009954	9031	Tyrosine-protein kinase BAZ1B Bromodomain adjacent to zinc finger domain protein 1B Williams syndrome transcription factor Williams-Beuren syndrome chromosomal region 10 protein Williams-Beuren syndrome chromosomal region 9 protein hWALp2
BAZ2A_HUMAN			ENSG00000076108	11176	Bromodomain adjacent to zinc finger domain protein 2A Transcription termination factor I-interacting protein 5 hWALp3
BAZ2B_HUMAN			ENSG00000123636	29994	Bromodomain adjacent to zinc finger domain protein 2B hWALp4
BBC3B_HUMAN			ENSG00000105327	27113	Bcl-2-binding component 3 JFY-1 p53 up-regulated modulator of apoptosis
BBC3_HUMAN			ENSG00000105327	27113	Bcl-2-binding component 3 JFY-1 p53 up-regulated modulator of apoptosis
BBIP1_HUMAN			ENSG00000214413	92482	BBSome-interacting protein 1 BBSome-interacting protein of 10 kDa
BBOF1_HUMAN			ENSG00000119636	80127	Basal body-orientation factor 1 Coiled-coil domain-containing protein 176
BBS10_HUMAN			ENSG00000179941	79738	Bardet-Biedl syndrome 10 protein
BBS12_HUMAN			ENSG00000181004	166379	Bardet-Biedl syndrome 12 protein
BBS1_HUMAN			ENSG00000174483	582	Bardet-Biedl syndrome 1 protein BBS2-like protein 2
BBS2_HUMAN			ENSG00000125124	583	Bardet-Biedl syndrome 2 protein
BBS4_HUMAN			ENSG00000140463	585	Bardet-Biedl syndrome 4 protein
BBS5_HUMAN			ENSG00000163093	129880	Bardet-Biedl syndrome 5 protein
BBS7_HUMAN			ENSG00000138686	55212	Bardet-Biedl syndrome 7 protein BBS2-like protein 1
BBX_HUMAN			ENSG00000114439	56987	HMG box transcription factor BBX Bobby sox homolog HMG box-containing protein 2
BC11A_HUMAN			ENSG00000119866	53335	B-cell lymphoma/leukemia 11A B-cell CLL/lymphoma 11A COUP-TF-interacting protein 1 Ecotropic viral integration site 9 protein homolog Zinc finger protein 856
BC11B_HUMAN			ENSG00000127152	64919	B-cell lymphoma/leukemia 11B B-cell CLL/lymphoma 11B COUP-TF-interacting protein 2 Radiation-induced tumor suppressor gene 1 protein
BCAM_HUMAN			ENSG00000187244	4059	Basal cell adhesion molecule Auberger B antigen B-CAM cell surface glycoprotein F8/G253 antigen Lutheran antigen Lutheran blood group glycoprotein
BCAP_HUMAN			ENSG00000155629	118788	Phosphoinositide 3-kinase adapter protein 1 B-cell adapter for phosphoinositide 3-kinase B-cell phosphoinositide 3-kinase adapter protein 1
BCAR1_HUMAN			ENSG00000050820	9564	Breast cancer anti-estrogen resistance protein 1 CRK-associated substrate Cas scaffolding protein family member 1 p130cas
BCAR3_HUMAN			ENSG00000137936	8412	Breast cancer anti-estrogen resistance protein 3 Novel SH2-containing protein 2 SH2 domain-containing protein 3B
BCAS1_HUMAN			ENSG00000064787	8537	Breast carcinoma-amplified sequence 1 Amplified and overexpressed in breast cancer Novel amplified in breast cancer 1
BCAS3_HUMAN			ENSG00000141376	54828	Breast carcinoma-amplified sequence 3 GAOB1
BCAS4_HUMAN			ENSG00000124243	55653	Breast carcinoma-amplified sequence 4
BCAT1_HUMAN	2.6.1.42		ENSG00000060982	586	Branched-chain-amino-acid aminotransferase, cytosolic Protein ECA39
BCAT2_HUMAN	2.6.1.42		ENSG00000105552	587	Branched-chain-amino-acid aminotransferase, mitochondrial Placental protein 18
BCCIP_HUMAN			ENSG00000107949	56647	BRCA2 and CDKN1A-interacting protein P21- and CDK-associated protein 1 Protein TOK-1
BCD1_HUMAN			ENSG00000117174	54680	Box C/D snoRNA protein 1 Serologically defined breast cancer antigen NY-BR-75 Zinc finger HIT domain-containing protein 6
BCDO1_HUMAN	1.14.99.36		ENSG00000135697	53630	Beta,beta-carotene 15,15'-monooxygenase Beta-carotene dioxygenase 1 Beta-carotene oxygenase 1
BCDO2_HUMAN	1.13.11.71		ENSG00000197580	83875	Beta,beta-carotene 9',10'-oxygenase B-diox-II Beta-carotene dioxygenase 2
BCE1_HUMAN					Putative protein BCE-1
BCKD_HUMAN	2.7.11.4		ENSG00000103507	10295	[3-methyl-2-oxobutanoate dehydrogenase [lipoamide]] kinase, mitochondrial Branched-chain alpha-ketoacid dehydrogenase kinase
BCL10_HUMAN			ENSG00000142867	8915	B-cell lymphoma/leukemia 10 B-cell CLL/lymphoma 10 CARD-containing molecule enhancing NF-kappa-B CARD-like apoptotic protein CED-3/ICH-1 prodomain homologous E10-like regulator Cellular homolog of vCARMEN Cellular-E10 Mammalian CARD-containing adapter molecule E10
BCL2_HUMAN			ENSG00000171791	596	Apoptosis regulator Bcl-2
BCL3_HUMAN			ENSG00000069399	602	B-cell lymphoma 3 protein Proto-oncogene BCL3
BCL6B_HUMAN			ENSG00000161940	255877	B-cell CLL/lymphoma 6 member B protein Bcl6-associated zinc finger protein Zinc finger protein 62
BCL6_HUMAN			ENSG00000113916	604	B-cell lymphoma 6 protein B-cell lymphoma 5 protein Protein LAZ-3 Zinc finger and BTB domain-containing protein 27 Zinc finger protein 51
BCL7A_HUMAN			ENSG00000110987	605	B-cell CLL/lymphoma 7 protein family member A
BCL7A_HUMAN			ENSG00000281529	605	B-cell CLL/lymphoma 7 protein family member A
BCL7B_HUMAN			ENSG00000106635	9275	B-cell CLL/lymphoma 7 protein family member B
BCL7C_HUMAN			ENSG00000099385	9274	B-cell CLL/lymphoma 7 protein family member C
BCL8_HUMAN					Putative protein BCL8 Neurobeachin pseudogene 1
BCL9L_HUMAN			ENSG00000186174	283149	B-cell CLL/lymphoma 9-like protein Protein BCL9-2
BCL9_HUMAN			ENSG00000116128	607	B-cell CLL/lymphoma 9 protein Protein legless homolog
BCLF1_HUMAN			ENSG00000029363	9774	Bcl-2-associated transcription factor 1
BCOR2_HUMAN					Putative BCoR-like protein 2 BCL-6 corepressor pseudogene 1 BCL-6 corepressor-like protein 2
BCORL_HUMAN			ENSG00000085185	63035	BCL-6 corepressor-like protein 1
BCOR_HUMAN			ENSG00000183337	54880	BCL-6 corepressor
BCR_HUMAN	2.7.11.1		ENSG00000186716	613	Breakpoint cluster region protein Renal carcinoma antigen NY-REN-26
BCS1_HUMAN			ENSG00000074582	617	Mitochondrial chaperone BCS1 BCS1-like protein
BD1L1_HUMAN			ENSG00000038219	259282	Biorientation of chromosomes in cell division protein 1-like 1 Protein FAM44A
BD1L2_HUMAN			ENSG00000228075	284257	Biorientation of chromosomes in cell division protein 1-like 2 Biorientation of chromosomes in cell division protein 1 pseudogene Protein FAM44C
BDH2_HUMAN	1.1.1.-		ENSG00000164039	56898	3-hydroxybutyrate dehydrogenase type 2 Dehydrogenase/reductase SDR family member 6 Oxidoreductase UCPA R-beta-hydroxybutyrate dehydrogenase Short chain dehydrogenase/reductase family 15C member 1
BDH2_HUMAN	1.1.1.30		ENSG00000164039	56898	3-hydroxybutyrate dehydrogenase type 2 Dehydrogenase/reductase SDR family member 6 Oxidoreductase UCPA R-beta-hydroxybutyrate dehydrogenase Short chain dehydrogenase/reductase family 15C member 1
BDH_HUMAN	1.1.1.30		ENSG00000161267	622	D-beta-hydroxybutyrate dehydrogenase, mitochondrial 3-hydroxybutyrate dehydrogenase Short chain dehydrogenase/reductase family 9C member 1
BDH_HUMAN	1.1.1.30		ENSG00000275544	622	D-beta-hydroxybutyrate dehydrogenase, mitochondrial 3-hydroxybutyrate dehydrogenase Short chain dehydrogenase/reductase family 9C member 1
BDNF_HUMAN			ENSG00000176697	627	Brain-derived neurotrophic factor Abrineurin
BDP1_HUMAN			ENSG00000145734	55814	Transcription factor TFIIIB component B'' homolog Transcription factor IIIB 150 Transcription factor-like nuclear regulator
BDP1_HUMAN			ENSG00000273873	55814	Transcription factor TFIIIB component B'' homolog Transcription factor IIIB 150 Transcription factor-like nuclear regulator
BEAN1_HUMAN			ENSG00000166546	146227	Protein BEAN1 Brain-expressed protein associating with Nedd4 homolog
BECN1_HUMAN			ENSG00000126581	8678	Beclin-1 Coiled-coil myosin-like BCL2-interacting protein Protein GT197
BECN2_HUMAN				441925	Beclin-2 Beclin-1 autophagy-related pseudogene 1 Beclin-1-like protein 1
BEGIN_HUMAN			ENSG00000183092	57596	Brain-enriched guanylate kinase-associated protein
BEND2_HUMAN			ENSG00000177324	139105	BEN domain-containing protein 2
BEND3_HUMAN			ENSG00000178409	57673	BEN domain-containing protein 3
BEND4_HUMAN			ENSG00000188848	389206	BEN domain-containing protein 4 Coiled-coil domain-containing protein 4
BEND5_HUMAN			ENSG00000162373	79656	BEN domain-containing protein 5
BEND6_HUMAN			ENSG00000151917	221336	BEN domain-containing protein 6
BEND7_HUMAN			ENSG00000165626	222389	BEN domain-containing protein 7
BEST1_HUMAN		1.A.46.1.1	ENSG00000167995	7439	Bestrophin-1 TU15B Vitelliform macular dystrophy protein 2
BEST2_HUMAN		1.A.46.1.2	ENSG00000039987	54831	Bestrophin-2 Vitelliform macular dystrophy 2-like protein 1
BEST3_HUMAN			ENSG00000127325	144453	Bestrophin-3 Vitelliform macular dystrophy 2-like protein 3
BEST4_HUMAN			ENSG00000142959	266675	Bestrophin-4 Vitelliform macular dystrophy 2-like protein 2
BET1L_HUMAN			ENSG00000177951	51272	BET1-like protein Golgi SNARE with a size of 15 kDa Vesicle transport protein GOS15
BET1_HUMAN			ENSG00000105829	10282	BET1 homolog Golgi vesicular membrane-trafficking protein p18
BETAT_HUMAN			ENSG00000130173	55908	Angiopoietin-like protein 8 Betatrophin Lipasin Refeeding-induced fat and liver protein
BEX1_HUMAN			ENSG00000133169	55859	Protein BEX1 Brain-expressed X-linked protein 1
BEX2_HUMAN			ENSG00000133134	84707	Protein BEX2 Brain-expressed X-linked protein 2
BEX3_HUMAN			ENSG00000166681	27018	Protein BEX3 Brain-expressed X-linked protein 3 Nerve growth factor receptor-associated protein 1 Ovarian granulosa cell 13.0 kDa protein HGR74 p75NTR-associated cell death executor
BEX4_HUMAN			ENSG00000102409	56271	Protein BEX4 BEX1-like protein 1 Brain-expressed X-linked protein 4 Nerve growth factor receptor-associated protein 3
BEX5_HUMAN			ENSG00000184515	340542	Protein BEX5 Brain-expressed X-linked protein 5 NGFRAP1-like protein 1 Nerve growth factor receptor-associated protein 2
BFAR_HUMAN			ENSG00000103429	51283	Bifunctional apoptosis regulator RING finger protein 47
BFAR_HUMAN			ENSG00000275618	51283	Bifunctional apoptosis regulator RING finger protein 47
BFSP1_HUMAN			ENSG00000125864	631	Filensin Beaded filament structural protein 1 Lens fiber cell beaded-filament structural protein CP 115 Lens intermediate filament-like heavy
BFSP2_HUMAN			ENSG00000170819	8419	Phakinin 49 kDa cytoskeletal protein Beaded filament structural protein 2 Lens fiber cell beaded filament protein CP 47 Lens fiber cell beaded filament protein CP 49 Lens intermediate filament-like light
BGAL_HUMAN	3.2.1.23		ENSG00000170266	2720	Beta-galactosidase Acid beta-galactosidase Elastin receptor 1
BGAT_HUMAN	2.4.1.37			28	Histo-blood group ABO system transferase Fucosylglycoprotein 3-alpha-galactosyltransferase Fucosylglycoprotein alpha-N-acetylgalactosaminyltransferase Glycoprotein-fucosylgalactoside alpha-N-acetylgalactosaminyltransferase Glycoprotein-fucosylgalactoside alpha-galactosyltransferase Histo-blood group A transferase Histo-blood group B transferase NAGAT Fucosylglycoprotein alpha-N-acetylgalactosamin…
BGAT_HUMAN	2.4.1.40			28	Histo-blood group ABO system transferase Fucosylglycoprotein 3-alpha-galactosyltransferase Fucosylglycoprotein alpha-N-acetylgalactosaminyltransferase Glycoprotein-fucosylgalactoside alpha-N-acetylgalactosaminyltransferase Glycoprotein-fucosylgalactoside alpha-galactosyltransferase Histo-blood group A transferase Histo-blood group B transferase NAGAT Fucosylglycoprotein alpha-N-acetylgalactosamin…
BGH3_HUMAN			ENSG00000120708	7045	Transforming growth factor-beta-induced protein ig-h3 Kerato-epithelin RGD-containing collagen-associated protein
BGLR_HUMAN	3.2.1.31		ENSG00000169919	2990	Beta-glucuronidase Beta-G1
BGP11_HUMAN					Putative inactive beta-glucuronidase protein GUSBP11 Beta-glucuronidase pseudogene 11
BHA09_HUMAN			ENSG00000205899	727857	Class A basic helix-loop-helix protein 9 Class F basic helix-loop-helix factor 42
BHA15_HUMAN			ENSG00000180535	168620	Class A basic helix-loop-helix protein 15 Class B basic helix-loop-helix protein 8 Muscle, intestine and stomach expression 1
BHE22_HUMAN			ENSG00000180828	27319	Class E basic helix-loop-helix protein 22 Class B basic helix-loop-helix protein 5 Trinucleotide repeat-containing gene 20 protein
BHE23_HUMAN			ENSG00000125533	128408	Class E basic helix-loop-helix protein 23 Class B basic helix-loop-helix protein 4
BHE40_HUMAN			ENSG00000134107	8553	Class E basic helix-loop-helix protein 40 Class B basic helix-loop-helix protein 2 Differentially expressed in chondrocytes protein 1 Enhancer-of-split and hairy-related protein 2 Stimulated by retinoic acid gene 13 protein
BHE41_HUMAN			ENSG00000123095	79365	Class E basic helix-loop-helix protein 41 Class B basic helix-loop-helix protein 3 Differentially expressed in chondrocytes protein 2 Enhancer-of-split and hairy-related protein 1
BHLH9_HUMAN			ENSG00000198908	80823	Protein BHLHb9 Transcription regulator of 60 kDa
BHMG1_HUMAN			ENSG00000237452	388553	Basic helix-loop-helix and HMG box domain-containing protein 1
BHMT1_HUMAN	2.1.1.5		ENSG00000145692	635	Betaine--homocysteine S-methyltransferase 1
BHMT2_HUMAN	2.1.1.10		ENSG00000132840	23743	S-methylmethionine--homocysteine S-methyltransferase BHMT2 Betaine--homocysteine S-methyltransferase 2
BI1_HUMAN		1.A.14.1.1	ENSG00000139644	7009	Bax inhibitor 1 Testis-enhanced gene transcript protein Transmembrane BAX inhibitor motif-containing protein 6
BI2L1_HUMAN			ENSG00000006453	55971	Brain-specific angiogenesis inhibitor 1-associated protein 2-like protein 1 Insulin receptor tyrosine kinase substrate
BI2L2_HUMAN			ENSG00000128298	80115	Brain-specific angiogenesis inhibitor 1-associated protein 2-like protein 2 Planar intestinal- and kidney-specific BAR domain protein
BICC1_HUMAN			ENSG00000122870	80114	Protein bicaudal C homolog 1
BICD1_HUMAN			ENSG00000151746	636	Protein bicaudal D homolog 1
BICD2_HUMAN			ENSG00000185963	23299	Protein bicaudal D homolog 2
BICR1_HUMAN			ENSG00000135127	92558	Bicaudal D-related protein 1 Coiled-coil domain-containing protein 64A
BICR2_HUMAN			ENSG00000162069	146439	Bicaudal D-related protein 2 Coiled-coil domain-containing protein 64B
BID_HUMAN			ENSG00000015475	637	BH3-interacting domain death agonist p22 BID BH3-interacting domain death agonist p15 p15 BID BH3-interacting domain death agonist p13 p13 BID BH3-interacting domain death agonist p11 p11 BID
BIEA_HUMAN	1.3.1.24		ENSG00000106605	644	Biliverdin reductase A Biliverdin-IX alpha-reductase
BIG1_HUMAN			ENSG00000066777	10565	Brefeldin A-inhibited guanine nucleotide-exchange protein 1 ADP-ribosylation factor guanine nucleotide-exchange factor 1 p200 ARF guanine nucleotide exchange factor p200 ARF-GEP1
BIG2_HUMAN			ENSG00000124198	10564	Brefeldin A-inhibited guanine nucleotide-exchange protein 2 ADP-ribosylation factor guanine nucleotide-exchange factor 2
BIG3_HUMAN			ENSG00000112379	57221	Brefeldin A-inhibited guanine nucleotide-exchange protein 3
BIK_HUMAN			ENSG00000100290	638	Bcl-2-interacting killer Apoptosis inducer NBK BIP1 BP4
BIN1_HUMAN			ENSG00000136717	274	Myc box-dependent-interacting protein 1 Amphiphysin II Amphiphysin-like protein Box-dependent myc-interacting protein 1 Bridging integrator 1
BIN2_HUMAN			ENSG00000110934	51411	Bridging integrator 2 Breast cancer-associated protein 1
BIN3_HUMAN			ENSG00000147439	55909	Bridging integrator 3
BINCA_HUMAN			ENSG00000165233	84270	Bcl10-interacting CARD protein
BIRC1_HUMAN			ENSG00000249437	4671	Baculoviral IAP repeat-containing protein 1 Neuronal apoptosis inhibitory protein
BIRC1_HUMAN			ENSG00000278613	4671	Baculoviral IAP repeat-containing protein 1 Neuronal apoptosis inhibitory protein
BIRC2_HUMAN	6.3.2.-		ENSG00000110330	329	Baculoviral IAP repeat-containing protein 2 C-IAP1 IAP homolog B Inhibitor of apoptosis protein 2 RING finger protein 48 TNFR2-TRAF-signaling complex protein 2
BIRC3_HUMAN	6.3.2.-		ENSG00000023445	330	Baculoviral IAP repeat-containing protein 3 Apoptosis inhibitor 2 C-IAP2 IAP homolog C Inhibitor of apoptosis protein 1 RING finger protein 49 TNFR2-TRAF-signaling complex protein 1
BIRC5_HUMAN			ENSG00000089685	332	Baculoviral IAP repeat-containing protein 5 Apoptosis inhibitor 4 Apoptosis inhibitor survivin
BIRC6_HUMAN	6.3.2.-		ENSG00000115760	57448	Baculoviral IAP repeat-containing protein 6 BIR repeat-containing ubiquitin-conjugating enzyme Ubiquitin-conjugating BIR domain enzyme apollon
BIRC7_HUMAN	6.3.2.-		ENSG00000101197	79444	Baculoviral IAP repeat-containing protein 7 Kidney inhibitor of apoptosis protein Livin Melanoma inhibitor of apoptosis protein RING finger protein 50 Baculoviral IAP repeat-containing protein 7 30kDa subunit
BIRC8_HUMAN			ENSG00000163098	112401	Baculoviral IAP repeat-containing protein 8 Inhibitor of apoptosis-like protein 2 Testis-specific inhibitor of apoptosis
BIVM_HUMAN			ENSG00000134897	54841	Basic immunoglobulin-like variable motif-containing protein
BKRB1_HUMAN			ENSG00000100739	623	B1 bradykinin receptor
BKRB2_HUMAN			ENSG00000168398	624	B2 bradykinin receptor
BL1S1_HUMAN			ENSG00000135441	2647	Biogenesis of lysosome-related organelles complex 1 subunit 1 GCN5-like protein 1 Protein RT14
BL1S2_HUMAN			ENSG00000196072	282991	Biogenesis of lysosome-related organelles complex 1 subunit 2 Centrosome-associated protein
BL1S3_HUMAN			ENSG00000189114	388552	Biogenesis of lysosome-related organelles complex 1 subunit 3
BL1S4_HUMAN			ENSG00000186222	55330	Biogenesis of lysosome-related organelles complex 1 subunit 4 Protein cappuccino homolog
BL1S5_HUMAN			ENSG00000188428	63915	Biogenesis of lysosome-related organelles complex 1 subunit 5 Protein Muted homolog
BL1S6_HUMAN			ENSG00000104164	26258	Biogenesis of lysosome-related organelles complex 1 subunit 6 Pallid protein homolog Pallidin Syntaxin 13-interacting protein
BLACE_HUMAN			ENSG00000204960		B-cell acute lymphoblastic leukemia-expressed protein
BLCAP_HUMAN			ENSG00000166619	10904	Bladder cancer-associated protein Bladder cancer 10 kDa protein
BLID_HUMAN			ENSG00000259571	414899	BH3-like motif-containing cell death inducer Breast cancer cell protein 2
BLK_HUMAN	2.7.10.2		ENSG00000136573	640	Tyrosine-protein kinase Blk B lymphocyte kinase p55-Blk
BLMH_HUMAN	3.4.22.40		ENSG00000108578	642	Bleomycin hydrolase
BLML_HUMAN			ENSG00000215906		Putative beta-lactamase-like 1
BLM_HUMAN	3.6.4.12		ENSG00000197299	641	Bloom syndrome protein DNA helicase, RecQ-like type 2 RecQ protein-like 3
BLNK_HUMAN			ENSG00000095585	29760	B-cell linker protein B-cell adapter containing a SH2 domain protein B-cell adapter containing a Src homology 2 domain protein Cytoplasmic adapter protein Src homology 2 domain-containing leukocyte protein of 65 kDa
BLVRB_HUMAN	1.3.1.24		ENSG00000090013	645	Flavin reductase (NADPH) Biliverdin reductase B Biliverdin-IX beta-reductase Green heme-binding protein NADPH-dependent diaphorase NADPH-flavin reductase
BLVRB_HUMAN	1.5.1.30		ENSG00000090013	645	Flavin reductase (NADPH) Biliverdin reductase B Biliverdin-IX beta-reductase Green heme-binding protein NADPH-dependent diaphorase NADPH-flavin reductase
BM2KL_HUMAN					Putative BMP-2-inducible kinase-like protein
BMAL1_HUMAN			ENSG00000133794	406	Aryl hydrocarbon receptor nuclear translocator-like protein 1 Basic-helix-loop-helix-PAS protein MOP3 Brain and muscle ARNT-like 1 Class E basic helix-loop-helix protein 5 Member of PAS protein 3 PAS domain-containing protein 3 bHLH-PAS protein JAP3
BMAL2_HUMAN			ENSG00000029153	56938	Aryl hydrocarbon receptor nuclear translocator-like protein 2 Basic-helix-loop-helix-PAS protein MOP9 Brain and muscle ARNT-like 2 CYCLE-like factor Class E basic helix-loop-helix protein 6 Member of PAS protein 9 PAS domain-containing protein 9
BMF_HUMAN			ENSG00000104081	90427	Bcl-2-modifying factor
BMI1_HUMAN			ENSG00000168283	100532731	Polycomb complex protein BMI-1 Polycomb group RING finger protein 4 RING finger protein 51
BMI1_HUMAN			ENSG00000168283	648	Polycomb complex protein BMI-1 Polycomb group RING finger protein 4 RING finger protein 51
BMP10_HUMAN			ENSG00000163217	27302	Bone morphogenetic protein 10
BMP15_HUMAN			ENSG00000130385	9210	Bone morphogenetic protein 15 Growth/differentiation factor 9B
BMP1_HUMAN	3.4.24.19		ENSG00000168487	649	Bone morphogenetic protein 1 Mammalian tolloid protein Procollagen C-proteinase
BMP2K_HUMAN	2.7.11.1		ENSG00000138756	55589	BMP-2-inducible protein kinase
BMP2_HUMAN			ENSG00000125845	650	Bone morphogenetic protein 2 Bone morphogenetic protein 2A
BMP3_HUMAN			ENSG00000152785	651	Bone morphogenetic protein 3 Bone morphogenetic protein 3A Osteogenin
BMP4_HUMAN			ENSG00000125378	652	Bone morphogenetic protein 4 Bone morphogenetic protein 2B
BMP5_HUMAN			ENSG00000112175	653	Bone morphogenetic protein 5
BMP6_HUMAN			ENSG00000153162	654	Bone morphogenetic protein 6 VG-1-related protein
BMP7_HUMAN			ENSG00000101144	655	Bone morphogenetic protein 7 Osteogenic protein 1
BMP8A_HUMAN			ENSG00000183682	353500	Bone morphogenetic protein 8A
BMP8B_HUMAN			ENSG00000116985	656	Bone morphogenetic protein 8B Osteogenic protein 2
BMPER_HUMAN			ENSG00000164619	168667	BMP-binding endothelial regulator protein Bone morphogenetic protein-binding endothelial cell precursor-derived regulator Protein crossveinless-2
BMPR2_HUMAN	2.7.11.30		ENSG00000204217	659	Bone morphogenetic protein receptor type-2 Bone morphogenetic protein receptor type II
BMR1A_HUMAN	2.7.11.30		ENSG00000107779	657	Bone morphogenetic protein receptor type-1A Activin receptor-like kinase 3 Serine/threonine-protein kinase receptor R5
BMR1B_HUMAN	2.7.11.30		ENSG00000138696	658	Bone morphogenetic protein receptor type-1B
BMS1_HUMAN			ENSG00000165733	9790	Ribosome biogenesis protein BMS1 homolog Ribosome assembly protein BMS1 homolog
BMT2_HUMAN	2.1.1.-		ENSG00000164603	154743	Probable methyltransferase BTM2 homolog
BMX_HUMAN	2.7.10.2		ENSG00000102010	660	Cytoplasmic tyrosine-protein kinase BMX Bone marrow tyrosine kinase gene in chromosome X protein Epithelial and endothelial tyrosine kinase NTK38
BN3D2_HUMAN	2.1.1.-		ENSG00000186666	144233	Pre-miRNA 5'-monophosphate methyltransferase BCDIN3 domain-containing protein
BNC1_HUMAN			ENSG00000169594	646	Zinc finger protein basonuclin-1
BNC2_HUMAN			ENSG00000173068	54796	Zinc finger protein basonuclin-2
BNI3L_HUMAN		1.A.20.1.2	ENSG00000104765	665	BCL2/adenovirus E1B 19 kDa protein-interacting protein 3-like Adenovirus E1B19K-binding protein B5 BCL2/adenovirus E1B 19 kDa protein-interacting protein 3A NIP3-like protein X
BNIP2_HUMAN			ENSG00000140299	663	BCL2/adenovirus E1B 19 kDa protein-interacting protein 2
BNIP3_HUMAN		1.A.20.1.1	ENSG00000176171	664	BCL2/adenovirus E1B 19 kDa protein-interacting protein 3
BNIPL_HUMAN			ENSG00000163141	149428	Bcl-2/adenovirus E1B 19 kDa-interacting protein 2-like protein
BOC_HUMAN			ENSG00000144857	91653	Brother of CDO
BOD1_HUMAN			ENSG00000145919	91272	Biorientation of chromosomes in cell division protein 1 Biorientation defective protein 1 Protein FAM44B
BODG_HUMAN	1.14.11.1		ENSG00000129151	8424	Gamma-butyrobetaine dioxygenase Gamma-butyrobetaine hydroxylase Gamma-butyrobetaine,2-oxoglutarate dioxygenase
BOK_HUMAN			ENSG00000176720	666	Bcl-2-related ovarian killer protein Bcl-2-like protein 9
BOLA1_HUMAN			ENSG00000178096	51027	BolA-like protein 1 hBolA
BOLA2_HUMAN			ENSG00000169627	552900	BolA-like protein 2
BOLA2_HUMAN			ENSG00000169627	654483	BolA-like protein 2
BOLA2_HUMAN			ENSG00000183336	552900	BolA-like protein 2
BOLA2_HUMAN			ENSG00000183336	654483	BolA-like protein 2
BOLA3_HUMAN			ENSG00000163170	388962	BolA-like protein 3
BOLL_HUMAN			ENSG00000152430	66037	Protein boule-like
BOP1_HUMAN			ENSG00000261236	23246	Ribosome biogenesis protein BOP1 Block of proliferation 1 protein
BOP_HUMAN			ENSG00000215012	79680	Protein Bop BH3-only protein
BORA_HUMAN			ENSG00000136122	79866	Protein aurora borealis
BOREA_HUMAN			ENSG00000134690	55143	Borealin Cell division cycle-associated protein 8 Dasra-B Pluripotent embryonic stem cell-related gene 3 protein
BORG1_HUMAN			ENSG00000149798	10435	Cdc42 effector protein 2 Binder of Rho GTPases 1
BORG2_HUMAN			ENSG00000163171	10602	Cdc42 effector protein 3 Binder of Rho GTPases 2 MSE55-related Cdc42-binding protein
BORG3_HUMAN			ENSG00000167617	148170	Cdc42 effector protein 5 Binder of Rho GTPases 3
BORG3_HUMAN			ENSG00000273622	148170	Cdc42 effector protein 5 Binder of Rho GTPases 3
BORG3_HUMAN			ENSG00000273633	148170	Cdc42 effector protein 5 Binder of Rho GTPases 3
BORG3_HUMAN			ENSG00000278444	148170	Cdc42 effector protein 5 Binder of Rho GTPases 3
BORG4_HUMAN			ENSG00000179604	23580	Cdc42 effector protein 4 Binder of Rho GTPases 4
BORG5_HUMAN			ENSG00000128283	11135	Cdc42 effector protein 1 Binder of Rho GTPases 5 Serum protein MSE55
BPEC1_HUMAN					Putative BPES syndrome breakpoint region protein BPES candidate 1
BPHL_HUMAN	3.1.-.-		ENSG00000137274	670	Valacyclovir hydrolase Biphenyl hydrolase-like protein Biphenyl hydrolase-related protein Breast epithelial mucin-associated antigen
BPIA1_HUMAN			ENSG00000198183	51297	BPI fold-containing family A member 1 Lung-specific protein X Nasopharyngeal carcinoma-related protein Palate lung and nasal epithelium clone protein Secretory protein in upper respiratory tracts Short PLUNC1 Tracheal epithelium-enriched protein Von Ebner protein Hl
BPIA2_HUMAN			ENSG00000131050	140683	BPI fold-containing family A member 2 Parotid secretory protein Short palate, lung and nasal epithelium carcinoma-associated protein 2
BPIA3_HUMAN			ENSG00000131059	128861	BPI fold-containing family A member 3 Short palate, lung and nasal epithelium carcinoma-associated protein 3
BPIB1_HUMAN			ENSG00000125999	92747	BPI fold-containing family B member 1 Long palate, lung and nasal epithelium carcinoma-associated protein 1 Von Ebner minor salivary gland protein
BPIB2_HUMAN			ENSG00000078898	80341	BPI fold-containing family B member 2 Bactericidal/permeability-increasing protein-like 1 Long palate, lung and nasal epithelium carcinoma-associated protein 2 RYSR
BPIB3_HUMAN			ENSG00000186190	359710	BPI fold-containing family B member 3 Ligand-binding protein RYA3 Long palate, lung and nasal epithelium carcinoma-associated protein 3
BPIB4_HUMAN			ENSG00000186191	149954	BPI fold-containing family B member 4 Ligand-binding protein RY2G5 Long palate, lung and nasal epithelium carcinoma-associated protein 4
BPIB6_HUMAN			ENSG00000167104	128859	BPI fold-containing family B member 6 Bactericidal/permeability-increasing protein-like 3
BPIFC_HUMAN			ENSG00000184459	254240	BPI fold-containing family C protein Bactericidal/permeability-increasing protein-like 2
BPI_HUMAN		1.C.40.1.1	ENSG00000101425	671	Bactericidal permeability-increasing protein CAP 57
BPL1_HUMAN	6.3.4.-		ENSG00000159267	3141	Biotin--protein ligase Biotin apo-protein ligase Biotin--[methylmalonyl-CoA-carboxytransferase] ligase Biotin--[propionyl-CoA-carboxylase [ATP-hydrolyzing]] ligase Holocarboxylase synthetase Biotin--[methylcrotonoyl-CoA-carboxylase] ligase Biotin--[acetyl-CoA-carboxylase] ligase
BPL1_HUMAN	6.3.4.10		ENSG00000159267	3141	Biotin--protein ligase Biotin apo-protein ligase Biotin--[methylmalonyl-CoA-carboxytransferase] ligase Biotin--[propionyl-CoA-carboxylase [ATP-hydrolyzing]] ligase Holocarboxylase synthetase Biotin--[methylcrotonoyl-CoA-carboxylase] ligase Biotin--[acetyl-CoA-carboxylase] ligase
BPL1_HUMAN	6.3.4.11		ENSG00000159267	3141	Biotin--protein ligase Biotin apo-protein ligase Biotin--[methylmalonyl-CoA-carboxytransferase] ligase Biotin--[propionyl-CoA-carboxylase [ATP-hydrolyzing]] ligase Holocarboxylase synthetase Biotin--[methylcrotonoyl-CoA-carboxylase] ligase Biotin--[acetyl-CoA-carboxylase] ligase
BPL1_HUMAN	6.3.4.15		ENSG00000159267	3141	Biotin--protein ligase Biotin apo-protein ligase Biotin--[methylmalonyl-CoA-carboxytransferase] ligase Biotin--[propionyl-CoA-carboxylase [ATP-hydrolyzing]] ligase Holocarboxylase synthetase Biotin--[methylcrotonoyl-CoA-carboxylase] ligase Biotin--[acetyl-CoA-carboxylase] ligase
BPL1_HUMAN	6.3.4.9		ENSG00000159267	3141	Biotin--protein ligase Biotin apo-protein ligase Biotin--[methylmalonyl-CoA-carboxytransferase] ligase Biotin--[propionyl-CoA-carboxylase [ATP-hydrolyzing]] ligase Holocarboxylase synthetase Biotin--[methylcrotonoyl-CoA-carboxylase] ligase Biotin--[acetyl-CoA-carboxylase] ligase
BPNT1_HUMAN	3.1.3.7		ENSG00000162813	10380	3'(2'),5'-bisphosphate nucleotidase 1 Bisphosphate 3'-nucleotidase 1 PAP-inositol 1,4-phosphatase
BPTF_HUMAN			ENSG00000171634	2186	Nucleosome-remodeling factor subunit BPTF Bromodomain and PHD finger-containing transcription factor Fetal Alz-50 clone 1 protein Fetal Alzheimer antigen
BRAC_HUMAN			ENSG00000164458	6862	Brachyury protein Protein T
BRAF_HUMAN	2.7.11.1		ENSG00000157764	673	Serine/threonine-protein kinase B-raf Proto-oncogene B-Raf p94 v-Raf murine sarcoma viral oncogene homolog B1
BRAP_HUMAN	6.3.2.-		ENSG00000089234	8315	BRCA1-associated protein BRAP2 Impedes mitogenic signal propagation RING finger protein 52 Renal carcinoma antigen NY-REN-63
BRAS2_HUMAN					Putative uncharacterized protein encoded by BRWD1-AS2 ATP1A1 antisense RNA 1 ATP1A1 antisense gene protein 1 BRWD1 intronic transcript 2
BRAT1_HUMAN			ENSG00000106009	221927	BRCA1-associated ATM activator 1 BRCA1-associated protein required for ATM activation protein 1
BRCA1_HUMAN	6.3.2.-		ENSG00000012048	672	Breast cancer type 1 susceptibility protein RING finger protein 53
BRCA2_HUMAN			ENSG00000139618	675	Breast cancer type 2 susceptibility protein Fanconi anemia group D1 protein
[truncated: 21,410 more rows]
