# Supplementary material for: Stoichiometric gene-to-reaction associations enhance model-driven analysis performance: Metabolic response to chronic exposure to Aldrin in prostate cancer
Source: BMC Genomics. 2019 Aug 15;20:652. doi: 10.1186/s12864-019-5979-4 (PMC6694502; doi:10.1186/s12864-019-5979-4)
Supplement: Supplementary file 5 — Gene-to-reaction building algorithm: Algorithm to build GPR and S-GPR (written in Python). (ZIP 2623 kb) [file 12864_2019_5979_MOESM5_ESM.zip › Read.txt]

00_DB_SUM: Input. Ensembl database
HMRdatabase2_00.xml: Input. HMRdatabase2 (Pornputtapong et al., 2015) including the required exchange reactions associated to the measured metabolites 
Recon2_List_Of_EC_vs_GPR_2: Input. EC number vs GPR from recon 2
HMR_GPR.xml: Output. HMRdatabase2_00.xml + GPR from several databases + Recon2
HMR_S-GPR.xml: Output. HMRdatabase2_00.xml + S-GPR from several databases + Recon2
Summary_Rxns_GPR_SGPR.csv: Output. Summary of GPRs and SGPRs
SGPR_Build.py: (S)GPR building algorithm
