# Supplementary material for: Stoichiometric gene-to-reaction associations enhance model-driven analysis performance: Metabolic response to chronic exposure to Aldrin in prostate cancer
Source: BMC Genomics. 2019 Aug 15;20:652. doi: 10.1186/s12864-019-5979-4 (PMC6694502; doi:10.1186/s12864-019-5979-4)
Supplement: Supplementary file 5 — Gene-to-reaction building algorithm: Algorithm to build GPR and S-GPR (written in Python). (ZIP 2623 kb) [file 12864_2019_5979_MOESM5_ESM.zip › Recon2_List_Of_EC_vs_GPR_2]

1.-.-.-_c	1.-.-.-	c	79901 or 9843	CYBRD1 or HEPH
1.1.1.-_r	1.1.1.-	r	3291 or 80270	HSD11B2 or HSD3B7
1.1.1.1_c	1.1.1.1	c	(AA177072) or (2194) or (54995)	(AA177072) or (FASN) or (OXSM)
1.1.1.1_m	1.1.1.1	m	137872	ADHFE1
1.1.1.10_c	1.1.1.10	c	51181	DCXR
1.1.1.100_c	1.1.1.100	c	(AA177072) or (54995) or (2194)	(AA177072) or (OXSM) or (FASN)
1.1.1.102_c	1.1.1.102	c	2531	KDSR
1.1.1.105_c	1.1.1.105	c	5959	RDH5
1.1.1.145_m	1.1.1.145	m	(3283) or (3284)	(HSD3B1) or (HSD3B2)
1.1.1.145_r	1.1.1.145	r	3283 or 3284	HSD3B1 or HSD3B2
1.1.1.146_r	1.1.1.146	r	(3290) or (3290)	(HSD11B1) or (HSD11B1)
1.1.1.15_c	1.1.1.15	c	(AA526438) or (H17063) or (51102) or (55825)	(AA526438) or (H17063) or (MECR) or (PECR)
1.1.1.153_c	1.1.1.153	c	6576	SLC25A1
1.1.1.153_n	1.1.1.153	n	6697	SPR
1.1.1.161_c	1.1.1.161	c	(AI924226) or (53354) or (80025) or (79646) or (55229) or (100128062)	(AI924226) or (PANK1) or (PANK2) or (PANK3) or (PANK4) or (100128062)
1.1.1.170_r	1.1.1.170	r	50814	NSDHL
1.1.1.181_r	1.1.1.181	r	570	BAAT
1.1.1.184_c	1.1.1.184	c	(874) or (873)	(CBR3) or (CBR1)
1.1.1.184_m	1.1.1.184	m	10901	DHRS4
1.1.1.184_x	1.1.1.184	x	10901	DHRS4
1.1.1.197_c	1.1.1.197	c	873	CBR1
1.1.1.2_c	1.1.1.2	c	10327	AKR1A1
1.1.1.204_x	1.1.1.204	x	7498	XDH
1.1.1.205_c	1.1.1.205	c	(3614) or (3615) or (3614)	(IMPDH1) or (IMPDH2) or (IMPDH1)
1.1.1.211_m	1.1.1.211	m	34	ACADM
1.1.1.22_c	1.1.1.22	c	7358	UGDH
1.1.1.225_r	1.1.1.225	r	1109	AKR1C4
1.1.1.27_c	1.1.1.27	c	(92483) or (3945 and 3939) or (55293) or (3948) or (3948) or (3945) or (160287) or (3939)	(LDHAL6B) or (LDHB and LDHA) or (UEVLD) or (LDHC) or (LDHC) or (LDHB) or (LDHAL6A) or (LDHA)
1.1.1.27_m	1.1.1.27	m	3939	LDHA
1.1.1.27_x	1.1.1.27	x	3704	ITPA
1.1.1.271_c	1.1.1.271	c	7264	TSTA3
1.1.1.272_c	1.1.1.272	c	(4190) or (130752)	(MDH1) or (MDH1B)
1.1.1.28_c	1.1.1.28	c	(197257) or (197257)	(LDHD) or (LDHD)
1.1.1.30_m	1.1.1.30	m	(622) or (622) or (622)	(BDH1) or (BDH1) or (BDH1)
1.1.1.31_m	1.1.1.31	m	11112	HIBADH
1.1.1.34_c	1.1.1.34	c	3156	HMGCR
1.1.1.35_x	1.1.1.35	x	(3295) or (1962) or 79717 or 54995 or 2194	(HSD17B4) or (EHHADH) or PPCS or OXSM or FASN
1.1.1.37_c	1.1.1.37	c	(130752) or (4190)	(MDH1B) or (MDH1)
1.1.1.37_m	1.1.1.37	m	4191	MDH2
1.1.1.40_c	1.1.1.40	c	4199	ME1
1.1.1.40_m	1.1.1.40	m	(4200) or (10873)	(ME2) or (ME3)
1.1.1.41_m	1.1.1.41	m	(3421 and 3420 and 3419) or (3420 and 3421 and 3419) or (3420 and 3421 and 3419) or (3420 and 3421 and 3419) or (3421 and 3419 and 3420) or (3421 and 3419 and 3420)	(IDH3G and IDH3B and IDH3A) or (IDH3B and IDH3G and IDH3A) or (IDH3B and IDH3G and IDH3A) or (IDH3B and IDH3G and IDH3A) or (IDH3G and IDH3A and IDH3B) or (IDH3G and IDH3A and IDH3B)
1.1.1.42_l	1.1.1.42	l	(AA081045) or (AI620219) or (219) or (217) or (224) or (501) or (223) or (AU149534) or (T83654)	(AA081045) or (AI620219) or (ALDH1B1) or (ALDH2) or (ALDH3A2) or (ALDH7A1) or (ALDH9A1) or (AU149534) or (T83654)
1.1.1.42_x	1.1.1.42	x	7498	XDH
1.1.1.44_c	1.1.1.44	c	5226	PGD
1.1.1.47_r	1.1.1.47	r	9563	H6PD
1.1.1.49_c	1.1.1.49	c	2539	G6PD
1.1.1.50_c	1.1.1.50	c	(AA177072) or (2194) or (54995)	(AA177072) or (FASN) or (OXSM)
1.1.1.59_r	1.1.1.59	r	1718	DHCR24
1.1.1.62_c	1.1.1.62	c	50700	RDH8
1.1.1.62_r	1.1.1.62	r	3293	HSD17B3
1.1.1.72_c	1.1.1.72	c	(1719) or (HG2846-HT2983)	(DHFR) or (null)
1.1.1.72_m	1.1.1.72	m	(1719) or (HG2846-HT2983)	(DHFR) or (null)
1.1.1.78_c	1.1.1.78	c	(126) or (137872) or (126 and 124) or (127) or (130) or (284273) or (125 and 124) or (128) or (124) or (125) or (284273) or (131) or (125 and 126)	(ADH1C) or (ADHFE1) or (ADH1C and ADH1A) or (ADH4) or (ADH6) or (ZADH2) or (ADH1B and ADH1A) or (ADH5) or (ADH1A) or (ADH1B) or (ZADH2) or (ADH7) or (ADH1B and ADH1C)
1.1.1.79_c	1.1.1.79	c	9380	GRHPR
1.1.1.88_c	1.1.1.88	c	3156	HMGCR
1.1.1.94_c	1.1.1.94	c	2819	GPD1
1.1.1.95_c	1.1.1.95	c	26227	PHGDH
1.1.1.n12_x	1.1.1.n12	x	3295	HSD17B4
1.1.3.15_x	1.1.3.15	x	(54363) or (51179) or (51179)	(HAO1) or (HAO2) or (HAO2)
1.1.5.3_c	1.1.5.3	c	(755) or (4139) or (5211) or (5213) or (5214)	(C21 or f2) or (MARK1) or (PFKL) or (PFKM) or (PFKP)
1.1.99.1_m	1.1.99.1	m	55349	CHDH
1.1.99.5_c	1.1.99.5	c	2820	GPD2
1.11.1.-_c	1.11.1.-	c	(50506) or (53905)	(DUOX2) or (DUOX1)
1.11.1.6_c	1.11.1.6	c	(25841) or (847)	(ABTB2) or (CAT)
1.11.1.6_m	1.11.1.6	m	847	CAT
1.11.1.6_x	1.11.1.6	x	847	CAT
1.11.1.7_c	1.11.1.7	c	(7173) or (9588)	(TPO) or (PRDX6)
1.11.1.7_l	1.11.1.7	l	(4353) or (9588)	(MPO) or (PRDX6)
1.11.1.7_n	1.11.1.7	n	4353	MPO
1.11.1.8_c	1.11.1.8	c	(7173) or (7173) or (7173) or (7173) or (7173)	(TPO) or (TPO) or (TPO) or (TPO) or (TPO)
1.11.1.9_c	1.11.1.9	c	(2880) or (257202) or (2882) or (2878)	(GPX5) or (GPX6) or (GPX7) or (GPX3)
1.11.1.9_m	1.11.1.9	m	(2876) or (2879)	(GPX1) or (GPX4)
1.11.1.9_n	1.11.1.9	n	2879	GPX4
1.13.11.11_c	1.13.11.11	c	6999	TDO2
1.13.11.19_c	1.13.11.19	c	3156	HMGCR
1.13.11.20_c	1.13.11.20	c	1036	CDO1
1.13.11.27_c	1.13.11.27	c	3242	HPD
1.13.11.31_c	1.13.11.31	c	239	ALOX12
1.13.11.33_c	1.13.11.33	c	(247) or (246)	(ALOX15B) or (ALOX15)
1.13.11.34_n	1.13.11.34	n	240	ALOX5
1.13.11.42_c	1.13.11.42	c	3620	IDO1
1.13.11.5_c	1.13.11.5	c	3081	HGD
1.13.11.52_c	1.13.11.52	c	3620	IDO1
1.13.11.6_c	1.13.11.6	c	23498	HAAO
1.13.99.1_c	1.13.99.1	c	55586	MIOX
1.14.-.-_c	1.14.-.-	c	(8560) or 1592 or 56603	(DEGS1) or CYP26A1 or CYP26B1
1.14.-.-_r	1.14.-.-	r	1592 or 56603	CYP26A1 or CYP26B1
1.14.11.1_c	1.14.11.1	c	8424	BBOX1
1.14.11.18_x	1.14.11.18	x	5264	PHYH
1.14.11.2_r	1.14.11.2	r	(5033) and (5034) or (8974) and (5034)	(P4HA1) and (P4HB) or (P4HA2) and (P4HB)
1.14.11.4_c	1.14.11.4	c	(5352) or (5351) or (8985) or (5352)	(PLOD2) or (PLOD1) or (PLOD3) or (PLOD2)
1.14.11.8_c	1.14.11.8	c	55217	TMLHE
1.14.13.-_m	1.14.13.-	m	(51004) or 10229	(COQ6) or COQ7
1.14.13.-_r	1.14.13.-	r	1571 or 51004 or 10229 or 1557 or 1576 or 8529 and 4051	CYP2E1 or COQ6 or COQ7 or CYP2C19 or CYP3A4 or CYP4F2 and CYP4F3
1.14.13.100_r	1.14.13.100	r	9420	CYP7B1
1.14.13.126_m	1.14.13.126	m	1591	CYP24A1
1.14.13.13_c	1.14.13.13	c	1594	CYP27B1
1.14.13.15_m	1.14.13.15	m	1593	CYP27A1
1.14.13.17_r	1.14.13.17	r	1581	CYP7A1
1.14.13.30_r	1.14.13.30	r	(8529) or (4051) or (126410) or 8529 and 4051	(CYP4F2) or (CYP4F3) or (CYP4F22) or CYP4F2 and CYP4F3
1.14.13.39_c	1.14.13.39	c	6821	SUOX
1.14.13.67_r	1.14.13.67	r	1576	CYP3A4
1.14.13.70_c	1.14.13.70	c	(83530) or (1595)	(83530) or (CYP51A1)
1.14.13.70_x	1.14.13.70	x	(1962) or (3033) or (3030) or (3028) or (3295)	(EHHADH) or (HADH) or (HADHA) or (HSD17B10) or (HSD17B4)
1.14.13.72_r	1.14.13.72	r	6307	MSMO1
1.14.13.8_r	1.14.13.8	r	(2329) or (2328) or (2330) or (2326) or (2327)	(FMO4) or (FMO3) or (FMO5) or (FMO1) or (FMO2)
1.14.13.9_c	1.14.13.9	c	8564	KMO
1.14.13.95_r	1.14.13.95	r	1582	CYP8B1
1.14.13.98_r	1.14.13.98	r	10858	CYP46A1
1.14.13.99_r	1.14.13.99	r	51302	CYP39A1
1.14.14.1_r	1.14.14.1	r	(1543) or (1544) or (1571) or (1576) or (1558) or (1565) or (1548) or (1588) or (1559) or (1580) or (1555) or (1577) or (1549) or (1551) or (1572) or (1562) or (1573) or (11283) or (1545) or (1553) or (199974) or (260293) or (29785) or (64816) or (57834) or (66002)	(CYP1A1) or (CYP1A2) or (CYP2E1) or (CYP3A4) or (CYP2C8) or (CYP2D6) or (CYP2A6) or (CYP19A1) or (CYP2C9) or (CYP4B1) or (CYP2B6) or (CYP3A5) or (CYP2A7) or (CYP3A7) or (CYP2F1) or (CYP2C18) or (CYP2J2) or (CYP4F8) or (CYP1B1) or (CYP2A13) or (CYP4Z1) or (CYP4X1) or (CYP2S1) or (CYP3A43) or (CYP4F11) or (CYP4F12)
1.14.15.3_c	1.14.15.3	c	1579	CYP4A11
1.14.15.4_m	1.14.15.4	m	1585	CYP11B2
1.14.15.67_m	1.14.15.67	m	1583	CYP11A1
1.14.16.1_c	1.14.16.1	c	(4967) or (55753)	(OGDH) or (OGDHL)
1.14.16.2_c	1.14.16.2	c	(7054) or (7054) or (7054)	(TH) or (TH) or (TH)
1.14.16.4_m	1.14.16.4	m	(594) or (641649)	(BCKDHB) or (TMEM91)
1.14.18.-_c	1.14.18.-	c	7306	TYRP1
1.14.18.1_g	1.14.18.1	g	7299	TYR
1.14.18.1_l	1.14.18.1	l	7299	TYR
1.14.18.2_m	1.14.18.2	m	(594) or (641649)	(BCKDHB) or (TMEM91)
1.14.19.1_c	1.14.19.1	c	(BE966236) or (6240) or (6241) or (50484)	(BE966236) or (RRM1) or (RRM2) or (RRM2B)
1.14.99.1_n	1.14.99.1	n	(5742) or (5743)	(PTGS1) or (PTGS2)
1.14.99.1_r	1.14.99.1	r	(5742) or (5743)	(PTGS1) or (PTGS2)
1.14.99.1_x	1.14.99.1	x	8309	ACOX2
1.14.99.10_r	1.14.99.10	r	1589	CYP21A2
1.14.99.25_c	1.14.99.25	c	9415	FADS2
1.14.99.3_c	1.14.99.3	c	(3162) or (3163)	(HMOX1) or (HMOX2)
1.14.99.36_c	1.14.99.36	c	53630	BCO1
1.14.99.38_r	1.14.99.38	r	9023	CH25H
1.14.99.7_r	1.14.99.7	r	6713	SQLE
1.14.99.9_r	1.14.99.9	r	1586	CYP17A1
1.15.1.1_c	1.15.1.1	c	6649	SOD3
1.15.1.1_m	1.15.1.1	m	6648	SOD2
1.15.1.1_n	1.15.1.1	n	6647	SOD1
1.15.1.1_x	1.15.1.1	x	6647	SOD1
1.16.3.1_c	1.16.3.1	c	(1356) or (2495) or (2509) or (94033) or (84343)	(CP) or (FTH1) or (null) or (FTMT) or (HPS3)
1.17.1.4_c	1.17.1.4	c	(1716) or (NM_001929)	(DGUOK) or (NM_001929)
1.17.3.2_c	1.17.3.2	c	(AI090874) or (AL048840) or (BG035985) or (3157) or (3158)	(null) or (null) or (null) or (HMCS1) or (HMGCS2)
1.17.4.1_c	1.17.4.1	c	(BE966236) or (6240) or (6241) or (50484)	(BE966236) or (RRM1) or (RRM2) or (RRM2B)
1.17.4.1_n	1.17.4.1	n	50484	RRM2B
1.2.1.1_c	1.2.1.1	c	128	ADH5
1.2.1.12_c	1.2.1.12	c	(2597) or (26330)	(GAPDH) or (GAPDHS)
1.2.1.16_m	1.2.1.16	m	(AI656480) or (BE042354) or (3939) or (92483) or (3945) or (3948)	(null) or (null) or (LDHA) or (LDHAL6B) or (LDHB) or (LDHC)
1.2.1.19_l	1.2.1.19	l	223	ALDH9A1
1.2.1.2_c	1.2.1.2	c	10840	ALDH1L1
1.2.1.21_l	1.2.1.21	l	(218) or (223) or (8854) or (224) or (222) or (8854) or (221) or (216) or (8854) or (501) or (220)	(ALDH3A1) or (ALDH9A1) or (ALDH1A2) or (ALDH3A2) or (ALDH3B2) or (ALDH1A2) or (ALDH3B1) or (ALDH1A1) or (ALDH1A2) or (ALDH7A1) or (ALDH1A3)
1.2.1.24_m	1.2.1.24	m	2222	FDFT1
1.2.1.27_m	1.2.1.27	m	4329	ALDH6A1
1.2.1.29_c	1.2.1.29	c	(1719) or (HG2846-HT2983)	(DHFR) or (null)
1.2.1.3_c	1.2.1.3	c	(223) or (218) or T83654 or 2643	(ALDH9A1) or (ALDH3A1) or T83654 or GCH1
1.2.1.3_l	1.2.1.3	l	(217) or (219) or (501)	(ALDH2) or (ALDH1B1) or (ALDH7A1)
1.2.1.3_r	1.2.1.3	r	(224) or (218)	(ALDH3A2) or (ALDH3A1)
1.2.1.31_l	1.2.1.31	l	(AA081045) or (AI620219) or (219) or (217) or (224) or (501) or (223) or (AU149534) or (T83654)	(AA081045) or (AI620219) or (ALDH1B1) or (ALDH2) or (ALDH3A2) or (ALDH7A1) or (ALDH9A1) or (AU149534) or (T83654)
1.2.1.36_l	1.2.1.36	l	(8854) or (501) or (216) or (224) or (8854) or (223) or (8854)	(ALDH1A2) or (ALDH7A1) or (ALDH1A1) or (ALDH3A2) or (ALDH1A2) or (ALDH9A1) or (ALDH1A2)
1.2.1.38_m	1.2.1.38	m	5832	ALDH18A1
1.2.1.4_l	1.2.1.4	l	(223) or (221) or (218) or (8854) or (8854) or (222) or (8854) or (224)	(ALDH9A1) or (ALDH3B1) or (ALDH3A1) or (ALDH1A2) or (ALDH1A2) or (ALDH3B2) or (ALDH1A2) or (ALDH3A2)
1.2.1.40_c	1.2.1.40	c	(AI924226) or (53354) or (80025) or (79646) or (55229) or (100128062)	(AI924226) or (PANK1) or (PANK2) or (PANK3) or (PANK4) or (100128062)
1.2.1.41_m	1.2.1.41	m	5832	ALDH18A1
1.2.1.47_l	1.2.1.47	l	223	ALDH9A1
1.2.1.49_c	1.2.1.49	c	(353) or (3251)	(APRT) or (HPRT1)
1.2.1.5_l	1.2.1.5	l	7498 or 8854 or 224	XDH or ALDH1A2 or ALDH3A2
1.2.1.5_m	1.2.1.5	m	2643 or 2194 or 37	GCH1 or FASN or ACADV
1.2.3.1_c	1.2.3.1	c	1719	DHFR
1.2.3.5_c	1.2.3.5	c	(3939) or (55293) or (3945 and 3939) or (197257) or (92483) or (3945) or (160287) or (3948) or (197257) or (3948)	(LDHA) or (UEVLD) or (LDHB and LDHA) or (LDHD) or (LDHAL6B) or (LDHB) or (LDHAL6A) or (LDHC) or (LDHD) or (LDHC)
1.2.4.2_c	1.2.4.2	c	10998	SLC27A5
1.2.4.4_m	1.2.4.4	m	594	BCKDHB
1.3.1.1_c	1.3.1.1	c	6576	SLC25A1
1.3.1.1_m	1.3.1.1	m	6576	SLC25A1
1.3.1.2_c	1.3.1.2	c	1806	DPYD
1.3.1.20_c	1.3.1.20	c	1645	AKR1C1
1.3.1.21_n	1.3.1.21	n	1717	DHCR7
1.3.1.21_r	1.3.1.21	r	1717	DHCR7
1.3.1.24_c	1.3.1.24	c	(645) or (644)	(BLVRB) or (BLVRA)
1.3.1.34_m	1.3.1.34	m	1666	DECR1
1.3.1.34_x	1.3.1.34	x	26063	DECR2
1.3.1.38_c	1.3.1.38	c	(55825) or (AA526438) or (51102) or (H17063)	(PECR) or (AA526438) or (MECR) or (H17063)
1.3.1.38_x	1.3.1.38	x	(1962) or (3033) or (3028) or (3295) or T83654 or 55825	(EHHADH) or (HADH) or (HSD17B10) or (HSD17B4) or T83654 or PECR
1.3.1.70_c	1.3.1.70	c	7108	TM7SF2
1.3.1.72_r	1.3.1.72	r	1718	DHCR24
1.3.3.1_c	1.3.3.1	c	1723	DHODH
1.3.3.2_r	1.3.3.2	r	6309	SC5D
1.3.3.3_c	1.3.3.3	c	1371	CPOX
1.3.3.4_m	1.3.3.4	m	5498	PPOX
1.3.3.6_m	1.3.3.6	m	(8310) or (8309) or (51) or 34	(ACOX3) or (ACOX2) or (ACOX1) or ACADM
1.3.3.6_x	1.3.3.6	x	51	ACOX1
1.3.8.7_m	1.3.8.7	m	34	ACADM
1.3.8.9_m	1.3.8.9	m	37	ACADV
1.3.99.1_m	1.3.99.1	m	(6389 and 6392 and 6391 and 6390)	(SDHA and DHSD and SDHC and SDHB)
1.3.99.10_m	1.3.99.10	m	(10637) or (5831) or (29920) or (65263)	(LEFTY1) or (PYCR1) or (PYCR2) or (PYCRL)
1.3.99.12_m	1.3.99.12	m	(AW299740) or (1737) or (J03866) or 34	(AW299740) or (DLAT) or (J03866) or ACADM
1.3.99.13_x	1.3.99.13	x	(33) or (51)	(ACADL) or (ACOX1)
1.3.99.2_m	1.3.99.2	m	34	ACADM
1.3.99.3_m	1.3.99.3	m	(34) or (33) or (36) or 51	(ACADM) or (ACADL) or (ACADSB) or ACOX1
1.3.99.3_x	1.3.99.3	x	(51) or (8310)	(ACOX1) or (ACOX3)
1.3.99.5_r	1.3.99.5	r	(6716) or (6715)	(SRD5A2) or (SRD5A1)
1.3.99.6_c	1.3.99.6	c	6718	AKR1D1
1.3.99.7_m	1.3.99.7	m	(AV717590) or (953) or (956) or (377841)	(AV717590) or (ENTPD1) or (ENTPD3) or (ENTPD8)
1.4.1.3_m	1.4.1.3	m	(2747) or (2746)	(GLUD2) or (GLUD1)
1.4.1.4_m	1.4.1.4	m	(2747) or (2746)	(GLUD2) or (GLUD1)
1.4.3.1_x	1.4.3.1	x	(8528) or (8528)	(DDO) or (DDO)
1.4.3.13_c	1.4.3.13	c	4017	LOXL2
1.4.3.3_x	1.4.3.3	x	1610	DAO
1.4.3.4_c	1.4.3.4	c	(4129) or (26) or (4128) or (314) or (314)	(MAOB) or (AOC1) or (MAOA) or (AOC2) or (AOC2)
1.4.3.6_c	1.4.3.6	c	26	AOC1
1.4.3.6_x	1.4.3.6	x	26	AOC1
1.5.1.10_m	1.5.1.10	m	10157	AASS
1.5.1.12_l	1.5.1.12	l	(AI222095) or (AI697028) or (D87002) or (2678) or (728441) or (2687) or (2686) or (728226) or (NM_013421)	(AI222095) or (AI697028) or (D87002) or (GGT1) or (GGT2) or (GGT5) or (GGT7) or (728226) or (NM_013421)
1.5.1.2_c	1.5.1.2	c	58510	PRODH2
1.5.1.20_x	1.5.1.20	x	4524	MTHFR
1.5.1.3_c	1.5.1.3	c	(BE966236) or (6240) or (6241) or (50484) or 1719	(BE966236) or (RRM1) or (RRM2) or (RRM2B) or DHFR
1.5.1.3_m	1.5.1.3	m	6576	SLC25A1
1.5.1.34_c	1.5.1.34	c	(5160) or (5161) or (5162)	(PDHA1) or (PDHA2) or (PDHB)
1.5.1.5_c	1.5.1.5	c	(100287639) or (441024)	(null) or (MTHFD2L)
1.5.1.5_m	1.5.1.5	m	(25902) or (10797)	(MTHFD1L) or (MTHFD2)
1.5.1.6_c	1.5.1.6	c	10840	ALDH1L1
1.5.1.8_m	1.5.1.8	m	10157	AASS
1.5.3.1_x	1.5.3.1	x	51268	PIPOX
1.5.3.11_x	1.5.3.11	x	196743	PAOX
1.5.3.7_x	1.5.3.7	x	51268	PIPOX
1.5.5.1_m	1.5.5.1	m	2110	ETFDH
1.5.5.2_m	1.5.5.2	m	5625	PRODH
1.5.99.2_m	1.5.99.2	m	1757	SARDH
1.5.99.8_c	1.5.99.8	c	58510	PRODH2
1.5.99.8_m	1.5.99.8	m	5625	PRODH
1.6.1.2_c	1.6.1.2	c	(23530) or (23530)	(NNT) or (NNT)
1.6.2.2_c	1.6.2.2	c	(AA532636) or (2936)	(AA532636) or (GSR)
1.6.5.4_c	1.6.5.4	c	(2745) or (51022) or (51022)	(GLRX) or (GLRX2) or (GLRX2)
1.6.99.3_c	1.6.99.3	c	(4715) and (4720) and (4719) and (55967) and (4700) and (4709) and (4710) and (4726) and (4696) and (4718) and (4694) and (374291) and (4728) and (4717) and (4731) and (4705) and (4725) and (4716) and (4537) and (4722) and (7991) and (4541) and (4539) and (4712) and (4707) and (4701) and (4723) and (4698) and (4538) and (4697) and (51079) and (4714) and (4704) and (4711) and (126328) and (4724) a…	(NDUFB9) and (NDUFS2) and (NDUFS1) and (NDUFA12) and (NDUFA6) and (NDUFB3) and (NDUFB4) and (NDUFS6) and (NDUFA3) and (NDUFC2) and (NDUFA1) and (NDUFS7) and (NDUFS8) and (NDUFC1) and (NDUFV3) and (NDUFA10) and (NDUFS5) and (NDUFB10) and (MT-ND3) and (NDUFS3) and (TUSC3) and (MT-ND6) and (MT-ND4L) and (NDUFB6) and (NDUFB1) and (NDUFA7) and (NDUFV1) and (NDUFA5) and (MT-ND4) and (NDUFA4) and (NDUFA…
1.6.99.7_c	1.6.99.7	c	5860	QDPR
1.7.1.7_c	1.7.1.7	c	(10327) or (231)	(AKR1A1) or (AKR1B1)
1.7.14.1_c	1.7.14.1	c	(6240 and 6241)	(RRM1 and RRM2)
1.8.1.4_c	1.8.1.4	c	4025	LPO
1.8.1.4_l	1.8.1.4	l	(4353) or (9588)	(MPO) or (PRDX6)
1.8.1.4_m	1.8.1.4	m	(593) or (594) or (1738)	(BCKDHA) or (BCKDHB) or (DLD)
1.8.1.4_n	1.8.1.4	n	4353	MPO
1.8.1.7_c	1.8.1.7	c	(AV717590) or (953) or (954) or (956) or (377841)	(AV717590) or (ENTPD1) or (ENTP2) or (ENTPD3) or (ENTPD8)
1.8.1.7_m	1.8.1.7	m	(AA532636) or (2936)	(AA532636) or (GSR)
1.8.1.9_c	1.8.1.9	c	(285973) or (D29675) or (4842) or (NOS2A) or (4846)	(ATG9B) or (D29675) or (NOS1) or (NOS2A) or (NOS3)
1.8.3.1_c	1.8.3.1	c	6821	SUOX
1.8.3.1_m	1.8.3.1	m	(AV717590) or (953) or (956) or (377841)	(AV717590) or (ENTPD1) or (ENTPD3) or (ENTPD8)
1.A.11.4.2_c	1.A.11.4.2	c	(57127) or (6005)	(RHBG) or (RHAG)
1.A.11.4.3_c	1.A.11.4.3	c	(57127) or (6005)	(RHBG) or (RHAG)
1.A.28.1.5_c	1.A.28.1.5	c	(6528) or (6563) or (8170) or (6523)	(SLC5A5) or (SLC14A1) or (SLC14A2) or (SLC5A1)
1.A.28.1.6_c	1.A.28.1.6	c	(6528) or (6563) or (8170) or (6523)	(SLC5A5) or (SLC14A1) or (SLC14A2) or (SLC5A1)
1.A.8.16.1_c	1.A.8.16.1	c	343	AQP8
2.-.-.-_r	2.-.-.-	r	(23556)	(PIGN)
2.1.1.1_c	2.1.1.1	c	4837	NNMT
2.1.1.103_m	2.1.1.103	m	1593	CYP27A1
2.1.1.114_m	2.1.1.114	m	51805	COQ3
2.1.1.17_m	2.1.1.17	m	10400	PEMT
2.1.1.17_r	2.1.1.17	r	10400	PEMT
2.1.1.2_c	2.1.1.2	c	(2593) or (2593)	(GAMT) or (GAMT)
2.1.1.20_c	2.1.1.20	c	27232	GNMT
2.1.1.28_c	2.1.1.28	c	5409	PNMT
2.1.1.37_n	2.1.1.37	n	(1787) or (1788) or (1787) or (1787) or (1788) or (1789) or (1787) or (1789) or (1789) or (1788) or (1786) or (1787) or (1789) or (1788) or (1787)	(TRDMT1) or (DNMT3A) or (TRDMT1) or (TRDMT1) or (DNMT3A) or (DNMT3B) or (TRDMT1) or (DNMT3B) or (DNMT3B) or (DNMT3A) or (DNMT1) or (TRDMT1) or (DNMT3B) or (DNMT3A) or (TRDMT1)
2.1.1.4_c	2.1.1.4	c	438	ASMT
2.1.1.43_n	2.1.1.43	n	(387893) or (58508) or (83852) or (80854) or (9869) or (84444) or (10919) or (6839) or (10919) or (79723) or (58508) or (79813)	(KMT5A) or (KMT2C) or (SETDB2) or (SETD7) or (SETDB1) or (DOT1L) or (EHMT2) or (SUV39H1) or (EHMT2) or (SUV39H2) or (KMT2C) or (EHMT1)
2.1.1.45_c	2.1.1.45	c	7298	TYMS
2.1.1.49_c	2.1.1.49	c	11185	INMT
2.1.1.5_c	2.1.1.5	c	(23743) or (635)	(BHMT2) or (BHMT)
2.1.1.8_c	2.1.1.8	c	3176	HNMT
2.1.2.1_c	2.1.2.1	c	(6470) or (6470)	(SHMT1) or (SHMT1)
2.1.2.1_m	2.1.2.1	m	6472	SHMT2
2.1.2.10_m	2.1.2.10	m	6576	SLC25A1
2.1.2.2_c	2.1.2.2	c	(2618) or (2618)	(GART) or (GART)
2.1.2.3_c	2.1.2.3	c	471	ATIC
2.1.2.5_c	2.1.2.5	c	(10841) or (10841)	(FTCD) or (FTCD)
2.1.3.2_c	2.1.3.2	c	790	PYR1
2.1.3.3_m	2.1.3.3	m	5009	OTC
2.1.3.85_c	2.1.3.85	c	(AA526438) or (H17063) or (51102) or (55825)	(AA526438) or (H17063) or (MECR) or (PECR)
2.1.4.1_c	2.1.4.1	c	2628	GATM
2.2.1.1_c	2.2.1.1	c	(7086) or (84076) or (8277)	(TKT) or (TKTL2) or (TKTL1)
2.2.1.2_c	2.2.1.2	c	6888	TALDO1
2.3.-.-_c	2.3.-.-	c	284098	PIGW
2.3.1.-_n	2.3.1.-	n	(AA203143) or (8372) or (157570) or (9926) or (6901) or (56895) or (114799) or (AI818585) or (AI971023) or (79143) or (60481) or (129642) or (9197) or (1956) or (80339) or (56894) or (N63787) or (AA177072) or (W87865) or (MBOAT5) or (LOC647190) or (54898) or (54995) or (79071) or (AGPAT7) or 8260	(AA203143) or (HYAL3) or (ESCO2) or (LPGAT1) or (TAZ) or (AGPAT4) or (ESCO1) or (AI818585) or (AI971023) or (MBOAT7) or (ELOV5) or (MBOAT2) or (SLC33A1) or (EGFR) or (PNPLA3) or (AGPAT3) or (N63787) or (AA177072) or (W87865) or (MBOAT5) or (LOC647190) or (ELOV2) or (OXSM) or (ELOVL6) or (AGPAT7) or NAA10
2.3.1.1_m	2.3.1.1	m	162417	NAGS
2.3.1.12_m	2.3.1.12	m	6576	SLC25A1
2.3.1.13_m	2.3.1.13	m	10249	GLYAT
2.3.1.135_c	2.3.1.135	c	9227	LRAT
2.3.1.137_m	2.3.1.137	m	6576	SLC25A1
2.3.1.137_x	2.3.1.137	x	54677	CROT
2.3.1.15_m	2.3.1.15	m	57678	GPAM
2.3.1.154_m	2.3.1.154	m	6342	SCP2
2.3.1.154_x	2.3.1.154	x	30	ACAA1
2.3.1.16_c	2.3.1.16	c	(10449) or (3032) or (3030) or 3030 and 3032 or 5167	(ACAA2) or (HADHB) or (HADHA) or HADHA and HADHB or ENPP1
2.3.1.16_x	2.3.1.16	x	30 or 3295 or 10005 or 1962 or 51 or 1962 and 3295 and 30 or 51 and 1962 and 3295 and 30	ACAA1 or HSD17B4 or ACOT8 or EHHADH or ACOX1 or EHHADH and HSD17B4 and ACAA1 or ACOX1 and EHHADH and HSD17B4 and ACAA1
2.3.1.168_c	2.3.1.168	c	6576	SLC25A1
2.3.1.176_x	2.3.1.176	x	6342	SCP2
2.3.1.199_r	2.3.1.199	r	(AA203143) or (8372) or (157570) or (9926) or (6901) or (56895) or (114799) or (AI818585) or (AI971023) or (79143) or (60481) or (129642) or (9197) or (1956) or (80339) or (56894) or (N63787) or (AA177072) or (W87865) or (MBOAT5) or (LOC647190) or (54898) or (54995) or (79071) or (AGPAT7) or 64834	(AA203143) or (HYAL3) or (ESCO2) or (LPGAT1) or (TAZ) or (AGPAT4) or (ESCO1) or (AI818585) or (AI971023) or (MBOAT7) or (ELOV5) or (MBOAT2) or (SLC33A1) or (EGFR) or (PNPLA3) or (AGPAT3) or (N63787) or (AA177072) or (W87865) or (MBOAT5) or (LOC647190) or (ELOV2) or (OXSM) or (ELOVL6) or (AGPAT7) or ELOVL1
2.3.1.20_c	2.3.1.20	c	(8694) or (84649)	(DGAT1) or (DGAT2)
2.3.1.21_m	2.3.1.21	m	1376 or 126129	CPT2 or CPT1C
2.3.1.21_r	2.3.1.21	r	(AI971036) or (3417) or (3418)	(AI971036) or (IDH1) or (IDH2)
2.3.1.21_x	2.3.1.21	x	(AI971036) or (3417) or (3418)	(AI971036) or (IDH1) or (IDH2)
2.3.1.22_c	2.3.1.22	c	(80168) or (116255)	(MOGAT2) or (MOGAT1)
2.3.1.26_c	2.3.1.26	c	6646	SOAT1
2.3.1.29_m	2.3.1.29	m	23464	GCAT
2.3.1.37_c	2.3.1.37	c	(BE966236) or (6240) or (6241) or (50484)	(BE966236) or (RRM1) or (RRM2) or (RRM2B)
2.3.1.38_c	2.3.1.38	c	2194	FASN
2.3.1.39_m	2.3.1.39	m	(27349) or (27349)	(MCAT) or (MCAT)
2.3.1.4_c	2.3.1.4	c	64841	GNPNAT1
2.3.1.41_c	2.3.1.41	c	(AA177072) or (54995) or (2194)	(AA177072) or (OXSM) or (FASN)
2.3.1.42_c	2.3.1.42	c	8443	GNPAT
2.3.1.42_x	2.3.1.42	x	8443	GNPAT
2.3.1.43_c	2.3.1.43	c	3931	LCAT
2.3.1.50_c	2.3.1.50	c	(10558 and 9517)	(SPTLC1 and SPTLC2)
2.3.1.51_c	2.3.1.51	c	(10555) or (137964) or (56895) or (56894) or (56894) or (55326) or (10554)	(AGPAT2) or (GPAT4) or (AGPAT4) or (AGPAT3) or (AGPAT3) or (AGPAT5) or (AGPAT1)
2.3.1.6_c	2.3.1.6	c	(1103) or (1103) or (1103) or (1103)	(CHAT) or (CHAT) or (CHAT) or (CHAT)
2.3.1.6_n	2.3.1.6	n	(1103) or (1103) or (1103) or (1103)	(CHAT) or (CHAT) or (CHAT) or (CHAT)
2.3.1.61_c	2.3.1.61	c	6576	SLC25A1
2.3.1.65_c	2.3.1.65	c	570 or 5167	BAAT or ENPP1
2.3.1.65_x	2.3.1.65	x	570	BAAT
2.3.1.7_r	2.3.1.7	r	1384	CRAT
2.3.1.7_x	2.3.1.7	x	1384 or 54677	CRAT or CROT
2.3.1.85_x	2.3.1.85	x	(216) or (8854) or (501) or (8854) or (223) or (224) or (8854) or 3295 or T83654 or 10005 or 54995 or 2194 or 55825 or 1962 or 54677 or 1892 and 3033 and 10449 or 1962 and 3295 and 30 or 3030 and 3032	(ALDH1A1) or (ALDH1A2) or (ALDH7A1) or (ALDH1A2) or (ALDH9A1) or (ALDH3A2) or (ALDH1A2) or HSD17B4 or T83654 or ACOT8 or OXSM or FASN or PECR or EHHADH or CROT or ECHS1 and HADH and ACAA2 or EHHADH and HSD17B4 and ACAA1 or HADHA and HADHB
2.3.1.86_c	2.3.1.86	c	(AA177072) or (2194) or (54995)	(AA177072) or (FASN) or (OXSM)
2.3.1.86_m	2.3.1.86	m	(128) or (AI291895)	(ADH5) or (AI291895)
2.3.1.87_c	2.3.1.87	c	15	AANAT
2.3.1.9_c	2.3.1.9	c	39	THIC
2.3.1.9_m	2.3.1.9	m	(3030) and (3032) or (38)	(HADHA) and (HADHB) or (ACAT1)
2.3.1.9_x	2.3.1.9	x	39	THIC
2.3.2.2_c	2.3.2.2	c	(5214) or (5211) or (5214 and 5211) or (5214 and 5213) or (5213) or (5214 and 5211) or (5211) or (5211 and 5213) or (5213 and 5211) or 26275	(PFKP) or (PFKL) or (PFKP and PFKL) or (PFKP and PFKM) or (PFKM) or (PFKP and PFKL) or (PFKL) or (PFKL and PFKM) or (PFKM and PFKL) or HIBCH
2.3.2.2_r	2.3.2.2	r	2687	GGT5
2.3.3.8_c	2.3.3.8	c	(47) or (47)	(ACLY) or (ACLY)
2.4.1.-_g	2.4.1.-	g	51146 or 10317 or 9488 or 55650 or 80235 or 9331	A4GNT or B3GALT5 or PIGB or PIGV or PIGZ or B4GT6
2.4.1.-_r	2.4.1.-	r	9488 or 55650 or 80235	PIGB or PIGV or PIGZ
2.4.1.101_g	2.4.1.101	g	4245	MGAT1
2.4.1.102_g	2.4.1.102	g	2650	GCNT1
2.4.1.11_c	2.4.1.11	c	(8908) and (2997) or (2998) and (2992) or (2997) and (2992) or (8908) and (2998)	(GYG2) and (GYS1) or (GYS2) and (GYG1) or (GYS1) and (GYG1) or (GYG2) and (GYS2)
2.4.1.117_c	2.4.1.117	c	29880	ALG5
2.4.1.119_r	2.4.1.119	r	(6185 and 1650 and 6184 and 1603)	(RPN2 and DDOST and RPN1 and DAD1)
2.4.1.122_g	2.4.1.122	g	56913	C1GALT1
2.4.1.132_c	2.4.1.132	c	(85365) or (85365)	(ALG2) or (ALG2)
2.4.1.133_g	2.4.1.133	g	11285	B4GALT7
2.4.1.134_g	2.4.1.134	g	126792	B3GALT6
2.4.1.135_g	2.4.1.135	g	(27087) or (135152) or (27087) or (26229)	(B3GAT1) or (B3GAT2) or (B3GAT1) or (B3GAT3)
2.4.1.142_c	2.4.1.142	c	56052	ALG1
2.4.1.143_g	2.4.1.143	g	4247	MGAT2
2.4.1.144_g	2.4.1.144	g	4248	MGAT3
2.4.1.145_g	2.4.1.145	g	(11320) or (11282) or (11282)	(MGAT4A) or (MGAT4B) or (MGAT4B)
2.4.1.146_g	2.4.1.146	g	10331	B3GN3
2.4.1.147_g	2.4.1.147	g	192134	B3GNT6
2.4.1.148_g	2.4.1.148	g	9245	GCNT3
2.4.1.149_g	2.4.1.149	g	(146712) or (79369) or (10331) or (374907) or (10678) or (374907) or (10678) or (11041) or (93010)	(B3GNTL1) or (B3GNT4) or (B3GN3) or (B3GNT8) or (B3GNT2) or (B3GNT8) or (B3GNT2) or (B4GAT1) or (B3GNT7)
2.4.1.150_g	2.4.1.150	g	2651	GCNT2
2.4.1.152_g	2.4.1.152	g	10690	FUT9
2.4.1.155_g	2.4.1.155	g	4249	MGAT5
2.4.1.17_r	2.4.1.17	r	(54600) or (10720) or (7367) or (7363) or (7364) or (54578) or (54657) or (54659) or (54579) or (7365) or (7366) or (54490) or (54577) or (54575) or (54658) or 54576	(UGT1A9) or (UGT2B11) or (UGT2B17) or (UGT2B4) or (UGT2B7) or (UGT1A6) or (UGT1A4) or (UGT1A3) or (UGT1A5) or (UGT2B10) or (UGT2B15) or (UGT2B28) or (UGT1A7) or (UGT1A10) or (UGT1A1) or UGT1A8
2.4.1.174_g	2.4.1.174	g	(55790) or (55454)	(CSGALNACT1) or (CSGALNACT2)
2.4.1.175_g	2.4.1.175	g	(55454) or (55790) or (337876) or (79586) and (22856)	(CSGALNACT2) or (CSGALNACT1) or (CHSY3) or (CHPF) and (CHSY1)
2.4.1.18_c	2.4.1.18	c	2632	GBE1
2.4.1.198_c	2.4.1.198	c	(5279) and (51227) and (5283) and (5277) and (9091) and (8818) or (5279) and (51227) and (5283) and (9091) and (5277) and (8818) or (51227) and (9091) and (5277) and (5283) and (5279) and (8818) or (51227) and (5277) and (5283) and (9091) and (8818) and (5279) or (51227) and (9091) and (5277) and (5283) and (5279) and (8818) or (5279) and (51227) and (9091) and (5277) and (5283) and (8818) or (51…	(PIGC) and (PIGP) and (PIGH) and (PIGA) and (PIGQ) and (DPM2) or (PIGC) and (PIGP) and (PIGH) and (PIGQ) and (PIGA) and (DPM2) or (PIGP) and (PIGQ) and (PIGA) and (PIGH) and (PIGC) and (DPM2) or (PIGP) and (PIGA) and (PIGH) and (PIGQ) and (DPM2) and (PIGC) or (PIGP) and (PIGQ) and (PIGA) and (PIGH) and (PIGC) and (DPM2) or (PIGC) and (PIGP) and (PIGQ) and (PIGA) and (PIGH) and (DPM2) or (PIGP) an…
2.4.1.206_g	2.4.1.206	g	84002	B3GNT5
2.4.1.212_c	2.4.1.212	c	(3038) or (3036) or (3038) or (3037)	(HAS3) or (HAS1) or (HAS3) or (HAS2)
2.4.1.22_g	2.4.1.22	g	(3906) and (2683) or (8704) or (8704)	(LALBA) and (B4GALT1) or (B4GALT2) or (B4GALT2)
2.4.1.223_g	2.4.1.223	g	(2137) or (2135)	(EXTL3) or (EXTL2)
2.4.1.224_g	2.4.1.224	g	(2131 and 2132) or (2137) or (2131 and 2132) or (2134)	(EXT1 and EXT2) or (EXTL3) or (EXT1 and EXT2) or (EXTL1)
2.4.1.225_g	2.4.1.225	g	(2131 and 2132) or (2131 and 2132)	(EXT1 and EXT2) or (EXT1 and EXT2)
2.4.1.226_g	2.4.1.226	g	(54480) or (337876) or (79586) and (22856)	(CHPF2) or (CHSY3) or (CHPF) and (CHSY1)
2.4.1.228_c	2.4.1.228	c	53947	A4GALT
2.4.1.228_g	2.4.1.228	g	53947	A4GALT
2.4.1.256_r	2.4.1.256	r	84920	ALG10
2.4.1.265_r	2.4.1.265	r	(79053)	(ALG8)
2.4.1.267_r	2.4.1.267	r	29929	ALG6
2.4.1.37_g	2.4.1.37	g	28	BGAT
2.4.1.38_g	2.4.1.38	g	(9334) or (2683) or (8704) or (8703) or (8704)	(B4GALT5) or (B4GALT1) or (B4GALT2) or (B4GALT3) or (B4GALT2)
2.4.1.41_g	2.4.1.41	g	(26290) or (79695) or (2589) or (50614) or (8693) or (55568) or (114805) or (11226) or (117248) or (11227) or (55568) or (2590) or (51809) or (26290) or (79623) or (63917) or (2591)	(GALNT8) or (GALNT12) or (GALNT1) or (GALNT9) or (GALNT4) or (GALNT10) or (GALNT13) or (GALNT6) or (GALNT15) or (GALNT5) or (GALNT10) or (GALNT2) or (GALNT7) or (GALNT8) or (GALNT14) or (GALNT11) or (GALNT3)
2.4.1.47_r	2.4.1.47	r	7368	UGT8
2.4.1.62_g	2.4.1.62	g	8705	B3GALT4
2.4.1.65_g	2.4.1.65	g	2525	FUT3
2.4.1.68_g	2.4.1.68	g	(2530) or (2530) or (2530) or (2530) or (2530)	(FUT8) or (FUT8) or (FUT8) or (FUT8) or (FUT8)
2.4.1.69_g	2.4.1.69	g	2523	FUT1
2.4.1.79_g	2.4.1.79	g	(8706) or (8706) or (8706) or (8706)	(B3GALNT1) or (B3GALNT1) or (B3GALNT1) or (B3GALNT1)
2.4.1.80_r	2.4.1.80	r	7357	UGCG
2.4.1.83_r	2.4.1.83	r	(54344 and 8818 and 8813) or (8818 and 54344 and 8813) or (8818 and 54344 and 8813) or (54344 and 8818 and 8813)	(DPM3 and DPM2 and DPM1) or (DPM2 and DPM3 and DPM1) or (DPM2 and DPM3 and DPM1) or (DPM3 and DPM2 and DPM1)
2.4.1.88_g	2.4.1.88	g	26301	GBGT1
2.4.1.92_g	2.4.1.92	g	2583	B4GALNT1
2.4.2.1_c	2.4.2.1	c	(4860) or (151531)	(PNP) or (UPP2)
2.4.2.10_c	2.4.2.10	c	7372	UMPS
2.4.2.14_c	2.4.2.14	c	5471	PPAT
2.4.2.2_c	2.4.2.2	c	(7378) or (151531) or (7378)	(UPP1) or (UPP2) or (UPP1)
2.4.2.26_r	2.4.2.26	r	(64131) or (64132)	(XYLT1) or (XYLT2)
2.4.2.28_c	2.4.2.28	c	4507	MTAP
2.4.2.3_c	2.4.2.3	c	(4860) or (151531)	(PNP) or (UPP2)
2.4.2.4_c	2.4.2.4	c	1890	TYMP
2.4.2.7_c	2.4.2.7	c	(AI769281) or (30833) or (93034) or (22978) or (51251) or (4907) or (56953) or (57786) or (57665)	(null) or (NT5C) or (NT5C1B) or (NT5C2) or (NT5C3A) or (NT5E) or (NT5M) or (RBAK) or (RDH14)
2.4.2.8_c	2.4.2.8	c	3251	HPRT1
2.4.99.-_g	2.4.99.-	g	10402 or 81849 or 30815	ST3GAL6 or ST6GALNAC5 or ST6GALNAC6
2.4.99.1_g	2.4.99.1	g	(6480) or (6480) or (6480)	(ST6GAL1) or (ST6GAL1) or (ST6GAL1)
2.4.99.20_c	2.4.99.20	c	952	CD38
2.4.99.3_g	2.4.99.3	g	55808	ST6GALNAC1
2.4.99.4_g	2.4.99.4	g	6483	ST3GAL2
2.4.99.6_g	2.4.99.6	g	(6487) or (6487) or (6487) or (6487) or (6487) or (6487) or (6487) or (6487) or (6487) or (6487) or (6487)	(ST3GAL3) or (ST3GAL3) or (ST3GAL3) or (ST3GAL3) or (ST3GAL3) or (ST3GAL3) or (ST3GAL3) or (ST3GAL3) or (ST3GAL3) or (ST3GAL3) or (ST3GAL3)
2.4.99.7_g	2.4.99.7	g	10610	ST6GALNAC2
2.4.99.8_g	2.4.99.8	g	29906	ST8SIA5
2.4.99.9_g	2.4.99.9	g	8869	ST3GAL5
2.5.1.1_c	2.5.1.1	c	9453	GGPS1
2.5.1.1_x	2.5.1.1	x	2224	FPPS
2.5.1.10_x	2.5.1.10	x	2224	FPPS
2.5.1.16_c	2.5.1.16	c	6723	SRM
2.5.1.17_m	2.5.1.17	m	166785	MMAA
2.5.1.18_c	2.5.1.18	c	(2944) or (2944)	(GSTM1) or (GSTM1)
2.5.1.18_m	2.5.1.18	m	(2954) or (4257) or (373156)	(GSTZ1) or (MGST1) or (GSTK1)
2.5.1.18_r	2.5.1.18	r	(4259) or (4258) or (4257)	(MGST3) or (MGST2) or (MGST1)
2.5.1.18_x	2.5.1.18	x	373156	GSTK1
2.5.1.21_r	2.5.1.21	r	(AA021081) or (AI440329) or (R06874) or (83549) or (7371) or (54963)	(AA021081) or (AI440329) or (R06874) or (UCK1) or (UCK2) or (UCKL1)
2.5.1.22_c	2.5.1.22	c	6611	SMS
2.5.1.26_x	2.5.1.26	x	8540	AGPS
2.5.1.29_c	2.5.1.29	c	9453	GGPS1
2.5.1.39_m	2.5.1.39	m	27235	COQ2
2.5.1.56_c	2.5.1.56	c	54187	NANS
2.5.1.6_c	2.5.1.6	c	(4143) or (27430 and 4144) or (27430 and 4144)	(MAT1A) or (MAT2B and MAT2A) or (MAT2B and MAT2A)
2.6.1.1_c	2.6.1.1	c	2805	GOT1
2.6.1.1_m	2.6.1.1	m	2806	GOT2
2.6.1.13_m	2.6.1.13	m	4942	OAT
2.6.1.15_c	2.6.1.15	c	(H77542) or (5313) or (5315)	(H77542) or (PKLR) or (PKM)
2.6.1.15_m	2.6.1.15	m	(AA502753) or (1503) or (56474)	(null) or (CTPS1) or (CTPS2)
2.6.1.16_c	2.6.1.16	c	(2673) or (9945)	(GFPT1) or (GFPT2)
2.6.1.19_c	2.6.1.19	c	(18)	(ABAT)
2.6.1.2_m	2.6.1.2	m	8659	ALDH4A1
2.6.1.21_m	2.6.1.21	m	2806	GOT2
2.6.1.3_c	2.6.1.3	c	2805	GOT1
2.6.1.3_m	2.6.1.3	m	2806	GOT2
2.6.1.39_c	2.6.1.39	c	(51166) or (51166)	(AADAT) or (AADAT)
2.6.1.39_m	2.6.1.39	m	(AA278423) or (48) or (50)	(AA278423) or (ACO1) or (ACO2)
2.6.1.42_c	2.6.1.42	c	586	BCAT1
2.6.1.42_m	2.6.1.42	m	587	BCAT2
2.6.1.44_m	2.6.1.44	m	(64902) or (64850)	(AGXT2) or (ETNPPL)
2.6.1.44_x	2.6.1.44	x	189	AGXT
2.6.1.5_c	2.6.1.5	c	2805	GOT1
2.6.1.5_m	2.6.1.5	m	(6898) or (2806)	(TAT) or (GOT2)
2.6.1.51_c	2.6.1.51	c	790	PYR1
2.6.1.52_c	2.6.1.52	c	(29968) or (29968)	(PSAT1) or (PSAT1)
2.6.1.58_c	2.6.1.58	c	2805	GOT1
2.6.1.58_m	2.6.1.58	m	(6898) or (2806)	(TAT) or (GOT2)
2.6.1.6_c	2.6.1.6	c	586	BCAT1
2.6.1.6_m	2.6.1.6	m	587	BCAT2
2.6.1.7_c	2.6.1.7	c	883	KYAT1
2.6.1.7_m	2.6.1.7	m	51166	AADAT
2.6.19.4_c	2.6.19.4	c	(18) or (18)	(ABAT) or (ABAT)
2.7.1.1_c	2.7.1.1	c	2180 or 11001 or 3098 or 51703	ACSL1 or SLC27A2 or HK1 or ACSL5
2.7.1.105_c	2.7.1.105	c	(5210) or (5207) or (5209) or (5208)	(PFKFB4) or (PFKFB1) or (PFKFB3) or (PFKFB2)
2.7.1.107_n	2.7.1.107	n	(8525) or (9162)	(DGKZ) or (DGKI)
2.7.1.11_c	2.7.1.11	c	316	AOXA
2.7.1.113_m	2.7.1.113	m	(AA614647) or (1120) or (1374) or (1375) or (126129) or (1376)	(AA614647) or (CHKB) or (CPT1A) or (CPT1B) or (CPT1C) or (CPT2)
2.7.1.127_c	2.7.1.127	c	(3706) or (80271) or (3707)	(ITPKA) or (ITPKC) or (ITPKB)
2.7.1.127_n	2.7.1.127	n	253430	IPMK
2.7.1.137_c	2.7.1.137	c	(5290) or (5291) or (5294) or (5289) or (5286) or (5287) or (5288)	(PIK3CA) or (PIK3CB) or (PIK3CG) or (PIK3C3) or (PIK3C2A) or (PIK3C2B) or (PIK3C2G)
2.7.1.137_g	2.7.1.137	g	(5286) or (5287) or (5288)	(PIK3C2A) or (PIK3C2B) or (PIK3C2G)
2.7.1.137_n	2.7.1.137	n	(5286) or (5287) or (5288)	(PIK3C2A) or (PIK3C2B) or (PIK3C2G)
2.7.1.137_r	2.7.1.137	r	(5286) or (5287) or (5288)	(PIK3C2A) or (PIK3C2B) or (PIK3C2G)
2.7.1.138_c	2.7.1.138	c	(64781) or (64781)	(CERK) or (CERK)
2.7.1.140_n	2.7.1.140	n	253430	IPMK
2.7.1.149_c	2.7.1.149	c	(5297) or (55361) or (5298)	(PI4KA) or (PI4K2A) or (PI4KB)
2.7.1.15_c	2.7.1.15	c	64080	RBKS
2.7.1.151_n	2.7.1.151	n	253430	IPMK
2.7.1.153_c	2.7.1.153	c	(5291 and 5295) or (5293 and 8503) or (5296 and 5290) or (5293 and 5295) or (5293 and 5295) or (5291 and 5295) or (5296 and 5291) or (5295 and 5290) or (10870 and 5294) or (23533 and 5294) or (5295 and 5293) or (5290 and 5295) or (5290 and 8503) or (5290 and 5295) or (5291 and 8503) or (5293 and 5296) or (5295 and 5291)	(PIK3CB and P85A) or (PK3CD and P55G) or (P85B and PIK3CA) or (PK3CD and P85A) or (PK3CD and P85A) or (PIK3CB and P85A) or (P85B and PIK3CB) or (P85A and PIK3CA) or (HCST and PIK3CG) or (PIK3R5 and PIK3CG) or (P85A and PK3CD) or (PIK3CA and P85A) or (PIK3CA and P55G) or (PIK3CA and P85A) or (PIK3CB and P55G) or (PK3CD and P85B) or (P85A and PIK3CB)
2.7.1.154_r	2.7.1.154	r	(5295 and 5290) or (5293 and 5295) or (5295 and 5293) or (5286) or (5288) or (5287) or (5289) or (5293 and 5296) or (5295 and 5291) or (10870 and 5294) or (5291 and 8503) or (5296 and 5290) or (5296 and 5291) or (5291 and 5295) or (23533 and 5294) or (5290 and 8503) or (5290 and 5295) or (5293 and 8503)	(P85A and PIK3CA) or (PK3CD and P85A) or (P85A and PK3CD) or (PIK3C2A) or (PIK3C2G) or (PIK3C2B) or (PIK3C3) or (PK3CD and P85B) or (P85A and PIK3CB) or (HCST and PIK3CG) or (PIK3CB and P55G) or (P85B and PIK3CA) or (P85B and PIK3CB) or (PIK3CB and P85A) or (PIK3R5 and PIK3CG) or (PIK3CA and P55G) or (PIK3CA and P85A) or (PK3CD and P55G)
2.7.1.17_c	2.7.1.17	c	9942	XYLB
2.7.1.2_c	2.7.1.2	c	(3101) or (3099) or (2645) or (3098) or (80201)	(HK3) or (HK2) or (GCK) or (HK1) or (HKDC1)
2.7.1.20_c	2.7.1.20	c	(132)	(ADK)
2.7.1.21_c	2.7.1.21	c	7084	TK2
2.7.1.22_c	2.7.1.22	c	54981	NMRK1
2.7.1.23_c	2.7.1.23	c	65220	NADK
2.7.1.24_c	2.7.1.24	c	80347	COASY
2.7.1.24_m	2.7.1.24	m	(AV717590) or (953) or (956) or (377841)	(AV717590) or (ENTPD1) or (ENTPD3) or (ENTPD8)
2.7.1.25_c	2.7.1.25	c	(9060) or (9061)	(PAPSS2) or (PAPSS1)
2.7.1.26_c	2.7.1.26	c	55312	RFK
2.7.1.3_c	2.7.1.3	c	(3795) or (3795)	(KHK) or (KHK)
2.7.1.30_c	2.7.1.30	c	(2713) or (2712) or (2710)	(GK3P) or (GK2) or (GK)
2.7.1.30_m	2.7.1.30	m	(2710) or (2712) or (2710) or (2713)	(GK) or (GK2) or (GK) or (GK3P)
2.7.1.31_c	2.7.1.31	c	(AA526438) or (H17063) or (51102) or (55825)	(AA526438) or (H17063) or (MECR) or (PECR)
2.7.1.31_x	2.7.1.31	x	(10965) or (122970) or (11332) or (570) or (80864) or (83715) or (5538) or (9374) or (R33828)	(ACOT2) or (ACOT4) or (ACOT7) or (BAAT) or (EGFL8) or (ESPN) or (PPT1) or (PPT2) or (null)
2.7.1.32_c	2.7.1.32	c	(1119) or (1120)	(CHKA) or (CHKB)
2.7.1.33_x	2.7.1.33	x	(30) or (10449) or (3032) or (4645) or 8879	(ACAA1) or (ACAA2) or (HADHB) or (MYO5B) or SGPL1
2.7.1.35_c	2.7.1.35	c	8566	PDXK
2.7.1.36_c	2.7.1.36	c	4598	KIME
2.7.1.40_c	2.7.1.40	c	5315	PKM
2.7.1.47_c	2.7.1.47	c	64080	RBKS
2.7.1.48_c	2.7.1.48	c	(7371) or (83549) or 3156	(UCK2) or (UCK1) or HMGCR
2.7.1.52_c	2.7.1.52	c	197258	FUK
2.7.1.59_c	2.7.1.59	c	55577	NAGK
2.7.1.60_c	2.7.1.60	c	(10020) or (55577)	(GNE) or (NAGK)
2.7.1.67_c	2.7.1.67	c	(5298) or (55361) or (5297)	(PI4KB) or (PI4K2A) or (PI4KA)
2.7.1.67_g	2.7.1.67	g	(5297) or (5298)	(PI4KA) or (PI4KB)
2.7.1.67_m	2.7.1.67	m	(5297) or (5298)	(PI4KA) or (PI4KB)
2.7.1.68_c	2.7.1.68	c	(8395) or (23396) or (5305) or (8396) or (79837) or (8394) or 5290 and 5295 or 5287	(PIP5K1B) or (PIP5K1C) or (PIP4K2A) or (PIP4K2B) or (PIP4K2C) or (PIP5K1A) or PIK3CA and P85A or PIK3C2B
2.7.1.68_g	2.7.1.68	g	(8395) or (23396) or (8394)	(PIP5K1B) or (PIP5K1C) or (PIP5K1A)
2.7.1.68_r	2.7.1.68	r	(5305) or (8396) or (79837) or 5287	(PIP4K2A) or (PIP4K2B) or (PIP4K2C) or PIK3C2B
2.7.1.7_c	2.7.1.7	c	(3098) or (2645) or (3098) or (2645) or (3098) or (3099) or (3098) or (3098) or (3101) or (80201) or (2645)	(HK1) or (GCK) or (HK1) or (GCK) or (HK1) or (HK2) or (HK1) or (HK1) or (HK3) or (HKDC1) or (GCK)
2.7.1.74_c	2.7.1.74	c	(AI653169) or (203) or (204) or (205) or (206) or (26289) or (122481) or (AW277253)	(null) or (AK1) or (AK2) or (AK4) or (null) or (AK5) or (AK7) or (null)
2.7.1.74_n	2.7.1.74	n	1633	DCK
2.7.1.82_c	2.7.1.82	c	(1119) or (55500) or (1119) or (55224)	(CHKA) or (ETNK1) or (CHKA) or (ETNK2)
2.7.1.91_c	2.7.1.91	c	56848	SPHK2
2.7.10.1_c	2.7.10.1	c	(AA203143) or (8372) or (157570) or (9926) or (6901) or (56895) or (114799) or (AI818585) or (AI971023) or (79143) or (60481) or (129642) or (9197) or (1956) or (80339) or (56894) or (N63787) or (AA177072) or (W87865) or (MBOAT5) or (LOC647190) or (54898) or (54995) or (79071) or (AGPAT7)	(AA203143) or (HYAL3) or (ESCO2) or (LPGAT1) or (TAZ) or (AGPAT4) or (ESCO1) or (AI818585) or (AI971023) or (MBOAT7) or (ELOV5) or (MBOAT2) or (SLC33A1) or (EGFR) or (PNPLA3) or (AGPAT3) or (N63787) or (AA177072) or (W87865) or (MBOAT5) or (LOC647190) or (ELOV2) or (OXSM) or (ELOVL6) or (AGPAT7)
2.7.2.11_m	2.7.2.11	m	5832	ALDH18A1
2.7.2.3_c	2.7.2.3	c	(375056) or (5230) or (5232)	(MIA3) or (PGK1) or (PGK2)
2.7.3.2_c	2.7.3.2	c	(1152) or (1158) and (1152) or (1158)	(CKB) or (CKM) and (CKB) or (CKM)
2.7.3.2_m	2.7.3.2	m	(1159) or (1160)	(CKMT1A) or (CKMT2)
2.7.4.10_m	2.7.4.10	m	50808	AK3
2.7.4.11_m	2.7.4.11	m	(27034) or (28976) or (33) or (34) or (37) or (51) or (8310) or (AI285872)	(ACAD8) or (ACAD9) or (ACADL) or (ACADM) or (ACADV) or (ACOX1) or (ACOX3) or (AI285872)
2.7.4.14_c	2.7.4.14	c	51727	CMPK1
2.7.4.2_c	2.7.4.2	c	10654	PMVK
2.7.4.21_n	2.7.4.21	n	(9807) or (117283) or 51447	(IP6K1) or (IP6K3) or IP6K2
2.7.4.3_c	2.7.4.3	c	(26289) or (26289)	(AK5) or (AK5)
2.7.4.3_m	2.7.4.3	m	(205) or (205) or (204) or (204) or (204) or (205)	(AK4) or (AK4) or (AK2) or (AK2) or (AK2) or (AK4)
2.7.4.6_c	2.7.4.6	c	(4832) or (10201) or (4831 and 4830) or (29922) or (4831 and 4830) or (29922)	(NME3) or (NME6) or (NME1-NME2 and NDKA) or (NME7) or (NME1-NME2 and NDKA) or (NME7)
2.7.4.6_m	2.7.4.6	m	4833	NME4
2.7.4.8_c	2.7.4.8	c	2987	GUK1
2.7.4.9_c	2.7.4.9	c	1841	DTYMK
2.7.6.1_c	2.7.6.1	c	(221823) or (5631) or (5634)	(PRPS3) or (PRPS1) or (PRPS2)
2.7.6.2_c	2.7.6.2	c	27010	TPK1
2.7.7.1_c	2.7.7.1	c	349565	NMNAT3
2.7.7.1_n	2.7.7.1	n	64802	NMNAT1
2.7.7.12_c	2.7.7.12	c	875	CBS
2.7.7.13_c	2.7.7.13	c	1491	CTH
2.7.7.14_c	2.7.7.14	c	5833	PCYT2
2.7.7.15_c	2.7.7.15	c	(9468) or (5130) or 162466	(PCYT1B) or (PCYT1A) or PHOSPHO1
2.7.7.18_c	2.7.7.18	c	(349565) or (23057) or (23057)	(NMNAT3) or (NMNAT2) or (NMNAT2)
2.7.7.18_m	2.7.7.18	m	349565	NMNAT3
2.7.7.18_n	2.7.7.18	n	64802	NMNAT1
2.7.7.2_c	2.7.7.2	c	(80308) or (80308)	(FLAD1) or (FLAD1)
2.7.7.22_c	2.7.7.22	c	(29926) or (29926) or (29925) or (29925)	(GMPPA) or (GMPPA) or (GMPPB) or (GMPPB)
2.7.7.23_c	2.7.7.23	c	(6675) or (91373)	(UAP1) or (UAP1L1)
2.7.7.3_c	2.7.7.3	c	(220) or (218) or (221) or (222) or (U37519)	(ALDH1A3) or (ALDH3A1) or (ALDH3B1) or (ALDH3B2) or (U37519)
2.7.7.30_c	2.7.7.30	c	8790	FPGT
2.7.7.4_c	2.7.7.4	c	(9061) or (9060)	(PAPSS1) or (PAPSS2)
2.7.7.41_c	2.7.7.41	c	1040	CDS1
2.7.7.41_m	2.7.7.41	m	8760	CDS2
2.7.7.43_c	2.7.7.43	c	(AI539321) or (23475)	(null) or (QPRT)
2.7.7.43_n	2.7.7.43	n	55907	CMAS
2.7.7.72_c	2.7.7.72	c	(9107) or (AA419122) or (51095) or (AA576959) or (23517) or (64077) or (130367) or (8898) or (8776) or (8613) or (81537) or (8612) or (8611) or (29085)	(MTMR6) or (AA419122) or (TRNT1) or (AA576959) or (SKIV2L2) or (LHPP) or (SGPP2) or (MTMR2) or (MTMR1) or (PLPP3) or (SGPP1) or (PLPP2) or (PLPP1) or (PHPT1)
2.7.7.9_c	2.7.7.9	c	(7360) or (7359) or (7360)	(UGP2) or (7359) or (UGP2)
2.7.8.1_c	2.7.8.1	c	(10390) or (56994)	(CEPT1) or (CHPT1)
2.7.8.11_c	2.7.8.11	c	9489	PGS1
2.7.8.15_c	2.7.8.15	c	(1798) or (1798)	(DPAGT1) or (DPAGT1)
2.7.8.2_c	2.7.8.2	c	(10390) or (56994)	(CEPT1) or (CHPT1)
2.7.8.2_g	2.7.8.2	g	56994	CHPT1
2.7.8.2_n	2.7.8.2	n	10390	CEPT1
2.7.8.2_r	2.7.8.2	r	10390	CEPT1
2.7.8.27_c	2.7.8.27	c	259230	SMS1
2.7.8.41_c	2.7.8.41	c	54675	CRLS1
2.7.8.7_c	2.7.8.7	c	(AI493054) or (132158)	(AI493054) or (GLYCTK)
2.7.9.3_c	2.7.9.3	c	(22929) or (22928)	(SEPHS1) or (SEPHS2)
2.8.1.1_m	2.8.1.1	m	7263	TST
2.8.2.-_c	2.8.2.-	c	(9348) or (64579) or (3340) or (8509) or 10090 or 9653 or 4166 or 23563 or 9435 or 90161 or 25830	(NDST3) or (NDST4) or (NDST1) or (NDST2) or UST or HS2ST or CHST6 or CHST5 or CHST2 or HS6ST2 or SULT4A1
2.8.2.-_g	2.8.2.-	g	(9348) or (64579) or (3340) or (8509) or 10090 or 9653 or 4166 or 23563 or 9435 or 90161	(NDST3) or (NDST4) or (NDST1) or (NDST2) or UST or HS2ST or CHST6 or CHST5 or CHST2 or HS6ST2
2.8.2.1_c	2.8.2.1	c	(6818) or (6818) or (6817) or (6817) or (6817) or (6818) or (6817) or (6817)	(SULT1A3) or (SULT1A3) or (SULT1A1) or (SULT1A1) or (SULT1A1) or (SULT1A3) or (SULT1A1) or (SULT1A1)
2.8.2.11_c	2.8.2.11	c	9514	GAL3ST1
2.8.2.11_g	2.8.2.11	g	9514	GAL3ST1
2.8.2.17_g	2.8.2.17	g	(9469) or (56548)	(CHST3) or (CHST7)
2.8.2.21_g	2.8.2.21	g	(9469) or (8534)	(CHST3) or (CHST1)
2.8.2.23_g	2.8.2.23	g	(9951) or (9955) or (9953) or (64711)	(HS3ST4) or (HS3ST3A1) or (HS3ST3B1) or (HS3ST6)
2.8.2.4_c	2.8.2.4	c	(6783) or (6817) or (6817) or (6817) or (6817) or (6817)	(SULT1E1) or (SULT1A1) or (SULT1A1) or (SULT1A1) or (SULT1A1) or (SULT1A1)
2.8.2.5_g	2.8.2.5	g	(166012) or (113189) or (50515) or (55501)	(CHST13) or (CHSTE) or (CHST11) or (CHST12)
2.8.3.5_m	2.8.3.5	m	(5019) or (64064)	(OXCT1) or (OXCT2)
2.A.1.1.13_c	2.A.1.1.13	c	(155184) or (29988) or (6518) or (66035) or (6514)	(SLC2A7) or (SLC2A8) or (SLC2A5) or (SLC2A11) or (SLC2A2)
2.A.1.1.25_c	2.A.1.1.25	c	114134	SLC2A13
2.A.1.1.28_c	2.A.1.1.28	c	(6513) or (6515) or (6517)	(SLC2A1) or (SLC2A3) or (SLC2A4)
2.A.1.1.29_c	2.A.1.1.29	c	(155184) or (29988) or (6518) or (66035) or (6514)	(SLC2A7) or (SLC2A8) or (SLC2A5) or (SLC2A11) or (SLC2A2)
2.A.1.1.37_c	2.A.1.1.37	c	(155184) or (29988) or (6518) or (66035) or (6514)	(SLC2A7) or (SLC2A8) or (SLC2A5) or (SLC2A11) or (SLC2A2)
2.A.1.1.44_c	2.A.1.1.44	c	(155184) or (29988) or (6518) or (66035) or (6514)	(SLC2A7) or (SLC2A8) or (SLC2A5) or (SLC2A11) or (SLC2A2)
2.A.1.1.59_c	2.A.1.1.59	c	(29988) or (81031) or (6515) or (6513) or (6514)	(SLC2A8) or (SLC2A10) or (SLC2A3) or (SLC2A1) or (SLC2A2)
2.A.1.1.72_c	2.A.1.1.72	c	(155184) or (66035) or (11182) or (6513) or (154091) or (56606) or (144195) or (81031) or (6517) or (6515) or (29988) or (6514)	(SLC2A7) or (SLC2A11) or (SLC2A6) or (SLC2A1) or (SLC2A12) or (SLC2A9) or (SLC2A14) or (SLC2A10) or (SLC2A4) or (SLC2A3) or (SLC2A8) or (SLC2A2)
2.A.1.1.80_c	2.A.1.1.80	c	(6513) or (6515) or (6517)	(SLC2A1) or (SLC2A3) or (SLC2A4)
2.A.1.1.87_c	2.A.1.1.87	c	(155184) or (66035) or (11182) or (6513) or (154091) or (56606) or (144195) or (81031) or (6517) or (6515) or (29988) or (6514)	(SLC2A7) or (SLC2A11) or (SLC2A6) or (SLC2A1) or (SLC2A12) or (SLC2A9) or (SLC2A14) or (SLC2A10) or (SLC2A4) or (SLC2A3) or (SLC2A8) or (SLC2A2)
2.A.1.1.88_c	2.A.1.1.88	c	(155184) or (66035) or (11182) or (6513) or (154091) or (56606) or (144195) or (81031) or (6517) or (6515) or (29988) or (6514)	(SLC2A7) or (SLC2A11) or (SLC2A6) or (SLC2A1) or (SLC2A12) or (SLC2A9) or (SLC2A14) or (SLC2A10) or (SLC2A4) or (SLC2A3) or (SLC2A8) or (SLC2A2)
2.A.1.1.89_c	2.A.1.1.89	c	(155184) or (29988) or (6518) or (66035) or (6514)	(SLC2A7) or (SLC2A8) or (SLC2A5) or (SLC2A11) or (SLC2A2)
2.A.1.1.90_c	2.A.1.1.90	c	(155184) or (66035) or (11182) or (6513) or (154091) or (56606) or (144195) or (81031) or (6517) or (6515) or (29988) or (6514)	(SLC2A7) or (SLC2A11) or (SLC2A6) or (SLC2A1) or (SLC2A12) or (SLC2A9) or (SLC2A14) or (SLC2A10) or (SLC2A4) or (SLC2A3) or (SLC2A8) or (SLC2A2)
2.A.1.1.91_c	2.A.1.1.91	c	(6513) or (6515) or (6517)	(SLC2A1) or (SLC2A3) or (SLC2A4)
2.A.1.13.1_c	2.A.1.13.1	c	(9123) or (9194) or (6566)	(SLC16A3) or (SLC16A7) or (MOT1)
2.A.1.13.10_c	2.A.1.13.10	c	6567	SLC16A2
2.A.1.13.5_c	2.A.1.13.5	c	(9123) or (9194) or (6566)	(SLC16A3) or (SLC16A7) or (MOT1)
2.A.1.13.6_c	2.A.1.13.6	c	(9123) or (9194) or (6566)	(SLC16A3) or (SLC16A7) or (MOT1)
2.A.1.13.8_c	2.A.1.13.8	c	117247	SLC16A10
2.A.1.13.9_c	2.A.1.13.9	c	(23539) or (6566) or (9194) or (9123)	(SLC16A8) or (MOT1) or (SLC16A7) or (SLC16A3)
2.A.1.14.10_c	2.A.1.14.10	c	26503	SLC17A5
2.A.1.14.24_c	2.A.1.14.24	c	(6568) or (10786) or (6569) or (10050) or (10568) or (10246)	(SLC17A1) or (SLC17A3) or (SLC34A1) or (SLC17A4) or (SLC34A2) or (SLC17A2)
2.A.1.14.27_c	2.A.1.14.27	c	(6568) or (10786) or (6569) or (10050) or (10568) or (10246)	(SLC17A1) or (SLC17A3) or (SLC34A1) or (SLC17A4) or (SLC34A2) or (SLC17A2)
2.A.1.14.28_c	2.A.1.14.28	c	(6568) or (10786) or (6569) or (10050) or (10568) or (10246)	(SLC17A1) or (SLC17A3) or (SLC34A1) or (SLC17A4) or (SLC34A2) or (SLC17A2)
2.A.1.14.29_c	2.A.1.14.29	c	(6568) or (10786) or (6569) or (10050) or (10568) or (10246)	(SLC17A1) or (SLC17A3) or (SLC34A1) or (SLC17A4) or (SLC34A2) or (SLC17A2)
2.A.1.14.30_c	2.A.1.14.30	c	(57084) or (246213) or (57030)	(SLC17A6) or (SLC17A8) or (SLC17A7)
2.A.1.14.31_c	2.A.1.14.31	c	(57084) or (246213) or (57030)	(SLC17A6) or (SLC17A8) or (SLC17A7)
2.A.1.14.32_c	2.A.1.14.32	c	(57084) or (246213) or (57030)	(SLC17A6) or (SLC17A8) or (SLC17A7)
2.A.1.19.17_c	2.A.1.19.17	c	9390	SLC22A13
2.A.1.19.2 2.A.1.19.26_c	2.A.1.19.2 2.A.1.19.26	c	6583	SLC22A4
2.A.1.19.24_c	2.A.1.19.24	c	(6582) or (6581)	(SLC22A2) or (SLC22A3)
2.A.1.19.29_c	2.A.1.19.29	c	(6582) or (6580)	(SLC22A2) or (SLC22A1)
2.A.1.19.3_c	2.A.1.19.3	c	(6582) or (6584)	(SLC22A2) or (SLC22A5)
2.A.1.19.30_c	2.A.1.19.30	c	(6582) or (6584)	(SLC22A2) or (SLC22A5)
2.A.1.2.12_c	2.A.1.2.12	c	(6571) or (6570)	(SLC18A2) or (SLC18A1)
2.A.1.2.28_c	2.A.1.2.28	c	6572	SLC18A3
2.A.1.2.29_c	2.A.1.2.29	c	(6571) or (6570)	(SLC18A2) or (SLC18A1)
2.A.1.25.1_c	2.A.1.25.1	c	9197	SLC33A1
2.A.1.4.5_c	2.A.1.4.5	c	2542	G6PT1
2.A.1.44.1_c	2.A.1.44.1	c	(124935) or (8501)	(SLC43A2) or (SLC43A1)
2.A.1.44.2_c	2.A.1.44.2	c	124935	SLC43A2
2.A.1.50.1_c	2.A.1.50.1	c	113235	SLC46A1
2.A.100.1.4_c	2.A.100.1.4	c	30061	SLC40A1
2.A.17.3.11_c	2.A.17.3.11	c	(51296 or 121260)	(SLC15A3 or SLC15A4)
2.A.17.3.9_c	2.A.17.3.9	c	(51296 or 121260)	(SLC15A3 or SLC15A4)
2.A.17.4.8_c	2.A.17.4.8	c	6565	SLC15A2
2.A.17.4.9_c	2.A.17.4.9	c	6564	SLC15A1
2.A.18.5.4_c	2.A.18.5.4	c	140679	SLC32A1
2.A.18.6.14_c	2.A.18.6.14	c	(81539) or (84889) or (55089) or (6541) or (6542) or (54407) or (11254)	(SLC38A1) or (SLC7A3) or (SLC38A4) or (SLC7A1) or (SLC7A2) or (SLC38A2) or (SLC6A14)
2.A.18.6.15_c	2.A.18.6.15	c	(10991) or (92745)	(SLC38A3) or (SLC38A5)
2.A.18.6.17_c	2.A.18.6.17	c	(81539) or (84889) or (55089) or (6541) or (6542) or (54407) or (11254)	(SLC38A1) or (SLC7A3) or (SLC38A4) or (SLC7A1) or (SLC7A2) or (SLC38A2) or (SLC6A14)
2.A.18.6.3_c	2.A.18.6.3	c	(10991) or (92745)	(SLC38A3) or (SLC38A5)
2.A.18.6.5_c	2.A.18.6.5	c	(81539) or (84889) or (55089) or (6541) or (6542) or (54407) or (11254)	(SLC38A1) or (SLC7A3) or (SLC38A4) or (SLC7A1) or (SLC7A2) or (SLC38A2) or (SLC6A14)
2.A.18.8.7_c	2.A.18.8.7	c	206358	SLC36A1
2.A.19.3.3_c	2.A.19.3.3	c	(6546) or (6547) or (6543)	(SLC8A1) or (SLC8A3) or (SLC8A2)
2.A.19.3.4_c	2.A.19.3.4	c	(6546) or (6547) or (6543)	(SLC8A1) or (SLC8A3) or (SLC8A2)
2.A.19.3.5_c	2.A.19.3.5	c	(6546) or (6547) or (6543)	(SLC8A1) or (SLC8A3) or (SLC8A2)
2.A.19.4.10_c	2.A.19.4.10	c	(9187) or (25769) or (57419) or (123041)	(SLC24A1) or (SLC24A2) or (SLC24A3) or (SLC24A4)
2.A.19.4.11_c	2.A.19.4.11	c	(9187) or (25769) or (57419) or (123041)	(SLC24A1) or (SLC24A2) or (SLC24A3) or (SLC24A4)
2.A.19.4.5_c	2.A.19.4.5	c	(9187) or (25769) or (57419) or (123041)	(SLC24A1) or (SLC24A2) or (SLC24A3) or (SLC24A4)
2.A.19.4.9_c	2.A.19.4.9	c	(9187) or (25769) or (57419) or (123041)	(SLC24A1) or (SLC24A2) or (SLC24A3) or (SLC24A4)
2.A.20.2.3_c	2.A.20.2.3	c	(6574) or (6575)	(SLC20A1) or (SLC20A2)
2.A.20.2.7_c	2.A.20.2.7	c	(6574) or (6575)	(SLC20A1) or (SLC20A2)
2.A.21.3.1_c	2.A.21.3.1	c	6523	SLC5A1
2.A.21.3.15_c	2.A.21.3.15	c	(200010) or (125206) or (6524) or (159963) or (6526)	(SLC5A9) or (SLC5A10) or (SLC5A2) or (SLC5A12) or (SLC5A3)
2.A.21.3.16_c	2.A.21.3.16	c	(200010) or (125206) or (6524) or (159963) or (6526)	(SLC5A9) or (SLC5A10) or (SLC5A2) or (SLC5A12) or (SLC5A3)
2.A.21.3.17_c	2.A.21.3.17	c	200010	SLC5A9
2.A.21.3.6_c	2.A.21.3.6	c	115584	SLC5A11
2.A.21.5.1_c	2.A.21.5.1	c	6528	SLC5A5
2.A.21.5.3_c	2.A.21.5.3	c	160728	SLC5A8
2.A.21.5.6_c	2.A.21.5.6	c	(200010) or (125206) or (6524) or (159963) or (6526)	(SLC5A9) or (SLC5A10) or (SLC5A2) or (SLC5A12) or (SLC5A3)
2.A.21.5.7_c	2.A.21.5.7	c	8884	SLC5A6
2.A.21.8.2_c	2.A.21.8.2	c	60482	SLC5A7
2.A.22.1.1_c	2.A.22.1.1	c	6532	SLC6A4
2.A.22.1.2_c	2.A.22.1.2	c	(6530) or (6531)	(SLC6A2) or (SLC6A3)
2.A.22.1.3_c	2.A.22.1.3	c	(6530) or (6531)	(SLC6A2) or (SLC6A3)
2.A.22.2.10_c	2.A.22.2.10	c	9152	SLC6A5
2.A.22.2.11_c	2.A.22.2.11	c	6534	SLC6A7
2.A.22.2.12_c	2.A.22.2.12	c	(6536)	(SLC6A9)
2.A.22.2.3_c	2.A.22.2.3	c	(81539) or (84889) or (55089) or (6541) or (6542) or (54407) or (11254)	(SLC38A1) or (SLC7A3) or (SLC38A4) or (SLC7A1) or (SLC7A2) or (SLC38A2) or (SLC6A14)
2.A.22.3.1_c	2.A.22.3.1	c	(6538) or (6529) or (6539) or (6540)	(SLC6A11) or (SLC6A1) or (SLC6A12) or (SLC6A13)
2.A.22.3.10_c	2.A.22.3.10	c	(6538) or (6529) or (6539) or (6540)	(SLC6A11) or (SLC6A1) or (SLC6A12) or (SLC6A13)
2.A.22.3.11_c	2.A.22.3.11	c	(386757) or (6535)	(SLC6A10P) or (SLC6A8)
2.A.22.3.2_c	2.A.22.3.2	c	(6538) or (6529) or (6539) or (6540)	(SLC6A11) or (SLC6A1) or (SLC6A12) or (SLC6A13)
2.A.22.3.3_c	2.A.22.3.3	c	6533	SLC6A6
2.A.22.3.9_c	2.A.22.3.9	c	(6538) or (6529) or (6539) or (6540)	(SLC6A11) or (SLC6A1) or (SLC6A12) or (SLC6A13)
2.A.23.2.3_c	2.A.23.2.3	c	(6511) or (6505) or (6506) or (6512) or (6507)	(SLC1A6) or (SLC1A1) or (SLC1A2) or (SLC1A7) or (SLC1A3)
2.A.23.2.5_c	2.A.23.2.5	c	(6511) or (6505) or (6506) or (6512) or (6507)	(SLC1A6) or (SLC1A1) or (SLC1A2) or (SLC1A7) or (SLC1A3)
2.A.23.2.6_c	2.A.23.2.6	c	(6511) or (6505) or (6506) or (6512) or (6507)	(SLC1A6) or (SLC1A1) or (SLC1A2) or (SLC1A7) or (SLC1A3)
2.A.23.2.7_c	2.A.23.2.7	c	(6511) or (6505) or (6506) or (6512) or (6507)	(SLC1A6) or (SLC1A1) or (SLC1A2) or (SLC1A7) or (SLC1A3)
2.A.23.2.8_c	2.A.23.2.8	c	(6511) or (6505) or (6506) or (6512) or (6507)	(SLC1A6) or (SLC1A1) or (SLC1A2) or (SLC1A7) or (SLC1A3)
2.A.23.3.1_c	2.A.23.3.1	c	(6510) or (6509)	(SLC1A5) or (SLC1A4)
2.A.23.3.3_c	2.A.23.3.3	c	6510	SLC1A5
2.A.28.1.2_c	2.A.28.1.2	c	(6555) or (6554)	(SLC10A2) or (SLC10A1)
2.A.28.1.9_c	2.A.28.1.9	c	(6555) or (6554)	(SLC10A2) or (SLC10A1)
2.A.29.1.1_c	2.A.29.1.1	c	(291) or (292) or (293)	(SLC25A4) or (SLC25A5) or (SLC25A6)
2.A.29.1.10_c	2.A.29.1.10	c	(291) or (292) or (293)	(SLC25A4) or (SLC25A5) or (SLC25A6)
2.A.29.1.2_c	2.A.29.1.2	c	(291) or (292) or (293)	(SLC25A4) or (SLC25A5) or (SLC25A6)
2.A.29.12.3_c	2.A.29.12.3	c	8034	SLC25A16
2.A.29.14.1_c	2.A.29.14.1	c	(8604) or (10165)	(SLC25A12) or (SLC25A13)
2.A.29.14.2_c	2.A.29.14.2	c	(8604) or (10165)	(SLC25A12) or (SLC25A13)
2.A.29.14.3_c	2.A.29.14.3	c	(8604) or (10165) or (83733) or (79751)	(SLC25A12) or (SLC25A13) or (SLC25A18) or (SLC25A22)
2.A.29.14.5_c	2.A.29.14.5	c	(8604) or (10165) or (83733) or (79751)	(SLC25A12) or (SLC25A13) or (SLC25A18) or (SLC25A22)
2.A.29.16.1_c	2.A.29.16.1	c	60386	SLC25A19
2.A.29.18.3_c	2.A.29.18.3	c	(115286)	(SLC25A26)
2.A.29.19.1_c	2.A.29.19.1	c	(83884) or (10166)	(SLC25A2) or (SLC25A15)
2.A.29.19.2_c	2.A.29.19.2	c	(83884) or (10166)	(SLC25A2) or (SLC25A15)
2.A.29.2.13_c	2.A.29.2.13	c	8402	SLC25A11
2.A.29.2.4_c	2.A.29.2.4	c	89874	SLC25A21
2.A.29.2.7_c	2.A.29.2.7	c	1468	SLC25A10
2.A.29.24.1_c	2.A.29.24.1	c	(7350) or (7352) or (7351) or (9016) or (9481)	(UCP1) or (UCP3) or (UCP2) or (SLC25A14) or (SLC25A27)
2.A.29.24.3_c	2.A.29.24.3	c	(7350) or (7352) or (7351) or (9016) or (9481)	(UCP1) or (UCP3) or (UCP2) or (SLC25A14) or (SLC25A27)
2.A.29.3.2_c	2.A.29.3.2	c	(7350) or (7352) or (7351) or (9016) or (9481)	(UCP1) or (UCP3) or (UCP2) or (SLC25A14) or (SLC25A27)
2.A.29.3.4_c	2.A.29.3.4	c	(7350) or (7352) or (7351) or (9016) or (9481)	(UCP1) or (UCP3) or (UCP2) or (SLC25A14) or (SLC25A27)
2.A.29.3.5_c	2.A.29.3.5	c	(7350) or (7352) or (7351) or (9016) or (9481)	(UCP1) or (UCP3) or (UCP2) or (SLC25A14) or (SLC25A27)
2.A.29.4.2_c	2.A.29.4.2	c	(5250)	(SLC25A3)
2.A.29.7.2_c	2.A.29.7.2	c	6576	SLC25A1
2.A.29.8.3_x	2.A.29.8.3	x	788	MCAT
2.A.3.3.10_c	2.A.3.3.10	c	(81539) or (84889) or (55089) or (6541) or (6542) or (54407) or (11254)	(SLC38A1) or (SLC7A3) or (SLC38A4) or (SLC7A1) or (SLC7A2) or (SLC38A2) or (SLC6A14)
2.A.3.3.8_c	2.A.3.3.8	c	(81539) or (84889) or (55089) or (6541) or (6542) or (54407) or (11254)	(SLC38A1) or (SLC7A3) or (SLC38A4) or (SLC7A1) or (SLC7A2) or (SLC38A2) or (SLC6A14)
2.A.3.3.9_c	2.A.3.3.9	c	(81539) or (84889) or (55089) or (6541) or (6542) or (54407) or (11254)	(SLC38A1) or (SLC7A3) or (SLC38A4) or (SLC7A1) or (SLC7A2) or (SLC38A2) or (SLC6A14)
2.A.3.8.19_c	2.A.3.8.19	c	11136	SLC7A9
2.A.3.8.22_c	2.A.3.8.22	c	(9057) and (6520) or (9056)	(YLAT2) and (4F2) or (SLC7A7)
2.A.3.8.23_c	2.A.3.8.23	c	9057	YLAT2
2.A.3.8.25_c	2.A.3.8.25	c	8140	LAT1
2.A.30.1.2_c	2.A.30.1.2	c	(6557) or (6558)	(SLC12A1) or (SLC12A2)
2.A.30.3.1_c	2.A.30.3.1	c	(6557) or (6558)	(SLC12A1) or (SLC12A2)
2.A.30.4.2_c	2.A.30.4.2	c	6559	SLC12A3
2.A.30.5.3_c	2.A.30.5.3	c	(9990) or (6560) or (10723)	(SLC12A6) or (SLC12A4) or (SLC12A7)
2.A.30.5.4_c	2.A.30.5.4	c	(9990) or (6560) or (10723)	(SLC12A6) or (SLC12A4) or (SLC12A7)
2.A.30.5.5_c	2.A.30.5.5	c	(9990) or (6560) or (10723)	(SLC12A6) or (SLC12A4) or (SLC12A7)
2.A.30.5.6_c	2.A.30.5.6	c	(9990) or (6560) or (57468) or (10723)	(SLC12A6) or (SLC12A4) or (SLC12A5) or (SLC12A7)
2.A.31.1.1_c	2.A.31.1.1	c	(6522) or (6521) or (6508) or (83697)	(SLC4A2) or (SLC4A1) or (SLC4A3) or (SLC4A9)
2.A.31.1.2_c	2.A.31.1.2	c	(6522) or (6521) or (6508) or (83697)	(SLC4A2) or (SLC4A1) or (SLC4A3) or (SLC4A9)
2.A.31.1.3_c	2.A.31.1.3	c	(6522) or (6521) or (6508) or (83697)	(SLC4A2) or (SLC4A1) or (SLC4A3) or (SLC4A9)
2.A.31.2.11_c	2.A.31.2.11	c	9497	SLC4A7
2.A.31.2.12_c	2.A.31.2.12	c	(57835) or (8671)	(SLC4A5) or (SLC4A4)
2.A.31.2.13_c	2.A.31.2.13	c	(6522) or (6521) or (6508) or (83697)	(SLC4A2) or (SLC4A1) or (SLC4A3) or (SLC4A9)
2.A.31.2.14_c	2.A.31.2.14	c	(9498) or (57282)	(SLC4A8) or (SLC4A10)
2.A.31.2.4_c	2.A.31.2.4	c	(9498) or (57282)	(SLC4A8) or (SLC4A10)
2.A.31.2.8_c	2.A.31.2.8	c	(57835) or (8671)	(SLC4A5) or (SLC4A4)
2.A.36.1.13_c	2.A.36.1.13	c	(6549) or (6553) or (389015) or (6548) or (6550)	(SLC9A2) or (SLC9A5) or (SLC9A4) or (SLC9A1) or (SLC9A3)
2.A.36.1.15_c	2.A.36.1.15	c	(6549) or (6553) or (389015) or (6548) or (6550)	(SLC9A2) or (SLC9A5) or (SLC9A4) or (SLC9A1) or (SLC9A3)
2.A.36.1.16_c	2.A.36.1.16	c	(6549) or (6553) or (389015) or (6548) or (6550)	(SLC9A2) or (SLC9A5) or (SLC9A4) or (SLC9A1) or (SLC9A3)
2.A.36.1.17_c	2.A.36.1.17	c	(6549) or (6553) or (389015) or (6548) or (6550)	(SLC9A2) or (SLC9A5) or (SLC9A4) or (SLC9A1) or (SLC9A3)
2.A.36.1.18_c	2.A.36.1.18	c	(6549) or (6553) or (389015) or (6548) or (6550)	(SLC9A2) or (SLC9A5) or (SLC9A4) or (SLC9A1) or (SLC9A3)
2.A.36.1.3_c	2.A.36.1.3	c	(84679) or (23315)	(SLC9A7) or (SLC9A8)
2.A.36.1.9_c	2.A.36.1.9	c	(84679) or (23315)	(SLC9A7) or (SLC9A8)
2.A.40.6.2_c	2.A.40.6.2	c	(9962) or (9963)	(SLC23A2) or (SLC23A1)
2.A.40.6.5_c	2.A.40.6.5	c	(9962) or (9963)	(SLC23A2) or (SLC23A1)
2.A.41.2.3_c	2.A.41.2.3	c	(9154) or (9153) or (64078)	(SLC28A1) or (SLC28A2) or (SLC28A3)
2.A.41.2.4_c	2.A.41.2.4	c	(9154) or (9153) or (64078)	(SLC28A1) or (SLC28A2) or (SLC28A3)
2.A.41.2.8_c	2.A.41.2.8	c	(9154) or (9153) or (64078)	(SLC28A1) or (SLC28A2) or (SLC28A3)
2.A.47.1.14_c	2.A.47.1.14	c	26266	SLC13A4
2.A.47.1.15_c	2.A.47.1.15	c	(64849)	(SLC13A3)
2.A.47.1.16_c	2.A.47.1.16	c	6561	SLC13A1
2.A.47.1.17_c	2.A.47.1.17	c	9058	SLC13A2
2.A.47.1.9_c	2.A.47.1.9	c	284111	SLC13A5
2.A.48.1.1_c	2.A.48.1.1	c	(6573)	(SLC19A1)
2.A.48.2.1_c	2.A.48.2.1	c	(10560) or (80704)	(SLC19A2) or (SLC19A3)
2.A.48.2.3_c	2.A.48.2.3	c	80704	SLC19A3
2.A.53.1.10_c	2.A.53.1.10	c	(1811) or (1836) or (115019) or (116369) or (115111) or (284129) or (10861)	(SLC26A3) or (SLC26A2) or (SLC26A9) or (SLC26A8) or (SLC26A7) or (SLC26A11) or (SLC26A1)
2.A.53.2.1_c	2.A.53.2.1	c	(1811) or (10861) or (1836)	(SLC26A3) or (SLC26A1) or (SLC26A2)
2.A.53.2.14_c	2.A.53.2.14	c	(1811) or (1836) or (115019) or (116369) or (115111) or (284129) or (10861)	(SLC26A3) or (SLC26A2) or (SLC26A9) or (SLC26A8) or (SLC26A7) or (SLC26A11) or (SLC26A1)
2.A.53.2.15_c	2.A.53.2.15	c	(1811) or (1836) or (115019) or (116369) or (115111) or (284129) or (10861)	(SLC26A3) or (SLC26A2) or (SLC26A9) or (SLC26A8) or (SLC26A7) or (SLC26A11) or (SLC26A1)
2.A.53.2.16_c	2.A.53.2.16	c	(1811) or (10861) or (1836)	(SLC26A3) or (SLC26A1) or (SLC26A2)
2.A.53.2.17_c	2.A.53.2.17	c	5172	SLC26A4
2.A.53.2.18_c	2.A.53.2.18	c	(1811) or (10861) or (1836)	(SLC26A3) or (SLC26A1) or (SLC26A2)
2.A.53.2.6_c	2.A.53.2.6	c	(1811) or (1836) or (115019) or (116369) or (115111) or (284129) or (10861)	(SLC26A3) or (SLC26A2) or (SLC26A9) or (SLC26A8) or (SLC26A7) or (SLC26A11) or (SLC26A1)
2.A.53.2.7_c	2.A.53.2.7	c	(65010)	(SLC26A6)
2.A.55.2.1_c	2.A.55.2.1	c	4891	SLC11A2
2.A.57.1.1_c	2.A.57.1.1	c	(3177) or (2030)	(SLC29A2) or (SLC29A1)
2.A.57.1.6_c	2.A.57.1.6	c	55315	SLC29A3
2.A.57.1.8_c	2.A.57.1.8	c	3177	SLC29A2
2.A.58.1.3_c	2.A.58.1.3	c	142680	SLC34A3
2.A.58.1.4_c	2.A.58.1.4	c	(6568) or (10786) or (6569) or (10050) or (10568) or (10246)	(SLC17A1) or (SLC17A3) or (SLC34A1) or (SLC17A4) or (SLC34A2) or (SLC17A2)
2.A.58.1.5_c	2.A.58.1.5	c	(6568) or (10786) or (6569) or (10050) or (10568) or (10246)	(SLC17A1) or (SLC17A3) or (SLC34A1) or (SLC17A4) or (SLC34A2) or (SLC17A2)
2.A.60.1.12_c	2.A.60.1.12	c	(28234) or (10599)	(SLCO1B3) or (SLCO1B1)
2.A.60.1.14_c	2.A.60.1.14	c	(6579) or (10599)	(SLCO1A2) or (SLCO1B1)
2.A.60.1.15_c	2.A.60.1.15	c	(28234) or (6579) or (10599) or (28231) or (53919)	(SLCO1B3) or (SLCO1A2) or (SLCO1B1) or (SLCO4A1) or (SLCO1C1)
2.A.60.1.18_c	2.A.60.1.18	c	(53919) or (28234) or (10599) or (28232) or (28231) or (11309) or (6579)	(SLCO1C1) or (SLCO1B3) or (SLCO1B1) or (SLCO3A1) or (SLCO4A1) or (SLCO2B1) or (SLCO1A2)
2.A.60.1.19_c	2.A.60.1.19	c	6578	SLCO2A1
2.A.60.1.20_c	2.A.60.1.20	c	(28234) or (11309) or (10599) or (6579)	(SLCO1B3) or (SLCO2B1) or (SLCO1B1) or (SLCO1A2)
2.A.60.1.5_c	2.A.60.1.5	c	10599	SLCO1B1
2.A.60.1.9_c	2.A.60.1.9	c	(28234) or (6579) or (10599) or (28231) or (53919)	(SLCO1B3) or (SLCO1A2) or (SLCO1B1) or (SLCO4A1) or (SLCO1C1)
2.A.7.10.2_c	2.A.7.10.2	c	(23443) or (11046) or (84912)	(SLC35A3) or (SLC35D2) or (SLC35B4)
2.A.7.11.3_c	2.A.7.11.3	c	347734	SLC35B2
2.A.7.12.11_c	2.A.7.12.11	c	10559	SLC35A1
2.A.7.12.6_c	2.A.7.12.6	c	7355	SLC35A2
2.A.7.12.7_c	2.A.7.12.7	c	(23443) or (11046) or (84912)	(SLC35A3) or (SLC35D2) or (SLC35B4)
2.A.7.15.1_c	2.A.7.15.1	c	(23443) or (11046) or (84912)	(SLC35A3) or (SLC35D2) or (SLC35B4)
2.A.7.15.4_c	2.A.7.15.4	c	23169	SLC35D1
2.A.7.16.1_c	2.A.7.16.1	c	55343	SLC35C1
3.1.-.-_r	3.1.-.-	r	80055	PGAP1
3.1.1.1_r	3.1.1.1	r	8824	CES2
3.1.1.13_c	3.1.1.13	c	3988	LIPA
3.1.1.23_c	3.1.1.23	c	3990	LIPC
3.1.1.3_c	3.1.1.3	c	(3990) or (9388) or (5407) or (8513) or (5408) or (5406) or 8228	(LIPC) or (LIPG) or (PNLIPRP1) or (LIPF) or (LIPR2) or (PNLIP) or PNPLA4
3.1.1.3_r	3.1.1.3	r	13	AADAC
3.1.1.31_c	3.1.1.31	c	25796	PGLS
3.1.1.31_r	3.1.1.31	r	9563	H6PD
3.1.1.4_c	3.1.1.4	c	(5322) or (5319) or (81579) or (64600) or (26279) or (5320) or (8399) or (30814)	(PLA2G5) or (PLA2G1B) or (PLA2G12A) or (PLA2G2F) or (PLA2G2D) or (PLA2G2A) or (PLA2G10) or (PLA2G2E)
3.1.1.47_c	3.1.1.47	c	7941	PLA2G7
3.1.1.7_c	3.1.1.7	c	(43) or (43)	(ACHE) or (ACHE)
3.1.2.1_c	3.1.2.1	c	134526	ACOT12
3.1.2.1_m	3.1.2.1	m	10993	SDS
3.1.2.12_c	3.1.2.12	c	2098	ESD
3.1.2.14_c	3.1.2.14	c	55301	OLAH
3.1.2.17_m	3.1.2.17	m	10157	AASS
3.1.2.2_m	3.1.2.2	m	(10965) or (11332)	(ACOT2) or (ACOT7)
3.1.2.2_x	3.1.2.2	x	(641372) or (641371) or (570)	(ACOT6) or (ACOT1) or (BAAT)
3.1.2.22_x	3.1.2.22	x	6576	SLC25A1
3.1.2.27_x	3.1.2.27	x	(10005) or (10965)	(ACOT8) or (ACOT2)
3.1.2.4_c	3.1.2.4	c	(26275) or (26275)	(HIBCH) or (HIBCH)
3.1.2.4_x	3.1.2.4	x	(1892) or (1962) or (3030) or 6576	(ECHS1) or (EHHADH) or (HADHA) or SLC25A1
3.1.2.6_c	3.1.2.6	c	(3029) or (84264) or (84264)	(HAGH) or (HAGHL) or (HAGHL)
3.1.2.6_m	3.1.2.6	m	3029	HAGH
3.1.3.-_c	3.1.3.-	c	81537	SGPP1
3.1.3.1_c	3.1.3.1	c	1629	DBT
3.1.3.11_c	3.1.3.11	c	(2203) or (8789)	(FBP1) or (FBP2)
3.1.3.2_c	3.1.3.2	c	(52) or (52) or (52)	(ACP1) or (ACP1) or (ACP1)
3.1.3.2_l	3.1.3.2	l	53	ACP2
3.1.3.25_c	3.1.3.25	c	(3612) or (3613)	(IMPA1) or (IMPA2)
3.1.3.3_c	3.1.3.3	c	(8781) or (5723) or 57026	(8781) or (PSPH) or PDXP
3.1.3.36_c	3.1.3.36	c	(8867) or (56623) or (4952) or (8871) or (8867) or (4952) or (3633)	(SYNJ1) or (INPP5E) or (OCRL) or (SYNJ2) or (SYNJ1) or (OCRL) or (INPP5B)
3.1.3.4_c	3.1.3.4	c	(8611) or (8613)	(PLPP1) or (PLPP3)
3.1.3.4_g	3.1.3.4	g	8613	PLPP3
3.1.3.4_r	3.1.3.4	r	8613	PLPP3
3.1.3.41_c	3.1.3.41	c	(220) or (218) or (221) or (222) or (U37519)	(ALDH1A3) or (ALDH3A1) or (ALDH3B1) or (ALDH3B2) or (U37519)
3.1.3.46_c	3.1.3.46	c	(2203) or (5210) or (5207) or (5209) or (5208) or (8789)	(FBP1) or (PFKFB4) or (PFKFB1) or (PFKFB3) or (PFKFB2) or (FBP2)
3.1.3.5_c	3.1.3.5	c	4907	NT5E
3.1.3.5_l	3.1.3.5	l	53	ACP2
3.1.3.5_m	3.1.3.5	m	1373	CPS1
3.1.3.56_c	3.1.3.56	c	(3635) or (8867) or (3636) or (27124) or (8867) or (27124) or (3633) or (56623) or (3632)	(INPP5D) or (SYNJ1) or (INPPL1) or (INPP5J) or (SYNJ1) or (INPP5J) or (INPP5B) or (INPP5E) or (INPP5A)
3.1.3.61_c	3.1.3.61	c	3628	INPP1
3.1.3.64_c	3.1.3.64	c	(AA419122) or (AA576959) or (64077) or (8776) or (8898) or (9107) or (29085) or (8611) or (8613) or (8612) or (81537) or (130367) or (23517) or (51095)	(AA419122) or (AA576959) or (LHPP) or (MTMR1) or (MTMR2) or (MTMR6) or (PHPT1) or (PLPP1) or (PLPP3) or (PLPP2) or (SGPP1) or (SGPP2) or (SKIV2L2) or (TRNT1)
3.1.3.66_c	3.1.3.66	c	(8897) or (8897) or (8897)	(MTMR3) or (MTMR3) or (MTMR3)
3.1.3.66_m	3.1.3.66	m	54995	OXSM
3.1.3.67_r	3.1.3.67	r	93492	TPTE2
3.1.3.7_c	3.1.3.7	c	10380	BPNT1
3.1.3.75_c	3.1.3.75	c	162466	PHOSPHO1
3.1.3.86_c	3.1.3.86	c	(56623) or (8867) or (3635) or (8871) or (3636) or (3633) or (27124) or (3632)	(INPP5E) or (SYNJ1) or (INPP5D) or (SYNJ2) or (INPPL1) or (INPP5B) or (INPP5J) or (INPP5A)
3.1.3.9_r	3.1.3.9	r	(57818) or (2538) or (92579)	(G6PC2) or (G6PC) or (G6PC3)
3.1.4.1_c	3.1.4.1	c	5167	ENPP1
3.1.4.11_n	3.1.4.11	n	(23236) or (5336) or (9651) or (113026) or (89869) or (84812) or (5330) or (5335) or (51196) or (5333) or (5332) or (5331) or (5335) or (5334) or (5332) or (257068) or (23236) or (23007)	(PLCB1) or (PLCG2) or (PLCH2) or (PLCD3) or (PLCZ1) or (PLCD4) or (PLCB2) or (PLCG1) or (PLCE1) or (PLCD1) or (PLCB4) or (PLCB3) or (PLCG1) or (PLCL1) or (PLCB4) or (PLCXD2) or (PLCB1) or (PLCH1)
3.1.4.12_l	3.1.4.12	l	(55512)	(SMPD3)
3.1.4.14_c	3.1.4.14	c	(AI493054) or (132158)	(AI493054) or (GLYCTK)
3.1.4.17_c	3.1.4.17	c	(5139) or (5146) or (5152) or (50940) or (5152) or (5136) or (5152) or (5152) or (8654) or (10846) or (5152) or (5145 and 5158 and 5149) or (5140) or (5152) or (5152) or (5137) or (5136) or (5138) or (5152) or (5153) or (5152) or (5152) or (5152) or (8654) or (5152) or (5152) or (5152) or (5152) or (5140) or (8654) or (5152) or (5145 and 5146 and 5158 and 5147 and 5148) or (5152)	(PDE3A) or (PDE6C) or (PDE9A) or (PDE11A) or (PDE9A) or (PDE1A) or (PDE9A) or (PDE9A) or (PDE5A) or (PDE10A) or (PDE9A) or (PDE6A and PDE6B and PDE6H) or (PDE3B) or (PDE9A) or (PDE9A) or (PDE1C) or (PDE1A) or (PDE2A) or (PDE9A) or (PDE1B) or (PDE9A) or (PDE9A) or (PDE9A) or (PDE5A) or (PDE9A) or (PDE9A) or (PDE9A) or (PDE9A) or (PDE3B) or (PDE5A) or (PDE9A) or (PDE6A and PDE6C and PDE6B and PDE6D…
3.1.4.17_g	3.1.4.17	g	10846	PDE10A
3.1.4.17_n	3.1.4.17	n	5152	PDE9A
3.1.4.3_c	3.1.4.3	c	(23236) or (5336) or (23007) or (113026) or (89869) or (84812) or (9651) or (5335) or (51196) or (257068) or (5332) or (5331) or (5335) or (5334) or (5332) or (5330) or (23236) or (5333)	(PLCB1) or (PLCG2) or (PLCH1) or (PLCD3) or (PLCZ1) or (PLCD4) or (PLCH2) or (PLCG1) or (PLCE1) or (PLCXD2) or (PLCB4) or (PLCB3) or (PLCG1) or (PLCL1) or (PLCB4) or (PLCB2) or (PLCB1) or (PLCD1)
3.1.4.3_n	3.1.4.3	n	(23236) or (23236)	(PLCB1) or (PLCB1)
3.1.4.37_c	3.1.4.37	c	1267	CNP
3.1.4.4_c	3.1.4.4	c	5338	PLD2
3.1.4.4_g	3.1.4.4	g	5337	PLD1
3.1.4.4_m	3.1.4.4	m	5337	PLD1
3.1.4.4_r	3.1.4.4	r	5337	PLD1
3.1.6.12_l	3.1.6.12	l	(411) or (411)	(ARSB) or (ARSB)
3.1.6.13_l	3.1.6.13	l	(3423) or (3423)	(IDS) or (IDS)
3.1.6.14_l	3.1.6.14	l	2799	GNS
3.1.6.2_c	3.1.6.2	c	412	STS
3.1.6.2_g	3.1.6.2	g	412	STS
3.1.6.2_l	3.1.6.2	l	412	STS
3.1.6.2_r	3.1.6.2	r	412	STS
3.1.6.4_r	3.1.6.4	r	(5476) and (2720) and (2588) and (4758) or 5476	(CTSA) and (GLB1) and (GALNS) and (NEU1) or CTSA
3.1.6.8_l	3.1.6.8	l	410	ARSA
3.10.1.1_l	3.10.1.1	l	6448	SGSH
3.2.1.1_c	3.2.1.1	c	(276) or (277) or (278) or (279) or (276) or (277) or (278) or (279) or (280) or (84569) or 6519 and 11136 or 11136 or 11136 and 6519	(AMY1B) or (AMY1B) or (AMY1B) or (AMY2A) or (AMY1B) or (AMY1B) or (AMY1B) or (AMY2A) or (AMY2B) or (LYZL1) or SLC3A1 and SLC7A9 or SLC7A9 or SLC7A9 and SLC3A1
3.2.1.106_r	3.2.1.106	r	7841	MOGS
3.2.1.113_g	3.2.1.113	g	(57134) or (10905) or (4121)	(MAN1C1) or (MAN1A2) or (MAN1A1)
3.2.1.113_r	3.2.1.113	r	11253	MAN1B1
3.2.1.114_g	3.2.1.114	g	(4124) or (4122)	(MAN2A1) or (MAN2A2)
3.2.1.14_c	3.2.1.14	c	27159	CHIA
3.2.1.18_c	3.2.1.18	c	(4759) or (129807)	(NEU2) or (NEU4)
3.2.1.18_r	3.2.1.18	r	(5476) and (2720) and (2588) and (4758) or 5476	(CTSA) and (GLB1) and (GALNS) and (NEU1) or CTSA
3.2.1.20_c	3.2.1.20	c	2595 or 8972	GANC or MGAM
3.2.1.20_l	3.2.1.20	l	2548	GAA
3.2.1.21_c	3.2.1.21	c	57733	GBA3
3.2.1.22_l	3.2.1.22	l	2717	GLA
3.2.1.23_c	3.2.1.23	c	(AA177072) or (2194) or (54995)	(AA177072) or (FASN) or (OXSM)
3.2.1.23_r	3.2.1.23	r	(5476) and (2720) and (2588) and (4758) or (5476) and (2720) or 5476	(CTSA) and (GLB1) and (GALNS) and (NEU1) or (CTSA) and (GLB1) or CTSA
3.2.1.24_c	3.2.1.24	c	4123	MAN2C1
3.2.1.24_l	3.2.1.24	l	4125	MAN2B1
3.2.1.25_l	3.2.1.25	l	4126	MANBA
3.2.1.26_c	3.2.1.26	c	(6476) or (8972)	(SI) or (MGAM)
3.2.1.28_c	3.2.1.28	c	11181	TREH
3.2.1.3_c	3.2.1.3	c	8972	MGAM
3.2.1.31_c	3.2.1.31	c	9365	KL
3.2.1.31_l	3.2.1.31	l	2990	GUSB
3.2.1.35_c	3.2.1.35	c	(AA203143) or (8372) or (157570) or (9926) or (6901) or (56895) or (114799) or (AI818585) or (AI971023) or (79143) or (60481) or (129642) or (9197) or (1956) or (80339) or (56894) or (N63787) or (AA177072) or (W87865) or (MBOAT5) or (LOC647190) or (54898) or (54995) or (79071) or (AGPAT7)	(AA203143) or (HYAL3) or (ESCO2) or (LPGAT1) or (TAZ) or (AGPAT4) or (ESCO1) or (AI818585) or (AI971023) or (MBOAT7) or (ELOV5) or (MBOAT2) or (SLC33A1) or (EGFR) or (PNPLA3) or (AGPAT3) or (N63787) or (AA177072) or (W87865) or (MBOAT5) or (LOC647190) or (ELOV2) or (OXSM) or (ELOVL6) or (AGPAT7)
3.2.1.45_c	3.2.1.45	c	(2629) or (2629) or (2629) or (2629) or (2629)	(GBA) or (GBA) or (GBA) or (GBA) or (GBA)
3.2.1.45_l	3.2.1.45	l	(2629) or (2629) or (2629) or (2629) or (2629)	(GBA) or (GBA) or (GBA) or (GBA) or (GBA)
3.2.1.46_l	3.2.1.46	l	2581	GALC
3.2.1.49_l	3.2.1.49	l	4668	NAGA
3.2.1.50_l	3.2.1.50	l	4669	NAGLU
3.2.1.51_c	3.2.1.51	c	2519	FUCA2
3.2.1.51_l	3.2.1.51	l	2517	FUCA1
3.2.1.52_l	3.2.1.52	l	(3073) or (3074) or 3073 and 3074	(HEXA) or (HEXB) or HEXA and HEXB
3.2.1.76_l	3.2.1.76	l	3425	IDUA
3.2.1.96_c	3.2.1.96	c	64772	ENGASE
3.2.2.5_c	3.2.2.5	c	952	CD38
3.2.2.6_c	3.2.2.6	c	952	CD38
3.3.1.1_c	3.3.1.1	c	(23382) or (191) or (10768) or (10768)	(AHCYL2) or (AHCY) or (AHCYL1) or (AHCYL1)
3.3.2.9_c	3.3.2.9	c	2053	EPHX2
3.3.2.9_r	3.3.2.9	r	2052	EPHX1
3.3.2.9_x	3.3.2.9	x	2053	EPHX2
3.4.11.1_c	3.4.11.1	c	290 or 51056	ANPEP or LAP3
3.4.11.2_c	3.4.11.2	c	290	ANPEP
3.4.11.4_c	3.4.11.4	c	(LOC374569)	(LOC374569)
3.4.13.18_c	3.4.13.18	c	(55748) or (84735	(CNDP2) or (CNDP1)
3.4.13.19_c	3.4.13.19	c	(55748) or (1800)	(CNDP2) or (DPEP1)
3.4.13.20_c	3.4.13.20	c	(55748) or (84735	(CNDP2) or (CNDP1)
3.4.13.3_c	3.4.13.3	c	(84735 or 55748)	(CNDP1 or CNDP2)
3.4.13.9_c	3.4.13.9	c	5184	PEPD
3.4.14.9_c	3.4.14.9	c	1200	TPP1
3.4.15.1_c	3.4.15.1	c	(1636) or (59272)	(ACE) or (ACE2)
3.4.16.5_r	3.4.16.5	r	5476	CTSA
3.4.17.1_c	3.4.17.1	c	(1357) or (1358) or (57094) or (93979)	(CPA1) or (CPA2) or (CPA6) or (CPA5)
3.4.17.23_c	3.4.17.23	c	59272	ACE2
3.4.19.6_c	3.4.19.6	c	29953	TRHDE
3.4.19.9_l	3.4.19.9	l	8836	GGH
3.4.2.1_c	3.4.2.1	c	4860	PNP
3.4.21.39_c	3.4.21.39	c	1215	CMA1
3.4.21.59_c	3.4.21.59	c	(7177) or (64499) or (23430)	(TPSAB1) or (TPSB2) or (TPSD1)
3.4.24.16_m	3.4.24.16	m	57486	NLN
3.5.1.1_m	3.5.1.1	m	80150	ASRGL1
3.5.1.12_c	3.5.1.12	c	686	BTD
3.5.1.12_m	3.5.1.12	m	686	BTD
3.5.1.12_n	3.5.1.12	n	686	BTD
3.5.1.15_c	3.5.1.15	c	91703	ACY3
3.5.1.16_c	3.5.1.16	c	95	ACY1
3.5.1.2_m	3.5.1.2	m	(2744) or (27165) or (27165)	(GLS) or (GLS2) or (GLS2)
3.5.1.23_l	3.5.1.23	l	(427) or (427)	(ASAH1) or (ASAH1)
3.5.1.25_c	3.5.1.25	c	51005	AMDHD2
3.5.1.26_l	3.5.1.26	l	175	AGA
3.5.1.3_c	3.5.1.3	c	(AI971036) or (3417) or (3418)	(AI971036) or (IDH1) or (IDH2)
3.5.1.3_m	3.5.1.3	m	56954	NIT2
3.5.1.38_c	3.5.1.38	c	2643	GCH1
3.5.1.6_c	3.5.1.6	c	51733	UPB1
3.5.1.89_c	3.5.1.89	c	9487	PIGL
3.5.1.9_c	3.5.1.9	c	(84532) or (55902) or (79611)	(ACSS1) or (ACSS2) or (ACSS3)
3.5.1.92_c	3.5.1.92	c	(501) or (217) or (T83654) or (8876) and (8875) and (55350) or (AI620219) or (AA081045) or (219) or (AU149534) or (8876) and (55350) and (8875) or (8875) and (8876) and (55350) or (223) or (224)	(ALDH7A1) or (ALDH2) or (T83654) or (VNN1) and (VNN2) and (VNN3) or (AI620219) or (AA081045) or (ALDH1B1) or (AU149534) or (VNN1) and (VNN3) and (VNN2) or (VNN2) and (VNN1) and (VNN3) or (ALDH9A1) or (ALDH3A2)
3.5.2.3_c	3.5.2.3	c	790	PYR1
3.5.2.9_c	3.5.2.9	c	26873	OPLAH
3.5.3.1_c	3.5.3.1	c	383	ARG1
3.5.3.1_m	3.5.3.1	m	384	ARG2
3.5.3.11_m	3.5.3.11	m	79814	AGMAT
3.5.4.10_c	3.5.4.10	c	471	ATIC
3.5.4.12_c	3.5.4.12	c	1635	DCTD
3.5.4.14_c	3.5.4.14	c	(978) or (57379)	(CDA) or (AICDA)
3.5.4.14_n	3.5.4.14	n	57379	AICDA
3.5.4.16_x	3.5.4.16	x	(1962) or (3033) or (3030) or (3028) or (3295) or 2643	(EHHADH) or (HADH) or (HADHA) or (HSD17B10) or (HSD17B4) or GCH1
3.5.4.3_c	3.5.4.3	c	9615	GDA
3.5.4.4_c	3.5.4.4	c	100	ADA
3.5.4.5_c	3.5.4.5	c	(978) or (57379)	(CDA) or (AICDA)
3.5.4.5_n	3.5.4.5	n	57379	AICDA
3.5.4.6_c	3.5.4.6	c	(271) or (270) or (271) or (272) or (271)	(AMPD2) or (AMPD1) or (AMPD2) or (AMPD3) or (AMPD2)
3.5.4.9_c	3.5.4.9	c	(4522) or (100287639) or (441024)	(MTHFD1) or (null) or (MTHFD2L)
3.5.4.9_m	3.5.4.9	m	(25902) or (10797)	(MTHFD1L) or (MTHFD2)
3.5.99.6_c	3.5.99.6	c	(132789) or (10007)	(GNPDA2) or (GNPDA1)
3.6.-.-_c	3.6.-.-	c	166785	MMAA
3.6.1.1_c	3.6.1.1	c	5464	PPA1
3.6.1.1_m	3.6.1.1	m	(27068) or (27068) or (27068) or (27068)	(PPA2) or (PPA2) or (PPA2) or (PPA2)
3.6.1.1_r	3.6.1.1	r	(2538) or (92579) or (57818)	(G6PC) or (G6PC3) or (G6PC2)
3.6.1.13_c	3.6.1.13	c	11164	NUDT5
3.6.1.13_m	3.6.1.13	m	(53343) or (53343) or (53343)	(NUDT9) or (NUDT9) or (NUDT9)
3.6.1.17_c	3.6.1.17	c	(318) or (318) or (318)	(NUDT2) or (NUDT2) or (NUDT2)
3.6.1.21_c	3.6.1.21	c	11164	NUDT5
3.6.1.23_m	3.6.1.23	m	1854	DUT
3.6.1.23_n	3.6.1.23	n	1854	DUT
3.6.1.28_c	3.6.1.28	c	79178	THTPA
3.6.1.39_c	3.6.1.39	c	(4967) or (55753)	(OGDH) or (OGDHL)
3.6.1.43_r	3.6.1.43	r	57171	DOLPP1
3.6.1.45_c	3.6.1.45	c	56954	NIT2
3.6.1.5_l	3.6.1.5	l	(216) or (8854) or (501) or (8854) or (223) or (224) or (8854) or T83654 or U37519	(ALDH1A1) or (ALDH1A2) or (ALDH7A1) or (ALDH1A2) or (ALDH9A1) or (ALDH3A2) or (ALDH1A2) or T83654 or U37519
3.6.1.52_n	3.6.1.52	n	(117283) or (9807) or (9807)	(IP6K3) or (IP6K1) or (IP6K1)
3.6.1.6_c	3.6.1.6	c	124583	CANT1
3.6.1.6_g	3.6.1.6	g	9583	ENTPD4
3.6.1.7_c	3.6.1.7	c	(112611) or (98) or (97) or (97)	(RWDD2A) or (ACYP2) or (ACYP1) or (ACYP1)
3.6.1.9_c	3.6.1.9	c	(220) or (218) or (221) or (222) or (U37519) or 5167	(ALDH1A3) or (ALDH3A1) or (ALDH3B1) or (ALDH3B2) or (U37519) or ENPP1
3.6.3.1_c	3.6.3.1	c	(10396) or (57194)	(ATP8A1) or (ATP10A)
3.6.3.10_c	3.6.3.10	c	(495 and 496)	(ATP4A and ATP4B)
3.6.3.14_c	3.6.3.14	c	513 and 498 and 506 and 509 and 514 or 498 and 513 and 514 and 506 and 509 or 513 and 509 and 498 and 514 and 506 or 498 and 513 and 506 and 509 and 514 or 513 and 498 and 514 and 506 and 509 or 513 and 498 and 506 and 509 and 514 or 513 and 498 and 514 and 506 and 509 or 513 and 498 and 509 and 506 and 514 or 498 and 509 and 513 and 506 and 514 or 513 and 498 and 506 and 509 and 514 or 513 and 5…	ATP5D and ATP5A1 and ATP5B and ATP5C1 and ATP5E or ATP5A1 and ATP5D and ATP5E and ATP5B and ATP5C1 or ATP5D and ATP5C1 and ATP5A1 and ATP5E and ATP5B or ATP5A1 and ATP5D and ATP5B and ATP5C1 and ATP5E or ATP5D and ATP5A1 and ATP5E and ATP5B and ATP5C1 or ATP5D and ATP5A1 and ATP5B and ATP5C1 and ATP5E or ATP5D and ATP5A1 and ATP5E and ATP5B and ATP5C1 or ATP5D and ATP5A1 and ATP5C1 and ATP5B and …
3.6.3.44_c	3.6.3.44	c	(5244)	(ABCB4)
3.6.3.6_c	3.6.3.6	c	(492) or (491) or (490) or (493)	(ATP2B3) or (ATP2B2) or (ATP2B1) or (ATP2B4)
3.6.3.9_c	3.6.3.9	c	(481 and 478) or (477 and 23439) or (483 and 476) or (481 and 480) or (482 and 478) or (482 and 476) or (482 and 477) or (481 and 476) or (23439 and 476) or (480 and 23439) or (481 and 477)	(ATP1B1 and ATP1A3) or (ATP1A2 and ATP1B4) or (ATP1B3 and ATP1A1) or (ATP1B1 and ATP1A4) or (ATP1B2 and ATP1A3) or (ATP1B2 and ATP1A1) or (ATP1B2 and ATP1A2) or (ATP1B1 and ATP1A1) or (ATP1B4 and ATP1A1) or (ATP1A4 and ATP1B4) or (ATP1B1 and ATP1A2)
3.6.4.13_c	3.6.4.13	c	(9107) or (AA419122) or (51095) or (AA576959) or (23517) or (64077) or (130367) or (8898) or (8776) or (8613) or (81537) or (8612) or (8611) or (29085)	(MTMR6) or (AA419122) or (TRNT1) or (AA576959) or (SKIV2L2) or (LHPP) or (SGPP2) or (MTMR2) or (MTMR1) or (PLPP3) or (SGPP1) or (PLPP2) or (PLPP1) or (PHPT1)
3.7.1.2_c	3.7.1.2	c	2184	FAH
3.7.1.3_c	3.7.1.3	c	8942	KYNU
3.A.1.201.2_c	3.A.1.201.2	c	(8647) or (8714)	(ABCB11) or (ABCC3)
3.A.1.203.1_x	3.A.1.203.1	x	5825	ABCD3
3.A.1.203.3_x	3.A.1.203.3	x	(U52111) or (215)	(U52111) or (ABCD1)
3.A.1.208.15_c	3.A.1.208.15	c	(10057) or (10257)	(ABCC5) or (ABCC4)
3.A.1.208.7_c	3.A.1.208.7	c	(10057) or (10257)	(ABCC5) or (ABCC4)
3.A.1.208.8_c	3.A.1.208.8	c	4363	ABCC1
3.A.1.208.9_c	3.A.1.208.9	c	(8647) or (8714)	(ABCB11) or (ABCC3)
3.A.1.211.14_c	3.A.1.211.14	c	19	ABCA1
4.1.-.-_x	4.1.-.-	x	26061	HACL1
4.1.1.15_c	4.1.1.15	c	(51380) or (2571) or (2572) or (2571)	(CSAD) or (GAD1) or (GAD2) or (GAD1)
4.1.1.17_c	4.1.1.17	c	4953	ODC1
4.1.1.19_m	4.1.1.19	m	113451	AZIN2
4.1.1.21_c	4.1.1.21	c	10606	PAICS
4.1.1.23_c	4.1.1.23	c	7372	UMPS
4.1.1.28_c	4.1.1.28	c	1644	DDC
4.1.1.30_c	4.1.1.30	c	(AD000092) or (2639)	(AD000092) or (GCDH)
4.1.1.32_c	4.1.1.32	c	5105	PCK1
4.1.1.32_m	4.1.1.32	m	5106	PCK2
4.1.1.33_c	4.1.1.33	c	4597	MVD1
4.1.1.35_g	4.1.1.35	g	80146	UXS1
4.1.1.36_c	4.1.1.36	c	60490	PPCDC
4.1.1.37_x	4.1.1.37	x	(1962) or (3033) or (3030) or (3028) or (3295) or 7389	(EHHADH) or (HADH) or (HADHA) or (HSD17B10) or (HSD17B4) or UROD
4.1.1.45_c	4.1.1.45	c	130013	ACMSD
4.1.1.50_c	4.1.1.50	c	262	AMD1
4.1.1.65_m	4.1.1.65	m	23761	PISD
4.1.1.9_c	4.1.1.9	c	23417	MLYCD
4.1.1.9_m	4.1.1.9	m	23417	MLYCD
4.1.1.9_x	4.1.1.9	x	23417	MLYCD
4.1.2.13_c	4.1.2.13	c	(AI934540) or (55163) or (W74642)	(AI934540) or (PNPO) or (W74642)
4.1.2.27_x	4.1.2.27	x	2720 or 8879	GLB1 or SGPL1
4.1.3.4_m	4.1.3.4	m	(3155) or (54511)	(HMGCL) or (HMGCLL1)
4.1.3.4_x	4.1.3.4	x	3155	HMGCL
4.1.3.5_c	4.1.3.5	c	(3157) or (3157)	(HMCS1) or (HMCS1)
4.1.3.5_m	4.1.3.5	m	3158	HMGCS2
4.1.3.7_m	4.1.3.7	m	(1431) or (1431)	(CISY) or (CISY)
4.2.1.1_c	4.2.1.1	c	(763) or (11238)	(CA5A) or (CA5B)
4.2.1.11_c	4.2.1.11	c	(2023) or (2027) or (2027) or (2026)	(ENOA) or (ENOB) or (ENOB) or (ENO2)
4.2.1.134_c	4.2.1.134	c	(9200) or (201562)	(HACD1) or (HACD2)
4.2.1.17_x	4.2.1.17	x	(1892) or (3030) or (1962) or (3032) or 3030 and 3032	(ECHS1) or (HADHA) or (EHHADH) or (HADHB) or HADHA and HADHB
4.2.1.18_m	4.2.1.18	m	549	AUH
4.2.1.2_c	4.2.1.2	c	2271	FUMH
4.2.1.2_m	4.2.1.2	m	2271	FUMH
4.2.1.24_c	4.2.1.24	c	(210) or (210)	(ALAD) or (ALAD)
4.2.1.3_c	4.2.1.3	c	(3658) or (48)	(IREB2) or (ACO1)
4.2.1.3_m	4.2.1.3	m	5860	QDPR
4.2.1.4_m	4.2.1.4	m	(AI761708) or (275) or (1738) or (2731)	(null) or (AMT) or (DLD) or (GLDC)
4.2.1.46_c	4.2.1.46	c	23483	TGDS
4.2.1.47_c	4.2.1.47	c	2762	GMDS
4.2.1.49_c	4.2.1.49	c	131669	UROC1
4.2.1.55_m	4.2.1.55	m	55268	ECHDC2
4.2.1.74_m	4.2.1.74	m	(35) or (34)	(ACADS) or (ACADM)
4.2.1.74_x	4.2.1.74	x	(3295 and 30 and 51) or (51 and 30 and 1962) or (51 and 3295 and 30) or (30 and 51 and 1962) or 3295 or 1962 or 51 or 1962 and 3295 and 30 or 51 and 1962 and 3295 and 30	(HSD17B4 and ACAA1 and ACOX1) or (ACOX1 and ACAA1 and EHHADH) or (ACOX1 and HSD17B4 and ACAA1) or (ACAA1 and ACOX1 and EHHADH) or HSD17B4 or EHHADH or ACOX1 or EHHADH and HSD17B4 and ACAA1 or ACOX1 and EHHADH and HSD17B4 and ACAA1
4.2.1.75_c	4.2.1.75	c	7390	UROS
4.2.1.96_n	4.2.1.96	n	(5092) or (84105)	(PCBD1) or (PCBD2)
4.2.3.1_c	4.2.3.1	c	79896	THNSL1
4.2.3.12_c	4.2.3.12	c	5805	PTS
4.2.3.12_n	4.2.3.12	n	5805	PTS
4.2.3.2_c	4.2.3.2	c	(220) or (218) or (221) or (222) or (U37519)	(ALDH1A3) or (ALDH3A1) or (ALDH3B1) or (ALDH3B2) or (U37519)
4.3.1.17_c	4.3.1.17	c	10993	SDS
4.3.1.19_c	4.3.1.19	c	10993	SDS
4.3.1.3_c	4.3.1.3	c	3034	HAL
4.3.1.4_c	4.3.1.4	c	(10841) or (10841)	(FTCD) or (FTCD)
4.3.1.8_c	4.3.1.8	c	3145	HMBS
4.3.2.1_c	4.3.2.1	c	435	ASL
4.3.2.2_c	4.3.2.2	c	(158) or (158)	(ADSL) or (ADSL)
4.4.1.16_c	4.4.1.16	c	51540	SCLY
4.4.1.20_r	4.4.1.20	r	(4056) or (4259) or (4056) or (4258)	(LTC4S) or (MGST3) or (LTC4S) or (MGST2)
4.4.1.5_c	4.4.1.5	c	2739	GLO1
4.6.1.1_c	4.6.1.1	c	(112) or (55811) or (109) or (112) or (114) or (108) or (113) or (107) or (196883) or (115) or (111)	(ADCY6) or (ADCY10) or (ADCY3) or (ADCY6) or (ADCY8) or (ADCY2) or (ADCY7) or (ADCY1) or (ADCY4) or (ADCY9) or (ADCY5)
4.6.1.2_c	4.6.1.2	c	(2977 and 2983) or (4882) or (2982 and 2974) or (2986) or (4882) or (2984) or (4881) or (2977 and 2974) or (3000) or (2982 and 2983)	(GUCY1A2 and GUCY1B3) or (NPR2) or (GUCY1A3 and GUCY1B2:GUCY1A3) or (GUCY2F) or (NPR2) or (GUCY2C) or (NPR1) or (GUCY1A2 and GUCY1B2:GUCY1A3) or (GUCY2D) or (GUCY1A3 and GUCY1B3)
4.99.1.1_m	4.99.1.1	m	(2235) or (2235)	(FECH) or (FECH)
4.C.1.1.11_c	4.C.1.1.11	c	(11001 or 11000 or 10998 or 10999 or 28965) or (376497)	(SLC27A2 or SLC27A3 or SLC27A5 or SLC27A4 or SLC27A6) or (SLC27A1)
5.1.1.1_c	5.1.1.1	c	11212	PROSC
5.1.3.14_c	5.1.3.14	c	10020	GNE
5.1.3.14_r	5.1.3.14	r	(84532) or (55902)	(ACSS1) or (ACSS2)
5.1.3.17_g	5.1.3.17	g	26035	GLCE
5.1.3.7_c	5.1.3.7	c	(2582) or (2582)	(GALE) or (GALE)
5.1.3.8_c	5.1.3.8	c	5973	RENBP
5.1.99.1_m	5.1.99.1	m	84693	MCEE
5.1.99.4_m	5.1.99.4	m	23600	AMACR
5.1.99.4_r	5.1.99.4	r	(23600) or (23600)	(AMACR) or (AMACR)
5.1.99.4_x	5.1.99.4	x	23600	AMACR
5.2.1.2_c	5.2.1.2	c	(2954) or (2954) or (2954)	(GSTZ1) or (GSTZ1) or (GSTZ1)
5.3.1.1_c	5.3.1.1	c	(7167) or (286016)	(TPI1) or (TPI1P2)
5.3.1.6_c	5.3.1.6	c	22934	RPIA
5.3.1.6_r	5.3.1.6	r	2592	GALT
5.3.1.8_c	5.3.1.8	c	4351	MPI
5.3.1.9_c	5.3.1.9	c	2821	GPI
5.3.3.-_m	5.3.3.-	m	1891	ECH1
5.3.3.1_m	5.3.3.1	m	(3283) or (3284)	(HSD3B1) or (HSD3B2)
5.3.3.1_r	5.3.3.1	r	(3283) or (3284)	(HSD3B1) or (HSD3B2)
5.3.3.12_c	5.3.3.12	c	1638	DCT
5.3.3.5_c	5.3.3.5	c	10682	EBP
5.3.3.8_m	5.3.3.8	m	(1632) or (10455) or (1962) or 1891	(ECI1) or (ECI2) or (EHHADH) or ECH1
5.3.3.8_x	5.3.3.8	x	(10455) or (1962) or 1891	(ECI2) or (EHHADH) or ECH1
5.3.99.2_c	5.3.99.2	c	(5730) or (27306)	(PTGDS) or (HPGDS)
5.3.99.2_r	5.3.99.2	r	(5730) or (27306)	(PTGDS) or (HPGDS)
5.3.99.3_n	5.3.99.3	n	10728	PTGES3
5.3.99.3_r	5.3.99.3	r	(80142) or (80142) or (9536) or (80142) or (9536) or (80142)	(PTGES2) or (PTGES2) or (PTGES) or (PTGES2) or (PTGES) or (PTGES2)
5.3.99.4_r	5.3.99.4	r	5740	PTGIS
5.3.99.5_r	5.3.99.5	r	6916	TBXAS1
5.4.2.1_c	5.4.2.1	c	(669) or (5223) or (5224) or (5224) or (669)	(BPGM) or (PGAM1) or (PGAM2) or (PGAM2) or (BPGM)
5.4.2.2_c	5.4.2.2	c	(5236) or (55276)	(PGM1) or (PGM2)
5.4.2.3_c	5.4.2.3	c	5238	PGM3
5.4.2.4_c	5.4.2.4	c	(669) or (5223) or (5224) or (5224) or (669)	(BPGM) or (PGAM1) or (PGAM2) or (PGAM2) or (BPGM)
5.4.2.7_c	5.4.2.7	c	(10588) or (400410)	(MTHFS) or (ST20)
5.4.2.8_c	5.4.2.8	c	(5372) or (55276) or (5373)	(PMM1) or (PGM2) or (PMM2)
5.4.99.2_m	5.4.99.2	m	4594	MUT
5.4.99.7_r	5.4.99.7	r	4047	LSS
5.5.1.4_c	5.5.1.4	c	51477	ISYNA1
6.2.1.-_c	6.2.1.-	c	(10999) or (11000) or (376497) or 11001	(SLC27A4) or (SLC27A3) or (SLC27A1) or SLC27A2
6.2.1.1_m	6.2.1.1	m	84532	ACSS1
6.2.1.13_c	6.2.1.13	c	(55902) or (55902)	(ACSS2) or (ACSS2)
6.2.1.16_c	6.2.1.16	c	(55902) or (65985) or (55902)	(ACSS2) or (AACS) or (ACSS2)
6.2.1.16_m	6.2.1.16	m	(AA664770) or (AI684467) or (8833)	(AA664770) or (AI684467) or (GMPS)
6.2.1.17_c	6.2.1.17	c	2820	GPD2
6.2.1.2_c	6.2.1.2	c	(2181) or (2181)	(ACSL3) or (ACSL3)
6.2.1.2_m	6.2.1.2	m	116285	ACSM1
6.2.1.24_c	6.2.1.24	c	11001	SLC27A2
6.2.1.3_c	6.2.1.3	c	23305 or 2180 or 11001 or 81616 or 51703	ACSL6 or ACSL1 or SLC27A2 or ACSBG2 or ACSL5
6.2.1.3_r	6.2.1.3	r	(2182) or (2181) or (2180) or (51703) or (23305)	(ACSL4) or (ACSL3) or (ACSL1) or (ACSL5) or (ACSL6)
6.2.1.4_m	6.2.1.4	m	(8802 and 8801)	(SUCLG1 and SUCLG2)
6.2.1.5_m	6.2.1.5	m	(8802 and 8803)	(SUCLG1 and SUCB1)
6.2.1.7_c	6.2.1.7	c	10998 or 11001	SLC27A5 or SLC27A2
6.3.2.17_m	6.3.2.17	m	2356	FPGS
6.3.2.3_c	6.3.2.3	c	2937	GSS
6.3.2.5_c	6.3.2.5	c	(2717) or (6173)	(GLA) or (RPL36A)
6.3.3.1_c	6.3.3.1	c	(4967) or (55753)	(OGDH) or (OGDHL)
6.3.3.2_c	6.3.3.2	c	10588	MTHFS
6.3.4.-_m	6.3.4.-	m	3141	HLCS
6.3.4.14_c	6.3.4.14	c	(31 and 32)	(ACACA and ACACB)
6.3.4.15_m	6.3.4.15	m	3141	HLCS
6.3.4.16_c	6.3.4.16	c	80347	COASY
6.3.4.2_c	6.3.4.2	c	1503 or 56474	CTPS1 or CTPS2
6.3.4.3_m	6.3.4.3	m	25902	MTHFD1L
6.3.4.4_c	6.3.4.4	c	(159) or (122622) or (122622)	(ADSS) or (ADSSL1) or (ADSSL1)
6.3.4.5_c	6.3.4.5	c	(445)	(ASS1)
6.3.5.1_c	6.3.5.1	c	55191	NADSYN1
6.3.5.2_m	6.3.5.2	m	8833	GMPS
6.3.5.3_c	6.3.5.3	c	5198	PFAS
6.3.5.4_c	6.3.5.4	c	(440) or (440) or (440)	(ASNS) or (ASNS) or (ASNS)
6.4.1.1_m	6.4.1.1	m	(5091) or (5091)	(PC) or (PC)
6.4.1.2_m	6.4.1.2	m	32	ACACB
6.4.1.3_m	6.4.1.3	m	(5096 and 5095)	(PCCB and PCCA)
6.4.1.4_m	6.4.1.4	m	(56922) or (64087)	(MCCA) or (MCCB)
8.A.9.2.2_c	8.A.9.2.2	c	(81539) or (84889) or (55089) or (6541) or (6542) or (6520) or (11254)	(SLC38A1) or (SLC7A3) or (SLC38A4) or (SLC7A1) or (SLC7A2) or (4F2) or (SLC6A14)
9.A.53.1.1_c	9.A.53.1.1	c	55065	SLC52A1
9.B.64.1.1_m	9.B.64.1.1	m	10948	STARD3
9.B.92.1.1_c	9.B.92.1.1	c	(2352) or (2348)	(FOLR3) or (FOLR1)
