# Supplementary material for: Stoichiometric gene-to-reaction associations enhance model-driven analysis performance: Metabolic response to chronic exposure to Aldrin in prostate cancer
Source: BMC Genomics. 2019 Aug 15;20:652. doi: 10.1186/s12864-019-5979-4 (PMC6694502; doi:10.1186/s12864-019-5979-4)
Supplement: Supplementary file 5 — Gene-to-reaction building algorithm: Algorithm to build GPR and S-GPR (written in Python). (ZIP 2623 kb) [file 12864_2019_5979_MOESM5_ESM.zip › SGPR_Build.py]

#!/usr/bin/python
# -*- coding: utf-8 -*-
##Description:
# The code enriches the HMR2 model with gene-protein-reaction associatios of the enzymatic reactions. 
# Here are generated 2 models: i) a model with classical GPR formulation and ii) a model stoichimetric GPR
#
##Use:
#1. open a terminal and go to the folder where the script is stored
#2. chmod +x SGPR_Build.py
#3. python SGPR_Build.py
#
##Inputs:
#R2_List_Of_EC_vs_GPR_2
#Rxn_HMR2_+_R2_EC_and_GPR
#00_DB_SUM (Ensembl database)
#HMRdatabase2_00.xml (Pornputtapong et al., 2015)
#
##Output: 
#HMR_GPR.xml: HMRdatabase2_00.xml + GPR from several databases + Recon2
#HMR_S-GPR.xml: HMRdatabase2_00.xml + S-GPR from several databases + Recon2
#Summary_Rxns_GPR_SGPR: Summary of GPRs and SGPRs
#
##Author: Igor B. Marín de Mas, September 2018

import re
import urllib
import urllib2
import urllib2,cookielib
import re
import numpy as np
from scipy import linalg
import copy
from itertools import groupby

#######################################
################ Class ################
#######################################

class gpra(object):
	def __init__(self,ec):
		self.ec = ec
		ecpage = self.ec.split("_")[0]
		GPRPage = getHtml('http://biocyc.org/META/NEW-IMAGE?type=EC-NUMBER&object=EC-'+ecpage,time)
		self.GPRPAss = getGPR(GPRPage, self.ec)
	def EC(self): #Patway-KEGG
		try:		
			return self.ec
		except Exception, e:
			return ''
	def GprSubcell(self): #MetaCyc 
		try:		
			return self.GPRPAss[3] , self.GPRPAss[4]# General gene rule with stoichometry + General gene rule without stoichometry
		except Exception, e:
			return ''

class gprb(object):
	def __init__(self,ec,gprsubcell):
		self.ec = ec
		self.gprsubcell = gprsubcell
	def EC(self): #Patway-KEGG
		try:		
			return self.ec
		except Exception, e:
			return ''
	def GprSubcell(self): #MetaCyc 
		try:		
			return self.gprsubcell, self.gprsubcell # General gene rule with stoichometry + General gene rule without stoichometry
		except Exception, e:
			return ''

class recongpr(object):
	def __init__(self,ident,ec,loc,gpr1,gpr2):
		self.ident = ident
		self.ec = ec
		self.loc = loc	
		self.gpr1 = gpr1
		self.gpr2 = gpr2
	def Ident(self):
		try:		
			if self.ident:	
				return self.ident
		except Exception, e:
			return ''
	def EC(self):
		try:		
			if self.ec:	
				return self.ec
		except Exception, e:
			return ''
	def Loc(self):
		try:		
			if self.loc:	
				return self.loc
		except Exception, e:
			return ''
	def GPR1(self):
		try:		
			if self.gpr1:	
				return self.gpr1
		except Exception, e:
			return ''
	def GPR2(self):
		try:		
			if self.gpr2:	
				return self.gpr2
		except Exception, e:
			return ''

class gene(object):
	def __init__(self,gene,db):
		self.gene = gene
		self.db = db
	def Name(self): #Patway-KEGG
		try:		
			return self.gene
		except Exception, e:
			return ''
	def Ensg(self): #MetaCyc 
		try:		
			EnsGene = re.findall(self.gene+"_HUMAN[\S\s].*?(ENSG[0-9]+)", open(self.db).read())[0]
			return EnsGene
		except Exception, e:
			return ''
	def Entrez(self): #MetaCyc 
		try:		
			EntrezGene = re.findall(self.gene+"_HUMAN[\S\s].*?\n", open(self.db).read())[0].split('\t')[4]
			return EntrezGene
		except Exception, e:
			return ''
	def Uniprot(self): #Uniprot 
		try:		
			UniProtGene = re.findall(self.gene+"_HUMAN[\S\s].*?\n", open(self.db).read())[0].split('\t')[0]
			return UniProtGene
		except Exception, e:
			return ''

#######################################
############## Functions ##############
#######################################

""""Download a HTML code""" 
def getHtml(url,time):
	try:
		req = urllib2.Request(url)
		return urllib2.urlopen(req).read()
	except Exception, e:
		time.sleep(time)
		return ''
	return ''

""""Download a HTMLS code""" 
def getHtmlS(url,time):
	try:
		hdr = {'User-Agent': 'Mozilla/5.0 (X11; Linux x86_64) AppleWebKit/537.11 (KHTML, like Gecko) Chrome/23.0.1271.64 Safari/537.11',
       'Accept': 'text/html,application/xhtml+xml,application/xml;q=0.9,*/*;q=0.8',
       'Accept-Encoding': 'none',
       'Accept-Language': 'en-US,en;q=0.8',
       'Connection': 'keep-alive'}
		req = urllib2.Request(url,headers=hdr)
		return urllib2.urlopen(req).read()
	except Exception, e:
		time.sleep(time)
		return ''
	return ''

""""Multiple Replacement"""  
def multiple_replace(dict, text):
	# Create a regular expression  from the dictionary keys
	regex = re.compile("(%s)" % "|".join(map(re.escape, dict.keys())))
	# For each match, look-up corresponding value in dictionary
	return regex.sub(lambda mo: dict[mo.string[mo.start():mo.end()]], text) 

"""Generate strings contained in nested (), indexing i = level"""
def ParseNestedParen(string, level):
	if len(re.findall("\[", string)) == len(re.findall("\]", string)):
		LeftRightIndex = [x for x in zip(
		[Left.start()+1 for Left in re.finditer('\[', string)], 
		reversed([Right.start() for Right in re.finditer('\]', string)]))]
	elif len(re.findall("\[", string)) > len(re.findall("\]", string)):
		return ParseNestedParen(string + ']', level)
	elif len(re.findall("\[", string)) < len(re.findall("\]", string)):
		return ParseNestedParen('[' + string, level)
	else:
		return 'fail'
	return [string[LeftRightIndex[level][0]:LeftRightIndex[level][1]]]

""""Reaction: Extract the GPR from a HTML page""" 
def getGPR(page,ec):
	try:
		urls0 = sorted(set(re.findall(r'<b>Gene:</b>..([a-zA-Z0-9]+)....([A-Za-z0-9:,-_\/]+)<br>.*Homo sapiens',page))) # for homo sapiens
		if not urls0: # if not for homo sapiens try with mus musculus
			urls0 = sorted(set(re.findall(r'<b>Gene:</b>..([a-zA-Z0-9]+)....([A-Za-z0-9:,-_\/]+)<br>.*Mus musculus',page))) 
		if not urls0: # if not urls0 maybe the ec number has change
			Newpage = re.findall(r'It is now listed as: \n<a href="(NEW-IMAGE\?type=EC-NUMBER\&object=EC-[0-9\.\-]+)',page)
			if Newpage: 
				Newpage = Newpage[0].replace('NEW-IMAGE?type=EC-NUMBER&object=EC','http://biocyc.org/META/NEW-IMAGE?type=EC-NUMBER&object=EC')
				page = getHtml(Newpage,time)
				urls0 = sorted(set(re.findall(r'<b>Gene:</b>..([a-zA-Z0-9]+)....([A-Za-z0-9:,-_\/]+)<br>.*Homo sapiens',page))) # for homo sapiens
				if not urls0: # if not for homo sapiens try with mus musculus
					urls0 = sorted(set(re.findall(r'<b>Gene:</b>..([a-zA-Z0-9]+)....([A-Za-z0-9:,-_\/]+)<br>.*Mus musculus',page))) 
		if urls0:	
			urls1 = [i for i in reversed(sorted([x[0:][0] for x in urls0], key=len))] # Sort genes by name lenght
			Ls = list('ABCDEFGHIJKLMNOPQRSTUVWXYZ')
			urls2 = []
			urls22 = []
			for x in urls1:
				for y in urls0:
					if re.findall(r"\('"+str(x)+"',",str(y)): 
						urls2 = urls2 + [y[1]]
						urls22 = urls22 + [(y[0],y[1],Ls.pop(0))]
			print urls22
			a = page.replace("\n","").replace("Enzymes and Genes:","\nEnzymes and Genes:")
			a2 = re.findall(r'Enzymes and Genes:.*[\S\s]+',a)
			b = a2[0].replace("<br> <a href=","\n<br> <a href=").replace("</a>)","</a>)\n")			
			c = re.findall(r'<br> <a href=.*[\S\s].*>Homo sapiens</a>',b) #evaluate the ezymes active in human
			if not c:
				c = re.findall(r'<br> <a href=.*[\S\s].*>Mus musculus</a>',b) #evaluate the ezymes active in human
			dict = {"<SUB>" : "*", "<@SUB>(" : " and (", "<@SUB>[" : " and [", "][" : "] and [", ")(" : " and ", "'" : "", "," : "", ";" : "", "<BR>" : ""}
			dict2 = {", " : "*", "), (" : " and ", "(" : "", ")" : "", "," : "", ";" : "", "'" : ""}
			gpr2 = []
			i=0
			while i<len(c): #isoforms
				c2 = c[i].replace(' ','\n')
				c3 = c2.replace('\"\n','\" \n')
				isourl = re.findall(r'(http://biocyc.org/META/NEW-IMAGE\?type=ENZYME.*[\S\s]) \n',c3.replace("/META","http://biocyc.org/META")) # if it is a complex
				if not isourl:
					isourl = re.findall(r'<br>\n<a\nhref=\"(http://biocyc.org/gene\?orgid.*)\"',c3.replace("/gene?orgid","http://biocyc.org/gene?orgid"))# if it is  not a complex
				isopage = getHtml(isourl[0].replace(" ","").replace("\"",""),time)
				d1 =  isopage.replace('\n',' ').replace('<br>','<br>\n')
				d2 = re.findall(r'</a> </p>  <p class=ecoparagraph>  Subunit composition.*=(.*)', d1.replace(" <br>",""))
				if not d2: d2 = re.findall(r'</a> </p>  <p class=ecoparagraph>  Subunit Composition.*=(.*)', d1.replace(" <br>",""))
				if not d2: 
					d2 = re.findall(r'Subunit composition.*=(.*)', d1.replace(" <br>",""))
					if d2: d2 = d2[0]
				if not d2: 
					d2 = re.findall(r'Subunit Composition.*=(.*)', d1.replace(" <br>",""))
					if d2: d2 = d2[0]
				if d2: d2=d2[0]	# if we found subunit composition then only use the first match
				if not d2:
					isourl2 = re.findall(r'/gene-tab.*META&tab=SUMMARY',isopage)
					if isourl2:
						isourl2 = ['http://biocyc.org'+isourl2[0]]
						isopage2 = getHtml(isourl2[0],time)
						d2 = re.findall(r'Subunit Composition</td><td align=LEFT valign=TOP>(.*)', isopage2.replace("<tr><td","\n").replace("</td></tr>","\n"))
				if not d2:
					d1 = isopage.replace('\n',' ').replace('</a>','</a>\n')
					d2 = re.findall("/META/NEW-IMAGE\?type=REACTION.*\</a>",d1.replace(" <br>",""))	
				synonim = str(re.findall(r'Synonyms.*>(.*)<', d1.replace(" </tr>","\n"))).replace("'",",").replace("]","").replace("[",",").split(",")
				if synonim: synonim = filter(None,[re.sub(' $','',re.sub('^ ','',x)) for x in synonim])
				d = filter(None,re.findall('[\S]+', str(d2).replace("</SUB>","<@SUB>").replace("/"," ").replace("(","[").replace(")","]")))
				j=0
				e=[""]*len(d)
				while j<len(d):
					z=0
					while z<len(urls1):
						IsVar = ''
						if not re.findall('/NEW-IMAGE\?TYPE=REACTION',d[j].upper()):
							if re.findall(urls1[z].upper(),d[j].upper()): IsVar = [d[j].upper()]
							if not IsVar and synonim:
								dict3 = {}
								for x in synonim:
									dict3[x.upper()] = urls1[z].upper()
								IsVar = filter(None,[re.findall(x.upper().replace("(","\(").replace(")","\)").replace("\"","\"").replace("\'","\'"),d[j].upper()) for x in synonim])
								if IsVar: IsVar = [multiple_replace(dict3,x) for x in IsVar[0]]
								del dict3
							if not IsVar:
								IsVar = re.findall(urls1[z].upper(),d[j].upper())
						if IsVar:
							h = multiple_replace(dict, IsVar[0]).replace("<@SUB>","").replace("] and [","]*1 and [").replace("] or [","]*1 or [").replace(")","").replace("(","")		
							h = re.sub(']$', ']*1', h)
							if not re.findall(r']',h) or not re.findall(r'\[',h): h = "["+str(h)+"]*1" # to adapt the case of single gene reaction association
							h = "["+str(h)+"]*1"
							if re.findall(r'Subunit composition.*=', d1) or  re.findall(r'Subunit Composition:.*=', d1):
								z = len(urls1) # if we are analyzing a complex, then if the gpr is found stop the iteration
								s = h
							else:
								NestLevel = re.findall(r'(?=(\]\*[0-9]+\]\*))',h)
								h0 =  ParseNestedParen(str(h), len(NestLevel))[0]
								Mult = re.findall(r'([\]\*0-9]+$)',h)
								if Mult:
									Mult = eval(str(Mult[0].split("*")[1:]).replace("'","").replace("]","").replace("[","").replace(", ","*"))
								else:
									Mult = 1
								h = h0
								for x in urls1: h = h.replace(x,"@")
								h = filter(None,h.split("@"))
								dict4= {'\\' : "", "\"" : "", "'" : "", "?" : "", ")" : "", "(" : "", "]" : "", "[" : "", "*" : "", "$" : "", "." : ""}
								hh = []
								for x in h:
									for w in urls1:
										for y in urls1: 
											x1 = multiple_replace(dict4,x)
											m1 = str(y)+x1+str(w)
											m2 = str(y)+x1
											if re.findall(m1,multiple_replace(dict4,h0)) or re.findall(m2+"$",multiple_replace(dict4,h0)):
												t = re.findall(r'([0-9]+)',str(x))
												if t:
													t = str(eval(str(t).replace("\'","").replace("\"","").replace("]","").replace("[","").replace(", ","*")))
												else:
													t = '1'
												hh = hh + [str(y)+'*'+t]
								hh = sorted(set(filter(None,hh)))
#								if not hh: hh = [str(h0)+"*1"]
								if not hh: hh = ["["+str(multiple_replace(dict4,h0))+"]*1"] # no hh means that the string only contains the gene name 	
								h22 = str(hh).replace("'","").replace(", "," and ")
								UniqGene = sorted(set([x.split("*")[0] for x in hh])) # if some of the subunits of the complex encoded by the same gene it is necessary to change"S and S" by 2*A # CHECK TO ADAPT TO THE GRASP CASE
								GeneCount = [(x.split("*")[0],x.split("*")[1]) for x in h22.replace("[","").replace("]","").split(" and ")]
								UniqCount = []
								for x in UniqGene:
									count = '0'
									for y in GeneCount:	
										if re.findall(x,y[0]): count = count+'+'+y[1]
									UniqCount = UniqCount + [[x,str(eval(count))]]
								s = "["+str([str(x).replace("', '","*") for x in UniqCount]).replace("'","").replace("\"","").replace(", "," and ")+"]*"+str(Mult)
								z = len(urls1)
						else:
							s = ''
							z += 1	
					e[j]= s #multiple_replace(dict2, s)
					j += 1
				e = sorted(set(filter(None,e))) # remove empty and duplicate elements
				gpr = str(e).replace("'[","").replace("]'","").replace("'","").replace(", "," and ")
				gpr2 =  gpr2 + [str(gpr).replace("'[","").replace("]'","").replace("'","")]
				i += 1	
			urls3 = [str(sorted(set(gpr2))).replace("'[","[").replace("]'","]").replace(", ","] or [").replace("'","")]
			testIs = filter(None,[x.replace("[","").replace("]","") for x in urls3])
			if not urls3 or not testIs: urls3 = [str(x)+'*1' for x in urls1]
			g = []
			r=0	
			while r < len(urls3):
				GsprGenes = sorted(set(re.findall(r'[A-Za-z0-9]+', re.sub(r"\*[0-9]+" , "", str(urls3[r]).replace(" and "," ").replace(" or "," ")))))
				GsprGenes = [x.upper().replace("[","").replace("]","") for x in GsprGenes]
				intersection = len(GsprGenes)-len(set(GsprGenes).intersection([x.upper() for x in urls1]))
				if intersection < 1:
					g = g+[str(urls3[r].upper()).replace(" AND "," and ").replace(" OR "," or ")]
				r += 1
			urls3 = str(g).replace("'', ","").replace("', ''" , ")").replace("', '" , ") or (").replace("'" , "(").replace("](]","])]").replace("\"","").replace(" *","*").replace("[ ","[").replace(" ]","]").replace("(]",")]").replace("[)","[(")
			if re.findall(r'Subunit composition.*=', d1):
				urls3 = urls3
			else:
				w = []
				for x in urls3.split(" or "): # Evaluate Isoforms
					dict4 = {}
					for y in x.split(" and "): # Evaluate complex
						y2 = re.sub('(\(|\)|\]|\[)','',y)
						a = re.findall(r'([A-Za-z0-9\-]+)\*([0-9\*]+)',y2)
						print a
						if not a[0][0] in dict4:
							dict4[a[0][0]] = eval(a[0][1])
						else:
							dict4[a[0][0]] = eval(str(dict4[a[0][0]])+'+'+a[0][1])
						print dict4
					z = [(a+'*'+str(dict4[a])) for a in dict4]
					w = w + [z]	
				urls3 = str(sorted(set([str(x).replace(", "," and ").replace("'","") for x in w]))).replace("'","").replace(", "," or ").replace("[","([").replace("]","])")	
			urls4 = re.sub(r"\*[0-9]+" , "", urls3)
		else: #If there is no informatio about eh enzyme in BioCyc for human or mouse, then check in KEGG
			GPRURL2 = 'http://www.genome.jp/dbget-bin/www_bget?ec:'+ec
			GPRPage2 = getHtml(GPRURL2,time)
			urls0 = sorted(set(str(re.findall(r'(\([A-Za-z0-9]+\))', str(re.findall(r'hsa:............................................',GPRPage2)))).replace("(","").replace(")","").replace("'","").replace(" ","").replace("[","").replace("]","").split(",")))
			if not urls0[0]: # if not for homo sapiens try with mus musculus
				urls0 = sorted(set(str(re.findall(r'(\([A-Za-z0-9]+\))', str(re.findall(r'mmu:............................................',GPRPage2)))).replace("(","").replace(")","").replace("'","").replace(" ","").replace("[","").replace("]","").split(",")))
			if urls0[0]:
				urls1 = [x[0:] for x in urls0]
				urls2 = urls1
				urls3 = "[(["+str(urls1).replace("[","").replace("]","").replace(", ","*1]) or ([").replace("'","")+"*1])]"
				urls4 = re.sub("\*[0-9]+","",str(urls3))
			else:
				urls1 = ''
				urls2 = ''
				urls3 = ''
				urls4 = ''
		return urls0 , urls1 , urls2 , urls3 , urls4
	except Exception, e:
		return ''

""""Model: Define genes to be integrated into the model""" 
def DefMod(Gene):
	if Gene.Name():
		GeneID = Gene.Name().replace("[","").replace("]","")
	else:
		GeneID = ''
	if Gene.Ensg():
		GeneEnsbl = Gene.Ensg()
	else:
		GeneEnsbl = ''
	if Gene.Entrez():
		GeneEntrez = Gene.Entrez()
	else:
		GeneEntrez = ''
	Comparment = 'c'
	ModelMod = '<species metaid="metaid_E_'+GeneID+'" id="E_'+GeneID+'" name="'+GeneEnsbl+'" compartment="C_'+Comparment+'" sboTerm="SBO:0000014"><notes><body xmlns="http://www.w3.org/1999/xhtml"><p>SHORT NAME: '+GeneID+'</p></body></notes><annotation><rdf:RDF xmlns:rdf="http://www.w3.org/1999/02/22-rdf-syntax-ns#" xmlns:dc="http://purl.org/dc/elements/1.1/" xmlns:dcterms="http://purl.org/dc/terms/" xmlns:vCard="http://www.w3.org/2001/vcard-rdf/3.0#" xmlns:bqbiol="http://biomodels.net/biology-qualifiers/" xmlns:bqmodel="http://biomodels.net/model-qualifiers/"><rdf:Description rdf:about="#metaid_E_'+GeneID+'"><bqbiol:is><rdf:Bag><rdf:li rdf:resource="urn:miriam:'+GeneEnsbl+'" /><rdf:li rdf:resource="urn:miriam:'+GeneEntrez+'" /></rdf:Bag></bqbiol:is></rdf:Description></rdf:RDF></annotation></species>'
	return ModelMod	

#######################################
############### Program ###############
#######################################

######################
# Initial Parameters #
######################

time = '20'# Time to download url: Parameter defined in function getHtml
ModelFile = 'HMRdatabase2_00.xml' # in the current folder
EnsblDB = '00_DB_SUM' # From Ensembl database: ensembl gene ID vs Entrez vs Name. From HMR2/04_Network_building/01_GPR/01_Uniprot_DB_ENSG_vs_EC
Recon2 = 'Recon2_List_Of_EC_vs_GPR_2' # GPR from Recon 2 from 04_Network_building/03_HMR2+GPR/01_EC-GPR_from_Recon2
Output1 = 'HMR_GPR.xml'
Output2 = 'HMR_S-GPR.xml'
Output3 = 'Summary_Rxns_GPR_SGPR.csv'

######################
###### Routine #######
######################

#Data Collected previously from Recon2
ReconEC = {}
Recon = open(Recon2, "r").read().split('\n')
for x in Recon[0:len(Recon)-1]:	ReconEC[x.split("\t")[0]] = recongpr(x.split("\t")[0],x.split("\t")[1],x.split("\t")[2],x.split("\t")[3],x.split("\t")[4])

#Collected EC and the corresponding Location from HMR2
Model = open(ModelFile, "r").read().split('\n')
ECList1 = filter(None,[re.findall(r'<reaction metaid="metaid_R_HMR.*',x) for x in Model])
ECList2 = []
for x in ECList1:
	a = sorted(set(re.findall(r'EC:([0-9\-]+\.[0-9\-]+\.[0-9\-]+\.[0-9\-]+)',x[0])))
	b = re.findall(r'<listOfReactants><speciesReference species="M_m[0-9]+([a-z])',x[0])
	if a:
		for y in a:
			ECList2 = ECList2 + [str(a[0])+'_'+str(b[0])]
ECList2 = sorted(set(ECList2))

#Determine the organelle specific gpr for each Ec in the model
GPRList = {}
GPRIdent = []
count = 0
for x in ECList2:
	ctrl = '0'
	if re.findall(r'\-',x): # If the EC is not complete, then search in Recon2
		if x in [r for r in ReconEC]:
			GPRList[x] = gprb(x,ReconEC[x].GPR2())
			ctrl = '1'
		else:
			x = re.sub('_[a-z]', '_c', x) # if it is not in the corresponding location check in the cytosol (a more generic compartment)
			if  x in [r for r in ReconEC]: 
				GPRList[x] = gprb(x,ReconEC[x].GPR2())
				ctrl = '2'
	else:		
		GPRList[x] = gpra(x)
		if not GPRList[x].GprSubcell() and re.findall(GPRList[x].EC()+'\t(.*)\t',open(Recon2).read()):
			c = re.findall(x+'.*',open(Recon2).read())[0].split("\t")[4]
			b = str(c).replace(", ''","").replace(",]","").replace("[","").replace("]","").replace("'","").replace(", "," or ")
			GPRList[x] = gprb(x,b)
			ctrl = '3'
		if GPRList[x].GprSubcell():
			ctrl= '4'
	GPRIdent = GPRIdent + [x]
	print count
	print x
	print ctrl
	if ctrl != '0': print GPRList[x].GprSubcell()
	count += 1

## GPR 1##
GeneList = {}
GeneIdent = []
GPRIdent2=[x for x in GPRList]
g = 0
while g < len(GPRList):
	print g
	if GPRList[GPRIdent2[g]].GprSubcell():
		if GPRList[GPRIdent2[g]].GprSubcell()[0]:
			if re.findall("', '",str(GPRList[GPRIdent2[g]].GprSubcell()[0])):
				subcelgpr = str(GPRList[GPRIdent2[g]].GprSubcell()[0]).replace("', '"," or ").replace("'","").replace("[","").replace("]","")
				List = re.findall('([A-Za-z0-9\-]+)', subcelgpr.replace("and","").replace("or",""))
			else:
				if len(GPRList[GPRIdent2[g]].GprSubcell()[0][0]) == 1:
					List = re.findall('([A-Za-z0-9\-]+)', GPRList[GPRIdent2[g]].GprSubcell()[0].replace("and","").replace("or",""))
				else:
					List = re.findall('([A-Za-z0-9\-]+)', GPRList[GPRIdent2[g]].GprSubcell()[0][0].replace("and","").replace("or",""))
			z = 0
			while z < len(List):
				if not List[z] in GeneIdent:	
					GeneIdent = GeneIdent + [List[z]]
					GeneList[List[z]] = gene(List[z],EnsblDB)
				print z
				z = z+1
	print g
	g = g+1

######################
#### Pre-Printing ####
######################

Input3 = 'Rxn_HMR2_+_R2_EC_and_GPR'
In3 = open(Input3, "r").read().split('\n')

######################
#### Pre-Printing ####
######################

# Build reactions adding GPRs and generating new Modifier when it is necessary
Gene_CL = [x for x in GeneList]
ModList = []
New_Model_Rxn1 = []
New_Model_Rxn2 = []
New_Model_Mod = []
ListOfRxn = filter(None,[re.findall(r'<reaction metaid="metaid_R_.*',x) for x in Model])
r=0
while r < len(ListOfRxn):		
	EC = re.findall(r'EC:([0-9\.]+)',ListOfRxn[r][0])
	if EC:
		cl = re.findall(r'<listOfReactants><speciesReference species="M_m[0-9]+([a-z])',ListOfRxn[r][0])
		GPR1 = ''
		GPR2 = ''		
		for x in EC:
			Name = str(x)+'_'+str(cl[0])
			if Name in GPRIdent: 
				if GPRList[Name].GprSubcell() and GPRList[Name].GprSubcell()[0]:
					#Define GPR_Classic
					if GPRList[Name].GprSubcell()[1][0:4] == str(" or  ")[0:4]:
						NewGPR1 = GPRList[Name].GprSubcell()[1][4:].replace(":"," and ")
					else:
						NewGPR1 = GPRList[Name].GprSubcell()[1].replace(":"," and ")
					#Define GPR_Enriched
					if GPRList[Name].GprSubcell()[0][0:4] == str(" or  ")[0:4]:
						NewGPR2 = GPRList[Name].GprSubcell()[0][4:].replace(":"," and ")
					else:
						NewGPR2 = GPRList[Name].GprSubcell()[0].replace(":"," and ")
					print Name
					print NewGPR1
					GPR1 = GPR1+' or '+NewGPR1 #Classic
					GPR2 = GPR2+' or '+NewGPR2 #Enriched
		if GPR1:
			#Define New Modifiers
			IniEnsembl = [] # Initial modifiers
			IniMod = re.findall('species="(E_[0-9A-Za-z]+)"',ListOfRxn[r][0])
			for x in IniMod: IniEnsembl = IniEnsembl + re.findall('name=\"(ENSG[0-9]+)',re.findall('<species metaid=\"metaid_'+x+'.*',open(ModelFile).read())[0])	
			IniEnsembl = filter(None,IniEnsembl)
			NewEnsembl = [] # New modifiers
			NewMod = filter(None,list(set(re.sub('\*[0-9]+','',GPR1.replace("[","").replace("]","").replace("(","").replace(")","").replace("and ","").replace("or ","")).split(" "))))
			for x in NewMod: 
				if not GeneList[x].Ensg() in IniEnsembl and GeneList[x].Ensg(): 
					NewEnsembl = NewEnsembl + ['<modifierSpeciesReference species=\"E_'+x+'"/>']
					if GeneList[x].Ensg():
						if not re.findall(GeneList[x].Ensg(),open(ModelFile).read()) and not x in ModList:
							ModList = ModList + [x]
							ModModel = DefMod(GeneList[x])
#							archi_mod.write(ModModel+'\n')
							New_Model_Mod = New_Model_Mod + [ModModel]
					else:
						if not x in ModList:
							ModList = ModList + [x]
							ModModel = DefMod(GeneList[x])
#							archi_mod.write(ModModel+'\n')
							New_Model_Mod = New_Model_Mod + [ModModel]
			NewEnsembl = str(filter(None,NewEnsembl)).replace(", ","").replace("'","").replace("[","").replace("]","")
			#Define the GPRs
			GPR1 = '<notes><body><p>GENE_ASSOCIATION: '+GPR1[4:]+'</p></body></notes></reaction>' #Classic
			GPR2 = '<notes><body><p>GENE_ASSOCIATION: '+GPR2[4:]+'</p></body></notes></reaction>' #Enriched
			#Print upgraded reaction
			Rxn1 = re.sub('<listOfModifiers>','<listOfModifiers>'+NewEnsembl,re.sub('</reaction>',GPR1,ListOfRxn[r][0])) #Classic
			Rxn2 = re.sub('<listOfModifiers>','<listOfModifiers>'+NewEnsembl,re.sub('</reaction>',GPR2,ListOfRxn[r][0])) #Enriched
		else:
			Rxn1 = ListOfRxn[r][0] # No GPR determined
			Rxn2 = ListOfRxn[r][0] # No GPR determined
	else:
		GPR1 = ''
		GPR2 = ''
		RxnID = re.findall(r'<reaction metaid="metaid_(R_HMR_[0-9\.]+)"',ListOfRxn[r][0])
		if not RxnID: RxnID = re.findall(r'<reaction metaid="metaid_(R_[a-zA-Z_\.]+)"',ListOfRxn[r][0])
		InR2 = re.findall(RxnID[0]+'.*',open(Input3).read())
                if InR2:
			ECR2 = InR2[0].split('\t')[5]
                       	CLR2 = InR2[0].split('\t')[4]
			GPR_EntrezR2 = InR2[0].split('\t')[6]
                       	GPR_NameR2 = InR2[0].split('\t')[7]
                        EC2R2 = ECR2+'_'+CLR2
			if ECR2 in GPRIdent: # if the EC is already in the list of analyzed EC, then use it 
				if GPRList[ECR2].GprSubcell() and GPRList[ECR2].GprSubcell()[0]:
					#Define GPR_Classic
					if GPRList[ECR2].GprSubcell()[1][0:4] == str(" or  ")[0:4]:
						NewGPR1 = GPRList[ECR2].GprSubcell()[1][4:].replace(":"," and ")
					else:
						NewGPR1 = GPRList[ECR2].GprSubcell()[1].replace(":"," and ")
					#Define GPR_Enriched
					if GPRList[ECR2].GprSubcell()[0][0:4] == str(" or  ")[0:4]:
						NewGPR2 = GPRList[ECR2].GprSubcell()[0][4:].replace(":"," and ")
					else:
						NewGPR2 = GPRList[ECR2].GprSubcell()[0].replace(":"," and ")
					print Name
					print NewGPR1
					GPR1 = GPR1+' or '+NewGPR1 #Classic
					GPR2 = GPR2+' or '+NewGPR2 #Enriched
			else: # if the EC is completely new and is not in the previous list, then compile all the available information 
				if re.findall(r'\-',EC2R2): # If the EC is not complete, then search in Recon2
					if EC2R2 in [r for r in ReconEC]:
						GPRList[EC2R2] = gprb(x,ReconEC[EC2R2].GPR2())
					else:
						EC2R2 = re.sub('_[a-z]', '_c', EC2R2) # if it is not in the corresponding location check in the cytosol (a more generic compartment)
						if  EC2R2 in [r for r in ReconEC]: 
							GPRList[EC2R2] = gprb(EC2R2,ReconEC[EC2R2].GPR2())
				else: # if it is not in Recon2 then look in the www		
					GPRList[EC2R2] = gpra(EC2R2)
					if not GPRList[EC2R2].GprSubcell() and re.findall(GPRList[EC2R2].EC()+'\t(.*)\t',open(Recon2).read()):
						c = re.findall(EC2R2+'.*',open(Recon2).read())[0].split("\t")[4]
						b = str(c).replace(", ''","").replace(",]","").replace("[","").replace("]","").replace("'","").replace(", "," or ")
						GPRList[EC2R2] = gprb(EC2R2,b)
					if GPRList[EC2R2].GprSubcell() and GPRList[EC2R2].GprSubcell()[0]:
						#Define GPR_Classic
						if GPRList[EC2R2].GprSubcell()[1][0:4] == str(" or  ")[0:4]:
							NewGPR1 = GPRList[EC2R2].GprSubcell()[1][4:].replace(":"," and ")
						else:
							NewGPR1 = GPRList[EC2R2].GprSubcell()[1].replace(":"," and ")
						#Define GPR_Enriched
						if GPRList[EC2R2].GprSubcell()[0][0:4] == str(" or  ")[0:4]:
							NewGPR2 = GPRList[EC2R2].GprSubcell()[0][4:].replace(":"," and ")
						else:
							NewGPR2 = GPRList[EC2R2].GprSubcell()[0].replace(":"," and ")
						print Name
						print NewGPR1
						GPR1 = GPR1+' or '+NewGPR1 #Classic
						GPR2 = GPR2+' or '+NewGPR2 #Enriched
						#Check if there are new genes to include in the model
						IniEnsembl = [] # Initial modifiers
						IniMod = re.findall('species="(E_[0-9A-Za-z]+)"',ListOfRxn[r][0])
						for x in IniMod: IniEnsembl = IniEnsembl + re.findall('name=\"(ENSG[0-9]+)',re.findall('<species metaid=\"metaid_'+x+'.*',open(ModelFile).read())[0])	
						IniEnsembl = filter(None,IniEnsembl)
						NewEnsembl = [] # New modifiers
						NewMod = filter(None,list(set(re.sub('\*[0-9]+','',GPR1.replace("[","").replace("]","").replace("(","").replace(")","").replace("and ","").replace("or ","")).split(" "))))
						for x in NewMod: 
							if not x in GeneIdent:
								GeneIdent = GeneIdent + [x]
								GeneList[x] = gene(x,EnsblDB)
							if not GeneList[x].Ensg() in IniEnsembl and GeneList[x].Ensg(): 
								NewEnsembl = NewEnsembl + ['<modifierSpeciesReference species=\"E_'+x+'"/>']
								if GeneList[x].Ensg():
									if not re.findall(GeneList[x].Ensg(),open(ModelFile).read()) and not x in ModList:
										ModList = ModList + [x]
										ModModel = DefMod(GeneList[x])
										New_Model_Mod = New_Model_Mod + [ModModel]
								else:
									if not x in ModList:
										ModList = ModList + [x]
										ModModel = DefMod(GeneList[x])
										New_Model_Mod = New_Model_Mod + [ModModel]
						NewEnsembl = str(filter(None,NewEnsembl)).replace(", ","").replace("'","").replace("[","").replace("]","")
						#Define the GPRs
						GPR1 = '<notes><body><p>GENE_ASSOCIATION: '+GPR1[4:]+'</p></body></notes></reaction>' #Classic
						GPR2 = '<notes><body><p>GENE_ASSOCIATION: '+GPR2[4:]+'</p></body></notes></reaction>' #Enriched
						#Print upgraded reaction
						Rxn1 = re.sub('<listOfModifiers>','<listOfModifiers>'+NewEnsembl,re.sub('</reaction>',GPR1,ListOfRxn[r][0])) #Classic
						Rxn2 = re.sub('<listOfModifiers>','<listOfModifiers>'+NewEnsembl,re.sub('</reaction>',GPR2,ListOfRxn[r][0])) #Enriched
					else:
						Rxn1 = ListOfRxn[r][0] # No GPR determined
						Rxn2 = ListOfRxn[r][0] # No GPR determined
				GPRIdent = GPRIdent + [EC2R2]
				print EC2R2
				print GPRList[EC2R2].GprSubcell()
		else:
			Rxn1 = ListOfRxn[r][0] # No GPR determined
			Rxn2 = ListOfRxn[r][0] # No GPR determined
		Rxn1 = ListOfRxn[r][0] # No GPR determined
		Rxn2 = ListOfRxn[r][0] # No GPR determined
	New_Model_Rxn1 = New_Model_Rxn1 + [Rxn1] #Classic
	New_Model_Rxn2 = New_Model_Rxn2 + [Rxn2] #Enriched
	print r
	r = r+1

t=0
RxnList = []
GPRList = []
SGPRList = []
while t < len(New_Model_Rxn2):
	ThRxn = re.findall(r'<reaction metaid="metaid_(.+?)\" id=',New_Model_Rxn2[t])
	ThGPR1 = re.findall(r'GENE_ASSOCIATION: (.+?)<',New_Model_Rxn1[t])
	if not ThGPR1: ThGPR1 = ['']
	ThGPR2 = re.findall(r'GENE_ASSOCIATION: (.+?)<',New_Model_Rxn2[t])
	if not ThGPR2: ThGPR2 = ['']
	RxnList = RxnList + [ThRxn]
	GPRList = GPRList + [ThGPR1]
	SGPRList = SGPRList + [ThGPR2]
	print t
	t = t+1

######################
###### Printing ######
######################

import time
import sys

#### Printing no reaction lines
m = 0
while m < len(Model):
	if not re.findall(r'</listOfSpecies>',Model[m]):
		#Classic
		archi1=open(Output1,'a+')
		archi1.write(Model[m]+'\n')
		archi1.flush()
		#Enriched
		archi2=open(Output2,'a+')
		archi2.write(Model[m]+'\n')
		archi2.flush()
		m += 1
	else:
		m = len(Model)

#### Printing new genes
for x in New_Model_Mod:	
	#Classic
	archi1=open(Output1,'a+')
	archi1.write(x+'\n')
	archi1.flush()
	#Enriched
	archi2=open(Output2,'a+')
	archi2.write(x+'\n')
	archi2.flush()

archi1=open(Output1,'a+')
archi1.write('</listOfSpecies>\n')
archi1.flush()
archi1=open(Output1,'a+')
archi1.write('<listOfReactions>\n')
archi1.flush()
archi2=open(Output2,'a+')
archi2.write('</listOfSpecies>\n')
archi2.flush()
archi2=open(Output2,'a+')
archi2.write('<listOfReactions>\n')
archi2.flush()

#### Printing reactions with GPSR
for x in New_Model_Rxn1:  
	#Classic
	archi1=open(Output1,'a+')
	archi1.write(x+'\n')
	archi1.flush()

for x in New_Model_Rxn2:  
	#Enriched
	archi2=open(Output2,'a+')
	archi2.write(x+'\n') 
	archi2.flush()

archi1=open(Output1,'a+')
archi1.write('</listOfReactions>\n')
archi1.flush()
archi2=open(Output2,'a+')
archi2.write('</listOfReactions>\n')
archi2.flush()

#### Printing EOF
archi1=open(Output1,'a+')
archi1.write('</model></sbml>\n')
archi1.flush()
archi2=open(Output2,'a+')
archi2.write('</model></sbml>\n')
archi2.flush()

archi1=open(Output1,'a+')
archi1.flush()
archi2=open(Output2,'a+')
archi2.flush()

archi1=open(Output1,'a+')
archi1.close
archi2=open(Output2,'a+')
archi2.close

#### Printing Summary table
import csv
with open(Output3, 'w') as f:
	writer = csv.writer(f, delimiter='\t')
	writer.writerows(zip(RxnList,GPRList,SGPRList))

archi3.close
