# Supplementary material for: Stoichiometric gene-to-reaction associations enhance model-driven analysis performance: Metabolic response to chronic exposure to Aldrin in prostate cancer
Source: BMC Genomics. 2019 Aug 15;20:652. doi: 10.1186/s12864-019-5979-4 (PMC6694502; doi:10.1186/s12864-019-5979-4)
Supplement: Supplementary file 5 — Gene-to-reaction building algorithm: Algorithm to build GPR and S-GPR (written in Python). (ZIP 2623 kb) [file 12864_2019_5979_MOESM5_ESM.zip › Summary_Rxns_GPR_SGPR.csv]

['R_HMR_3905']	['']	['']
['R_HMR_3907']	['']	['']
['R_HMR_4097']	['([([ACAS2])])']	['([([ACAS2*1])])']
['R_HMR_4099']	['([([ACAS2])])']	['([([ACAS2*1])])']
['R_HMR_4108']	['([([ACAS2])])']	['([([ACAS2*1])])']
['R_HMR_4133']	['([([ACAS2])])']	['([([ACAS2*1])])']
['R_HMR_4137']	['[(PDHA1) or (PDHX) or (PDHB) or (DLAT) or (DLD)] or [([[[[DLAT]]] and [[DLAT] and [PDHA1] and [PDHX]]] and [[PDHB]]] and [[[DLAT]]]]]] or [[]])]']	['[(PDHA1*1) or (PDHX*1) or (PDHB*1) or (DLAT*1) or (DLD*1)] or [([[[[DLAT*1]]]*2 and [[DLAT*60] and [PDHA1*60] and [PDHX*1]]]*12 and [[PDHB*288]]]*2 and [[[DLAT]*1]]]*1]] or [[]])]']
['R_HMR_4281']	['']	['']
['R_HMR_4388']	['']	['']
['R_HMR_4283']	['']	['']
['R_HMR_8357']	['([([ALDH3A2 and ALDH9A1 and ALDH2]) or ([ALDH3A2 and ALDH9A1 and ALDH2]) or ([ALDH3A2 and ALDH9A1 and ALDH2])])']	['([([ALDH3A2*1 and ALDH9A1*4 and ALDH2*8]) or ([ALDH3A2*1 and ALDH9A1*5 and ALDH2*4]) or ([ALDH3A2*2 and ALDH9A1*4 and ALDH2*8])])']
['R_HMR_4379']	['([([PFKP])])']	['([([PFKP*1])])']
['R_HMR_4301']	['([([PFKP])])']	['([([PFKP*1])])']
['R_HMR_4355']	['([([ALDOA and ALDOC and ALDOB])])']	['([([ALDOA*4 and ALDOC*4 and ALDOB*4])])']
['R_HMR_4358']	['([([PKM2])])']	['([([PKM2*1])])']
['R_HMR_4360']	['']	['']
['R_HMR_4362']	['']	['']
['R_HMR_4363']	['([([ENO2 and ENO3])])']	['([([ENO2*3 and ENO3*2])])']
['R_HMR_4365']	['([([PGAM2 and BPGM and PGAM1])])']	['([([PGAM2*2 and BPGM*4 and PGAM1*2])])']
['R_HMR_4368']	['([([PGK2 and PGK1])])']	['([([PGK2*1 and PGK1*1])])']
['R_HMR_4370']	['']	['']
['R_HMR_4371']	['([([PGAM2 and BPGM and PGAM1])])']	['([([PGAM2*2 and BPGM*4 and PGAM1*2])])']
['R_HMR_4372']	['([([PGAM2 and BPGM and PGAM1])])']	['([([PGAM2*2 and BPGM*4 and PGAM1*2])])']
['R_HMR_4373']	['([([GAPDH and GAPDHS]) or ([GAPDHS and GAPDH])])']	['([([GAPDH*8 and GAPDHS*4]) or ([GAPDHS*4 and GAPDH*4])])']
['R_HMR_4375']	['([([ALDOA and ALDOC and ALDOB])])']	['([([ALDOA*4 and ALDOC*4 and ALDOB*4])])']
['R_HMR_4377']	['([([FBP1]) or ([FBP2])])']	['([([FBP1*1]) or ([FBP2*1])])']
['R_HMR_4381']	['([([GPI])])']	['([([GPI*1])])']
['R_HMR_4391']	['([([TPI1])])']	['([([TPI1*2])])']
['R_HMR_4394']	['([([HK2 and HK3 and GCK and HK1])])']	['([([HK2*1 and HK3*1 and GCK*1 and HK1*1])])']
['R_HMR_4396']	['([([PGM1 and PGM2]) or ([PGM1])])']	['([([PGM1*1 and PGM2*1]) or ([PGM1*1])])']
['R_HMR_4521']	['([([G6PC and G6PC3 and G6PC2])])']	['([([G6PC*1 and G6PC3*1 and G6PC2*1])])']
['R_HMR_6410']	['[(PDHA1) or (PDHX) or (PDHB) or (DLAT) or (DLD)]']	['[(PDHA1*1) or (PDHX*1) or (PDHB*1) or (DLAT*1) or (DLD*1)]']
['R_HMR_6412']	['[([[[[DLAT]]] and [[DLAT] and [PDHA1] and [PDHX]]] and [[PDHB]]] and [[[DLAT]]]]]] or [[]])]']	['[([[[[DLAT*1]]]*2 and [[DLAT*60] and [PDHA1*60] and [PDHX*1]]]*12 and [[PDHB*288]]]*2 and [[[DLAT]*1]]]*1]] or [[]])]']
['R_HMR_7745']	['([([GALM])])']	['([([GALM*2])])']
['R_HMR_7746']	['([([HK2 and HK3 and GCK and HK1])])']	['([([HK2*1 and HK3*1 and GCK*1 and HK1*1])])']
['R_HMR_7747']	['']	['']
['R_HMR_7748']	['([([GPI])])']	['([([GPI*1])])']
['R_HMR_7749']	['([([GPI])])']	['([([GPI*1])])']
['R_HMR_8360']	['([([CAT])])']	['([([CAT*11])])']
['R_HMR_8652']	['([([G6PC and G6PC3 and G6PC2])])']	['([([G6PC*1 and G6PC3*1 and G6PC2*1])])']
['R_HMR_8757']	['']	['']
['R_HMR_3989']	['']	['']
['R_HMR_4122']	['([([UGDH])])']	['([([UGDH*1])])']
['R_HMR_4837']	['']	['']
['R_HMR_5395']	['([([GYG1 and GYG2])])']	['([([GYG1*2 and GYG2*2])])']
['R_HMR_5396']	['([([GYS1])])']	['([([GYS1*4])])']
['R_HMR_9727']	['([([GYS1])])']	['([([GYS1*4])])']
['R_HMR_5397']	['']	['']
['R_HMR_5398']	['([([PYGB and PYGL and PYGM])])']	['([([PYGB*2 and PYGL*2 and PYGM*2])])']
['R_HMR_5399']	['']	['']
['R_HMR_5400']	['([([AGL])])']	['([([AGL*2])])']
['R_HMR_5401']	['([([PYGB and PYGL and PYGM])])']	['([([PYGB*2 and PYGL*2 and PYGM*2])])']
['R_HMR_8568']	['']	['']
['R_HMR_8569']	['']	['']
['R_HMR_8570']	['']	['']
['R_HMR_8571']	['']	['']
['R_HMR_8572']	['']	['']
['R_HMR_8573']	['']	['']
['R_HMR_8574']	['']	['']
['R_HMR_8575']	['']	['']
['R_HMR_8576']	['']	['']
['R_HMR_8577']	['']	['']
['R_HMR_8578']	['']	['']
['R_HMR_8579']	['']	['']
['R_HMR_8581']	['']	['']
['R_HMR_8591']	['']	['']
['R_HMR_8592']	['']	['']
['R_HMR_8580']	['']	['']
['R_HMR_8582']	['']	['']
['R_HMR_8587']	['']	['']
['R_HMR_8589']	['']	['']
['R_HMR_8583']	['']	['']
['R_HMR_8584']	['[(SI)]']	['[(SI*1)]']
['R_HMR_8585']	['']	['']
['R_HMR_3944']	['([([UGP2])])']	['([([UGP2*1])])']
['R_HMR_4128']	['([([GALE])])']	['([([GALE*5])])']
['R_HMR_4130']	['([([GALK1])])']	['([([GALK1*1])])']
['R_HMR_4131']	['([([GALT])])']	['([([GALT*3])])']
['R_HMR_4132']	['([([GALT])])']	['([([GALT*3])])']
['R_HMR_4303']	['[(SI)]']	['[(SI*1)]']
['R_HMR_4414']	['([([GALK1])])']	['([([GALK1*1])])']
['R_HMR_4415']	['([([LCT])])']	['([([LCT*4])])']
['R_HMR_4416']	['([([GLA])])']	['([([GLA*2])])']
['R_HMR_4774']	['([([PFKP])])']	['([([PFKP*1])])']
['R_HMR_4775']	['([([PFKP])])']	['([([PFKP*1])])']
['R_HMR_4831']	['']	['']
['R_HMR_4832']	['']	['']
['R_HMR_7674']	['(LALBA) and (B4GALT1) or (B4GALT2) or (B4GALT2)']	['(LALBA) and (B4GALT1) or (B4GALT2) or (B4GALT2)']
['R_HMR_8761']	['([([KHK])])']	['([([KHK*2])])']
['R_HMR_8762']	['([([ALDOA and ALDOC and ALDOB])])']	['([([ALDOA*4 and ALDOC*4 and ALDOB*4])])']
['R_HMR_8764']	['([([LCT])])']	['([([LCT*4])])']
['R_HMR_8766']	['']	['']
['R_HMR_8767']	['([([GALT])])']	['([([GALT*3])])']
['R_HMR_0454']	['']	['']
['R_HMR_4297']	['([([PFKFB1 and PFKFB3 and PFKFB2 and PFKFB4])])']	['([([PFKFB1*2 and PFKFB3*2 and PFKFB2*2 and PFKFB4*2])])']
['R_HMR_4310']	['([([KHK])])']	['([([KHK*2])])']
['R_HMR_4315']	['']	['']
['R_HMR_4316']	['']	['']
['R_HMR_4317']	['']	['']
['R_HMR_4318']	['']	['']
['R_HMR_4319']	['([([HK2 and HK3 and GCK and HK1])])']	['([([HK2*1 and HK3*1 and GCK*1 and HK1*1])])']
['R_HMR_4320']	['']	['']
['R_HMR_4356']	['([([ALDOA and ALDOC and ALDOB])])']	['([([ALDOA*4 and ALDOC*4 and ALDOB*4])])']
['R_HMR_4383']	['']	['']
['R_HMR_4385']	['']	['']
['R_HMR_4386']	['']	['']
['R_HMR_4387']	['']	['']
['R_HMR_4399']	['']	['']
['R_HMR_4400']	['']	['']
['R_HMR_4401']	['']	['']
['R_HMR_4402']	['']	['']
['R_HMR_4403']	['']	['']
['R_HMR_4490']	['([([HK2 and HK3 and GCK and HK1])])']	['([([HK2*1 and HK3*1 and GCK*1 and HK1*1])])']
['R_HMR_4706']	['([([FBP1]) or ([FBP2])])']	['([([FBP1*1]) or ([FBP2*1])])']
['R_HMR_8768']	['']	['']
['R_HMR_4590']	['']	['']
['R_HMR_4591']	['']	['']
['R_HMR_4592']	['']	['']
['R_HMR_4593']	['']	['']
['R_HMR_4594']	['']	['']
['R_HMR_4595']	['']	['']
['R_HMR_8341']	['']	['']
['R_HMR_8342']	['']	['']
['R_HMR_8344']	['']	['']
['R_HMR_8352']	['']	['']
['R_HMR_8353']	['']	['']
['R_HMR_8726']	['']	['']
['R_HMR_8727']	['']	['']
['R_HMR_8728']	['']	['']
['R_HMR_8729']	['']	['']
['R_HMR_6537']	['']	['']
['R_HMR_1568']	['']	['']
['R_HMR_3853']	['']	['']
['R_HMR_3854']	['']	['']
['R_HMR_3855']	['']	['']
['R_HMR_3857']	['']	['']
['R_HMR_3859']	['([([LDHD])])']	['([([LDHD*1])])']
['R_HMR_4087']	['']	['']
['R_HMR_4089']	['']	['']
['R_HMR_4091']	['']	['']
['R_HMR_4093']	['']	['']
['R_HMR_4095']	['']	['']
['R_HMR_4101']	['([([PCK2 and PCK1])])']	['([([PCK2*1 and PCK1*1])])']
['R_HMR_4103']	['([([PCK2 and PCK1])])']	['([([PCK2*1 and PCK1*1])])']
['R_HMR_4143']	['([([PC])])']	['([([PC*1])])']
['R_HMR_4193']	['([([PKM2])])']	['([([PKM2*1])])']
['R_HMR_8497']	['']	['']
['R_HMR_8498']	['']	['']
['R_HMR_8499']	['']	['']
['R_HMR_8500']	['']	['']
['R_HMR_8501']	['([([GRHPR])])']	['([([GRHPR*4])])']
['R_HMR_8502']	['']	['']
['R_HMR_8503']	['']	['']
['R_HMR_8504']	['([([ALDH3A2 and ALDH9A1 and ALDH2]) or ([ALDH3A2 and ALDH9A1 and ALDH2]) or ([ALDH3A2 and ALDH9A1 and ALDH2])])']	['([([ALDH3A2*1 and ALDH9A1*4 and ALDH2*8]) or ([ALDH3A2*1 and ALDH9A1*5 and ALDH2*4]) or ([ALDH3A2*2 and ALDH9A1*4 and ALDH2*8])])']
['R_HMR_8506']	['([([ALDH3A2 and ALDH9A1 and ALDH2]) or ([ALDH3A2 and ALDH9A1 and ALDH2]) or ([ALDH3A2 and ALDH9A1 and ALDH2])])']	['([([ALDH3A2*1 and ALDH9A1*4 and ALDH2*8]) or ([ALDH3A2*1 and ALDH9A1*5 and ALDH2*4]) or ([ALDH3A2*2 and ALDH9A1*4 and ALDH2*8])])']
['R_HMR_8507']	['']	['']
['R_HMR_8508']	['']	['']
['R_HMR_8509']	['']	['']
['R_HMR_8511']	['']	['']
['R_HMR_8512']	['([([LDHD])])']	['([([LDHD*1])])']
['R_HMR_8514']	['([([LDHD])])']	['([([LDHD*1])])']
['R_HMR_8516']	['']	['']
['R_HMR_8517']	['']	['']
['R_HMR_4280']	['']	['']
['R_HMR_0153']	['([([ACAS2])]) or ([([ACOT4 and ACOT2 and ACOT1]) or ([ACOT4 and ACOT2 and ACOT1]) or ([ACOT4 and ACOT2 and ACOT1])])']	['([([ACAS2*1])]) or ([([ACOT4*1 and ACOT2*1 and ACOT1*1]) or ([ACOT4*1 and ACOT2*1 and ACOT1*2]) or ([ACOT4*2 and ACOT2*1 and ACOT1*1])])']
['R_HMR_3212']	['([([ACADVL])])']	['([([ACADVL*2])])']
['R_HMR_3797']	['']	['']
['R_HMR_3800']	['']	['']
['R_HMR_4105']	['']	['']
['R_HMR_4106']	['']	['']
['R_HMR_4107']	['']	['']
['R_HMR_4282']	['']	['']
['R_HMR_4331']	['([([ACAS2])])']	['([([ACAS2*1])])']
['R_HMR_4459']	['([([ACAS2])])']	['([([ACAS2*1])])']
['R_HMR_4460']	['([([ACAS2])])']	['([([ACAS2*1])])']
['R_HMR_4464']	['']	['']
['R_HMR_4497']	['']	['']
['R_HMR_4741']	['']	['']
['R_HMR_8078']	['']	['']
['R_HMR_9803']	['']	['']
['R_HMR_9804']	['']	['']
['R_HMR_0718']	['']	['']
['R_HMR_0719']	['([([PHGDH])])']	['([([PHGDH*8])])']
['R_HMR_1434']	['THIC']	['THIC']
['R_HMR_1436']	['']	['']
['R_HMR_3163']	['([([ACADVL])])']	['([([ACADVL*2])])']
['R_HMR_4461']	['([([BDH2 and BDH1])])']	['([([BDH2*1 and BDH1*4])])']
['R_HMR_4604']	['([([HMGCS1 and HMGCS2])])']	['([([HMGCS1*2 and HMGCS2*1])])']
['R_HMR_5351']	['']	['']
['R_HMR_7709']	['([([HSD17B4])])']	['([([HSD17B4*4])])']
['R_HMR_4052']	['([([PRPS1L1 and PRPS2 and PRPS1])])']	['([([PRPS1L1*2 and PRPS2*2 and PRPS1*2])])']
['R_HMR_4304']	['([([G6PD])])']	['([([G6PD*4])])']
['R_HMR_4306']	['([([G6PD])])']	['([([G6PD*4])])']
['R_HMR_4350']	['']	['']
['R_HMR_4351']	['']	['']
['R_HMR_4352']	['']	['']
['R_HMR_4354']	['([([PGM1 and PGM2]) or ([PGM1])]) or ([([PGM2])])']	['([([PGM1*1 and PGM2*1]) or ([PGM1*1])]) or ([([PGM2*1])])']
['R_HMR_4398']	['']	['']
['R_HMR_4404']	['']	['']
['R_HMR_4473']	['([([PGD])])']	['([([PGD*2])])']
['R_HMR_4474']	['([([PGD])])']	['([([PGD*2])])']
['R_HMR_4476']	['']	['']
['R_HMR_4477']	['']	['']
['R_HMR_4501']	['']	['']
['R_HMR_4565']	['']	['']
['R_HMR_4567']	['([([PFKP])])']	['([([PFKP*1])])']
['R_HMR_4568']	['([([PFKP])])']	['([([PFKP*1])])']
['R_HMR_9799']	['([([SHPK])])']	['([([SHPK*1])])']
['R_HMR_9800']	['([([KHK])])']	['([([KHK*2])])']
['R_HMR_4623']	['([([PGLS and H6PD])])']	['([([PGLS*1 and H6PD*1])])']
['R_HMR_4625']	['([([PGLS and H6PD])])']	['([([PGLS*1 and H6PD*1])])']
['R_HMR_4710']	['([([PGM2])])']	['([([PGM2*1])])']
['R_HMR_4841']	['']	['']
['R_HMR_8074']	['']	['']
['R_HMR_8653']	['([([PGLS and H6PD])])']	['([([PGLS*1 and H6PD*1])])']
['R_HMR_3998']	['']	['']
['R_HMR_4000']	['']	['']
['R_HMR_4002']	['([([AK5])])']	['([([AK5*1])])']
['R_HMR_4004']	['([([AK5])])']	['([([AK5*1])])']
['R_HMR_4010']	['([([NT5E])])']	['([([NT5E*2])])']
['R_HMR_4081']	['([([NT5E])])']	['([([NT5E*2])])']
['R_HMR_4082']	['([([NT5E])])']	['([([NT5E*2])])']
['R_HMR_4012']	['([([ADK])]) or ([([DCK])])']	['([([ADK*4])]) or ([([DCK*4])])']
['R_HMR_4014']	['']	['']
['R_HMR_4020']	['([([GUK1])])']	['([([GUK1*2])])']
['R_HMR_4022']	['']	['']
['R_HMR_4038']	['([([ATIC])])']	['([([ATIC*2])])']
['R_HMR_4040']	['([([IMPDH1 and IMPDH2])])']	['([([IMPDH1*4 and IMPDH2*4])])']
['R_HMR_4042']	['']	['']
['R_HMR_4046']	['']	['']
['R_HMR_4048']	['']	['']
['R_HMR_4080']	['']	['']
['R_HMR_4085']	['']	['']
['R_HMR_4086']	['']	['']
['R_HMR_4134']	['([([ENTPD4])])']	['([([ENTPD4*1])])']
['R_HMR_4135']	['([([GUK1])])']	['([([GUK1*2])])']
['R_HMR_4168']	['']	['']
['R_HMR_4171']	['([([PKM2])])']	['([([PKM2*1])])']
['R_HMR_4290']	['']	['']
['R_HMR_4406']	['([([PPAT])])']	['([([PPAT*4])])']
['R_HMR_4412']	['([([ADSL])])']	['([([ADSL*4])])']
['R_HMR_4417']	['([([NT5E])])']	['([([NT5E*2])])']
['R_HMR_4418']	['([([HPRT1])])']	['([([HPRT1*1])])']
['R_HMR_4419']	['']	['']
['R_HMR_4421']	['([([PKM2])])']	['([([PKM2*1])])']
['R_HMR_4449']	['([([NT5E])])']	['([([NT5E*2])])']
['R_HMR_4450']	['([([NT5E])])']	['([([NT5E*2])])']
['R_HMR_4451']	['']	['']
['R_HMR_4452']	['([([HPRT1])])']	['([([HPRT1*1])])']
['R_HMR_4453']	['']	['']
['R_HMR_4480']	['([([AK5])]) or ([([AK5])])']	['([([AK5*1])]) or ([([AK5*1])])']
['R_HMR_4481']	['([([ADA])])']	['([([ADA*2])])']
['R_HMR_4482']	['([([ADA])])']	['([([ADA*2])])']
['R_HMR_4486']	['([([HK2 and HK3 and GCK and HK1])])']	['([([HK2*1 and HK3*1 and GCK*1 and HK1*1])])']
['R_HMR_4487']	['([([HK2 and HK3 and GCK and HK1])])']	['([([HK2*1 and HK3*1 and GCK*1 and HK1*1])])']
['R_HMR_4488']	['([([HK2 and HK3 and GCK and HK1])])']	['([([HK2*1 and HK3*1 and GCK*1 and HK1*1])])']
['R_HMR_4489']	['([([HK2 and HK3 and GCK and HK1])])']	['([([HK2*1 and HK3*1 and GCK*1 and HK1*1])])']
['R_HMR_4492']	['([([HK2 and HK3 and GCK and HK1])])']	['([([HK2*1 and HK3*1 and GCK*1 and HK1*1])])']
['R_HMR_4493']	['([([HK2 and HK3 and GCK and HK1])])']	['([([HK2*1 and HK3*1 and GCK*1 and HK1*1])])']
['R_HMR_4495']	['([([HK2 and HK3 and GCK and HK1])])']	['([([HK2*1 and HK3*1 and GCK*1 and HK1*1])])']
['R_HMR_4496']	['([([HK2 and HK3 and GCK and HK1])])']	['([([HK2*1 and HK3*1 and GCK*1 and HK1*1])])']
['R_HMR_4518']	['([([GDA])])']	['([([GDA*2])])']
['R_HMR_4519']	['([([XDH])])']	['([([XDH*5])])']
['R_HMR_4520']	['([([XDH])])']	['([([XDH*5])])']
['R_HMR_4573']	['([([PKM2])])']	['([([PKM2*1])])']
['R_HMR_4574']	['']	['']
['R_HMR_4600']	['([([DGUOK])])']	['([([DGUOK*2])])']
['R_HMR_4602']	['([([NT5E])])']	['([([NT5E*2])])']
['R_HMR_4603']	['']	['']
['R_HMR_4611']	['[(RRM2) or (RRM1)]']	['[(RRM2*1) or (RRM1*1)]']
['R_HMR_4612']	['[(RRM2) or (RRM1)]']	['[(RRM2*1) or (RRM1*1)]']
['R_HMR_4614']	['[(RRM2) or (RRM1)]']	['[(RRM2*1) or (RRM1*1)]']
['R_HMR_4615']	['[(RRM2) or (RRM1)]']	['[(RRM2*1) or (RRM1*1)]']
['R_HMR_4617']	['[(RRM2) or (RRM1)]']	['[(RRM2*1) or (RRM1*1)]']
['R_HMR_4618']	['[(RRM2) or (RRM1)]']	['[(RRM2*1) or (RRM1*1)]']
['R_HMR_4619']	['[(RRM2) or (RRM1)]']	['[(RRM2*1) or (RRM1*1)]']
['R_HMR_4621']	['[(RRM2) or (RRM1)]']	['[(RRM2*1) or (RRM1*1)]']
['R_HMR_4632']	['([([NT5E])])']	['([([NT5E*2])])']
['R_HMR_4646']	['([([XDH])])']	['([([XDH*5])])']
['R_HMR_4648']	['([([XDH])])']	['([([XDH*5])])']
['R_HMR_4649']	['([([XDH])])']	['([([XDH*5])])']
['R_HMR_4650']	['([([XDH])])']	['([([XDH*5])])']
['R_HMR_4651']	['']	['']
['R_HMR_4663']	['']	['']
['R_HMR_4664']	['']	['']
['R_HMR_4694']	['([([ADA])])']	['([([ADA*2])])']
['R_HMR_4695']	['']	['']
['R_HMR_4705']	['([([NT5E])])']	['([([NT5E*2])])']
['R_HMR_4709']	['']	['']
['R_HMR_4799']	['([([GART])])']	['([([GART*2])])']
['R_HMR_4802']	['([([GART])])']	['([([GART*2])])']
['R_HMR_4804']	['([([PAICS])])']	['([([PAICS*8])])']
['R_HMR_4808']	['([([PFAS])])']	['([([PFAS*1])])']
['R_HMR_4810']	['([([PAICS])])']	['([([PAICS*8])])']
['R_HMR_4812']	['([([ADSL])])']	['([([ADSL*4])])']
['R_HMR_4814']	['([([ATIC])])']	['([([ATIC*2])])']
['R_HMR_5301']	['([([UCK1 and UCK2])])']	['([([UCK1*2 and UCK2*1])])']
['R_HMR_5353']	['([([GUK1])])']	['([([GUK1*2])])']
['R_HMR_6601']	['']	['']
['R_HMR_6602']	['']	['']
['R_HMR_6603']	['']	['']
['R_HMR_6605']	['']	['']
['R_HMR_6606']	['']	['']
['R_HMR_6607']	['']	['']
['R_HMR_6609']	['']	['']
['R_HMR_6610']	['']	['']
['R_HMR_6611']	['']	['']
['R_HMR_7144']	['([([NUDT5])])']	['([([NUDT5*2])])']
['R_HMR_8755']	['([([XDH])])']	['([([XDH*5])])']
['R_HMR_9797']	['']	['']
['R_HMR_4016']	['[(NME2) or (NME1)]']	['[(NME2*1) or (NME1*1)]']
['R_HMR_4018']	['[(NME2) or (NME1)]']	['[(NME2*1) or (NME1*1)]']
['R_HMR_4044']	['[(NME2) or (NME1)]']	['[(NME2*1) or (NME1*1)]']
['R_HMR_4291']	['[(NME2) or (NME1)]']	['[(NME2*1) or (NME1*1)]']
['R_HMR_4420']	['[(NME2) or (NME1)]']	['[(NME2*1) or (NME1*1)]']
['R_HMR_4570']	['[(NME2) or (NME1)]']	['[(NME2*1) or (NME1*1)]']
['R_HMR_4572']	['[(NME2) or (NME1)]']	['[(NME2*1) or (NME1*1)]']
['R_HMR_4006']	['[(NME2) or (NME1)]']	['[(NME2*1) or (NME1*1)]']
['R_HMR_4028']	['[(NME2) or (NME1)]']	['[(NME2*1) or (NME1*1)]']
['R_HMR_4030']	['[(NME2) or (NME1)]']	['[(NME2*1) or (NME1*1)]']
['R_HMR_4670']	['[(NME2) or (NME1)]']	['[(NME2*1) or (NME1*1)]']
['R_HMR_4673']	['[(NME2) or (NME1)]']	['[(NME2*1) or (NME1*1)]']
['R_HMR_4675']	['[(NME2) or (NME1)]']	['[(NME2*1) or (NME1*1)]']
['R_HMR_6614']	['[(NME2) or (NME1)]']	['[(NME2*1) or (NME1*1)]']
['R_HMR_6615']	['[(NME2) or (NME1)]']	['[(NME2*1) or (NME1*1)]']
['R_HMR_6616']	['[(NME2) or (NME1)]']	['[(NME2*1) or (NME1*1)]']
['R_HMR_4635']	['[(NME2) or (NME1)]']	['[(NME2*1) or (NME1*1)]']
['R_HMR_3793']	['']	['']
['R_HMR_3931']	['']	['']
['R_HMR_3969']	['([([UCK1 and UCK2])])']	['([([UCK1*2 and UCK2*1])])']
['R_HMR_3970']	['([([NT5E])])']	['([([NT5E*2])])']
['R_HMR_4008']	['([([CMPK1])])']	['([([CMPK1*2])])']
['R_HMR_4032']	['([([CTPS2 and CTPS1])])']	['([([CTPS2*1 and CTPS1*1])])']
['R_HMR_4034']	['([([CAD])])']	['([([CAD*13])])']
['R_HMR_4036']	['']	['']
['R_HMR_4050']	['([([CAD])])']	['([([CAD*13])])']
['R_HMR_4056']	['([([NT5E])])']	['([([NT5E*2])])']
['R_HMR_4059']	['']	['']
['R_HMR_4060']	['']	['']
['R_HMR_4127']	['']	['']
['R_HMR_4177']	['([([NT5E])])']	['([([NT5E*2])])']
['R_HMR_4179']	['([([NT5E])])']	['([([NT5E*2])])']
['R_HMR_4182']	['']	['']
['R_HMR_4183']	['']	['']
['R_HMR_4192']	['']	['']
['R_HMR_4194']	['([([CTPS2 and CTPS1])])']	['([([CTPS2*1 and CTPS1*1])])']
['R_HMR_4210']	['([([PKM2])])']	['([([PKM2*1])])']
['R_HMR_4211']	['']	['']
['R_HMR_4343']	['']	['']
['R_HMR_4345']	['([([DPYD])])']	['([([DPYD*2])])']
['R_HMR_4346']	['([([DPYS])])']	['([([DPYS*8])])']
['R_HMR_4470']	['([([DPYD])])']	['([([DPYD*2])])']
['R_HMR_4471']	['([([DPYD])])']	['([([DPYD*2])])']
['R_HMR_4472']	['([([DPYD])])']	['([([DPYD*2])])']
['R_HMR_4484']	['([([NT5E])])']	['([([NT5E*2])])']
['R_HMR_4485']	['']	['']
['R_HMR_4510']	['([([NT5E])])']	['([([NT5E*2])])']
['R_HMR_4512']	['([([CMPK1])])']	['([([CMPK1*2])])']
['R_HMR_4513']	['([([DCK])])']	['([([DCK*4])])']
['R_HMR_4514']	['([([CDA])])']	['([([CDA*12])])']
['R_HMR_4577']	['']	['']
['R_HMR_4579']	['([([UPP1])])']	['([([UPP1*1])])']
['R_HMR_4580']	['([([CDA])])']	['([([CDA*12])])']
['R_HMR_4608']	['([([CAD])])']	['([([CAD*13])])']
['R_HMR_4575']	['']	['']
['R_HMR_4637']	['([([DTYMK])])']	['([([DTYMK*1])])']
['R_HMR_4642']	['']	['']
['R_HMR_4643']	['']	['']
['R_HMR_4644']	['([([TYMS])])']	['([([TYMS*1])])']
['R_HMR_4672']	['']	['']
['R_HMR_4676']	['([([UCK1 and UCK2])])']	['([([UCK1*2 and UCK2*1])])']
['R_HMR_4736']	['([([DPYS])])']	['([([DPYS*8])])']
['R_HMR_4819']	['([([UPB1])])']	['([([UPB1*13])])']
['R_HMR_5299']	['([([UCK1 and UCK2])])']	['([([UCK1*2 and UCK2*1])])']
['R_HMR_5352']	['([([UCK1 and UCK2])])']	['([([UCK1*2 and UCK2*1])])']
['R_HMR_5415']	['[(RRM2) or (RRM1)]']	['[(RRM2*1) or (RRM1*1)]']
['R_HMR_5416']	['[(RRM2) or (RRM1)]']	['[(RRM2*1) or (RRM1*1)]']
['R_HMR_5417']	['']	['']
['R_HMR_6612']	['([([DTYMK])])']	['([([DTYMK*1])])']
['R_HMR_6613']	['([([DTYMK])])']	['([([DTYMK*1])])']
['R_HMR_6621']	['[(RRM2) or (RRM1)]']	['[(RRM2*1) or (RRM1*1)]']
['R_HMR_6622']	['[(RRM2) or (RRM1)]']	['[(RRM2*1) or (RRM1*1)]']
['R_HMR_6623']	['([([TK1]) or ([TK2 and TK1])])']	['([([TK1*5]) or ([TK2*1 and TK1*5])])']
['R_HMR_6624']	['([([TK1]) or ([TK2 and TK1])])']	['([([TK1*5]) or ([TK2*1 and TK1*5])])']
['R_HMR_6627']	['([([PKM2])])']	['([([PKM2*1])])']
['R_HMR_7744']	['']	['']
['R_HMR_8072']	['']	['']
['R_HMR_8637']	['']	['']
['R_HMR_3965']	['([([DUT])])']	['([([DUT*6])])']
['R_HMR_3966']	['']	['']
['R_HMR_3967']	['([([CMPK1])])']	['([([CMPK1*2])])']
['R_HMR_3968']	['([([DTYMK])])']	['([([DTYMK*1])])']
['R_HMR_3999']	['']	['']
['R_HMR_4024']	['([([CMPK1])])']	['([([CMPK1*2])])']
['R_HMR_4026']	['([([CMPK1])])']	['([([CMPK1*2])])']
['R_HMR_4054']	['([([TK1]) or ([TK2 and TK1])])']	['([([TK1*5]) or ([TK2*1 and TK1*5])])']
['R_HMR_4061']	['([([NTPCR])])']	['([([NTPCR*1])])']
['R_HMR_4083']	['']	['']
['R_HMR_4136']	['']	['']
['R_HMR_4180']	['([([UCK1 and UCK2])])']	['([([UCK1*2 and UCK2*1])])']
['R_HMR_4185']	['([([PAPSS1 and PAPSS2])])']	['([([PAPSS1*1 and PAPSS2*1])])']
['R_HMR_4186']	['([([PAPSS1 and PAPSS2])])']	['([([PAPSS1*1 and PAPSS2*1])])']
['R_HMR_4342']	['']	['']
['R_HMR_4344']	['']	['']
['R_HMR_4483']	['([([TK1]) or ([TK2 and TK1])])']	['([([TK1*5]) or ([TK2*1 and TK1*5])])']
['R_HMR_4507']	['([([DCTD])])']	['([([DCTD*6])])']
['R_HMR_4516']	['([([DCTPP1])])']	['([([DCTPP1*4])])']
['R_HMR_4601']	['([([DGUOK])])']	['([([DGUOK*2])])']
['R_HMR_4633']	['([([DGUOK])]) or ([([DGUOK])])']	['([([DGUOK*2])]) or ([([DGUOK*2])])']
['R_HMR_4640']	['([([DTYMK])])']	['([([DTYMK*1])])']
['R_HMR_4641']	['([([TK1]) or ([TK2 and TK1])])']	['([([TK1*5]) or ([TK2*1 and TK1*5])])']
['R_HMR_4680']	['([([UPP1])])']	['([([UPP1*1])])']
['R_HMR_4806']	['([([GART])])']	['([([GART*2])])']
['R_HMR_5394']	['']	['']
['R_HMR_6625']	['([([TK1]) or ([TK2 and TK1])])']	['([([TK1*5]) or ([TK2*1 and TK1*5])])']
['R_HMR_6626']	['']	['']
['R_HMR_7160']	['']	['']
['R_HMR_7161']	['']	['']
['R_HMR_7162']	['']	['']
['R_HMR_7163']	['']	['']
['R_HMR_7164']	['']	['']
['R_HMR_7713']	['([([NT5E])])']	['([([NT5E*2])])']
['R_HMR_7716']	['([([NT5E])])']	['([([NT5E*2])])']
['R_HMR_7717']	['']	['']
['R_HMR_7721']	['([([NT5E])])']	['([([NT5E*2])])']
['R_HMR_7725']	['']	['']
['R_HMR_7728']	['([([NT5E])])']	['([([NT5E*2])])']
['R_HMR_7800']	['([([AK5])])']	['([([AK5*1])])']
['R_HMR_7801']	['']	['']
['R_HMR_7802']	['([([AK5])])']	['([([AK5*1])])']
['R_HMR_7863']	['([([CMPK1])])']	['([([CMPK1*2])])']
['R_HMR_7864']	['([([CMPK1])])']	['([([CMPK1*2])])']
['R_HMR_7865']	['([([CMPK1])])']	['([([CMPK1*2])])']
['R_HMR_7866']	['([([CMPK1])])']	['([([CMPK1*2])])']
['R_HMR_7867']	['([([CMPK1])])']	['([([CMPK1*2])])']
['R_HMR_7868']	['([([CMPK1])])']	['([([CMPK1*2])])']
['R_HMR_7869']	['([([CMPK1])])']	['([([CMPK1*2])])']
['R_HMR_7870']	['([([CMPK1])])']	['([([CMPK1*2])])']
['R_HMR_7871']	['([([CMPK1])])']	['([([CMPK1*2])])']
['R_HMR_7872']	['([([CMPK1])])']	['([([CMPK1*2])])']
['R_HMR_7873']	['([([CMPK1])])']	['([([CMPK1*2])])']
['R_HMR_7874']	['([([CMPK1])])']	['([([CMPK1*2])])']
['R_HMR_7875']	['([([CMPK1])])']	['([([CMPK1*2])])']
['R_HMR_7876']	['([([CMPK1])])']	['([([CMPK1*2])])']
['R_HMR_7878']	['[(NME2) or (NME1)]']	['[(NME2*1) or (NME1*1)]']
['R_HMR_7879']	['']	['']
['R_HMR_7880']	['']	['']
['R_HMR_7881']	['[(NME2) or (NME1)]']	['[(NME2*1) or (NME1*1)]']
['R_HMR_7882']	['[(NME2) or (NME1)]']	['[(NME2*1) or (NME1*1)]']
['R_HMR_7883']	['[(NME2) or (NME1)]']	['[(NME2*1) or (NME1*1)]']
['R_HMR_7884']	['[(NME2) or (NME1)]']	['[(NME2*1) or (NME1*1)]']
['R_HMR_7885']	['[(NME2) or (NME1)]']	['[(NME2*1) or (NME1*1)]']
['R_HMR_7886']	['[(NME2) or (NME1)]']	['[(NME2*1) or (NME1*1)]']
['R_HMR_7887']	['[(NME2) or (NME1)]']	['[(NME2*1) or (NME1*1)]']
['R_HMR_7888']	['[(NME2) or (NME1)]']	['[(NME2*1) or (NME1*1)]']
['R_HMR_7889']	['[(NME2) or (NME1)]']	['[(NME2*1) or (NME1*1)]']
['R_HMR_7890']	['[(NME2) or (NME1)]']	['[(NME2*1) or (NME1*1)]']
['R_HMR_7891']	['[(NME2) or (NME1)]']	['[(NME2*1) or (NME1*1)]']
['R_HMR_7892']	['[(NME2) or (NME1)]']	['[(NME2*1) or (NME1*1)]']
['R_HMR_7893']	['[(NME2) or (NME1)]']	['[(NME2*1) or (NME1*1)]']
['R_HMR_7894']	['[(NME2) or (NME1)]']	['[(NME2*1) or (NME1*1)]']
['R_HMR_7895']	['[(NME2) or (NME1)]']	['[(NME2*1) or (NME1*1)]']
['R_HMR_8083']	['']	['']
['R_HMR_8085']	['']	['']
['R_HMR_8087']	['']	['']
['R_HMR_8443']	['([([NUDT5])])']	['([([NUDT5*2])])']
['R_HMR_8444']	['([([NUDT5])])']	['([([NUDT5*2])])']
['R_HMR_8445']	['']	['']
['R_HMR_8446']	['([([CDA])])']	['([([CDA*12])])']
['R_HMR_8448']	['([([CMPK1])])']	['([([CMPK1*2])])']
['R_HMR_8449']	['([([CMPK1])])']	['([([CMPK1*2])])']
['R_HMR_8450']	['([([CMPK1])])']	['([([CMPK1*2])])']
['R_HMR_8451']	['([([CMPK1])])']	['([([CMPK1*2])])']
['R_HMR_8452']	['([([CMPK1])])']	['([([CMPK1*2])])']
['R_HMR_8453']	['([([CMPK1])])']	['([([CMPK1*2])])']
['R_HMR_8454']	['([([CMPK1])])']	['([([CMPK1*2])])']
['R_HMR_8455']	['([([CMPK1])])']	['([([CMPK1*2])])']
['R_HMR_8456']	['([([CMPK1])])']	['([([CMPK1*2])])']
['R_HMR_8457']	['([([CMPK1])])']	['([([CMPK1*2])])']
['R_HMR_8458']	['([([CMPK1])])']	['([([CMPK1*2])])']
['R_HMR_8459']	['([([CMPK1])])']	['([([CMPK1*2])])']
['R_HMR_8460']	['([([CMPK1])])']	['([([CMPK1*2])])']
['R_HMR_8461']	['([([AK5])])']	['([([AK5*1])])']
['R_HMR_8462']	['([([CMPK1])])']	['([([CMPK1*2])])']
['R_HMR_8463']	['([([CMPK1])])']	['([([CMPK1*2])])']
['R_HMR_8464']	['([([CMPK1])])']	['([([CMPK1*2])])']
['R_HMR_8465']	['([([CMPK1])])']	['([([CMPK1*2])])']
['R_HMR_8466']	['([([CMPK1])])']	['([([CMPK1*2])])']
['R_HMR_8467']	['([([CMPK1])])']	['([([CMPK1*2])])']
['R_HMR_8468']	['([([CMPK1])])']	['([([CMPK1*2])])']
['R_HMR_8469']	['([([CMPK1])])']	['([([CMPK1*2])])']
['R_HMR_8470']	['([([CMPK1])])']	['([([CMPK1*2])])']
['R_HMR_8471']	['([([CMPK1])])']	['([([CMPK1*2])])']
['R_HMR_8472']	['([([CMPK1])])']	['([([CMPK1*2])])']
['R_HMR_8473']	['([([ADA])])']	['([([ADA*2])])']
['R_HMR_8474']	['([([ENTPD4])])']	['([([ENTPD4*1])])']
['R_HMR_8477']	['']	['']
['R_HMR_8478']	['([([DCK])])']	['([([DCK*4])])']
['R_HMR_8479']	['([([DCK])])']	['([([DCK*4])])']
['R_HMR_8480']	['([([CDA])])']	['([([CDA*12])])']
['R_HMR_8481']	['']	['']
['R_HMR_8482']	['']	['']
['R_HMR_8483']	['([([DUT])])']	['([([DUT*6])])']
['R_HMR_8484']	['']	['']
['R_HMR_8485']	['ENTPD4']	['ENTPD4']
['R_HMR_8486']	['']	['']
['R_HMR_8487']	['([([NT5E])])']	['([([NT5E*2])])']
['R_HMR_8488']	['']	['']
['R_HMR_8489']	['']	['']
['R_HMR_8493']	['']	['']
['R_HMR_8494']	['']	['']
['R_HMR_8495']	['']	['']
['R_HMR_3802']	['([([GLUD2 and GLUD1])])']	['([([GLUD2*6 and GLUD1*6])])']
['R_HMR_3804']	['([([GLUD2 and GLUD1])])']	['([([GLUD2*6 and GLUD1*6])])']
['R_HMR_3811']	['([([ASS1])])']	['([([ASS1*4])])']
['R_HMR_3813']	['([([ASL])])']	['([([ASL*4])])']
['R_HMR_3822']	['([([ALDH4A1])])']	['([([ALDH4A1*2])])']
['R_HMR_3827']	['([([GOT1])])']	['([([GOT1*4])])']
['R_HMR_3829']	['([([GOT1])])']	['([([GOT1*4])])']
['R_HMR_3831']	['']	['']
['R_HMR_3862']	['[(ASRGL1)]']	['[(ASRGL1*1)]']
['R_HMR_3865']	['([([GOT1])])']	['([([GOT1*4])])']
['R_HMR_3870']	['([([GSR])])']	['([([GSR*4])])']
['R_HMR_3873']	['([([CAD]) or ([CPS1])])']	['([([CAD*13]) or ([CPS1*1])])']
['R_HMR_8654']	['([([CAD]) or ([CPS1])])']	['([([CAD*13]) or ([CPS1*1])])']
['R_HMR_3890']	['([([GLUL])])']	['([([GLUL*1])])']
['R_HMR_3892']	['(GLS) or (GLS2) or (GLS2)']	['(GLS) or (GLS2) or (GLS2)']
['R_HMR_9802']	['']	['']
['R_HMR_3899']	['([([GPT and GPT2])])']	['([([GPT*2 and GPT2*2])])']
['R_HMR_3903']	['']	['']
['R_HMR_4109']	['([([GPT and GPT2])])']	['([([GPT*2 and GPT2*2])])']
['R_HMR_4114']	['']	['']
['R_HMR_4115']	['']	['']
['R_HMR_4118']	['([([GSR])])']	['([([GSR*4])])']
['R_HMR_4172']	['[([[[[ASPG]]] and [[ASRGL1]]] and [[[ASPG]]]]]] or [[]])]']	['[([[[[ASPG*1]]]*1 and [[ASRGL1*1]]]*1 and [[[ASPG]*1]]]*1]] or [[]])]']
['R_HMR_4196']	['']	['']
['R_HMR_4197']	['']	['']
['R_HMR_4287']	['']	['']
['R_HMR_4690']	['([([GAD1 and GAD2])])']	['([([GAD1*1 and GAD2*2])])']
['R_HMR_4693']	['([([ABAT])])']	['([([ABAT*8])])']
['R_HMR_6780']	['([([GOT1])])']	['([([GOT1*4])])']
['R_HMR_6968']	['']	['']
['R_HMR_6969']	['([([ASPA])])']	['([([ASPA*3])])']
['R_HMR_6970']	['([([GPT and GPT2])])']	['([([GPT*2 and GPT2*2])])']
['R_HMR_6971']	['']	['']
['R_HMR_6972']	['']	['']
['R_HMR_7641']	['']	['']
['R_HMR_7642']	['']	['']
['R_HMR_8626']	['']	['']
['R_HMR_8628']	['([([ASPA])])']	['([([ASPA*3])])']
['R_HMR_3806']	['([([ALDH4A1])])']	['([([ALDH4A1*2])])']
['R_HMR_3807']	['']	['']
['R_HMR_3809']	['([([OTC])])']	['([([OTC*1])])']
['R_HMR_3816']	['([([ARG1 and ARG2])])']	['([([ARG1*1 and ARG2*1])])']
['R_HMR_3819']	['([([ALDH4A1])])']	['([([ALDH4A1*2])])']
['R_HMR_3820']	['([([ALDH4A1])])']	['([([ALDH4A1*2])])']
['R_HMR_3832']	['']	['']
['R_HMR_3833']	['([([PYCR1])])']	['([([PYCR1*20])])']
['R_HMR_3835']	['([([PYCR1])])']	['([([PYCR1*20])])']
['R_HMR_3837']	['([([PYCR1])])']	['([([PYCR1*20])])']
['R_HMR_3838']	['([([PRODH])])']	['([([PRODH*1])])']
['R_HMR_3895']	['([([ALDH18A1])])']	['([([ALDH18A1*1])])']
['R_HMR_3897']	['([([ALDH18A1])])']	['([([ALDH18A1*1])])']
['R_HMR_3956']	['([([CA1])])']	['([([CA1*1])])']
['R_HMR_3993']	['([([NOS1 and NOS2 and NOS3])])']	['([([NOS1*2 and NOS2*2 and NOS3*2])])']
['R_HMR_4073']	['[(AMD1)]']	['[(AMD1*1)]']
['R_HMR_4075']	['([([SRM])])']	['([([SRM*2])])']
['R_HMR_4077']	['([([SRM])])']	['([([SRM*2])])']
['R_HMR_4190']	['([([NOS1 and NOS2 and NOS3])])']	['([([NOS1*2 and NOS2*2 and NOS3*2])])']
['R_HMR_4191']	['([([ADC])])']	['([([ADC*1])])']
['R_HMR_4212']	['([([ODC1])])']	['([([ODC1*1])])']
['R_HMR_4422']	['([([ODC1])])']	['([([ODC1*1])])']
['R_HMR_4423']	['']	['']
['R_HMR_4424']	['([([AGMAT])])']	['([([AGMAT*2])])']
['R_HMR_4583']	['([([GAMT])])']	['([([GAMT*2])])']
['R_HMR_4605']	['([([ALDH3A2 and ALDH9A1 and ALDH2]) or ([ALDH3A2 and ALDH9A1 and ALDH2]) or ([ALDH3A2 and ALDH9A1 and ALDH2])])']	['([([ALDH3A2*1 and ALDH9A1*4 and ALDH2*8]) or ([ALDH3A2*1 and ALDH9A1*5 and ALDH2*4]) or ([ALDH3A2*2 and ALDH9A1*4 and ALDH2*8])])']
['R_HMR_4606']	['([([CARNS1])])']	['([([CARNS1*4])])']
['R_HMR_4607']	['([([CNDP1])])']	['([([CNDP1*2])])']
['R_HMR_4776']	['[([[[P4HA1]]]])]']	['[([[[P4HA1]*1]*1]])]']
['R_HMR_4777']	['[([[[P4HA1]]]])]']	['[([[[P4HA1]*1]*1]])]']
['R_HMR_4778']	['([([PYCR1])])']	['([([PYCR1*20])])']
['R_HMR_4779']	['([([PYCR1])])']	['([([PYCR1*20])])']
['R_HMR_4780']	['([([PYCR1])])']	['([([PYCR1*20])])']
['R_HMR_4781']	['([([PYCR1])])']	['([([PYCR1*20])])']
['R_HMR_4782']	['']	['']
['R_HMR_4783']	['']	['']
['R_HMR_4784']	['([([ALDH4A1])])']	['([([ALDH4A1*2])])']
['R_HMR_4785']	['([([ALDH4A1])])']	['([([ALDH4A1*2])])']
['R_HMR_4786']	['([([GOT1])])']	['([([GOT1*4])])']
['R_HMR_4787']	['([([HOGA1])])']	['([([HOGA1*4])])']
['R_HMR_5384']	['([([MTAP])])']	['([([MTAP*3])])']
['R_HMR_6929']	['']	['']
['R_HMR_6930']	['']	['']
['R_HMR_6931']	['([([ABP1])])']	['([([ABP1*4])])']
['R_HMR_6932']	['']	['']
['R_HMR_6933']	['']	['']
['R_HMR_6934']	['([([ABP1])])']	['([([ABP1*4])])']
['R_HMR_6935']	['']	['']
['R_HMR_6936']	['']	['']
['R_HMR_6938']	['']	['']
['R_HMR_6939']	['']	['']
['R_HMR_6940']	['']	['']
['R_HMR_6941']	['([([ABP1])])']	['([([ABP1*4])])']
['R_HMR_6942']	['']	['']
['R_HMR_6943']	['']	['']
['R_HMR_6944']	['([([ABP1])])']	['([([ABP1*4])])']
['R_HMR_6945']	['']	['']
['R_HMR_6946']	['']	['']
['R_HMR_6947']	['([([ABP1])])']	['([([ABP1*4])])']
['R_HMR_6948']	['']	['']
['R_HMR_6949']	['']	['']
['R_HMR_6950']	['([([ABP1])])']	['([([ABP1*4])])']
['R_HMR_6951']	['']	['']
['R_HMR_6952']	['']	['']
['R_HMR_6953']	['']	['']
['R_HMR_6954']	['']	['']
['R_HMR_6955']	['']	['']
['R_HMR_6956']	['']	['']
['R_HMR_6957']	['']	['']
['R_HMR_6958']	['([([PAOX])])']	['([([PAOX*1])])']
['R_HMR_6959']	['([([PAOX])])']	['([([PAOX*1])])']
['R_HMR_6960']	['']	['']
['R_HMR_6961']	['([([PAOX])])']	['([([PAOX*1])])']
['R_HMR_6962']	['([([PAOX])])']	['([([PAOX*1])])']
['R_HMR_6963']	['([([PAOX])])']	['([([PAOX*1])])']
['R_HMR_6964']	['([([PAOX])])']	['([([PAOX*1])])']
['R_HMR_6965']	['([([DHPS])])']	['([([DHPS*1])])']
['R_HMR_6966']	['([([DHPS])])']	['([([DHPS*1])])']
['R_HMR_6967']	['([([DHPS])])']	['([([DHPS*1])])']
['R_HMR_6973']	['']	['']
['R_HMR_8096']	['([([ALDH4A1])])']	['([([ALDH4A1*2])])']
['R_HMR_8097']	['([([ALDH4A1])])']	['([([ALDH4A1*2])])']
['R_HMR_8098']	['']	['']
['R_HMR_8416']	['']	['']
['R_HMR_8425']	['']	['']
['R_HMR_8426']	['([([ARG1 and ARG2])])']	['([([ARG1*1 and ARG2*1])])']
['R_HMR_8427']	['([([CKM and CKMT2 and CKMT1B and CKB]) or ([CKMT1B])])']	['([([CKM*3 and CKMT2*8 and CKMT1B*8 and CKB*2]) or ([CKMT1B*1])])']
['R_HMR_8431']	['']	['']
['R_HMR_8432']	['([([SARDH])])']	['([([SARDH*2])])']
['R_HMR_8603']	['']	['']
['R_HMR_8604']	['([([MAOA])])']	['([([MAOA*4])])']
['R_HMR_8605']	['([([ALDH3A2 and ALDH9A1 and ALDH2]) or ([ALDH3A2 and ALDH9A1 and ALDH2]) or ([ALDH3A2 and ALDH9A1 and ALDH2])])']	['([([ALDH3A2*1 and ALDH9A1*4 and ALDH2*8]) or ([ALDH3A2*1 and ALDH9A1*5 and ALDH2*4]) or ([ALDH3A2*2 and ALDH9A1*4 and ALDH2*8])])']
['R_HMR_8606']	['([([ABP1])])']	['([([ABP1*4])])']
['R_HMR_8607']	['']	['']
['R_HMR_8608']	['([([DAO])])']	['([([DAO*2])])']
['R_HMR_8609']	['([([PYCR1])])']	['([([PYCR1*20])])']
['R_HMR_8610']	['([([PRODH])])']	['([([PRODH*1])])']
['R_HMR_8611']	['([([PRODH])])']	['([([PRODH*1])])']
['R_HMR_4285']	['']	['']
['R_HMR_0457']	['']	['']
['R_HMR_0460']	['']	['']
['R_HMR_3750']	['']	['']
['R_HMR_3752']	['']	['']
['R_HMR_3770']	['']	['']
['R_HMR_3771']	['']	['']
['R_HMR_3772']	['']	['']
['R_HMR_3782']	['']	['']
['R_HMR_3784']	['']	['']
['R_HMR_3794']	['']	['']
['R_HMR_3839']	['([([PHGDH])])']	['([([PHGDH*8])])']
['R_HMR_3841']	['([([PSAT1])])']	['([([PSAT1*5])])']
['R_HMR_3843']	['([([PSPH])])']	['([([PSPH*3])])']
['R_HMR_3845']	['([([SHMT2 and SHMT1])])']	['([([SHMT2*4 and SHMT1*4])])']
['R_HMR_3847']	['([([GCAT])])']	['([([GCAT*1])])']
['R_HMR_3849']	['']	['']
['R_HMR_3852']	['']	['']
['R_HMR_3856']	['([([GRHPR])])']	['([([GRHPR*4])])']
['R_HMR_3860']	['']	['']
['R_HMR_3883']	['([([SDSL and SDS])]) or ([([SDSL and SDS])])']	['([([SDSL*2 and SDS*2])]) or ([([SDSL*2 and SDS*2])])']
['R_HMR_3901']	['']	['']
['R_HMR_3939']	['([([ALAS1 and ALAS2])])']	['([([ALAS1*2 and ALAS2*2])])']
['R_HMR_3974']	['([([SDSL and SDS])]) or ([([SDSL and SDS])])']	['([([SDSL*2 and SDS*2])]) or ([([SDSL*2 and SDS*2])])']
['R_HMR_4198']	['([([AGXT1])])']	['([([AGXT1*2])])']
['R_HMR_4199']	['']	['']
['R_HMR_4200']	['([([SDSL and SDS])]) or ([([SDSL and SDS])])']	['([([SDSL*2 and SDS*2])]) or ([([SDSL*2 and SDS*2])])']
['R_HMR_4284']	['']	['']
['R_HMR_4348']	['([([SDSL and SDS])])']	['([([SDSL*2 and SDS*2])])']
['R_HMR_4466']	['']	['']
['R_HMR_4467']	['([([AGXT1])])']	['([([AGXT1*2])])']
['R_HMR_4582']	['([([GATM])])']	['([([GATM*2])])']
['R_HMR_4584']	['([([CKM and CKMT2 and CKMT1B and CKB]) or ([CKMT1B])])']	['([([CKM*3 and CKMT2*8 and CKMT1B*8 and CKB*2]) or ([CKMT1B*1])])']
['R_HMR_4696']	['([([CHDH])])']	['([([CHDH*1])])']
['R_HMR_4697']	['([([ALDH7A1])])']	['([([ALDH7A1*8])])']
['R_HMR_4698']	['([([ALDH7A1])])']	['([([ALDH7A1*8])])']
['R_HMR_4699']	['([([BHMT])])']	['([([BHMT*4])])']
['R_HMR_4700']	['([([DMGDH])])']	['([([DMGDH*2])])']
['R_HMR_4742']	['([([ALAS1 and ALAS2])])']	['([([ALAS1*2 and ALAS2*2])])']
['R_HMR_4788']	['([([AGXT1 and AGXT2])])']	['([([AGXT1*2 and AGXT2*4])])']
['R_HMR_4789']	['([([DAO])])']	['([([DAO*2])])']
['R_HMR_4791']	['([([AGXT1 and AGXT2])])']	['([([AGXT1*2 and AGXT2*4])])']
['R_HMR_4792']	['([([SHMT2 and SHMT1])])']	['([([SHMT2*4 and SHMT1*4])])']
['R_HMR_4937']	['']	['']
['R_HMR_5392']	['([([FPGS])])']	['([([FPGS*10])])']
['R_HMR_5393']	['([([GGH])])']	['([([GGH*4])])']
['R_HMR_6409']	['([([AMT])])']	['([([AMT*2])])']
['R_HMR_7702']	['([([GRHPR])])']	['([([GRHPR*4])])']
['R_HMR_7703']	['']	['']
['R_HMR_8433']	['([([AMT])])']	['([([AMT*2])])']
['R_HMR_8434']	['([([AMT])])']	['([([AMT*2])])']
['R_HMR_8435']	['([([GLDC])])']	['([([GLDC*4])])']
['R_HMR_8436']	['([([AMT])])']	['([([AMT*2])])']
['R_HMR_8437']	['([([AMT])])']	['([([AMT*2])])']
['R_HMR_8439']	['([([DMGDH])])']	['([([DMGDH*2])])']
['R_HMR_8440']	['([([ALDH7A1])])']	['([([ALDH7A1*8])])']
['R_HMR_8441']	['([([CHDH])])']	['([([CHDH*1])])']
['R_HMR_8442']	['']	['']
['R_HMR_9718']	['']	['']
['R_HMR_9486']	['']	['']
['R_HMR_4426']	['[(NAA15) or (NAA10)]']	['[(NAA15*1) or (NAA10*1)]']
['R_HMR_4428']	['([([HDC])]) or ([([DDC])])']	['([([HDC*7])]) or ([([DDC*5])])']
['R_HMR_4429']	['([([HNMT])])']	['([([HNMT*2])])']
['R_HMR_4430']	['([([MAOA])])']	['([([MAOA*4])])']
['R_HMR_4431']	['']	['']
['R_HMR_4437']	['([([HAL])])']	['([([HAL*1])])']
['R_HMR_4658']	['([([FTCD])])']	['([([FTCD*2])])']
['R_HMR_4660']	['']	['']
['R_HMR_4712']	['']	['']
['R_HMR_5336']	['']	['']
['R_HMR_5337']	['']	['']
['R_HMR_5338']	['']	['']
['R_HMR_5339']	['']	['']
['R_HMR_5340']	['']	['']
['R_HMR_8783']	['([([ABP1])])']	['([([ABP1*4])])']
['R_HMR_8784']	['([([ALDH3A2 and ALDH9A1 and ALDH2]) or ([ALDH3A2 and ALDH9A1 and ALDH2]) or ([ALDH3A2 and ALDH9A1 and ALDH2])])']	['([([ALDH3A2*1 and ALDH9A1*4 and ALDH2*8]) or ([ALDH3A2*1 and ALDH9A1*5 and ALDH2*4]) or ([ALDH3A2*2 and ALDH9A1*4 and ALDH2*8])])']
['R_HMR_8786']	['']	['']
['R_HMR_4239']	['[([[[OGDH]]]] or [[[[[DLST]]]] and [[[OGDH]]]]]])]']	['[([[[OGDH]*1]*1]] or [[[[[DLST]*1]]]*24 and [[[OGDH]*1]]]*2]])]']
['R_HMR_4241']	['']	['']
['R_HMR_4288']	['([([AASS])])']	['([([AASS*4])])']
['R_HMR_4596']	['([([AADAT])])']	['([([AADAT*4])])']
['R_HMR_4597']	['([([AADAT])])']	['([([AADAT*4])])']
['R_HMR_4599']	['[([[[OGDH]]]] or [[[[[DLST]]]] and [[[OGDH]]]]]])]']	['[([[[OGDH]*1]*1]] or [[[[[DLST]*1]]]*24 and [[[OGDH]*1]]]*2]])]']
['R_HMR_4667']	['([([AASS])])']	['([([AASS*4])])']
['R_HMR_4668']	['']	['']
['R_HMR_4737']	['([([ALDH7A1])])']	['([([ALDH7A1*8])])']
['R_HMR_4739']	['([([ALDH7A1])])']	['([([ALDH7A1*8])])']
['R_HMR_4740']	['([([DBH])])']	['([([DBH*4])])']
['R_HMR_6415']	['[([[[OGDH]]]] or [[[[[DLST]]]]]])]']	['[([[[OGDH]*1]*1]] or [[[[[DLST]*1]]]*24]])]']
['R_HMR_6974']	['']	['']
['R_HMR_6975']	['']	['']
['R_HMR_6976']	['']	['']
['R_HMR_6977']	['']	['']
['R_HMR_6978']	['']	['']
['R_HMR_6979']	['([([TMLHE])])']	['([([TMLHE*4])])']
['R_HMR_6980']	['([([SHMT2 and SHMT1])])']	['([([SHMT2*4 and SHMT1*4])])']
['R_HMR_6981']	['([([ALDH9A1])])']	['([([ALDH9A1*5])])']
['R_HMR_6982']	['']	['']
['R_HMR_6983']	['([([PLOD1])])']	['([([PLOD1*2])])']
['R_HMR_6984']	['([([GLT25D2 and GLT25D1])])']	['([([GLT25D2*1 and GLT25D1*1])])']
['R_HMR_6985']	['']	['']
['R_HMR_8017']	['']	['']
['R_HMR_8018']	['']	['']
['R_HMR_8019']	['']	['']
['R_HMR_8021']	['']	['']
['R_HMR_8025']	['']	['']
['R_HMR_8026']	['']	['']
['R_HMR_8027']	['']	['']
['R_HMR_8029']	['']	['']
['R_HMR_3164']	['([([ECHS1 and EHHADH])])']	['([([ECHS1*1 and EHHADH*1])])']
['R_HMR_3166']	['([([EHHADH]) or ([HSD17B10 and EHHADH]) or ([HSD17B10 and EHHADH])]) or ([([EHHADH]) or ([HSD17B10 and EHHADH]) or ([HSD17B10 and EHHADH])])']	['([([EHHADH*1]) or ([HSD17B10*1 and EHHADH*1]) or ([HSD17B10*4 and EHHADH*1])]) or ([([EHHADH*1]) or ([HSD17B10*1 and EHHADH*1]) or ([HSD17B10*4 and EHHADH*1])])']
['R_HMR_3885']	['(HADHA) and (HADHB) or (ACAT1)']	['(HADHA) and (HADHB) or (ACAT1)']
['R_HMR_4250']	['']	['']
['R_HMR_8091']	['([([DDC])])']	['([([DDC*5])])']
['R_HMR_8092']	['([([MAOA])])']	['([([MAOA*4])])']
['R_HMR_8563']	['']	['']
['R_HMR_8564']	['([([GOT2 and AADAT and CCBL1 and CCBL2]) or ([GOT2 and AADAT and CCBL1 and CCBL2]) or ([GOT2 and CCBL1 and AADAT and CCBL2]) or ([GOT2 and CCBL1 and AADAT and CCBL2])])']	['([([GOT2*2 and AADAT*2 and CCBL1*2 and CCBL2*2]) or ([GOT2*2 and AADAT*2 and CCBL1*4 and CCBL2*2]) or ([GOT2*2 and CCBL1*2 and AADAT*4 and CCBL2*2]) or ([GOT2*2 and CCBL1*4 and AADAT*4 and CCBL2*2])])']
['R_HMR_8565']	['']	['']
['R_HMR_8566']	['([([CYP2C9 and CYP2J2 and CYP1A2 and CYP2B6 and CYP2A6 and CYP3A4]) or ([CYP2C9 and CYP2J2 and CYP1A2 and CYP2B6 and CYP3A4]) or ([CYP2C9 and CYP2J2 and CYP1A2 and CYP2B6 and CYP3A4]) or ([CYP2C9 and CYP2J2 and CYP1A2 and CYP2B6 and CYP3A4]) or ([CYP2J2 and CYP2C9 and CYP1A2 and CYP2B6 and CYP3A4]) or ([CYP2J2 and CYP2C9 and CYP3A4 and CYP2B6 and CYP1A2])])']	['([([CYP2C9*1 and CYP2J2*1 and CYP1A2*1 and CYP2B6*1 and CYP2A6*1 and CYP3A4*1]) or ([CYP2C9*1 and CYP2J2*1 and CYP1A2*1 and CYP2B6*2 and CYP3A4*1]) or ([CYP2C9*1 and CYP2J2*1 and CYP1A2*2 and CYP2B6*1 and CYP3A4*2]) or ([CYP2C9*2 and CYP2J2*1 and CYP1A2*2 and CYP2B6*1 and CYP3A4*2]) or ([CYP2J2*2 and CYP2C9*1 and CYP1A2*1 and CYP2B6*1 and CYP3A4*1]) or ([CYP2J2*2 and CYP2C9*1 and CYP3A4*2 and C…
['R_HMR_3935']	['']	['']
['R_HMR_4681']	['([([DDC])])']	['([([DDC*5])])']
['R_HMR_4682']	['([([MAOA])])']	['([([MAOA*4])])']
['R_HMR_4683']	['([([ALDH3A2 and ALDH9A1 and ALDH2]) or ([ALDH3A2 and ALDH9A1 and ALDH2]) or ([ALDH3A2 and ALDH9A1 and ALDH2])])']	['([([ALDH3A2*1 and ALDH9A1*4 and ALDH2*8]) or ([ALDH3A2*1 and ALDH9A1*5 and ALDH2*4]) or ([ALDH3A2*2 and ALDH9A1*4 and ALDH2*8])])']
['R_HMR_4685']	['([([ALDH3A2 and ALDH9A1 and ALDH2]) or ([ALDH3A2 and ALDH9A1 and ALDH2]) or ([ALDH3A2 and ALDH9A1 and ALDH2])])']	['([([ALDH3A2*1 and ALDH9A1*4 and ALDH2*8]) or ([ALDH3A2*1 and ALDH9A1*5 and ALDH2*4]) or ([ALDH3A2*2 and ALDH9A1*4 and ALDH2*8])])']
['R_HMR_4686']	['']	['']
['R_HMR_4687']	['']	['']
['R_HMR_4702']	['']	['']
['R_HMR_4703']	['([([ALDH3A2 and ALDH9A1 and ALDH2]) or ([ALDH3A2 and ALDH9A1 and ALDH2]) or ([ALDH3A2 and ALDH9A1 and ALDH2])])']	['([([ALDH3A2*1 and ALDH9A1*4 and ALDH2*8]) or ([ALDH3A2*1 and ALDH9A1*5 and ALDH2*4]) or ([ALDH3A2*2 and ALDH9A1*4 and ALDH2*8])])']
['R_HMR_4704']	['([([AOX1])])']	['([([AOX1*2])])']
['R_HMR_6988']	['']	['']
['R_HMR_7689']	['([([SULT1A2])])']	['([([SULT1A2*4])])']
['R_HMR_7701']	['']	['']
['R_HMR_8094']	['']	['']
['R_HMR_8529']	['([([ABP1])])']	['([([ABP1*4])])']
['R_HMR_8530']	['']	['']
['R_HMR_8533']	['([([TYR])])']	['([([TYR*2])])']
['R_HMR_8534']	['([([SULT1A2])])']	['([([SULT1A2*4])])']
['R_HMR_8535']	['([([SULT1A2])])']	['([([SULT1A2*4])])']
['R_HMR_8537']	['(TH) or (TH) or (TH)']	['(TH) or (TH) or (TH)']
['R_HMR_8541']	['([([TYR])])']	['([([TYR*2])])']
['R_HMR_8542']	['([([TYR])])']	['([([TYR*2])])']
['R_HMR_8543']	['']	['']
['R_HMR_8544']	['']	['']
['R_HMR_8630']	['([([TYR])])']	['([([TYR*2])])']
['R_HMR_8540']	['']	['']
['R_HMR_9733']	['']	['']
['R_HMR_9734']	['([([TYR])])']	['([([TYR*2])])']
['R_HMR_3206']	['']	['']
['R_HMR_3208']	['[(PCCB) or (PCCA)]']	['[(PCCB*1) or (PCCA*1)]']
['R_HMR_3211']	['([([ACADM])])']	['([([ACADM*4])])']
['R_HMR_3213']	['([([MCEE])])']	['([([MCEE*1])])']
['R_HMR_3215']	['([([MUT])])']	['([([MUT*3])])']
['R_HMR_3747']	['']	['']
['R_HMR_3744']	['']	['']
['R_HMR_3757']	['([([EHHADH]) or ([HSD17B10 and EHHADH]) or ([HSD17B10 and EHHADH])])']	['([([EHHADH*1]) or ([HSD17B10*1 and EHHADH*1]) or ([HSD17B10*4 and EHHADH*1])])']
['R_HMR_3761']	['']	['']
['R_HMR_3777']	['']	['']
['R_HMR_3778']	['']	['']
['R_HMR_3795']	['']	['']
['R_HMR_4797']	['([([ALDH3A2 and ALDH9A1 and ALDH2]) or ([ALDH3A2 and ALDH9A1 and ALDH2]) or ([ALDH3A2 and ALDH9A1 and ALDH2])])']	['([([ALDH3A2*1 and ALDH9A1*4 and ALDH2*8]) or ([ALDH3A2*1 and ALDH9A1*5 and ALDH2*4]) or ([ALDH3A2*2 and ALDH9A1*4 and ALDH2*8])])']
['R_HMR_6417']	['[([[[BCKDHB]]]] or [[[[BCKDHB] and [DBT]]] and [[DBT]]] and [[[DBT]]]]]])]']	['[([[[BCKDHB]*1]*1]] or [[[[BCKDHB*24] and [DBT*24]]]*1 and [[DBT*1]]]*12 and [[[DBT]*1]]]*24]])]']
['R_HMR_6419']	['[([[[BCKDHB]]]])]']	['[([[[BCKDHB]*1]*1]])]']
['R_HMR_6420']	['[([[[BCKDHB]]]] or [[[[BCKDHB] and [DBT]]] and [[DBT]]] and [[[DBT]]]]]])]']	['[([[[BCKDHB]*1]*1]] or [[[[BCKDHB*24] and [DBT*24]]]*1 and [[DBT*1]]]*12 and [[[DBT]*1]]]*24]])]']
['R_HMR_6421']	['[([[[BCKDHB]]]])]']	['[([[[BCKDHB]*1]*1]])]']
['R_HMR_6422']	['[([[[BCKDHB]]]] or [[[[BCKDHB] and [DBT]]] and [[DBT]]] and [[[DBT]]]]]])]']	['[([[[BCKDHB]*1]*1]] or [[[[BCKDHB*24] and [DBT*24]]]*1 and [[DBT*1]]]*12 and [[[DBT]*1]]]*24]])]']
['R_HMR_6923']	['']	['']
['R_HMR_3765']	['']	['']
['R_HMR_6924']	['']	['']
['R_HMR_6925']	['']	['']
['R_HMR_6926']	['[(MCCC2) or (MCCC1)]']	['[(MCCC2*1) or (MCCC1*1)]']
['R_HMR_6927']	['[(MCCC2) or (MCCC1)]']	['[(MCCC2*1) or (MCCC1*1)]']
['R_HMR_8088']	['([([ABAT])])']	['([([ABAT*8])])']
['R_HMR_8787']	['']	['']
['R_HMR_3743']	['']	['']
['R_HMR_3940']	['([([PAH])])']	['([([PAH*4])])']
['R_HMR_4214']	['([([TDO2])]) or ([([IDO1])])']	['([([TDO2*1])]) or ([([IDO1*1])])']
['R_HMR_4216']	['([([AFMID])])']	['([([AFMID*1])])']
['R_HMR_4218']	['([([KYNU])])']	['([([KYNU*7])])']
['R_HMR_4219']	['([([AFMID])])']	['([([AFMID*1])])']
['R_HMR_4220']	['([([KMO])])']	['([([KMO*1])])']
['R_HMR_4222']	['([([GOT2 and AADAT and CCBL1 and CCBL2]) or ([GOT2 and AADAT and CCBL1 and CCBL2]) or ([GOT2 and CCBL1 and AADAT and CCBL2]) or ([GOT2 and CCBL1 and AADAT and CCBL2])])']	['([([GOT2*2 and AADAT*2 and CCBL1*2 and CCBL2*2]) or ([GOT2*2 and AADAT*2 and CCBL1*4 and CCBL2*2]) or ([GOT2*2 and CCBL1*2 and AADAT*4 and CCBL2*2]) or ([GOT2*2 and CCBL1*4 and AADAT*4 and CCBL2*2])])']
['R_HMR_4224']	['([([KYNU])])']	['([([KYNU*7])])']
['R_HMR_4225']	['([([KYNU])])']	['([([KYNU*7])])']
['R_HMR_4227']	['([([CAT])])']	['([([CAT*11])])']
['R_HMR_4231']	['([([ACMSD])])']	['([([ACMSD*1])])']
['R_HMR_4232']	['']	['']
['R_HMR_4233']	['']	['']
['R_HMR_4235']	['']	['']
['R_HMR_4242']	['']	['']
['R_HMR_4243']	['']	['']
['R_HMR_4244']	['([([GOT2 and AADAT and CCBL1 and CCBL2]) or ([GOT2 and AADAT and CCBL1 and CCBL2]) or ([GOT2 and CCBL1 and AADAT and CCBL2]) or ([GOT2 and CCBL1 and AADAT and CCBL2])])']	['([([GOT2*2 and AADAT*2 and CCBL1*2 and CCBL2*2]) or ([GOT2*2 and AADAT*2 and CCBL1*4 and CCBL2*2]) or ([GOT2*2 and CCBL1*2 and AADAT*4 and CCBL2*2]) or ([GOT2*2 and CCBL1*4 and AADAT*4 and CCBL2*2])])']
['R_HMR_4245']	['']	['']
['R_HMR_4246']	['([([GOT2 and AADAT and CCBL1 and CCBL2]) or ([GOT2 and AADAT and CCBL1 and CCBL2]) or ([GOT2 and CCBL1 and AADAT and CCBL2]) or ([GOT2 and CCBL1 and AADAT and CCBL2])])']	['([([GOT2*2 and AADAT*2 and CCBL1*2 and CCBL2*2]) or ([GOT2*2 and AADAT*2 and CCBL1*4 and CCBL2*2]) or ([GOT2*2 and CCBL1*2 and AADAT*4 and CCBL2*2]) or ([GOT2*2 and CCBL1*4 and AADAT*4 and CCBL2*2])])']
['R_HMR_4248']	['']	['']
['R_HMR_6707']	['([([DDC])])']	['([([DDC*5])])']
['R_HMR_6708']	['']	['']
['R_HMR_6709']	['']	['']
['R_HMR_6710']	['']	['']
['R_HMR_6711']	['([([INMT])])']	['([([INMT*1])])']
['R_HMR_6712']	['']	['']
['R_HMR_6713']	['([([MAOA])]) or ([([ABP1])])']	['([([MAOA*4])]) or ([([ABP1*4])])']
['R_HMR_6714']	['([([ALDH3A2 and ALDH9A1 and ALDH2]) or ([ALDH3A2 and ALDH9A1 and ALDH2]) or ([ALDH3A2 and ALDH9A1 and ALDH2])])']	['([([ALDH3A2*1 and ALDH9A1*4 and ALDH2*8]) or ([ALDH3A2*1 and ALDH9A1*5 and ALDH2*4]) or ([ALDH3A2*2 and ALDH9A1*4 and ALDH2*8])])']
['R_HMR_6715']	['']	['']
['R_HMR_6716']	['([([IDO1])])']	['([([IDO1*1])])']
['R_HMR_6717']	['([([AFMID])])']	['([([AFMID*1])])']
['R_HMR_6718']	['([([DDC])])']	['([([DDC*5])])']
['R_HMR_6719']	['([([MAOA])])']	['([([MAOA*4])])']
['R_HMR_6720']	['']	['']
['R_HMR_6721']	['']	['']
['R_HMR_6722']	['']	['']
['R_HMR_6723']	['(GSTM1) or (GSTM1)']	['(GSTM1) or (GSTM1)']
['R_HMR_6725']	['([([GOT1])]) or ([([TAT])])']	['([([GOT1*4])]) or ([([TAT*2])])']
['R_HMR_6726']	['([([HPD])])']	['([([HPD*4])])']
['R_HMR_6727']	['']	['']
['R_HMR_6728']	['(TH) or (TH) or (TH)']	['(TH) or (TH) or (TH)']
['R_HMR_6729']	['([([TYR])])']	['([([TYR*2])])']
['R_HMR_6730']	['']	['']
['R_HMR_6731']	['([([DDC])])']	['([([DDC*5])])']
['R_HMR_6734']	['']	['']
['R_HMR_6735']	['']	['']
['R_HMR_6736']	['']	['']
['R_HMR_6737']	['']	['']
['R_HMR_6738']	['']	['']
['R_HMR_6739']	['']	['']
['R_HMR_6740']	['([([DDC])])']	['([([DDC*5])])']
['R_HMR_6741']	['([([DBH])])']	['([([DBH*4])])']
['R_HMR_6742']	['']	['']
['R_HMR_6743']	['([([PNMT])])']	['([([PNMT*1])])']
['R_HMR_6744']	['']	['']
['R_HMR_6745']	['([([MAOA])])']	['([([MAOA*4])])']
['R_HMR_6746']	['']	['']
['R_HMR_6747']	['([([MAOA])])']	['([([MAOA*4])])']
['R_HMR_6748']	['']	['']
['R_HMR_6749']	['']	['']
['R_HMR_6750']	['']	['']
['R_HMR_6751']	['([([MAOA])])']	['([([MAOA*4])])']
['R_HMR_6752']	['([([MAOA])])']	['([([MAOA*4])])']
['R_HMR_6753']	['']	['']
['R_HMR_6754']	['']	['']
['R_HMR_6755']	['']	['']
['R_HMR_6756']	['']	['']
['R_HMR_6757']	['']	['']
['R_HMR_6758']	['([([MAOA])]) or ([([ABP1])])']	['([([MAOA*4])]) or ([([ABP1*4])])']
['R_HMR_6759']	['']	['']
['R_HMR_6760']	['']	['']
['R_HMR_6761']	['']	['']
['R_HMR_6762']	['']	['']
['R_HMR_6763']	['']	['']
['R_HMR_6764']	['([([MAOA])])']	['([([MAOA*4])])']
['R_HMR_6765']	['']	['']
['R_HMR_6766']	['']	['']
['R_HMR_6767']	['']	['']
['R_HMR_6768']	['([([GOT1])]) or ([([TAT])])']	['([([GOT1*4])]) or ([([TAT*2])])']
['R_HMR_6770']	['']	['']
['R_HMR_6771']	['']	['']
['R_HMR_6772']	['([([HPD])])']	['([([HPD*4])])']
['R_HMR_6774']	['([([HGD])])']	['([([HGD*6])])']
['R_HMR_6776']	['([([GSTZ1])])']	['([([GSTZ1*4])])']
['R_HMR_6778']	['([([FAH])])']	['([([FAH*3])])']
['R_HMR_6782']	['']	['']
['R_HMR_6783']	['']	['']
['R_HMR_6784']	['']	['']
['R_HMR_6785']	['']	['']
['R_HMR_6786']	['']	['']
['R_HMR_6787']	['([([DDC])])']	['([([DDC*5])])']
['R_HMR_6788']	['([([INMT])])']	['([([INMT*1])])']
['R_HMR_6789']	['([([MAOA])])']	['([([MAOA*4])])']
['R_HMR_6790']	['']	['']
['R_HMR_6791']	['']	['']
['R_HMR_6792']	['']	['']
['R_HMR_6798']	['([([UGT2B7])])']	['([([UGT2B7*1])])']
['R_HMR_6799']	['([([UGT2B7])])']	['([([UGT2B7*1])])']
['R_HMR_6800']	['([([UGT2B7])])']	['([([UGT2B7*1])])']
['R_HMR_6801']	['([([UGT2B7])])']	['([([UGT2B7*1])])']
['R_HMR_6802']	['']	['']
['R_HMR_6803']	['([([TYR])])']	['([([TYR*2])])']
['R_HMR_6806']	['']	['']
['R_HMR_6807']	['']	['']
['R_HMR_6808']	['']	['']
['R_HMR_6811']	['(GSTM1) or (GSTM1)']	['(GSTM1) or (GSTM1)']
['R_HMR_6813']	['']	['']
['R_HMR_6814']	['']	['']
['R_HMR_6815']	['(GSTM1) or (GSTM1)']	['(GSTM1) or (GSTM1)']
['R_HMR_6817']	['']	['']
['R_HMR_6818']	['']	['']
['R_HMR_6819']	['']	['']
['R_HMR_6820']	['(GSTM1) or (GSTM1)']	['(GSTM1) or (GSTM1)']
['R_HMR_6822']	['']	['']
['R_HMR_6823']	['']	['']
['R_HMR_6824']	['(GSTM1) or (GSTM1)']	['(GSTM1) or (GSTM1)']
['R_HMR_6826']	['([([DIO2])])']	['([([DIO2*4])])']
['R_HMR_6827']	['([([DIO2])])']	['([([DIO2*4])])']
['R_HMR_6828']	['([([UGT2B7])])']	['([([UGT2B7*1])])']
['R_HMR_6829']	['']	['']
['R_HMR_6830']	['([([UGT2B7])])']	['([([UGT2B7*1])])']
['R_HMR_6831']	['']	['']
['R_HMR_6834']	['([([DIO2])])']	['([([DIO2*4])])']
['R_HMR_6835']	['([([DIO2])])']	['([([DIO2*4])])']
['R_HMR_6836']	['([([UGT2B7])])']	['([([UGT2B7*1])])']
['R_HMR_6837']	['([([UGT2B7])])']	['([([UGT2B7*1])])']
['R_HMR_6838']	['']	['']
['R_HMR_6839']	['']	['']
['R_HMR_6840']	['([([DIO2])])']	['([([DIO2*4])])']
['R_HMR_6841']	['([([DIO2])])']	['([([DIO2*4])])']
['R_HMR_6842']	['([([UGT2B7])])']	['([([UGT2B7*1])])']
['R_HMR_6843']	['([([UGT2B7])])']	['([([UGT2B7*1])])']
['R_HMR_6844']	['']	['']
['R_HMR_6845']	['']	['']
['R_HMR_6848']	['([([DIO2])])']	['([([DIO2*4])])']
['R_HMR_6849']	['([([DIO2])])']	['([([DIO2*4])])']
['R_HMR_6850']	['']	['']
['R_HMR_6851']	['']	['']
['R_HMR_6854']	['([([DIO2])])']	['([([DIO2*4])])']
['R_HMR_6855']	['([([DIO2])])']	['([([DIO2*4])])']
['R_HMR_6874']	['([([TYR])])']	['([([TYR*2])])']
['R_HMR_6875']	['']	['']
['R_HMR_6876']	['']	['']
['R_HMR_6877']	['']	['']
['R_HMR_6878']	['']	['']
['R_HMR_6879']	['']	['']
['R_HMR_6880']	['']	['']
['R_HMR_6881']	['']	['']
['R_HMR_6882']	['']	['']
['R_HMR_6883']	['(GSTM1) or (GSTM1)']	['(GSTM1) or (GSTM1)']
['R_HMR_6885']	['']	['']
['R_HMR_6886']	['(GSTM1) or (GSTM1)']	['(GSTM1) or (GSTM1)']
['R_HMR_6888']	['DCT']	['DCT']
['R_HMR_6889']	['([([TYR])])']	['([([TYR*2])])']
['R_HMR_7628']	['']	['']
['R_HMR_7756']	['']	['']
['R_HMR_8539']	['([([PAH])])']	['([([PAH*4])])']
['R_HMR_8794']	['']	['']
['R_HMR_8795']	['']	['']
['R_HMR_8796']	['']	['']
['R_HMR_3875']	['(MAT1A) or (MAT2B and MAT2A) or (MAT2B and MAT2A)']	['(MAT1A) or (MAT2B and MAT2A) or (MAT2B and MAT2A)']
['R_HMR_3877']	['([([AHCY])])']	['([([AHCY*8])])']
['R_HMR_3879']	['([([CBS])])']	['([([CBS*8])])']
['R_HMR_3881']	['([([CTH])])']	['([([CTH*8])])']
['R_HMR_3912']	['([([GOT1])])']	['([([GOT1*4])])']
['R_HMR_3917']	['([([MTR])])']	['([([MTR*2])])']
['R_HMR_3919']	['']	['']
['R_HMR_3920']	['']	['']
['R_HMR_3922']	['']	['']
['R_HMR_3928']	['([([MPST])])']	['([([MPST*2])])']
['R_HMR_3995']	['']	['']
['R_HMR_3996']	['']	['']
['R_HMR_4072']	['']	['']
['R_HMR_4189']	['([([SUOX])])']	['([([SUOX*2])])']
['R_HMR_4302']	['([([CTH])])']	['([([CTH*8])])']
['R_HMR_4323']	['([([CBS])])']	['([([CBS*8])])']
['R_HMR_5381']	['']	['']
['R_HMR_5385']	['']	['']
['R_HMR_5386']	['']	['']
['R_HMR_5387']	['']	['']
['R_HMR_5388']	['']	['']
['R_HMR_5389']	['']	['']
['R_HMR_5390']	['']	['']
['R_HMR_5391']	['([([TAT])])']	['([([TAT*2])])']
['R_HMR_5418']	['']	['']
['R_HMR_5419']	['']	['']
['R_HMR_6515']	['([([MPST])])']	['([([MPST*2])])']
['R_HMR_6518']	['([([MPST])])']	['([([MPST*2])])']
['R_HMR_6519']	['']	['']
['R_HMR_6520']	['([([TST])])']	['([([TST*2])])']
['R_HMR_6523']	['']	['']
['R_HMR_8062']	['']	['']
['R_HMR_8066']	['([([GOT1])])']	['([([GOT1*4])])']
['R_HMR_8067']	['([([GOT1])])']	['([([GOT1*4])])']
['R_HMR_8068']	['([([MDH1])])']	['([([MDH1*2])])']
['R_HMR_8069']	['([([MDH1])])']	['([([MDH1*2])])']
['R_HMR_8641']	['']	['']
['R_HMR_8682']	['']	['']
['R_HMR_8683']	['']	['']
['R_HMR_8684']	['([([GOT1])])']	['([([GOT1*4])])']
['R_HMR_8685']	['']	['']
['R_HMR_3868']	['([([GSR])])']	['([([GSR*4])])']
['R_HMR_3869']	['([([GSR])])']	['([([GSR*4])])']
['R_HMR_3889']	['([([OPLAH])])']	['([([OPLAH*4])])']
['R_HMR_3933']	['([([ADH5])])']	['([([ADH5*2])])']
['R_HMR_3937']	['']	['']
['R_HMR_4116']	['([([GPX1 and GPX3 and GPX2])])']	['([([GPX1*4 and GPX3*4 and GPX2*4])])']
['R_HMR_4120']	['([([GPX1 and GPX3 and GPX2])])']	['([([GPX1*4 and GPX3*4 and GPX2*4])])']
['R_HMR_4121']	['([([GPX1 and GPX3 and GPX2])])']	['([([GPX1*4 and GPX3*4 and GPX2*4])])']
['R_HMR_4175']	['']	['']
['R_HMR_4176']	['']	['']
['R_HMR_4324']	['[(GCLM) or (GCLC)]']	['[(GCLM*1) or (GCLC*1)]']
['R_HMR_4326']	['([([GSS])])']	['([([GSS*4])])']
['R_HMR_4328']	['']	['']
['R_HMR_4329']	['']	['']
['R_HMR_4708']	['']	['']
['R_HMR_8769']	['']	['']
['R_HMR_8770']	['']	['']
['R_HMR_8771']	['']	['']
['R_HMR_4078']	['']	['']
['R_HMR_4079']	['([([ALDH3A2 and ALDH9A1 and ALDH2]) or ([ALDH3A2 and ALDH9A1 and ALDH2]) or ([ALDH3A2 and ALDH9A1 and ALDH2])])']	['([([ALDH3A2*1 and ALDH9A1*4 and ALDH2*8]) or ([ALDH3A2*1 and ALDH9A1*5 and ALDH2*4]) or ([ALDH3A2*2 and ALDH9A1*4 and ALDH2*8])])']
['R_HMR_4174']	['([([GAD1 and GAD2])])']	['([([GAD1*1 and GAD2*2])])']
['R_HMR_4330']	['([([ABAT])])']	['([([ABAT*8])])']
['R_HMR_4347']	['([([UPB1])])']	['([([UPB1*13])])']
['R_HMR_4425']	['([([CARNS1])])']	['([([CARNS1*4])])']
['R_HMR_4427']	['([([CNDP1])])']	['([([CNDP1*2])])']
['R_HMR_4688']	['([([ALDH3A2 and ALDH9A1 and ALDH2]) or ([ALDH3A2 and ALDH9A1 and ALDH2]) or ([ALDH3A2 and ALDH9A1 and ALDH2])]) or ([([ALDH9A1])])']	['([([ALDH3A2*1 and ALDH9A1*4 and ALDH2*8]) or ([ALDH3A2*1 and ALDH9A1*5 and ALDH2*4]) or ([ALDH3A2*2 and ALDH9A1*4 and ALDH2*8])]) or ([([ALDH9A1*5])])']
['R_HMR_4689']	['']	['']
['R_HMR_4735']	['([([ECHS1 and EHHADH])])']	['([([ECHS1*1 and EHHADH*1])])']
['R_HMR_7991']	['']	['']
['R_HMR_7992']	['([([ABP1])])']	['([([ABP1*4])])']
['R_HMR_7993']	['([([ALDH3A2 and ALDH9A1 and ALDH2]) or ([ALDH3A2 and ALDH9A1 and ALDH2]) or ([ALDH3A2 and ALDH9A1 and ALDH2])])']	['([([ALDH3A2*1 and ALDH9A1*4 and ALDH2*8]) or ([ALDH3A2*1 and ALDH9A1*5 and ALDH2*4]) or ([ALDH3A2*2 and ALDH9A1*4 and ALDH2*8])])']
['R_HMR_7128']	['([([PAPSS1 and PAPSS2])])']	['([([PAPSS1*1 and PAPSS2*1])])']
['R_HMR_7129']	['([([PAPSS1 and PAPSS2])])']	['([([PAPSS1*1 and PAPSS2*1])])']
['R_HMR_7130']	['']	['']
['R_HMR_7131']	['']	['']
['R_HMR_7132']	['([([SEPHS2])])']	['([([SEPHS2*1])])']
['R_HMR_7133']	['']	['']
['R_HMR_7134']	['([([CTH])])']	['([([CTH*8])])']
['R_HMR_7135']	['([([CBS])])']	['([([CBS*8])])']
['R_HMR_7136']	['([([AHCY])])']	['([([AHCY*8])])']
['R_HMR_7137']	['([([CTH])])']	['([([CTH*8])])']
['R_HMR_7138']	['([([FMO3])])']	['([([FMO3*1])])']
['R_HMR_7139']	['(MAT1A) or (MAT2B and MAT2A) or (MAT2B and MAT2A)']	['(MAT1A) or (MAT2B and MAT2A) or (MAT2B and MAT2A)']
['R_HMR_7140']	['']	['']
['R_HMR_7141']	['']	['']
['R_HMR_7620']	['']	['']
['R_HMR_7647']	['([([DAO])])']	['([([DAO*2])])']
['R_HMR_8640']	['']	['']
['R_HMR_8689']	['([([DAO])])']	['([([DAO*2])])']
['R_HMR_8690']	['([([DAO])])']	['([([DAO*2])])']
['R_HMR_3748']	['[([[[BCKDHB]]]])]']	['[([[[BCKDHB]*1]*1]])]']
['R_HMR_3751']	['([([ACADS])])']	['([([ACADS*4])])']
['R_HMR_3753']	['([([ECHS1 and EHHADH])])']	['([([ECHS1*1 and EHHADH*1])])']
['R_HMR_3755']	['']	['']
['R_HMR_3759']	['([([ALDH3A2 and ALDH9A1 and ALDH2]) or ([ALDH3A2 and ALDH9A1 and ALDH2]) or ([ALDH3A2 and ALDH9A1 and ALDH2])])']	['([([ALDH3A2*1 and ALDH9A1*4 and ALDH2*8]) or ([ALDH3A2*1 and ALDH9A1*5 and ALDH2*4]) or ([ALDH3A2*2 and ALDH9A1*4 and ALDH2*8])])']
['R_HMR_3763']	['']	['']
['R_HMR_3767']	['[([[[BCKDHB]]]])]']	['[([[[BCKDHB]*1]*1]])]']
['R_HMR_3769']	['']	['']
['R_HMR_3773']	['[(MCCC2) or (MCCC1)]']	['[(MCCC2*1) or (MCCC1*1)]']
['R_HMR_3775']	['([([AUH])])']	['([([AUH*6])])']
['R_HMR_3780']	['[([[[BCKDHB]]]])]']	['[([[[BCKDHB]*1]*1]])]']
['R_HMR_3783']	['([([ACADS])])']	['([([ACADS*4])])']
['R_HMR_3785']	['([([ECHS1 and EHHADH])])']	['([([ECHS1*1 and EHHADH*1])])']
['R_HMR_3790']	['([([AOX1])])']	['([([AOX1*2])])']
['R_HMR_3792']	['([([ABAT])])']	['([([ABAT*8])])']
['R_HMR_3796']	['([([ACAS2])])']	['([([ACAS2*1])])']
['R_HMR_3823']	['([([HSD17B10])]) or ([([EHHADH]) or ([HSD17B10 and EHHADH]) or ([HSD17B10 and EHHADH])])']	['([([HSD17B10*4])]) or ([([EHHADH*1]) or ([HSD17B10*1 and EHHADH*1]) or ([HSD17B10*4 and EHHADH*1])])']
['R_HMR_6416']	['[([[[BCKDHB]]]])]']	['[([[[BCKDHB]*1]*1]])]']
['R_HMR_3986']	['']	['']
['R_HMR_3988']	['[([[[[HEXA] and [HEXB]]] and [[HEXB]]] and [[[HEXA]]]]]] or [[]])]']	['[([[[[HEXA*1] and [HEXB*1]]]*1 and [[HEXB*2]]]*2 and [[[HEXA]*1]]]*2]] or [[]])]']
['R_HMR_4124']	['']	['']
['R_HMR_4158']	['']	['']
['R_HMR_4159']	['([([GALE])])']	['([([GALE*5])])']
['R_HMR_4299']	['']	['']
['R_HMR_4300']	['([([GFPT1])])']	['([([GFPT1*1])])']
['R_HMR_4494']	['([([HK2 and HK3 and GCK and HK1])])']	['([([HK2*1 and HK3*1 and GCK*1 and HK1*1])])']
['R_HMR_4524']	['']	['']
['R_HMR_4525']	['']	['']
['R_HMR_4526']	['']	['']
['R_HMR_4527']	['']	['']
['R_HMR_4528']	['']	['']
['R_HMR_4529']	['']	['']
['R_HMR_4530']	['']	['']
['R_HMR_4531']	['']	['']
['R_HMR_4532']	['(null) or (QPRT)']	['(null) or (QPRT)']
['R_HMR_4533']	['']	['']
['R_HMR_4534']	['']	['']
['R_HMR_4536']	['CMAS']	['CMAS']
['R_HMR_4628']	['([([GNPNAT1])])']	['([([GNPNAT1*1])])']
['R_HMR_4629']	['']	['']
['R_HMR_4631']	['([([PGM3])])']	['([([PGM3*1])])']
['R_HMR_7696']	['']	['']
['R_HMR_7697']	['']	['']
['R_HMR_7698']	['([([GALE])])']	['([([GALE*5])])']
['R_HMR_8366']	['']	['']
['R_HMR_8367']	['']	['']
['R_HMR_8368']	['']	['']
['R_HMR_8371']	['']	['']
['R_HMR_8372']	['']	['']
['R_HMR_8373']	['']	['']
['R_HMR_8375']	['']	['']
['R_HMR_8376']	['']	['']
['R_HMR_8377']	['(null) or (QPRT)']	['(null) or (QPRT)']
['R_HMR_8672']	['']	['']
['R_HMR_8674']	['']	['']
['R_HMR_8675']	['']	['']
['R_HMR_5130']	['']	['']
['R_HMR_5131']	['']	['']
['R_HMR_5132']	['']	['']
['R_HMR_5133']	['']	['']
['R_HMR_5134']	['']	['']
['R_HMR_5135']	['']	['']
['R_HMR_5136']	['']	['']
['R_HMR_5137']	['']	['']
['R_HMR_5138']	['']	['']
['R_HMR_5139']	['']	['']
['R_HMR_5140']	['']	['']
['R_HMR_5141']	['']	['']
['R_HMR_5142']	['']	['']
['R_HMR_5143']	['']	['']
['R_HMR_5144']	['']	['']
['R_HMR_5145']	['']	['']
['R_HMR_5146']	['']	['']
['R_HMR_5147']	['']	['']
['R_HMR_5148']	['']	['']
['R_HMR_5149']	['']	['']
['R_HMR_5150']	['']	['']
['R_HMR_7171']	['([([ST3GAL3 and ST3GAL2 and ST3GAL1]) or ([ST3GAL3 and ST3GAL2 and ST3GAL1]) or ([ST3GAL3 and ST3GAL2 and ST3GAL1])])']	['([([ST3GAL3*1 and ST3GAL2*1 and ST3GAL1*1]) or ([ST3GAL3*1 and ST3GAL2*1 and ST3GAL1*2]) or ([ST3GAL3*1 and ST3GAL2*2 and ST3GAL1*2])])']
['R_HMR_7172']	['([([ST6GALNAC1])])']	['([([ST6GALNAC1*1])])']
['R_HMR_7174']	['']	['']
['R_HMR_7175']	['([([GCNT3])])']	['([([GCNT3*1])])']
['R_HMR_7180']	['([([GCNT1 and GCNT3])])']	['([([GCNT1*1 and GCNT3*1])])']
['R_HMR_7181']	['']	['']
['R_HMR_7183']	['([([ST6GALNAC1])])']	['([([ST6GALNAC1*1])])']
['R_HMR_7197']	['']	['']
['R_HMR_7436']	['([([GALNT1])])']	['([([GALNT1*1])])']
['R_HMR_7438']	['']	['']
['R_HMR_7440']	['([([GCNT1 and GCNT3])])']	['([([GCNT1*1 and GCNT3*1])])']
['R_HMR_8254']	['']	['']
['R_HMR_8255']	['']	['']
['R_HMR_8256']	['']	['']
['R_HMR_8257']	['']	['']
['R_HMR_8258']	['']	['']
['R_HMR_8260']	['']	['']
['R_HMR_8261']	['']	['']
['R_HMR_1532']	['([([FDPS]) or ([GGPS1])])']	['([([FDPS*1]) or ([GGPS1*1])])']
['R_HMR_7254']	['']	['']
['R_HMR_7255']	['']	['']
['R_HMR_7256']	['']	['']
['R_HMR_7258']	['']	['']
['R_HMR_7259']	['']	['']
['R_HMR_7260']	['']	['']
['R_HMR_7261']	['']	['']
['R_HMR_7263']	['']	['']
['R_HMR_7264']	['']	['']
['R_HMR_7265']	['']	['']
['R_HMR_7266']	['']	['']
['R_HMR_7267']	['']	['']
['R_HMR_7268']	['']	['']
['R_HMR_7269']	['']	['']
['R_HMR_7270']	['']	['']
['R_HMR_7271']	['']	['']
['R_HMR_7274']	['']	['']
['R_HMR_7275']	['']	['']
['R_HMR_7276']	['']	['']
['R_HMR_7277']	['']	['']
['R_HMR_7278']	['']	['']
['R_HMR_7279']	['']	['']
['R_HMR_7280']	['']	['']
['R_HMR_7281']	['']	['']
['R_HMR_7285']	['']	['']
['R_HMR_7286']	['([([MOGS])])']	['([([MOGS*4])])']
['R_HMR_7287']	['']	['']
['R_HMR_7288']	['']	['']
['R_HMR_7289']	['([([MAN1C1 and MAN1A1 and MAN1A2]) or ([MAN1C1 and MAN1A1 and MAN1A2]) or ([MAN1C1 and MAN1A1 and MAN1A2])])']	['([([MAN1C1*1 and MAN1A1*2 and MAN1A2*1]) or ([MAN1C1*2 and MAN1A1*1 and MAN1A2*1]) or ([MAN1C1*2 and MAN1A1*2 and MAN1A2*2])])']
['R_HMR_7290']	['']	['']
['R_HMR_7291']	['([([MAN1C1 and MAN1A1 and MAN1A2]) or ([MAN1C1 and MAN1A1 and MAN1A2]) or ([MAN1C1 and MAN1A1 and MAN1A2])])']	['([([MAN1C1*1 and MAN1A1*2 and MAN1A2*1]) or ([MAN1C1*2 and MAN1A1*1 and MAN1A2*1]) or ([MAN1C1*2 and MAN1A1*2 and MAN1A2*2])])']
['R_HMR_7292']	['']	['']
['R_HMR_7293']	['([([MAN1C1 and MAN1A1 and MAN1A2]) or ([MAN1C1 and MAN1A1 and MAN1A2]) or ([MAN1C1 and MAN1A1 and MAN1A2])])']	['([([MAN1C1*1 and MAN1A1*2 and MAN1A2*1]) or ([MAN1C1*2 and MAN1A1*1 and MAN1A2*1]) or ([MAN1C1*2 and MAN1A1*2 and MAN1A2*2])])']
['R_HMR_7294']	['']	['']
['R_HMR_7295']	['']	['']
['R_HMR_7296']	['']	['']
['R_HMR_7297']	['']	['']
['R_HMR_7298']	['']	['']
['R_HMR_7299']	['']	['']
['R_HMR_7300']	['']	['']
['R_HMR_7301']	['']	['']
['R_HMR_7302']	['']	['']
['R_HMR_7303']	['']	['']
['R_HMR_7304']	['']	['']
['R_HMR_7305']	['']	['']
['R_HMR_7306']	['']	['']
['R_HMR_7308']	['([([MAN1C1 and MAN1A1 and MAN1A2]) or ([MAN1C1 and MAN1A1 and MAN1A2]) or ([MAN1C1 and MAN1A1 and MAN1A2])])']	['([([MAN1C1*1 and MAN1A1*2 and MAN1A2*1]) or ([MAN1C1*2 and MAN1A1*1 and MAN1A2*1]) or ([MAN1C1*2 and MAN1A1*2 and MAN1A2*2])])']
['R_HMR_7309']	['([([MAN1C1 and MAN1A1 and MAN1A2]) or ([MAN1C1 and MAN1A1 and MAN1A2]) or ([MAN1C1 and MAN1A1 and MAN1A2])])']	['([([MAN1C1*1 and MAN1A1*2 and MAN1A2*1]) or ([MAN1C1*2 and MAN1A1*1 and MAN1A2*1]) or ([MAN1C1*2 and MAN1A1*2 and MAN1A2*2])])']
['R_HMR_7310']	['([([MAN1C1 and MAN1A1 and MAN1A2]) or ([MAN1C1 and MAN1A1 and MAN1A2]) or ([MAN1C1 and MAN1A1 and MAN1A2])])']	['([([MAN1C1*1 and MAN1A1*2 and MAN1A2*1]) or ([MAN1C1*2 and MAN1A1*1 and MAN1A2*1]) or ([MAN1C1*2 and MAN1A1*2 and MAN1A2*2])])']
['R_HMR_7311']	['([([MAN1C1 and MAN1A1 and MAN1A2]) or ([MAN1C1 and MAN1A1 and MAN1A2]) or ([MAN1C1 and MAN1A1 and MAN1A2])])']	['([([MAN1C1*1 and MAN1A1*2 and MAN1A2*1]) or ([MAN1C1*2 and MAN1A1*1 and MAN1A2*1]) or ([MAN1C1*2 and MAN1A1*2 and MAN1A2*2])])']
['R_HMR_7312']	['([([MAN1C1 and MAN1A1 and MAN1A2]) or ([MAN1C1 and MAN1A1 and MAN1A2]) or ([MAN1C1 and MAN1A1 and MAN1A2])])']	['([([MAN1C1*1 and MAN1A1*2 and MAN1A2*1]) or ([MAN1C1*2 and MAN1A1*1 and MAN1A2*1]) or ([MAN1C1*2 and MAN1A1*2 and MAN1A2*2])])']
['R_HMR_7313']	['([([MAN1C1 and MAN1A1 and MAN1A2]) or ([MAN1C1 and MAN1A1 and MAN1A2]) or ([MAN1C1 and MAN1A1 and MAN1A2])])']	['([([MAN1C1*1 and MAN1A1*2 and MAN1A2*1]) or ([MAN1C1*2 and MAN1A1*1 and MAN1A2*1]) or ([MAN1C1*2 and MAN1A1*2 and MAN1A2*2])])']
['R_HMR_7314']	['([([MAN1C1 and MAN1A1 and MAN1A2]) or ([MAN1C1 and MAN1A1 and MAN1A2]) or ([MAN1C1 and MAN1A1 and MAN1A2])])']	['([([MAN1C1*1 and MAN1A1*2 and MAN1A2*1]) or ([MAN1C1*2 and MAN1A1*1 and MAN1A2*1]) or ([MAN1C1*2 and MAN1A1*2 and MAN1A2*2])])']
['R_HMR_7315']	['([([MAN1C1 and MAN1A1 and MAN1A2]) or ([MAN1C1 and MAN1A1 and MAN1A2]) or ([MAN1C1 and MAN1A1 and MAN1A2])])']	['([([MAN1C1*1 and MAN1A1*2 and MAN1A2*1]) or ([MAN1C1*2 and MAN1A1*1 and MAN1A2*1]) or ([MAN1C1*2 and MAN1A1*2 and MAN1A2*2])])']
['R_HMR_7316']	['([([MAN1C1 and MAN1A1 and MAN1A2]) or ([MAN1C1 and MAN1A1 and MAN1A2]) or ([MAN1C1 and MAN1A1 and MAN1A2])])']	['([([MAN1C1*1 and MAN1A1*2 and MAN1A2*1]) or ([MAN1C1*2 and MAN1A1*1 and MAN1A2*1]) or ([MAN1C1*2 and MAN1A1*2 and MAN1A2*2])])']
['R_HMR_7317']	['([([MAN1C1 and MAN1A1 and MAN1A2]) or ([MAN1C1 and MAN1A1 and MAN1A2]) or ([MAN1C1 and MAN1A1 and MAN1A2])])']	['([([MAN1C1*1 and MAN1A1*2 and MAN1A2*1]) or ([MAN1C1*2 and MAN1A1*1 and MAN1A2*1]) or ([MAN1C1*2 and MAN1A1*2 and MAN1A2*2])])']
['R_HMR_7318']	['([([MAN1C1 and MAN1A1 and MAN1A2]) or ([MAN1C1 and MAN1A1 and MAN1A2]) or ([MAN1C1 and MAN1A1 and MAN1A2])])']	['([([MAN1C1*1 and MAN1A1*2 and MAN1A2*1]) or ([MAN1C1*2 and MAN1A1*1 and MAN1A2*1]) or ([MAN1C1*2 and MAN1A1*2 and MAN1A2*2])])']
['R_HMR_7319']	['([([MAN1C1 and MAN1A1 and MAN1A2]) or ([MAN1C1 and MAN1A1 and MAN1A2]) or ([MAN1C1 and MAN1A1 and MAN1A2])])']	['([([MAN1C1*1 and MAN1A1*2 and MAN1A2*1]) or ([MAN1C1*2 and MAN1A1*1 and MAN1A2*1]) or ([MAN1C1*2 and MAN1A1*2 and MAN1A2*2])])']
['R_HMR_7320']	['([([MAN1C1 and MAN1A1 and MAN1A2]) or ([MAN1C1 and MAN1A1 and MAN1A2]) or ([MAN1C1 and MAN1A1 and MAN1A2])])']	['([([MAN1C1*1 and MAN1A1*2 and MAN1A2*1]) or ([MAN1C1*2 and MAN1A1*1 and MAN1A2*1]) or ([MAN1C1*2 and MAN1A1*2 and MAN1A2*2])])']
['R_HMR_7321']	['([([MAN1C1 and MAN1A1 and MAN1A2]) or ([MAN1C1 and MAN1A1 and MAN1A2]) or ([MAN1C1 and MAN1A1 and MAN1A2])])']	['([([MAN1C1*1 and MAN1A1*2 and MAN1A2*1]) or ([MAN1C1*2 and MAN1A1*1 and MAN1A2*1]) or ([MAN1C1*2 and MAN1A1*2 and MAN1A2*2])])']
['R_HMR_7322']	['([([MAN1C1 and MAN1A1 and MAN1A2]) or ([MAN1C1 and MAN1A1 and MAN1A2]) or ([MAN1C1 and MAN1A1 and MAN1A2])])']	['([([MAN1C1*1 and MAN1A1*2 and MAN1A2*1]) or ([MAN1C1*2 and MAN1A1*1 and MAN1A2*1]) or ([MAN1C1*2 and MAN1A1*2 and MAN1A2*2])])']
['R_HMR_7323']	['([([MGAT1])])']	['([([MGAT1*1])])']
['R_HMR_7324']	['([([MAN2A2 and MAN2A1])])']	['([([MAN2A2*1 and MAN2A1*1])])']
['R_HMR_7325']	['([([MGAT2])])']	['([([MGAT2*1])])']
['R_HMR_7326']	['([([MGAT3])])']	['([([MGAT3*1])])']
['R_HMR_7327']	['([([MGAT4A and MGAT4C and MGAT4B])])']	['([([MGAT4A*1 and MGAT4C*1 and MGAT4B*1])])']
['R_HMR_7328']	['([([MGAT5B and MGAT5]) or ([MGAT5B and MGAT5])])']	['([([MGAT5B*1 and MGAT5*1]) or ([MGAT5B*2 and MGAT5*1])])']
['R_HMR_7329']	['']	['']
['R_HMR_7332']	['([([FUT8])])']	['([([FUT8*1])])']
['R_HMR_7333']	['([([B4GALT1 and B4GALT3 and B4GALT2]) or ([B4GALT1 and B4GALT3 and B4GALT2]) or ([B4GALT1 and B4GALT3 and B4GALT2])])']	['([([B4GALT1*2 and B4GALT3*1 and B4GALT2*2]) or ([B4GALT1*2 and B4GALT3*2 and B4GALT2*1]) or ([B4GALT1*2 and B4GALT3*2 and B4GALT2*2])])']
['R_HMR_7334']	['([([ST6GAL1])])']	['([([ST6GAL1*1])])']
['R_HMR_7428']	['']	['']
['R_HMR_7429']	['']	['']
['R_HMR_7574']	['[(AGA)]']	['[(AGA*1)]']
['R_HMR_7575']	['']	['']
['R_HMR_7576']	['']	['']
['R_HMR_7577']	['([([GALNS])])']	['([([GALNS*1])])']
['R_HMR_7578']	['[([[[[HEXA] and [HEXB]]] and [[HEXB]]] and [[[HEXA]]]]]] or [[]])]']	['[([[[[HEXA*1] and [HEXB*1]]]*1 and [[HEXB*2]]]*2 and [[[HEXA]*1]]]*2]] or [[]])]']
['R_HMR_7580']	['']	['']
['R_HMR_7582']	['']	['']
['R_HMR_7585']	['[(AGA)]']	['[(AGA*1)]']
['R_HMR_7586']	['']	['']
['R_HMR_7587']	['[([[[[HEXA] and [HEXB]]] and [[HEXB]]] and [[[HEXA]]]]]] or [[]])]']	['[([[[[HEXA*1] and [HEXB*1]]]*1 and [[HEXB*2]]]*2 and [[[HEXA]*1]]]*2]] or [[]])]']
['R_HMR_8691']	['']	['']
['R_HMR_8692']	['']	['']
['R_HMR_8693']	['([([MGAT4A and MGAT4C and MGAT4B])])']	['([([MGAT4A*1 and MGAT4C*1 and MGAT4B*1])])']
['R_HMR_8694']	['([([MGAT5B and MGAT5]) or ([MGAT5B and MGAT5])])']	['([([MGAT5B*1 and MGAT5*1]) or ([MGAT5B*2 and MGAT5*1])])']
['R_HMR_8695']	['']	['']
['R_HMR_5151']	['']	['']
['R_HMR_5152']	['']	['']
['R_HMR_5153']	['']	['']
['R_HMR_5154']	['']	['']
['R_HMR_5155']	['']	['']
['R_HMR_5156']	['']	['']
['R_HMR_5157']	['']	['']
['R_HMR_5158']	['']	['']
['R_HMR_5159']	['']	['']
['R_HMR_5160']	['']	['']
['R_HMR_5161']	['']	['']
['R_HMR_5162']	['']	['']
['R_HMR_5163']	['']	['']
['R_HMR_5164']	['']	['']
['R_HMR_5165']	['']	['']
['R_HMR_5166']	['']	['']
['R_HMR_5167']	['']	['']
['R_HMR_5168']	['']	['']
['R_HMR_5169']	['']	['']
['R_HMR_5170']	['']	['']
['R_HMR_5171']	['']	['']
['R_HMR_5172']	['']	['']
['R_HMR_5173']	['']	['']
['R_HMR_5174']	['']	['']
['R_HMR_7282']	['']	['']
['R_HMR_7616']	['']	['']
['R_HMR_7617']	['([([SRC])])']	['([([SRC*2])])']
['R_HMR_7618']	['([([PTEN])])']	['([([PTEN*2])])']
['R_HMR_7619']	['([([TPST1])])']	['([([TPST1*1])])']
['R_HMR_9735']	['']	['']
['R_HMR_7621']	['']	['']
['R_HMR_7622']	['([([PADI1 and PADI3 and PADI2 and PADI4 and PADI6])])']	['([([PADI1*1 and PADI3*1 and PADI2*1 and PADI4*1 and PADI6*1])])']
['R_HMR_7624']	['']	['']
['R_HMR_7626']	['']	['']
['R_HMR_5258']	['']	['']
['R_HMR_5259']	['']	['']
['R_HMR_5260']	['']	['']
['R_HMR_5261']	['']	['']
['R_HMR_5262']	['']	['']
['R_HMR_5263']	['']	['']
['R_HMR_5264']	['']	['']
['R_HMR_5265']	['']	['']
['R_HMR_5266']	['']	['']
['R_HMR_5267']	['']	['']
['R_HMR_5268']	['']	['']
['R_HMR_5269']	['']	['']
['R_HMR_5270']	['']	['']
['R_HMR_5271']	['']	['']
['R_HMR_5272']	['']	['']
['R_HMR_5273']	['']	['']
['R_HMR_5274']	['']	['']
['R_HMR_5275']	['']	['']
['R_HMR_5276']	['']	['']
['R_HMR_5277']	['']	['']
['R_HMR_5278']	['']	['']
['R_HMR_5279']	['']	['']
['R_HMR_5280']	['']	['']
['R_HMR_5281']	['']	['']
['R_HMR_5282']	['']	['']
['R_HMR_5283']	['']	['']
['R_HMR_5284']	['']	['']
['R_HMR_5285']	['']	['']
['R_HMR_5286']	['']	['']
['R_HMR_5287']	['']	['']
['R_HMR_5288']	['([([HSD17B4])])']	['([([HSD17B4*4])])']
['R_HMR_5289']	['']	['']
['R_HMR_5290']	['']	['']
['R_HMR_5291']	['']	['']
['R_HMR_9817']	['']	['']
['R_HMR_9818']	['']	['']
['R_HMR_5407']	['([([CA1])])']	['([([CA1*1])])']
['R_HMR_3851']	['']	['']
['R_HMR_3861']	['([([GOT1])])']	['([([GOT1*4])])']
['R_HMR_3866']	['']	['']
['R_HMR_3915']	['([([HNMT])])']	['([([HNMT*2])])']
['R_HMR_4084']	['']	['']
['R_HMR_4187']	['']	['']
['R_HMR_4188']	['']	['']
['R_HMR_4701']	['([([DMGDH])])']	['([([DMGDH*2])])']
['R_HMR_4840']	['']	['']
['R_HMR_4842']	['']	['']
['R_HMR_8662']	['[(SUCLG1) or (SUCLA2)]']	['[(SUCLG1*1) or (SUCLA2*1)]']
['R_HMR_8663']	['[(SUCLG1) or (SUCLA2)]']	['[(SUCLG1*1) or (SUCLA2*1)]']
['R_HMR_8664']	['']	['']
['R_HMR_8665']	['']	['']
['R_HMR_8666']	['']	['']
['R_HMR_8667']	['[(SUCLG1) or (SUCLA2)]']	['[(SUCLG1*1) or (SUCLA2*1)]']
['R_HMR_8668']	['[(SUCLG1) or (SUCLA2)]']	['[(SUCLG1*1) or (SUCLA2*1)]']
['R_HMR_8669']	['']	['']
['R_HMR_0710']	['([([IDH1]) or ([IDH2])])']	['([([IDH1*1]) or ([IDH2*1])])']
['R_HMR_3787']	['']	['']
['R_HMR_3957']	['[(IDH3G) or (IDH3B) or (IDH3A)]']	['[(IDH3G*1) or (IDH3B*1) or (IDH3A*1)]']
['R_HMR_3958']	['([([IDH1]) or ([IDH2])])']	['([([IDH1*1]) or ([IDH2*1])])']
['R_HMR_4111']	['([([IDH1]) or ([IDH2])])']	['([([IDH1*1]) or ([IDH2*1])])']
['R_HMR_4112']	['([([IDH1]) or ([IDH2])])']	['([([IDH1*1]) or ([IDH2*1])])']
['R_HMR_4113']	['([([IDH1]) or ([IDH2])])']	['([([IDH1*1]) or ([IDH2*1])])']
['R_HMR_4139']	['([([MDH1])])']	['([([MDH1*2])])']
['R_HMR_4141']	['([([MDH1])])']	['([([MDH1*2])])']
['R_HMR_4145']	['([([CS])])']	['([([CS*1])])']
['R_HMR_4147']	['[(SUCLG2) or (SUCLG1)]']	['[(SUCLG2*1) or (SUCLG1*1)]']
['R_HMR_4149']	['([([ACLY])])']	['([([ACLY*4])])']
['R_HMR_4152']	['[(SUCLG1) or (SUCLA2)]']	['[(SUCLG1*1) or (SUCLA2*1)]']
['R_HMR_4209']	['[([[[OGDH]]]] or [[[[[DLST]]]] and [[[OGDH]]]]]])]']	['[([[[OGDH]*1]*1]] or [[[[[DLST]*1]]]*24 and [[[OGDH]*1]]]*2]])]']
['R_HMR_4408']	['([([FH])])']	['([([FH*1])])']
['R_HMR_4410']	['([([FH])])']	['([([FH*1])])']
['R_HMR_4454']	['([([ACO1 and ACO2])])']	['([([ACO1*1 and ACO2*1])])']
['R_HMR_4456']	['([([ACO1 and ACO2])])']	['([([ACO1*1 and ACO2*1])])']
['R_HMR_4458']	['([([ACO1 and ACO2])])']	['([([ACO1*1 and ACO2*1])])']
['R_HMR_4465']	['([([GRHPR])])']	['([([GRHPR*4])])']
['R_HMR_4585']	['([([IDH1]) or ([IDH2])])']	['([([IDH1*1]) or ([IDH2*1])])']
['R_HMR_4586']	['([([IDH1]) or ([IDH2])])']	['([([IDH1*1]) or ([IDH2*1])])']
['R_HMR_4587']	['([([IDH1]) or ([IDH2])])']	['([([IDH1*1]) or ([IDH2*1])])']
['R_HMR_4588']	['([([IDH1]) or ([IDH2])])']	['([([IDH1*1]) or ([IDH2*1])])']
['R_HMR_4589']	['([([ACO1 and ACO2])])']	['([([ACO1*1 and ACO2*1])])']
['R_HMR_4652']	['']	['']
['R_HMR_5294']	['']	['']
['R_HMR_5297']	['[([[[OGDH]]]] or [[[[[DLST]]]] and [[[OGDH]]]]]])]']	['[([[[OGDH]*1]*1]] or [[[[[DLST]*1]]]*24 and [[[OGDH]*1]]]*2]])]']
['R_HMR_6411']	['[([[[OGDH]]]] or [[[[[DLST]]]] and [[[OGDH]]]]]])]']	['[([[[OGDH]*1]*1]] or [[[[[DLST]*1]]]*24 and [[[OGDH]*1]]]*2]])]']
['R_HMR_6413']	['[([[[OGDH]]]] or [[[[[DLST]]]] and [[[OGDH]]]]]])]']	['[([[[OGDH]*1]*1]] or [[[[[DLST]*1]]]*24 and [[[OGDH]*1]]]*2]])]']
['R_HMR_6414']	['[([[[OGDH]]]] or [[[[[DLST]]]]]])]']	['[([[[OGDH]*1]*1]] or [[[[[DLST]*1]]]*24]])]']
['R_HMR_7704']	['']	['']
['R_HMR_7706']	['']	['']
['R_HMR_8743']	['']	['']
['R_HMR_8772']	['([([KHK])])']	['([([KHK*2])])']
['R_HMR_8773']	['([([ALDOA and ALDOC and ALDOB])])']	['([([ALDOA*4 and ALDOC*4 and ALDOB*4])])']
['R_HMR_8774']	['']	['']
['R_HMR_8775']	['']	['']
['R_HMR_8777']	['']	['']
['R_HMR_8778']	['([([ALDH3A2 and ALDH9A1 and ALDH2]) or ([ALDH3A2 and ALDH9A1 and ALDH2]) or ([ALDH3A2 and ALDH9A1 and ALDH2])])']	['([([ALDH3A2*1 and ALDH9A1*4 and ALDH2*8]) or ([ALDH3A2*1 and ALDH9A1*5 and ALDH2*4]) or ([ALDH3A2*2 and ALDH9A1*4 and ALDH2*8])])']
['R_HMR_8779']	['']	['']
['R_HMR_8780']	['']	['']
['R_HMR_8781']	['']	['']
['R_HMR_8782']	['([([GRHPR])])']	['([([GRHPR*4])])']
['R_HMR_3975']	['']	['']
['R_HMR_3977']	['']	['']
['R_HMR_3979']	['']	['']
['R_HMR_6911']	['([([ETFDH])])']	['([([ETFDH*1])])']
['R_HMR_6912']	['']	['']
['R_HMR_6914']	['']	['']
['R_HMR_6916']	['']	['']
['R_HMR_6918']	['']	['']
['R_HMR_6921']	['']	['']
['R_HMR_3960']	['([([SOD2 and SOD3])])']	['([([SOD2*4 and SOD3*4])])']
['R_HMR_3980']	['([([CAT])])']	['([([CAT*11])])']
['R_HMR_3982']	['([([CAT])])']	['([([CAT*11])])']
['R_HMR_4767']	['']	['']
['R_HMR_6608']	['']	['']
['R_HMR_8409']	['([([SOD2 and SOD3])])']	['([([SOD2*4 and SOD3*4])])']
['R_HMR_8410']	['([([SOD2 and SOD3])])']	['([([SOD2*4 and SOD3*4])])']
['R_HMR_8413']	['([([SOD2 and SOD3])])']	['([([SOD2*4 and SOD3*4])])']
['R_HMR_8415']	['([([SOD2 and SOD3])])']	['([([SOD2*4 and SOD3*4])])']
['R_HMR_0156']	['']	['']
['R_HMR_0165']	['']	['']
['R_HMR_0168']	['']	['']
['R_HMR_0171']	['']	['']
['R_HMR_0174']	['']	['']
['R_HMR_0177']	['']	['']
['R_HMR_0180']	['']	['']
['R_HMR_0184']	['']	['']
['R_HMR_0188']	['([([ACSL1 and SLC27A2]) or ([ACSL1 and SLC27A2])])']	['([([ACSL1*1 and SLC27A2*1]) or ([ACSL1*2 and SLC27A2*1])])']
['R_HMR_0192']	['([([ACSL1 and SLC27A2]) or ([ACSL1 and SLC27A2])])']	['([([ACSL1*1 and SLC27A2*1]) or ([ACSL1*2 and SLC27A2*1])])']
['R_HMR_0196']	['([([ACSL1 and SLC27A2]) or ([ACSL1 and SLC27A2])])']	['([([ACSL1*1 and SLC27A2*1]) or ([ACSL1*2 and SLC27A2*1])])']
['R_HMR_0200']	['([([ACSL1 and SLC27A2]) or ([ACSL1 and SLC27A2])])']	['([([ACSL1*1 and SLC27A2*1]) or ([ACSL1*2 and SLC27A2*1])])']
['R_HMR_0204']	['([([ACSL1 and SLC27A2]) or ([ACSL1 and SLC27A2])])']	['([([ACSL1*1 and SLC27A2*1]) or ([ACSL1*2 and SLC27A2*1])])']
['R_HMR_0209']	['([([ACSL1 and SLC27A2]) or ([ACSL1 and SLC27A2])])']	['([([ACSL1*1 and SLC27A2*1]) or ([ACSL1*2 and SLC27A2*1])])']
['R_HMR_0213']	['([([ACSL1 and SLC27A2]) or ([ACSL1 and SLC27A2])])']	['([([ACSL1*1 and SLC27A2*1]) or ([ACSL1*2 and SLC27A2*1])])']
['R_HMR_0217']	['([([ACSL1 and SLC27A2]) or ([ACSL1 and SLC27A2])])']	['([([ACSL1*1 and SLC27A2*1]) or ([ACSL1*2 and SLC27A2*1])])']
['R_HMR_0226']	['([([ACSL1 and SLC27A2]) or ([ACSL1 and SLC27A2])])']	['([([ACSL1*1 and SLC27A2*1]) or ([ACSL1*2 and SLC27A2*1])])']
['R_HMR_0233']	['([([ACSL1 and SLC27A2]) or ([ACSL1 and SLC27A2])])']	['([([ACSL1*1 and SLC27A2*1]) or ([ACSL1*2 and SLC27A2*1])])']
['R_HMR_0237']	['([([ACSL1 and SLC27A2]) or ([ACSL1 and SLC27A2])])']	['([([ACSL1*1 and SLC27A2*1]) or ([ACSL1*2 and SLC27A2*1])])']
['R_HMR_0241']	['([([ACSL1 and SLC27A2]) or ([ACSL1 and SLC27A2])])']	['([([ACSL1*1 and SLC27A2*1]) or ([ACSL1*2 and SLC27A2*1])])']
['R_HMR_0245']	['([([ACSL1 and SLC27A2]) or ([ACSL1 and SLC27A2])])']	['([([ACSL1*1 and SLC27A2*1]) or ([ACSL1*2 and SLC27A2*1])])']
['R_HMR_0249']	['([([ACSL1 and SLC27A2]) or ([ACSL1 and SLC27A2])])']	['([([ACSL1*1 and SLC27A2*1]) or ([ACSL1*2 and SLC27A2*1])])']
['R_HMR_0255']	['([([ACSL1 and SLC27A2]) or ([ACSL1 and SLC27A2])])']	['([([ACSL1*1 and SLC27A2*1]) or ([ACSL1*2 and SLC27A2*1])])']
['R_HMR_0259']	['([([ACSL1 and SLC27A2]) or ([ACSL1 and SLC27A2])])']	['([([ACSL1*1 and SLC27A2*1]) or ([ACSL1*2 and SLC27A2*1])])']
['R_HMR_0263']	['([([ACSL1 and SLC27A2]) or ([ACSL1 and SLC27A2])])']	['([([ACSL1*1 and SLC27A2*1]) or ([ACSL1*2 and SLC27A2*1])])']
['R_HMR_0267']	['([([ACSL1 and SLC27A2]) or ([ACSL1 and SLC27A2])])']	['([([ACSL1*1 and SLC27A2*1]) or ([ACSL1*2 and SLC27A2*1])])']
['R_HMR_0271']	['([([ACSL1 and SLC27A2]) or ([ACSL1 and SLC27A2])])']	['([([ACSL1*1 and SLC27A2*1]) or ([ACSL1*2 and SLC27A2*1])])']
['R_HMR_0275']	['([([ACSL1 and SLC27A2]) or ([ACSL1 and SLC27A2])])']	['([([ACSL1*1 and SLC27A2*1]) or ([ACSL1*2 and SLC27A2*1])])']
['R_HMR_0279']	['([([ACSL1 and SLC27A2]) or ([ACSL1 and SLC27A2])])']	['([([ACSL1*1 and SLC27A2*1]) or ([ACSL1*2 and SLC27A2*1])])']
['R_HMR_0283']	['([([ACSL1 and SLC27A2]) or ([ACSL1 and SLC27A2])])']	['([([ACSL1*1 and SLC27A2*1]) or ([ACSL1*2 and SLC27A2*1])])']
['R_HMR_0289']	['([([ACSL1 and SLC27A2]) or ([ACSL1 and SLC27A2])])']	['([([ACSL1*1 and SLC27A2*1]) or ([ACSL1*2 and SLC27A2*1])])']
['R_HMR_0293']	['([([ACSL1 and SLC27A2]) or ([ACSL1 and SLC27A2])])']	['([([ACSL1*1 and SLC27A2*1]) or ([ACSL1*2 and SLC27A2*1])])']
['R_HMR_0297']	['([([ACSL1 and SLC27A2]) or ([ACSL1 and SLC27A2])])']	['([([ACSL1*1 and SLC27A2*1]) or ([ACSL1*2 and SLC27A2*1])])']
['R_HMR_0301']	['([([ACSL1 and SLC27A2]) or ([ACSL1 and SLC27A2])])']	['([([ACSL1*1 and SLC27A2*1]) or ([ACSL1*2 and SLC27A2*1])])']
['R_HMR_0305']	['([([ACSL1 and SLC27A2]) or ([ACSL1 and SLC27A2])])']	['([([ACSL1*1 and SLC27A2*1]) or ([ACSL1*2 and SLC27A2*1])])']
['R_HMR_0309']	['([([ACSL1 and SLC27A2]) or ([ACSL1 and SLC27A2])])']	['([([ACSL1*1 and SLC27A2*1]) or ([ACSL1*2 and SLC27A2*1])])']
['R_HMR_0313']	['([([ACSL1 and SLC27A2]) or ([ACSL1 and SLC27A2])])']	['([([ACSL1*1 and SLC27A2*1]) or ([ACSL1*2 and SLC27A2*1])])']
['R_HMR_0319']	['([([ACSL1 and SLC27A2]) or ([ACSL1 and SLC27A2])])']	['([([ACSL1*1 and SLC27A2*1]) or ([ACSL1*2 and SLC27A2*1])])']
['R_HMR_0323']	['([([ACSL1 and SLC27A2]) or ([ACSL1 and SLC27A2])])']	['([([ACSL1*1 and SLC27A2*1]) or ([ACSL1*2 and SLC27A2*1])])']
['R_HMR_0327']	['([([ACSL1 and SLC27A2]) or ([ACSL1 and SLC27A2])])']	['([([ACSL1*1 and SLC27A2*1]) or ([ACSL1*2 and SLC27A2*1])])']
['R_HMR_0331']	['([([ACSL1 and SLC27A2]) or ([ACSL1 and SLC27A2])])']	['([([ACSL1*1 and SLC27A2*1]) or ([ACSL1*2 and SLC27A2*1])])']
['R_HMR_0337']	['([([ACSL1 and SLC27A2]) or ([ACSL1 and SLC27A2])])']	['([([ACSL1*1 and SLC27A2*1]) or ([ACSL1*2 and SLC27A2*1])])']
['R_HMR_0341']	['([([ACSL1 and SLC27A2]) or ([ACSL1 and SLC27A2])])']	['([([ACSL1*1 and SLC27A2*1]) or ([ACSL1*2 and SLC27A2*1])])']
['R_HMR_0345']	['([([ACSL1 and SLC27A2]) or ([ACSL1 and SLC27A2])])']	['([([ACSL1*1 and SLC27A2*1]) or ([ACSL1*2 and SLC27A2*1])])']
['R_HMR_0349']	['([([ACSL1 and SLC27A2]) or ([ACSL1 and SLC27A2])])']	['([([ACSL1*1 and SLC27A2*1]) or ([ACSL1*2 and SLC27A2*1])])']
['R_HMR_0353']	['([([ACSL1 and SLC27A2]) or ([ACSL1 and SLC27A2])])']	['([([ACSL1*1 and SLC27A2*1]) or ([ACSL1*2 and SLC27A2*1])])']
['R_HMR_0357']	['([([ACSL1 and SLC27A2]) or ([ACSL1 and SLC27A2])])']	['([([ACSL1*1 and SLC27A2*1]) or ([ACSL1*2 and SLC27A2*1])])']
['R_HMR_0361']	['([([ACSL1 and SLC27A2]) or ([ACSL1 and SLC27A2])])']	['([([ACSL1*1 and SLC27A2*1]) or ([ACSL1*2 and SLC27A2*1])])']
['R_HMR_0365']	['([([ACSL1 and SLC27A2]) or ([ACSL1 and SLC27A2])])']	['([([ACSL1*1 and SLC27A2*1]) or ([ACSL1*2 and SLC27A2*1])])']
['R_HMR_0369']	['([([ACSL1 and SLC27A2]) or ([ACSL1 and SLC27A2])])']	['([([ACSL1*1 and SLC27A2*1]) or ([ACSL1*2 and SLC27A2*1])])']
['R_HMR_0373']	['([([ACSL1 and SLC27A2]) or ([ACSL1 and SLC27A2])])']	['([([ACSL1*1 and SLC27A2*1]) or ([ACSL1*2 and SLC27A2*1])])']
['R_HMR_0377']	['([([ACSL1 and SLC27A2]) or ([ACSL1 and SLC27A2])])']	['([([ACSL1*1 and SLC27A2*1]) or ([ACSL1*2 and SLC27A2*1])])']
['R_HMR_0381']	['([([ACSL1 and SLC27A2]) or ([ACSL1 and SLC27A2])])']	['([([ACSL1*1 and SLC27A2*1]) or ([ACSL1*2 and SLC27A2*1])])']
['R_HMR_0385']	['([([ACSL1 and SLC27A2]) or ([ACSL1 and SLC27A2])])']	['([([ACSL1*1 and SLC27A2*1]) or ([ACSL1*2 and SLC27A2*1])])']
['R_HMR_0389']	['([([ACSL1 and SLC27A2]) or ([ACSL1 and SLC27A2])])']	['([([ACSL1*1 and SLC27A2*1]) or ([ACSL1*2 and SLC27A2*1])])']
['R_HMR_0393']	['([([ACSL1 and SLC27A2]) or ([ACSL1 and SLC27A2])])']	['([([ACSL1*1 and SLC27A2*1]) or ([ACSL1*2 and SLC27A2*1])])']
['R_HMR_0397']	['([([ACSL1 and SLC27A2]) or ([ACSL1 and SLC27A2])])']	['([([ACSL1*1 and SLC27A2*1]) or ([ACSL1*2 and SLC27A2*1])])']
['R_HMR_0401']	['([([ACSL1 and SLC27A2]) or ([ACSL1 and SLC27A2])])']	['([([ACSL1*1 and SLC27A2*1]) or ([ACSL1*2 and SLC27A2*1])])']
['R_HMR_0405']	['([([ACSL1 and SLC27A2]) or ([ACSL1 and SLC27A2])])']	['([([ACSL1*1 and SLC27A2*1]) or ([ACSL1*2 and SLC27A2*1])])']
['R_HMR_0409']	['([([ACSL1 and SLC27A2]) or ([ACSL1 and SLC27A2])])']	['([([ACSL1*1 and SLC27A2*1]) or ([ACSL1*2 and SLC27A2*1])])']
['R_HMR_0413']	['([([ACSL1 and SLC27A2]) or ([ACSL1 and SLC27A2])])']	['([([ACSL1*1 and SLC27A2*1]) or ([ACSL1*2 and SLC27A2*1])])']
['R_HMR_0417']	['([([ACSL1 and SLC27A2]) or ([ACSL1 and SLC27A2])])']	['([([ACSL1*1 and SLC27A2*1]) or ([ACSL1*2 and SLC27A2*1])])']
['R_HMR_0421']	['([([ACSL1 and SLC27A2]) or ([ACSL1 and SLC27A2])])']	['([([ACSL1*1 and SLC27A2*1]) or ([ACSL1*2 and SLC27A2*1])])']
['R_HMR_0425']	['([([ACSL1 and SLC27A2]) or ([ACSL1 and SLC27A2])])']	['([([ACSL1*1 and SLC27A2*1]) or ([ACSL1*2 and SLC27A2*1])])']
['R_HMR_0429']	['([([ACSL1 and SLC27A2]) or ([ACSL1 and SLC27A2])])']	['([([ACSL1*1 and SLC27A2*1]) or ([ACSL1*2 and SLC27A2*1])])']
['R_HMR_0433']	['([([ACSL1 and SLC27A2]) or ([ACSL1 and SLC27A2])])']	['([([ACSL1*1 and SLC27A2*1]) or ([ACSL1*2 and SLC27A2*1])])']
['R_HMR_0437']	['([([ACSL1 and SLC27A2]) or ([ACSL1 and SLC27A2])])']	['([([ACSL1*1 and SLC27A2*1]) or ([ACSL1*2 and SLC27A2*1])])']
['R_HMR_2942']	['([([ACSL1 and SLC27A2]) or ([ACSL1 and SLC27A2])])']	['([([ACSL1*1 and SLC27A2*1]) or ([ACSL1*2 and SLC27A2*1])])']
['R_HMR_2943']	['([([ACSL1 and SLC27A2]) or ([ACSL1 and SLC27A2])])']	['([([ACSL1*1 and SLC27A2*1]) or ([ACSL1*2 and SLC27A2*1])])']
['R_HMR_2944']	['([([ACSL1 and SLC27A2]) or ([ACSL1 and SLC27A2])])']	['([([ACSL1*1 and SLC27A2*1]) or ([ACSL1*2 and SLC27A2*1])])']
['R_HMR_2945']	['([([ACSL1 and SLC27A2]) or ([ACSL1 and SLC27A2])])']	['([([ACSL1*1 and SLC27A2*1]) or ([ACSL1*2 and SLC27A2*1])])']
['R_HMR_2946']	['([([ACSL1 and SLC27A2]) or ([ACSL1 and SLC27A2])])']	['([([ACSL1*1 and SLC27A2*1]) or ([ACSL1*2 and SLC27A2*1])])']
['R_HMR_2947']	['([([ACSL1 and SLC27A2]) or ([ACSL1 and SLC27A2])])']	['([([ACSL1*1 and SLC27A2*1]) or ([ACSL1*2 and SLC27A2*1])])']
['R_HMR_2948']	['([([ACSL1 and SLC27A2]) or ([ACSL1 and SLC27A2])])']	['([([ACSL1*1 and SLC27A2*1]) or ([ACSL1*2 and SLC27A2*1])])']
['R_HMR_2949']	['([([ACSL1 and SLC27A2]) or ([ACSL1 and SLC27A2])])']	['([([ACSL1*1 and SLC27A2*1]) or ([ACSL1*2 and SLC27A2*1])])']
['R_HMR_2951']	['([([ACSL1 and SLC27A2]) or ([ACSL1 and SLC27A2])])']	['([([ACSL1*1 and SLC27A2*1]) or ([ACSL1*2 and SLC27A2*1])])']
['R_HMR_2952']	['([([ACSL1 and SLC27A2]) or ([ACSL1 and SLC27A2])])']	['([([ACSL1*1 and SLC27A2*1]) or ([ACSL1*2 and SLC27A2*1])])']
['R_HMR_2954']	['([([ACSL1 and SLC27A2]) or ([ACSL1 and SLC27A2])])']	['([([ACSL1*1 and SLC27A2*1]) or ([ACSL1*2 and SLC27A2*1])])']
['R_HMR_2955']	['([([ACSL1 and SLC27A2]) or ([ACSL1 and SLC27A2])])']	['([([ACSL1*1 and SLC27A2*1]) or ([ACSL1*2 and SLC27A2*1])])']
['R_HMR_2956']	['([([ACSL1 and SLC27A2]) or ([ACSL1 and SLC27A2])])']	['([([ACSL1*1 and SLC27A2*1]) or ([ACSL1*2 and SLC27A2*1])])']
['R_HMR_2957']	['([([ACSL1 and SLC27A2]) or ([ACSL1 and SLC27A2])])']	['([([ACSL1*1 and SLC27A2*1]) or ([ACSL1*2 and SLC27A2*1])])']
['R_HMR_2959']	['([([ACSL1 and SLC27A2]) or ([ACSL1 and SLC27A2])])']	['([([ACSL1*1 and SLC27A2*1]) or ([ACSL1*2 and SLC27A2*1])])']
['R_HMR_2961']	['([([ACSL1 and SLC27A2]) or ([ACSL1 and SLC27A2])])']	['([([ACSL1*1 and SLC27A2*1]) or ([ACSL1*2 and SLC27A2*1])])']
['R_HMR_2962']	['([([ACSL1 and SLC27A2]) or ([ACSL1 and SLC27A2])])']	['([([ACSL1*1 and SLC27A2*1]) or ([ACSL1*2 and SLC27A2*1])])']
['R_HMR_2963']	['([([ACSL1 and SLC27A2]) or ([ACSL1 and SLC27A2])])']	['([([ACSL1*1 and SLC27A2*1]) or ([ACSL1*2 and SLC27A2*1])])']
['R_HMR_2964']	['([([ACSL1 and SLC27A2]) or ([ACSL1 and SLC27A2])])']	['([([ACSL1*1 and SLC27A2*1]) or ([ACSL1*2 and SLC27A2*1])])']
['R_HMR_2965']	['([([ACSL1 and SLC27A2]) or ([ACSL1 and SLC27A2])])']	['([([ACSL1*1 and SLC27A2*1]) or ([ACSL1*2 and SLC27A2*1])])']
['R_HMR_2966']	['([([ACSL1 and SLC27A2]) or ([ACSL1 and SLC27A2])])']	['([([ACSL1*1 and SLC27A2*1]) or ([ACSL1*2 and SLC27A2*1])])']
['R_HMR_2967']	['([([ACSL1 and SLC27A2]) or ([ACSL1 and SLC27A2])])']	['([([ACSL1*1 and SLC27A2*1]) or ([ACSL1*2 and SLC27A2*1])])']
['R_HMR_2968']	['([([ACSL1 and SLC27A2]) or ([ACSL1 and SLC27A2])])']	['([([ACSL1*1 and SLC27A2*1]) or ([ACSL1*2 and SLC27A2*1])])']
['R_HMR_2969']	['([([ACSL1 and SLC27A2]) or ([ACSL1 and SLC27A2])])']	['([([ACSL1*1 and SLC27A2*1]) or ([ACSL1*2 and SLC27A2*1])])']
['R_HMR_2970']	['([([ACSL1 and SLC27A2]) or ([ACSL1 and SLC27A2])])']	['([([ACSL1*1 and SLC27A2*1]) or ([ACSL1*2 and SLC27A2*1])])']
['R_HMR_2971']	['([([ACSL1 and SLC27A2]) or ([ACSL1 and SLC27A2])])']	['([([ACSL1*1 and SLC27A2*1]) or ([ACSL1*2 and SLC27A2*1])])']
['R_HMR_2972']	['([([ACSL1 and SLC27A2]) or ([ACSL1 and SLC27A2])])']	['([([ACSL1*1 and SLC27A2*1]) or ([ACSL1*2 and SLC27A2*1])])']
['R_HMR_2973']	['([([ACSL1 and SLC27A2]) or ([ACSL1 and SLC27A2])])']	['([([ACSL1*1 and SLC27A2*1]) or ([ACSL1*2 and SLC27A2*1])])']
['R_HMR_2974']	['([([ACSL1 and SLC27A2]) or ([ACSL1 and SLC27A2])])']	['([([ACSL1*1 and SLC27A2*1]) or ([ACSL1*2 and SLC27A2*1])])']
['R_HMR_2975']	['([([ACSL1 and SLC27A2]) or ([ACSL1 and SLC27A2])])']	['([([ACSL1*1 and SLC27A2*1]) or ([ACSL1*2 and SLC27A2*1])])']
['R_HMR_2976']	['([([ACSL1 and SLC27A2]) or ([ACSL1 and SLC27A2])])']	['([([ACSL1*1 and SLC27A2*1]) or ([ACSL1*2 and SLC27A2*1])])']
['R_HMR_2977']	['([([ACSL1 and SLC27A2]) or ([ACSL1 and SLC27A2])])']	['([([ACSL1*1 and SLC27A2*1]) or ([ACSL1*2 and SLC27A2*1])])']
['R_HMR_2978']	['([([ACSL1 and SLC27A2]) or ([ACSL1 and SLC27A2])])']	['([([ACSL1*1 and SLC27A2*1]) or ([ACSL1*2 and SLC27A2*1])])']
['R_HMR_2979']	['([([ACSL1 and SLC27A2]) or ([ACSL1 and SLC27A2])])']	['([([ACSL1*1 and SLC27A2*1]) or ([ACSL1*2 and SLC27A2*1])])']
['R_HMR_2980']	['([([ACSL1 and SLC27A2]) or ([ACSL1 and SLC27A2])])']	['([([ACSL1*1 and SLC27A2*1]) or ([ACSL1*2 and SLC27A2*1])])']
['R_HMR_2981']	['([([ACSL1 and SLC27A2]) or ([ACSL1 and SLC27A2])])']	['([([ACSL1*1 and SLC27A2*1]) or ([ACSL1*2 and SLC27A2*1])])']
['R_HMR_2982']	['([([ACSL1 and SLC27A2]) or ([ACSL1 and SLC27A2])])']	['([([ACSL1*1 and SLC27A2*1]) or ([ACSL1*2 and SLC27A2*1])])']
['R_HMR_2983']	['([([ACSL1 and SLC27A2]) or ([ACSL1 and SLC27A2])])']	['([([ACSL1*1 and SLC27A2*1]) or ([ACSL1*2 and SLC27A2*1])])']
['R_HMR_2984']	['([([ACSL1 and SLC27A2]) or ([ACSL1 and SLC27A2])])']	['([([ACSL1*1 and SLC27A2*1]) or ([ACSL1*2 and SLC27A2*1])])']
['R_HMR_2985']	['([([ACSL1 and SLC27A2]) or ([ACSL1 and SLC27A2])])']	['([([ACSL1*1 and SLC27A2*1]) or ([ACSL1*2 and SLC27A2*1])])']
['R_HMR_2986']	['([([ACSL1 and SLC27A2]) or ([ACSL1 and SLC27A2])])']	['([([ACSL1*1 and SLC27A2*1]) or ([ACSL1*2 and SLC27A2*1])])']
['R_HMR_2987']	['([([ACSL1 and SLC27A2]) or ([ACSL1 and SLC27A2])])']	['([([ACSL1*1 and SLC27A2*1]) or ([ACSL1*2 and SLC27A2*1])])']
['R_HMR_2988']	['([([ACSL1 and SLC27A2]) or ([ACSL1 and SLC27A2])])']	['([([ACSL1*1 and SLC27A2*1]) or ([ACSL1*2 and SLC27A2*1])])']
['R_HMR_2989']	['([([ACSL1 and SLC27A2]) or ([ACSL1 and SLC27A2])])']	['([([ACSL1*1 and SLC27A2*1]) or ([ACSL1*2 and SLC27A2*1])])']
['R_HMR_2990']	['([([ACSL1 and SLC27A2]) or ([ACSL1 and SLC27A2])])']	['([([ACSL1*1 and SLC27A2*1]) or ([ACSL1*2 and SLC27A2*1])])']
['R_HMR_2991']	['([([ACSL1 and SLC27A2]) or ([ACSL1 and SLC27A2])])']	['([([ACSL1*1 and SLC27A2*1]) or ([ACSL1*2 and SLC27A2*1])])']
['R_HMR_2992']	['([([ACSL1 and SLC27A2]) or ([ACSL1 and SLC27A2])])']	['([([ACSL1*1 and SLC27A2*1]) or ([ACSL1*2 and SLC27A2*1])])']
['R_HMR_2994']	['([([ACSL1 and SLC27A2]) or ([ACSL1 and SLC27A2])])']	['([([ACSL1*1 and SLC27A2*1]) or ([ACSL1*2 and SLC27A2*1])])']
['R_HMR_2996']	['([([ACSL1 and SLC27A2]) or ([ACSL1 and SLC27A2])])']	['([([ACSL1*1 and SLC27A2*1]) or ([ACSL1*2 and SLC27A2*1])])']
['R_HMR_2998']	['([([ACSL1 and SLC27A2]) or ([ACSL1 and SLC27A2])])']	['([([ACSL1*1 and SLC27A2*1]) or ([ACSL1*2 and SLC27A2*1])])']
['R_HMR_2999']	['([([ACSL1 and SLC27A2]) or ([ACSL1 and SLC27A2])])']	['([([ACSL1*1 and SLC27A2*1]) or ([ACSL1*2 and SLC27A2*1])])']
['R_HMR_3000']	['([([ACSL1 and SLC27A2]) or ([ACSL1 and SLC27A2])])']	['([([ACSL1*1 and SLC27A2*1]) or ([ACSL1*2 and SLC27A2*1])])']
['R_HMR_3001']	['([([ACSL1 and SLC27A2]) or ([ACSL1 and SLC27A2])])']	['([([ACSL1*1 and SLC27A2*1]) or ([ACSL1*2 and SLC27A2*1])])']
['R_HMR_3002']	['([([ACSL1 and SLC27A2]) or ([ACSL1 and SLC27A2])])']	['([([ACSL1*1 and SLC27A2*1]) or ([ACSL1*2 and SLC27A2*1])])']
['R_HMR_3003']	['([([ACSL1 and SLC27A2]) or ([ACSL1 and SLC27A2])])']	['([([ACSL1*1 and SLC27A2*1]) or ([ACSL1*2 and SLC27A2*1])])']
['R_HMR_2152']	['([([FASN])])']	['([([FASN*4])])']
['R_HMR_2153']	['([([FASN])]) or ([([FASN])])']	['([([FASN*4])]) or ([([FASN*4])])']
['R_HMR_2154']	['([([FASN])])']	['([([FASN*4])])']
['R_HMR_2155']	['']	['']
['R_HMR_2156']	['([([FASN])])']	['([([FASN*4])])']
['R_HMR_2157']	['([([FASN])]) or ([([FASN])])']	['([([FASN*4])]) or ([([FASN*4])])']
['R_HMR_2158']	['([([FASN])])']	['([([FASN*4])])']
['R_HMR_2159']	['([([FASN])])']	['([([FASN*4])])']
['R_HMR_2160']	['([([FASN])])']	['([([FASN*4])])']
['R_HMR_2161']	['([([FASN])]) or ([([FASN])])']	['([([FASN*4])]) or ([([FASN*4])])']
['R_HMR_2162']	['([([FASN])])']	['([([FASN*4])])']
['R_HMR_2163']	['([([FASN])])']	['([([FASN*4])])']
['R_HMR_2164']	['([([FASN])])']	['([([FASN*4])])']
['R_HMR_2165']	['([([FASN])]) or ([([FASN])])']	['([([FASN*4])]) or ([([FASN*4])])']
['R_HMR_2166']	['([([FASN])])']	['([([FASN*4])])']
['R_HMR_2167']	['([([FASN])])']	['([([FASN*4])])']
['R_HMR_2168']	['([([FASN])])']	['([([FASN*4])])']
['R_HMR_2169']	['([([FASN])]) or ([([FASN])])']	['([([FASN*4])]) or ([([FASN*4])])']
['R_HMR_2170']	['([([FASN])])']	['([([FASN*4])])']
['R_HMR_2171']	['([([FASN])])']	['([([FASN*4])])']
['R_HMR_2173']	['([([FASN])])']	['([([FASN*4])])']
['R_HMR_2174']	['([([FASN])]) or ([([FASN])])']	['([([FASN*4])]) or ([([FASN*4])])']
['R_HMR_2175']	['([([FASN])])']	['([([FASN*4])])']
['R_HMR_2176']	['([([FASN])])']	['([([FASN*4])])']
['R_HMR_2178']	['([([FASN])])']	['([([FASN*4])])']
['R_HMR_2179']	['([([FASN])]) or ([([FASN])])']	['([([FASN*4])]) or ([([FASN*4])])']
['R_HMR_2180']	['([([FASN])])']	['([([FASN*4])])']
['R_HMR_2181']	['([([FASN])])']	['([([FASN*4])])']
['R_HMR_4156']	['([([ACC1 and ACC2])])']	['([([ACC1*3 and ACC2*2])])']
['R_HMR_4295']	['([([ACC1 and ACC2])])']	['([([ACC1*3 and ACC2*2])])']
['R_HMR_2227']	['([([FASN])])']	['([([FASN*4])])']
['R_HMR_2228']	['([([FASN])])']	['([([FASN*4])])']
['R_HMR_2229']	['([([FASN])])']	['([([FASN*4])])']
['R_HMR_2230']	['([([FASN])])']	['([([FASN*4])])']
['R_HMR_2231']	['([([FASN])])']	['([([FASN*4])])']
['R_HMR_2232']	['([([FASN])])']	['([([FASN*4])])']
['R_HMR_2233']	['([([FASN])])']	['([([FASN*4])])']
['R_HMR_2234']	['([([FASN])])']	['([([FASN*4])])']
['R_HMR_2235']	['([([FASN])])']	['([([FASN*4])])']
['R_HMR_2236']	['([([FASN])])']	['([([FASN*4])])']
['R_HMR_2237']	['([([FASN])])']	['([([FASN*4])])']
['R_HMR_2238']	['([([FASN])])']	['([([FASN*4])])']
['R_HMR_2239']	['([([FASN])])']	['([([FASN*4])])']
['R_HMR_2240']	['([([FASN])])']	['([([FASN*4])])']
['R_HMR_2241']	['([([FASN])])']	['([([FASN*4])])']
['R_HMR_2242']	['([([FASN])])']	['([([FASN*4])])']
['R_HMR_2243']	['([([FASN])])']	['([([FASN*4])])']
['R_HMR_2244']	['([([FASN])])']	['([([FASN*4])])']
['R_HMR_2245']	['([([FASN])])']	['([([FASN*4])])']
['R_HMR_2246']	['([([FASN])])']	['([([FASN*4])])']
['R_HMR_2247']	['([([FASN])])']	['([([FASN*4])])']
['R_HMR_2249']	['([([FASN])])']	['([([FASN*4])])']
['R_HMR_2250']	['([([FASN])])']	['([([FASN*4])])']
['R_HMR_2251']	['([([FASN])])']	['([([FASN*4])])']
['R_HMR_2252']	['([([FASN])])']	['([([FASN*4])])']
['R_HMR_2254']	['([([FASN])])']	['([([FASN*4])])']
['R_HMR_2255']	['([([FASN])])']	['([([FASN*4])])']
['R_HMR_2256']	['([([FASN])])']	['([([FASN*4])])']
['R_HMR_2257']	['([([FASN])])']	['([([FASN*4])])']
['R_HMR_2305']	['']	['']
['R_HMR_2307']	['']	['']
['R_HMR_2309']	['([([HSD17B4])])']	['([([HSD17B4*4])])']
['R_HMR_2311']	['([([TECR])])']	['([([TECR*1])])']
['R_HMR_2315']	['']	['']
['R_HMR_2317']	['']	['']
['R_HMR_2319']	['([([HSD17B4])])']	['([([HSD17B4*4])])']
['R_HMR_2321']	['([([TECR])])']	['([([TECR*1])])']
['R_HMR_2324']	['']	['']
['R_HMR_2326']	['']	['']
['R_HMR_2328']	['([([HSD17B4])])']	['([([HSD17B4*4])])']
['R_HMR_2330']	['([([TECR])])']	['([([TECR*1])])']
['R_HMR_2332']	['']	['']
['R_HMR_2334']	['']	['']
['R_HMR_2336']	['([([HSD17B4])])']	['([([HSD17B4*4])])']
['R_HMR_2338']	['([([TECR])])']	['([([TECR*1])])']
['R_HMR_2342']	['']	['']
['R_HMR_2343']	['']	['']
['R_HMR_2344']	['([([HSD17B4])])']	['([([HSD17B4*4])])']
['R_HMR_2345']	['([([TECR])])']	['([([TECR*1])])']
['R_HMR_2347']	['']	['']
['R_HMR_2348']	['']	['']
['R_HMR_2349']	['([([HSD17B4])])']	['([([HSD17B4*4])])']
['R_HMR_2350']	['([([TECR])])']	['([([TECR*1])])']
['R_HMR_2353']	['']	['']
['R_HMR_2354']	['']	['']
['R_HMR_2355']	['([([HSD17B4])])']	['([([HSD17B4*4])])']
['R_HMR_2356']	['([([TECR])])']	['([([TECR*1])])']
['R_HMR_2361']	['']	['']
['R_HMR_2362']	['']	['']
['R_HMR_2363']	['([([HSD17B4])])']	['([([HSD17B4*4])])']
['R_HMR_2364']	['([([TECR])])']	['([([TECR*1])])']
['R_HMR_2190']	['']	['']
['R_HMR_2191']	['']	['']
['R_HMR_2193']	['([([HSD17B4])])']	['([([HSD17B4*4])])']
['R_HMR_2194']	['([([TECR])])']	['([([TECR*1])])']
['R_HMR_2201']	['']	['']
['R_HMR_2202']	['']	['']
['R_HMR_2203']	['([([HSD17B4])])']	['([([HSD17B4*4])])']
['R_HMR_2204']	['([([TECR])])']	['([([TECR*1])])']
['R_HMR_2205']	['']	['']
['R_HMR_2208']	['']	['']
['R_HMR_2209']	['([([HSD17B4])])']	['([([HSD17B4*4])])']
['R_HMR_2210']	['([([TECR])])']	['([([TECR*1])])']
['R_HMR_2211']	['']	['']
['R_HMR_2212']	['']	['']
['R_HMR_2213']	['([([HSD17B4])])']	['([([HSD17B4*4])])']
['R_HMR_2214']	['([([TECR])])']	['([([TECR*1])])']
['R_HMR_2215']	['']	['']
['R_HMR_2217']	['']	['']
['R_HMR_2218']	['([([HSD17B4])])']	['([([HSD17B4*4])])']
['R_HMR_2219']	['([([TECR])])']	['([([TECR*1])])']
['R_HMR_2259']	['']	['']
['R_HMR_2260']	['']	['']
['R_HMR_2261']	['([([HSD17B4])])']	['([([HSD17B4*4])])']
['R_HMR_2262']	['([([TECR])])']	['([([TECR*1])])']
['R_HMR_2263']	['']	['']
['R_HMR_2264']	['']	['']
['R_HMR_2265']	['([([HSD17B4])])']	['([([HSD17B4*4])])']
['R_HMR_2266']	['([([TECR])])']	['([([TECR*1])])']
['R_HMR_2267']	['']	['']
['R_HMR_2268']	['']	['']
['R_HMR_2269']	['([([HSD17B4])])']	['([([HSD17B4*4])])']
['R_HMR_2270']	['([([TECR])])']	['([([TECR*1])])']
['R_HMR_2281']	['']	['']
['R_HMR_2282']	['']	['']
['R_HMR_2284']	['']	['']
['R_HMR_2286']	['']	['']
['R_HMR_2287']	['']	['']
['R_HMR_2292']	['']	['']
['R_HMR_2293']	['']	['']
['R_HMR_2294']	['']	['']
['R_HMR_2295']	['']	['']
['R_HMR_2296']	['']	['']
['R_HMR_2359']	['']	['']
['R_HMR_2365']	['']	['']
['R_HMR_2288']	['']	['']
['R_HMR_2289']	['']	['']
['R_HMR_0709']	['([([ACOT4 and ACOT2 and ACOT1]) or ([ACOT4 and ACOT2 and ACOT1]) or ([ACOT4 and ACOT2 and ACOT1])])']	['([([ACOT4*1 and ACOT2*1 and ACOT1*1]) or ([ACOT4*1 and ACOT2*1 and ACOT1*2]) or ([ACOT4*2 and ACOT2*1 and ACOT1*1])])']
['R_HMR_2150']	['([([FASN])])']	['([([FASN*4])])']
['R_HMR_2151']	['([([FASN])]) or ([([FASN and MCAT]) or ([MCAT])])']	['([([FASN*4])]) or ([([FASN*4 and MCAT*1]) or ([MCAT*1])])']
['R_HMR_2172']	['']	['']
['R_HMR_2177']	['([([FASN])])']	['([([FASN*4])])']
['R_HMR_2182']	['([([FASN])])']	['([([FASN*4])])']
['R_HMR_2248']	['([([FASN])])']	['([([FASN*4])])']
['R_HMR_2253']	['([([FASN])])']	['([([FASN*4])])']
['R_HMR_2258']	['([([FASN])])']	['([([FASN*4])])']
['R_HMR_2437']	['']	['']
['R_HMR_2438']	['([([PTGS2 and PTGS1])])']	['([([PTGS2*1 and PTGS1*1])])']
['R_HMR_2439']	['']	['']
['R_HMR_2440']	['([([ALOX15])])']	['([([ALOX15*1])])']
['R_HMR_2441']	['([([GPX1 and GPX3 and GPX2])])']	['([([GPX1*4 and GPX3*4 and GPX2*4])])']
['R_HMR_2442']	['']	['']
['R_HMR_2443']	['']	['']
['R_HMR_2444']	['']	['']
['R_HMR_2445']	['']	['']
['R_HMR_2446']	['']	['']
['R_HMR_2447']	['']	['']
['R_HMR_2448']	['']	['']
['R_HMR_2449']	['']	['']
['R_HMR_2450']	['']	['']
['R_HMR_2451']	['']	['']
['R_HMR_2452']	['']	['']
['R_HMR_2453']	['']	['']
['R_HMR_2454']	['']	['']
['R_HMR_2455']	['([([CYP2C9 and CYP2J2 and CYP1A2 and CYP2B6 and CYP2A6 and CYP3A4]) or ([CYP2C9 and CYP2J2 and CYP1A2 and CYP2B6 and CYP3A4]) or ([CYP2C9 and CYP2J2 and CYP1A2 and CYP2B6 and CYP3A4]) or ([CYP2C9 and CYP2J2 and CYP1A2 and CYP2B6 and CYP3A4]) or ([CYP2J2 and CYP2C9 and CYP1A2 and CYP2B6 and CYP3A4]) or ([CYP2J2 and CYP2C9 and CYP3A4 and CYP2B6 and CYP1A2])])']	['([([CYP2C9*1 and CYP2J2*1 and CYP1A2*1 and CYP2B6*1 and CYP2A6*1 and CYP3A4*1]) or ([CYP2C9*1 and CYP2J2*1 and CYP1A2*1 and CYP2B6*2 and CYP3A4*1]) or ([CYP2C9*1 and CYP2J2*1 and CYP1A2*2 and CYP2B6*1 and CYP3A4*2]) or ([CYP2C9*2 and CYP2J2*1 and CYP1A2*2 and CYP2B6*1 and CYP3A4*2]) or ([CYP2J2*2 and CYP2C9*1 and CYP1A2*1 and CYP2B6*1 and CYP3A4*1]) or ([CYP2J2*2 and CYP2C9*1 and CYP3A4*2 and C…
['R_HMR_2456']	['([([CYP2C9 and CYP2J2 and CYP1A2 and CYP2B6 and CYP2A6 and CYP3A4]) or ([CYP2C9 and CYP2J2 and CYP1A2 and CYP2B6 and CYP3A4]) or ([CYP2C9 and CYP2J2 and CYP1A2 and CYP2B6 and CYP3A4]) or ([CYP2C9 and CYP2J2 and CYP1A2 and CYP2B6 and CYP3A4]) or ([CYP2J2 and CYP2C9 and CYP1A2 and CYP2B6 and CYP3A4]) or ([CYP2J2 and CYP2C9 and CYP3A4 and CYP2B6 and CYP1A2])])']	['([([CYP2C9*1 and CYP2J2*1 and CYP1A2*1 and CYP2B6*1 and CYP2A6*1 and CYP3A4*1]) or ([CYP2C9*1 and CYP2J2*1 and CYP1A2*1 and CYP2B6*2 and CYP3A4*1]) or ([CYP2C9*1 and CYP2J2*1 and CYP1A2*2 and CYP2B6*1 and CYP3A4*2]) or ([CYP2C9*2 and CYP2J2*1 and CYP1A2*2 and CYP2B6*1 and CYP3A4*2]) or ([CYP2J2*2 and CYP2C9*1 and CYP1A2*1 and CYP2B6*1 and CYP3A4*1]) or ([CYP2J2*2 and CYP2C9*1 and CYP3A4*2 and C…
['R_HMR_2457']	['([([CYP2C9 and CYP2J2 and CYP1A2 and CYP2B6 and CYP2A6 and CYP3A4]) or ([CYP2C9 and CYP2J2 and CYP1A2 and CYP2B6 and CYP3A4]) or ([CYP2C9 and CYP2J2 and CYP1A2 and CYP2B6 and CYP3A4]) or ([CYP2C9 and CYP2J2 and CYP1A2 and CYP2B6 and CYP3A4]) or ([CYP2J2 and CYP2C9 and CYP1A2 and CYP2B6 and CYP3A4]) or ([CYP2J2 and CYP2C9 and CYP3A4 and CYP2B6 and CYP1A2])])']	['([([CYP2C9*1 and CYP2J2*1 and CYP1A2*1 and CYP2B6*1 and CYP2A6*1 and CYP3A4*1]) or ([CYP2C9*1 and CYP2J2*1 and CYP1A2*1 and CYP2B6*2 and CYP3A4*1]) or ([CYP2C9*1 and CYP2J2*1 and CYP1A2*2 and CYP2B6*1 and CYP3A4*2]) or ([CYP2C9*2 and CYP2J2*1 and CYP1A2*2 and CYP2B6*1 and CYP3A4*2]) or ([CYP2J2*2 and CYP2C9*1 and CYP1A2*1 and CYP2B6*1 and CYP3A4*1]) or ([CYP2J2*2 and CYP2C9*1 and CYP3A4*2 and C…
['R_HMR_2458']	['([([CYP2C9 and CYP2J2 and CYP1A2 and CYP2B6 and CYP2A6 and CYP3A4]) or ([CYP2C9 and CYP2J2 and CYP1A2 and CYP2B6 and CYP3A4]) or ([CYP2C9 and CYP2J2 and CYP1A2 and CYP2B6 and CYP3A4]) or ([CYP2C9 and CYP2J2 and CYP1A2 and CYP2B6 and CYP3A4]) or ([CYP2J2 and CYP2C9 and CYP1A2 and CYP2B6 and CYP3A4]) or ([CYP2J2 and CYP2C9 and CYP3A4 and CYP2B6 and CYP1A2])])']	['([([CYP2C9*1 and CYP2J2*1 and CYP1A2*1 and CYP2B6*1 and CYP2A6*1 and CYP3A4*1]) or ([CYP2C9*1 and CYP2J2*1 and CYP1A2*1 and CYP2B6*2 and CYP3A4*1]) or ([CYP2C9*1 and CYP2J2*1 and CYP1A2*2 and CYP2B6*1 and CYP3A4*2]) or ([CYP2C9*2 and CYP2J2*1 and CYP1A2*2 and CYP2B6*1 and CYP3A4*2]) or ([CYP2J2*2 and CYP2C9*1 and CYP1A2*1 and CYP2B6*1 and CYP3A4*1]) or ([CYP2J2*2 and CYP2C9*1 and CYP3A4*2 and C…
['R_HMR_2459']	['']	['']
['R_HMR_2460']	['']	['']
['R_HMR_2461']	['([([UGT2B7])])']	['([([UGT2B7*1])])']
['R_HMR_2462']	['([([UGT2B7])])']	['([([UGT2B7*1])])']
['R_HMR_2463']	['([([UGT2B7])])']	['([([UGT2B7*1])])']
['R_HMR_2464']	['([([UGT2B7])])']	['([([UGT2B7*1])])']
['R_HMR_2465']	['']	['']
['R_HMR_2466']	['']	['']
['R_HMR_2467']	['([([UGT2B7])])']	['([([UGT2B7*1])])']
['R_HMR_2468']	['([([UGT2B7])])']	['([([UGT2B7*1])])']
['R_HMR_2469']	['([([UGT2B7])])']	['([([UGT2B7*1])])']
['R_HMR_2470']	['([([UGT2B7])])']	['([([UGT2B7*1])])']
['R_HMR_6397']	['']	['']
['R_HMR_6398']	['']	['']
['R_HMR_6399']	['']	['']
['R_HMR_6400']	['']	['']
['R_HMR_6401']	['']	['']
['R_HMR_6402']	['']	['']
['R_HMR_6403']	['']	['']
['R_HMR_6404']	['']	['']
['R_HMR_2472']	['']	['']
['R_HMR_2475']	['']	['']
['R_HMR_2478']	['']	['']
['R_HMR_2480']	['([([HSD17B4])])']	['([([HSD17B4*4])])']
['R_HMR_2482']	['([([TECR])])']	['([([TECR*1])])']
['R_HMR_2484']	['']	['']
['R_HMR_2486']	['']	['']
['R_HMR_2489']	['']	['']
['R_HMR_2491']	['([([HSD17B4])])']	['([([HSD17B4*4])])']
['R_HMR_2493']	['([([TECR])])']	['([([TECR*1])])']
['R_HMR_2495']	['']	['']
['R_HMR_2497']	['']	['']
['R_HMR_2499']	['']	['']
['R_HMR_2501']	['([([HSD17B4])])']	['([([HSD17B4*4])])']
['R_HMR_2503']	['([([TECR])])']	['([([TECR*1])])']
['R_HMR_2505']	['([([FADS2])])']	['([([FADS2*2])])']
['R_HMR_2510']	['([([ACOX1]) or ([ACOX2])])']	['([([ACOX1*1]) or ([ACOX2*4])])']
['R_HMR_2511']	['([([ECHS1 and EHHADH])])']	['([([ECHS1*1 and EHHADH*1])])']
['R_HMR_2512']	['([([EHHADH]) or ([HSD17B10 and EHHADH]) or ([HSD17B10 and EHHADH])])']	['([([EHHADH*1]) or ([HSD17B10*1 and EHHADH*1]) or ([HSD17B10*4 and EHHADH*1])])']
['R_HMR_2513']	['']	['']
['R_HMR_2514']	['']	['']
['R_HMR_2515']	['']	['']
['R_HMR_2516']	['']	['']
['R_HMR_2518']	['([([HSD17B4])])']	['([([HSD17B4*4])])']
['R_HMR_2520']	['([([TECR])])']	['([([TECR*1])])']
['R_HMR_2522']	['']	['']
['R_HMR_2524']	['']	['']
['R_HMR_2526']	['([([HSD17B4])])']	['([([HSD17B4*4])])']
['R_HMR_2528']	['([([TECR])])']	['([([TECR*1])])']
['R_HMR_2530']	['']	['']
['R_HMR_2533']	['']	['']
['R_HMR_2535']	['([([HSD17B4])])']	['([([HSD17B4*4])])']
['R_HMR_2537']	['([([TECR])])']	['([([TECR*1])])']
['R_HMR_2540']	['']	['']
['R_HMR_2541']	['']	['']
['R_HMR_2542']	['([([HSD17B4])])']	['([([HSD17B4*4])])']
['R_HMR_2543']	['([([TECR])])']	['([([TECR*1])])']
['R_HMR_2544']	['([([ALOX5])])']	['([([ALOX5*1])])']
['R_HMR_2545']	['']	['']
['R_HMR_2546']	['']	['']
['R_HMR_2548']	['']	['']
['R_HMR_2549']	['']	['']
['R_HMR_2550']	['']	['']
['R_HMR_2551']	['([([LTA4H])])']	['([([LTA4H*1])])']
['R_HMR_2552']	['([([LTC4S])])']	['([([LTC4S*2])])']
['R_HMR_2553']	['([([CYP4F2])])']	['([([CYP4F2*1])])']
['R_HMR_2555']	['([([CYP4F2])])']	['([([CYP4F2*1])])']
['R_HMR_2556']	['']	['']
['R_HMR_2557']	['([([PTGS2 and PTGS1])])']	['([([PTGS2*1 and PTGS1*1])])']
['R_HMR_2558']	['']	['']
['R_HMR_2559']	['']	['']
['R_HMR_2560']	['']	['']
['R_HMR_2561']	['([([ALOX5])])']	['([([ALOX5*1])])']
['R_HMR_2562']	['']	['']
['R_HMR_2563']	['']	['']
['R_HMR_2565']	['([([ALOX5])])']	['([([ALOX5*1])])']
['R_HMR_2566']	['([([PTGS2 and PTGS1])])']	['([([PTGS2*1 and PTGS1*1])])']
['R_HMR_2567']	['']	['']
['R_HMR_2568']	['([([ALOX5])])']	['([([ALOX5*1])])']
['R_HMR_2570']	['([([PTGS2 and PTGS1])])']	['([([PTGS2*1 and PTGS1*1])])']
['R_HMR_2571']	['']	['']
['R_HMR_2572']	['([([ALOX5])])']	['([([ALOX5*1])])']
['R_HMR_2573']	['']	['']
['R_HMR_2574']	['']	['']
['R_HMR_2576']	['([([PTGS2 and PTGS1])])']	['([([PTGS2*1 and PTGS1*1])])']
['R_HMR_2577']	['']	['']
['R_HMR_2578']	['([([ALOX5])])']	['([([ALOX5*1])])']
['R_HMR_2579']	['']	['']
['R_HMR_2580']	['']	['']
['R_HMR_2581']	['([([PTGS2 and PTGS1])])']	['([([PTGS2*1 and PTGS1*1])])']
['R_HMR_2582']	['([([PTGS2 and PTGS1])])']	['([([PTGS2*1 and PTGS1*1])])']
['R_HMR_2583']	['([([PTGES3 and PTGES2 and PTGES])])']	['([([PTGES3*1 and PTGES2*1 and PTGES*1])])']
['R_HMR_2584']	['([([PTGES3 and PTGES2 and PTGES])])']	['([([PTGES3*1 and PTGES2*1 and PTGES*1])])']
['R_HMR_2586']	['([([ALOX5])])']	['([([ALOX5*1])])']
['R_HMR_2587']	['']	['']
['R_HMR_2588']	['([([ALOX5])])']	['([([ALOX5*1])])']
['R_HMR_2368']	['([([FADS2])])']	['([([FADS2*2])])']
['R_HMR_2371']	['']	['']
['R_HMR_2374']	['']	['']
['R_HMR_2376']	['']	['']
['R_HMR_2378']	['([([TECR])])']	['([([TECR*1])])']
['R_HMR_2380']	['']	['']
['R_HMR_2383']	['']	['']
['R_HMR_2387']	['']	['']
['R_HMR_2389']	['([([HSD17B4])])']	['([([HSD17B4*4])])']
['R_HMR_2391']	['']	['']
['R_HMR_2393']	['']	['']
['R_HMR_2395']	['']	['']
['R_HMR_2397']	['']	['']
['R_HMR_2399']	['([([HSD17B4])])']	['([([HSD17B4*4])])']
['R_HMR_2401']	['([([TECR])])']	['([([TECR*1])])']
['R_HMR_2403']	['']	['']
['R_HMR_2408']	['([([ACOX1]) or ([ACOX2])])']	['([([ACOX1*1]) or ([ACOX2*4])])']
['R_HMR_2409']	['([([ECHS1 and EHHADH])])']	['([([ECHS1*1 and EHHADH*1])])']
['R_HMR_2410']	['([([EHHADH]) or ([HSD17B10 and EHHADH]) or ([HSD17B10 and EHHADH])])']	['([([EHHADH*1]) or ([HSD17B10*1 and EHHADH*1]) or ([HSD17B10*4 and EHHADH*1])])']
['R_HMR_2411']	['']	['']
['R_HMR_2412']	['']	['']
['R_HMR_2415']	['']	['']
['R_HMR_2417']	['']	['']
['R_HMR_2419']	['([([HSD17B4])])']	['([([HSD17B4*4])])']
['R_HMR_2421']	['([([TECR])])']	['([([TECR*1])])']
['R_HMR_2423']	['']	['']
['R_HMR_2426']	['']	['']
['R_HMR_2428']	['([([HSD17B4])])']	['([([HSD17B4*4])])']
['R_HMR_2430']	['([([TECR])])']	['([([TECR*1])])']
['R_HMR_2433']	['']	['']
['R_HMR_2434']	['']	['']
['R_HMR_2435']	['([([HSD17B4])])']	['([([HSD17B4*4])])']
['R_HMR_2436']	['([([TECR])])']	['([([TECR*1])])']
['R_HMR_3444']	['([([ACADM])])']	['([([ACADM*4])])']
['R_HMR_3445']	['([([ECI2])])']	['([([ECI2*1])])']
['R_HMR_3446']	['']	['']
['R_HMR_3447']	['([([ECI2])])']	['([([ECI2*1])])']
['R_HMR_3448']	['([([ACADM])])']	['([([ACADM*4])])']
['R_HMR_3449']	['([([ECHS1 and EHHADH])])']	['([([ECHS1*1 and EHHADH*1])])']
['R_HMR_3450']	['([([EHHADH]) or ([HSD17B10 and EHHADH]) or ([HSD17B10 and EHHADH])]) or ([([EHHADH]) or ([HSD17B10 and EHHADH]) or ([HSD17B10 and EHHADH])])']	['([([EHHADH*1]) or ([HSD17B10*1 and EHHADH*1]) or ([HSD17B10*4 and EHHADH*1])]) or ([([EHHADH*1]) or ([HSD17B10*1 and EHHADH*1]) or ([HSD17B10*4 and EHHADH*1])])']
['R_HMR_3451']	['([([EHHADH]) or ([HSD17B10 and EHHADH]) or ([HSD17B10 and EHHADH])])']	['([([EHHADH*1]) or ([HSD17B10*1 and EHHADH*1]) or ([HSD17B10*4 and EHHADH*1])])']
['R_HMR_3452']	['([([ACADM])])']	['([([ACADM*4])])']
['R_HMR_3453']	['([([ECHS1 and EHHADH])])']	['([([ECHS1*1 and EHHADH*1])])']
['R_HMR_3454']	['([([EHHADH]) or ([HSD17B10 and EHHADH]) or ([HSD17B10 and EHHADH])]) or ([([EHHADH]) or ([HSD17B10 and EHHADH]) or ([HSD17B10 and EHHADH])])']	['([([EHHADH*1]) or ([HSD17B10*1 and EHHADH*1]) or ([HSD17B10*4 and EHHADH*1])]) or ([([EHHADH*1]) or ([HSD17B10*1 and EHHADH*1]) or ([HSD17B10*4 and EHHADH*1])])']
['R_HMR_3455']	['([([EHHADH]) or ([HSD17B10 and EHHADH]) or ([HSD17B10 and EHHADH])])']	['([([EHHADH*1]) or ([HSD17B10*1 and EHHADH*1]) or ([HSD17B10*4 and EHHADH*1])])']
['R_HMR_3456']	['([([ACADM])])']	['([([ACADM*4])])']
['R_HMR_3457']	['']	['']
['R_HMR_3458']	['([([ECI2])])']	['([([ECI2*1])])']
['R_HMR_3459']	['([([ACOX1]) or ([ACOX2])])']	['([([ACOX1*1]) or ([ACOX2*4])])']
['R_HMR_3460']	['([([ECI2])])']	['([([ECI2*1])])']
['R_HMR_3461']	['']	['']
['R_HMR_3462']	['([([ECI2])])']	['([([ECI2*1])])']
['R_HMR_3463']	['([([ECHS1 and EHHADH])])']	['([([ECHS1*1 and EHHADH*1])])']
['R_HMR_3464']	['([([EHHADH]) or ([HSD17B10 and EHHADH]) or ([HSD17B10 and EHHADH])])']	['([([EHHADH*1]) or ([HSD17B10*1 and EHHADH*1]) or ([HSD17B10*4 and EHHADH*1])])']
['R_HMR_3465']	['']	['']
['R_HMR_3466']	['([([ACOX1]) or ([ACOX2])])']	['([([ACOX1*1]) or ([ACOX2*4])])']
['R_HMR_3467']	['([([ECHS1 and EHHADH])])']	['([([ECHS1*1 and EHHADH*1])])']
['R_HMR_3468']	['([([EHHADH]) or ([HSD17B10 and EHHADH]) or ([HSD17B10 and EHHADH])])']	['([([EHHADH*1]) or ([HSD17B10*1 and EHHADH*1]) or ([HSD17B10*4 and EHHADH*1])])']
['R_HMR_3469']	['']	['']
['R_HMR_3470']	['([([ACOX1]) or ([ACOX2])])']	['([([ACOX1*1]) or ([ACOX2*4])])']
['R_HMR_3471']	['']	['']
['R_HMR_3472']	['([([ECI2])])']	['([([ECI2*1])])']
['R_HMR_0931']	['([([CYP2C9 and CYP2J2 and CYP1A2 and CYP2B6 and CYP2A6 and CYP3A4]) or ([CYP2C9 and CYP2J2 and CYP1A2 and CYP2B6 and CYP3A4]) or ([CYP2C9 and CYP2J2 and CYP1A2 and CYP2B6 and CYP3A4]) or ([CYP2C9 and CYP2J2 and CYP1A2 and CYP2B6 and CYP3A4]) or ([CYP2J2 and CYP2C9 and CYP1A2 and CYP2B6 and CYP3A4]) or ([CYP2J2 and CYP2C9 and CYP3A4 and CYP2B6 and CYP1A2])])']	['([([CYP2C9*1 and CYP2J2*1 and CYP1A2*1 and CYP2B6*1 and CYP2A6*1 and CYP3A4*1]) or ([CYP2C9*1 and CYP2J2*1 and CYP1A2*1 and CYP2B6*2 and CYP3A4*1]) or ([CYP2C9*1 and CYP2J2*1 and CYP1A2*2 and CYP2B6*1 and CYP3A4*2]) or ([CYP2C9*2 and CYP2J2*1 and CYP1A2*2 and CYP2B6*1 and CYP3A4*2]) or ([CYP2J2*2 and CYP2C9*1 and CYP1A2*1 and CYP2B6*1 and CYP3A4*1]) or ([CYP2J2*2 and CYP2C9*1 and CYP3A4*2 and C…
['R_HMR_0932']	['([([CYP2C9 and CYP2J2 and CYP1A2 and CYP2B6 and CYP2A6 and CYP3A4]) or ([CYP2C9 and CYP2J2 and CYP1A2 and CYP2B6 and CYP3A4]) or ([CYP2C9 and CYP2J2 and CYP1A2 and CYP2B6 and CYP3A4]) or ([CYP2C9 and CYP2J2 and CYP1A2 and CYP2B6 and CYP3A4]) or ([CYP2J2 and CYP2C9 and CYP1A2 and CYP2B6 and CYP3A4]) or ([CYP2J2 and CYP2C9 and CYP3A4 and CYP2B6 and CYP1A2])])']	['([([CYP2C9*1 and CYP2J2*1 and CYP1A2*1 and CYP2B6*1 and CYP2A6*1 and CYP3A4*1]) or ([CYP2C9*1 and CYP2J2*1 and CYP1A2*1 and CYP2B6*2 and CYP3A4*1]) or ([CYP2C9*1 and CYP2J2*1 and CYP1A2*2 and CYP2B6*1 and CYP3A4*2]) or ([CYP2C9*2 and CYP2J2*1 and CYP1A2*2 and CYP2B6*1 and CYP3A4*2]) or ([CYP2J2*2 and CYP2C9*1 and CYP1A2*1 and CYP2B6*1 and CYP3A4*1]) or ([CYP2J2*2 and CYP2C9*1 and CYP3A4*2 and C…
['R_HMR_0933']	['([([CYP2C9 and CYP2J2 and CYP1A2 and CYP2B6 and CYP2A6 and CYP3A4]) or ([CYP2C9 and CYP2J2 and CYP1A2 and CYP2B6 and CYP3A4]) or ([CYP2C9 and CYP2J2 and CYP1A2 and CYP2B6 and CYP3A4]) or ([CYP2C9 and CYP2J2 and CYP1A2 and CYP2B6 and CYP3A4]) or ([CYP2J2 and CYP2C9 and CYP1A2 and CYP2B6 and CYP3A4]) or ([CYP2J2 and CYP2C9 and CYP3A4 and CYP2B6 and CYP1A2])])']	['([([CYP2C9*1 and CYP2J2*1 and CYP1A2*1 and CYP2B6*1 and CYP2A6*1 and CYP3A4*1]) or ([CYP2C9*1 and CYP2J2*1 and CYP1A2*1 and CYP2B6*2 and CYP3A4*1]) or ([CYP2C9*1 and CYP2J2*1 and CYP1A2*2 and CYP2B6*1 and CYP3A4*2]) or ([CYP2C9*2 and CYP2J2*1 and CYP1A2*2 and CYP2B6*1 and CYP3A4*2]) or ([CYP2J2*2 and CYP2C9*1 and CYP1A2*1 and CYP2B6*1 and CYP3A4*1]) or ([CYP2J2*2 and CYP2C9*1 and CYP3A4*2 and C…
['R_HMR_0934']	['([([CYP2C9 and CYP2J2 and CYP1A2 and CYP2B6 and CYP2A6 and CYP3A4]) or ([CYP2C9 and CYP2J2 and CYP1A2 and CYP2B6 and CYP3A4]) or ([CYP2C9 and CYP2J2 and CYP1A2 and CYP2B6 and CYP3A4]) or ([CYP2C9 and CYP2J2 and CYP1A2 and CYP2B6 and CYP3A4]) or ([CYP2J2 and CYP2C9 and CYP1A2 and CYP2B6 and CYP3A4]) or ([CYP2J2 and CYP2C9 and CYP3A4 and CYP2B6 and CYP1A2])])']	['([([CYP2C9*1 and CYP2J2*1 and CYP1A2*1 and CYP2B6*1 and CYP2A6*1 and CYP3A4*1]) or ([CYP2C9*1 and CYP2J2*1 and CYP1A2*1 and CYP2B6*2 and CYP3A4*1]) or ([CYP2C9*1 and CYP2J2*1 and CYP1A2*2 and CYP2B6*1 and CYP3A4*2]) or ([CYP2C9*2 and CYP2J2*1 and CYP1A2*2 and CYP2B6*1 and CYP3A4*2]) or ([CYP2J2*2 and CYP2C9*1 and CYP1A2*1 and CYP2B6*1 and CYP3A4*1]) or ([CYP2J2*2 and CYP2C9*1 and CYP3A4*2 and C…
['R_HMR_0935']	['([([CYP2C9 and CYP2J2 and CYP1A2 and CYP2B6 and CYP2A6 and CYP3A4]) or ([CYP2C9 and CYP2J2 and CYP1A2 and CYP2B6 and CYP3A4]) or ([CYP2C9 and CYP2J2 and CYP1A2 and CYP2B6 and CYP3A4]) or ([CYP2C9 and CYP2J2 and CYP1A2 and CYP2B6 and CYP3A4]) or ([CYP2J2 and CYP2C9 and CYP1A2 and CYP2B6 and CYP3A4]) or ([CYP2J2 and CYP2C9 and CYP3A4 and CYP2B6 and CYP1A2])])']	['([([CYP2C9*1 and CYP2J2*1 and CYP1A2*1 and CYP2B6*1 and CYP2A6*1 and CYP3A4*1]) or ([CYP2C9*1 and CYP2J2*1 and CYP1A2*1 and CYP2B6*2 and CYP3A4*1]) or ([CYP2C9*1 and CYP2J2*1 and CYP1A2*2 and CYP2B6*1 and CYP3A4*2]) or ([CYP2C9*2 and CYP2J2*1 and CYP1A2*2 and CYP2B6*1 and CYP3A4*2]) or ([CYP2J2*2 and CYP2C9*1 and CYP1A2*1 and CYP2B6*1 and CYP3A4*1]) or ([CYP2J2*2 and CYP2C9*1 and CYP3A4*2 and C…
['R_HMR_0936']	['([([CYP2C9 and CYP2J2 and CYP1A2 and CYP2B6 and CYP2A6 and CYP3A4]) or ([CYP2C9 and CYP2J2 and CYP1A2 and CYP2B6 and CYP3A4]) or ([CYP2C9 and CYP2J2 and CYP1A2 and CYP2B6 and CYP3A4]) or ([CYP2C9 and CYP2J2 and CYP1A2 and CYP2B6 and CYP3A4]) or ([CYP2J2 and CYP2C9 and CYP1A2 and CYP2B6 and CYP3A4]) or ([CYP2J2 and CYP2C9 and CYP3A4 and CYP2B6 and CYP1A2])])']	['([([CYP2C9*1 and CYP2J2*1 and CYP1A2*1 and CYP2B6*1 and CYP2A6*1 and CYP3A4*1]) or ([CYP2C9*1 and CYP2J2*1 and CYP1A2*1 and CYP2B6*2 and CYP3A4*1]) or ([CYP2C9*1 and CYP2J2*1 and CYP1A2*2 and CYP2B6*1 and CYP3A4*2]) or ([CYP2C9*2 and CYP2J2*1 and CYP1A2*2 and CYP2B6*1 and CYP3A4*2]) or ([CYP2J2*2 and CYP2C9*1 and CYP1A2*1 and CYP2B6*1 and CYP3A4*1]) or ([CYP2J2*2 and CYP2C9*1 and CYP3A4*2 and C…
['R_HMR_0937']	['([([CYP2C9 and CYP2J2 and CYP1A2 and CYP2B6 and CYP2A6 and CYP3A4]) or ([CYP2C9 and CYP2J2 and CYP1A2 and CYP2B6 and CYP3A4]) or ([CYP2C9 and CYP2J2 and CYP1A2 and CYP2B6 and CYP3A4]) or ([CYP2C9 and CYP2J2 and CYP1A2 and CYP2B6 and CYP3A4]) or ([CYP2J2 and CYP2C9 and CYP1A2 and CYP2B6 and CYP3A4]) or ([CYP2J2 and CYP2C9 and CYP3A4 and CYP2B6 and CYP1A2])])']	['([([CYP2C9*1 and CYP2J2*1 and CYP1A2*1 and CYP2B6*1 and CYP2A6*1 and CYP3A4*1]) or ([CYP2C9*1 and CYP2J2*1 and CYP1A2*1 and CYP2B6*2 and CYP3A4*1]) or ([CYP2C9*1 and CYP2J2*1 and CYP1A2*2 and CYP2B6*1 and CYP3A4*2]) or ([CYP2C9*2 and CYP2J2*1 and CYP1A2*2 and CYP2B6*1 and CYP3A4*2]) or ([CYP2J2*2 and CYP2C9*1 and CYP1A2*1 and CYP2B6*1 and CYP3A4*1]) or ([CYP2J2*2 and CYP2C9*1 and CYP3A4*2 and C…
['R_HMR_0938']	['([([CYP2C9 and CYP2J2 and CYP1A2 and CYP2B6 and CYP2A6 and CYP3A4]) or ([CYP2C9 and CYP2J2 and CYP1A2 and CYP2B6 and CYP3A4]) or ([CYP2C9 and CYP2J2 and CYP1A2 and CYP2B6 and CYP3A4]) or ([CYP2C9 and CYP2J2 and CYP1A2 and CYP2B6 and CYP3A4]) or ([CYP2J2 and CYP2C9 and CYP1A2 and CYP2B6 and CYP3A4]) or ([CYP2J2 and CYP2C9 and CYP3A4 and CYP2B6 and CYP1A2])])']	['([([CYP2C9*1 and CYP2J2*1 and CYP1A2*1 and CYP2B6*1 and CYP2A6*1 and CYP3A4*1]) or ([CYP2C9*1 and CYP2J2*1 and CYP1A2*1 and CYP2B6*2 and CYP3A4*1]) or ([CYP2C9*1 and CYP2J2*1 and CYP1A2*2 and CYP2B6*1 and CYP3A4*2]) or ([CYP2C9*2 and CYP2J2*1 and CYP1A2*2 and CYP2B6*1 and CYP3A4*2]) or ([CYP2J2*2 and CYP2C9*1 and CYP1A2*1 and CYP2B6*1 and CYP3A4*1]) or ([CYP2J2*2 and CYP2C9*1 and CYP3A4*2 and C…
['R_HMR_0939']	['([([CYP2C9 and CYP2J2 and CYP1A2 and CYP2B6 and CYP2A6 and CYP3A4]) or ([CYP2C9 and CYP2J2 and CYP1A2 and CYP2B6 and CYP3A4]) or ([CYP2C9 and CYP2J2 and CYP1A2 and CYP2B6 and CYP3A4]) or ([CYP2C9 and CYP2J2 and CYP1A2 and CYP2B6 and CYP3A4]) or ([CYP2J2 and CYP2C9 and CYP1A2 and CYP2B6 and CYP3A4]) or ([CYP2J2 and CYP2C9 and CYP3A4 and CYP2B6 and CYP1A2])])']	['([([CYP2C9*1 and CYP2J2*1 and CYP1A2*1 and CYP2B6*1 and CYP2A6*1 and CYP3A4*1]) or ([CYP2C9*1 and CYP2J2*1 and CYP1A2*1 and CYP2B6*2 and CYP3A4*1]) or ([CYP2C9*1 and CYP2J2*1 and CYP1A2*2 and CYP2B6*1 and CYP3A4*2]) or ([CYP2C9*2 and CYP2J2*1 and CYP1A2*2 and CYP2B6*1 and CYP3A4*2]) or ([CYP2J2*2 and CYP2C9*1 and CYP1A2*1 and CYP2B6*1 and CYP3A4*1]) or ([CYP2J2*2 and CYP2C9*1 and CYP3A4*2 and C…
['R_HMR_0940']	['([([CYP2C9 and CYP2J2 and CYP1A2 and CYP2B6 and CYP2A6 and CYP3A4]) or ([CYP2C9 and CYP2J2 and CYP1A2 and CYP2B6 and CYP3A4]) or ([CYP2C9 and CYP2J2 and CYP1A2 and CYP2B6 and CYP3A4]) or ([CYP2C9 and CYP2J2 and CYP1A2 and CYP2B6 and CYP3A4]) or ([CYP2J2 and CYP2C9 and CYP1A2 and CYP2B6 and CYP3A4]) or ([CYP2J2 and CYP2C9 and CYP3A4 and CYP2B6 and CYP1A2])])']	['([([CYP2C9*1 and CYP2J2*1 and CYP1A2*1 and CYP2B6*1 and CYP2A6*1 and CYP3A4*1]) or ([CYP2C9*1 and CYP2J2*1 and CYP1A2*1 and CYP2B6*2 and CYP3A4*1]) or ([CYP2C9*1 and CYP2J2*1 and CYP1A2*2 and CYP2B6*1 and CYP3A4*2]) or ([CYP2C9*2 and CYP2J2*1 and CYP1A2*2 and CYP2B6*1 and CYP3A4*2]) or ([CYP2J2*2 and CYP2C9*1 and CYP1A2*1 and CYP2B6*1 and CYP3A4*1]) or ([CYP2J2*2 and CYP2C9*1 and CYP3A4*2 and C…
['R_HMR_0941']	['']	['']
['R_HMR_0942']	['([([CYP2C9 and CYP2J2 and CYP1A2 and CYP2B6 and CYP2A6 and CYP3A4]) or ([CYP2C9 and CYP2J2 and CYP1A2 and CYP2B6 and CYP3A4]) or ([CYP2C9 and CYP2J2 and CYP1A2 and CYP2B6 and CYP3A4]) or ([CYP2C9 and CYP2J2 and CYP1A2 and CYP2B6 and CYP3A4]) or ([CYP2J2 and CYP2C9 and CYP1A2 and CYP2B6 and CYP3A4]) or ([CYP2J2 and CYP2C9 and CYP3A4 and CYP2B6 and CYP1A2])])']	['([([CYP2C9*1 and CYP2J2*1 and CYP1A2*1 and CYP2B6*1 and CYP2A6*1 and CYP3A4*1]) or ([CYP2C9*1 and CYP2J2*1 and CYP1A2*1 and CYP2B6*2 and CYP3A4*1]) or ([CYP2C9*1 and CYP2J2*1 and CYP1A2*2 and CYP2B6*1 and CYP3A4*2]) or ([CYP2C9*2 and CYP2J2*1 and CYP1A2*2 and CYP2B6*1 and CYP3A4*2]) or ([CYP2J2*2 and CYP2C9*1 and CYP1A2*1 and CYP2B6*1 and CYP3A4*1]) or ([CYP2J2*2 and CYP2C9*1 and CYP3A4*2 and C…
['R_HMR_0943']	['([([CYP2C9 and CYP2J2 and CYP1A2 and CYP2B6 and CYP2A6 and CYP3A4]) or ([CYP2C9 and CYP2J2 and CYP1A2 and CYP2B6 and CYP3A4]) or ([CYP2C9 and CYP2J2 and CYP1A2 and CYP2B6 and CYP3A4]) or ([CYP2C9 and CYP2J2 and CYP1A2 and CYP2B6 and CYP3A4]) or ([CYP2J2 and CYP2C9 and CYP1A2 and CYP2B6 and CYP3A4]) or ([CYP2J2 and CYP2C9 and CYP3A4 and CYP2B6 and CYP1A2])])']	['([([CYP2C9*1 and CYP2J2*1 and CYP1A2*1 and CYP2B6*1 and CYP2A6*1 and CYP3A4*1]) or ([CYP2C9*1 and CYP2J2*1 and CYP1A2*1 and CYP2B6*2 and CYP3A4*1]) or ([CYP2C9*1 and CYP2J2*1 and CYP1A2*2 and CYP2B6*1 and CYP3A4*2]) or ([CYP2C9*2 and CYP2J2*1 and CYP1A2*2 and CYP2B6*1 and CYP3A4*2]) or ([CYP2J2*2 and CYP2C9*1 and CYP1A2*1 and CYP2B6*1 and CYP3A4*1]) or ([CYP2J2*2 and CYP2C9*1 and CYP3A4*2 and C…
['R_HMR_0944']	['([([CYP2C9 and CYP2J2 and CYP1A2 and CYP2B6 and CYP2A6 and CYP3A4]) or ([CYP2C9 and CYP2J2 and CYP1A2 and CYP2B6 and CYP3A4]) or ([CYP2C9 and CYP2J2 and CYP1A2 and CYP2B6 and CYP3A4]) or ([CYP2C9 and CYP2J2 and CYP1A2 and CYP2B6 and CYP3A4]) or ([CYP2J2 and CYP2C9 and CYP1A2 and CYP2B6 and CYP3A4]) or ([CYP2J2 and CYP2C9 and CYP3A4 and CYP2B6 and CYP1A2])])']	['([([CYP2C9*1 and CYP2J2*1 and CYP1A2*1 and CYP2B6*1 and CYP2A6*1 and CYP3A4*1]) or ([CYP2C9*1 and CYP2J2*1 and CYP1A2*1 and CYP2B6*2 and CYP3A4*1]) or ([CYP2C9*1 and CYP2J2*1 and CYP1A2*2 and CYP2B6*1 and CYP3A4*2]) or ([CYP2C9*2 and CYP2J2*1 and CYP1A2*2 and CYP2B6*1 and CYP3A4*2]) or ([CYP2J2*2 and CYP2C9*1 and CYP1A2*1 and CYP2B6*1 and CYP3A4*1]) or ([CYP2J2*2 and CYP2C9*1 and CYP3A4*2 and C…
['R_HMR_0945']	['']	['']
['R_HMR_0946']	['([([CYP2C9 and CYP2J2 and CYP1A2 and CYP2B6 and CYP2A6 and CYP3A4]) or ([CYP2C9 and CYP2J2 and CYP1A2 and CYP2B6 and CYP3A4]) or ([CYP2C9 and CYP2J2 and CYP1A2 and CYP2B6 and CYP3A4]) or ([CYP2C9 and CYP2J2 and CYP1A2 and CYP2B6 and CYP3A4]) or ([CYP2J2 and CYP2C9 and CYP1A2 and CYP2B6 and CYP3A4]) or ([CYP2J2 and CYP2C9 and CYP3A4 and CYP2B6 and CYP1A2])])']	['([([CYP2C9*1 and CYP2J2*1 and CYP1A2*1 and CYP2B6*1 and CYP2A6*1 and CYP3A4*1]) or ([CYP2C9*1 and CYP2J2*1 and CYP1A2*1 and CYP2B6*2 and CYP3A4*1]) or ([CYP2C9*1 and CYP2J2*1 and CYP1A2*2 and CYP2B6*1 and CYP3A4*2]) or ([CYP2C9*2 and CYP2J2*1 and CYP1A2*2 and CYP2B6*1 and CYP3A4*2]) or ([CYP2J2*2 and CYP2C9*1 and CYP1A2*1 and CYP2B6*1 and CYP3A4*1]) or ([CYP2J2*2 and CYP2C9*1 and CYP3A4*2 and C…
['R_HMR_0947']	['([([CYP2C9 and CYP2J2 and CYP1A2 and CYP2B6 and CYP2A6 and CYP3A4]) or ([CYP2C9 and CYP2J2 and CYP1A2 and CYP2B6 and CYP3A4]) or ([CYP2C9 and CYP2J2 and CYP1A2 and CYP2B6 and CYP3A4]) or ([CYP2C9 and CYP2J2 and CYP1A2 and CYP2B6 and CYP3A4]) or ([CYP2J2 and CYP2C9 and CYP1A2 and CYP2B6 and CYP3A4]) or ([CYP2J2 and CYP2C9 and CYP3A4 and CYP2B6 and CYP1A2])])']	['([([CYP2C9*1 and CYP2J2*1 and CYP1A2*1 and CYP2B6*1 and CYP2A6*1 and CYP3A4*1]) or ([CYP2C9*1 and CYP2J2*1 and CYP1A2*1 and CYP2B6*2 and CYP3A4*1]) or ([CYP2C9*1 and CYP2J2*1 and CYP1A2*2 and CYP2B6*1 and CYP3A4*2]) or ([CYP2C9*2 and CYP2J2*1 and CYP1A2*2 and CYP2B6*1 and CYP3A4*2]) or ([CYP2J2*2 and CYP2C9*1 and CYP1A2*1 and CYP2B6*1 and CYP3A4*1]) or ([CYP2J2*2 and CYP2C9*1 and CYP3A4*2 and C…
['R_HMR_0948']	['([([CYP2C9 and CYP2J2 and CYP1A2 and CYP2B6 and CYP2A6 and CYP3A4]) or ([CYP2C9 and CYP2J2 and CYP1A2 and CYP2B6 and CYP3A4]) or ([CYP2C9 and CYP2J2 and CYP1A2 and CYP2B6 and CYP3A4]) or ([CYP2C9 and CYP2J2 and CYP1A2 and CYP2B6 and CYP3A4]) or ([CYP2J2 and CYP2C9 and CYP1A2 and CYP2B6 and CYP3A4]) or ([CYP2J2 and CYP2C9 and CYP3A4 and CYP2B6 and CYP1A2])])']	['([([CYP2C9*1 and CYP2J2*1 and CYP1A2*1 and CYP2B6*1 and CYP2A6*1 and CYP3A4*1]) or ([CYP2C9*1 and CYP2J2*1 and CYP1A2*1 and CYP2B6*2 and CYP3A4*1]) or ([CYP2C9*1 and CYP2J2*1 and CYP1A2*2 and CYP2B6*1 and CYP3A4*2]) or ([CYP2C9*2 and CYP2J2*1 and CYP1A2*2 and CYP2B6*1 and CYP3A4*2]) or ([CYP2J2*2 and CYP2C9*1 and CYP1A2*1 and CYP2B6*1 and CYP3A4*1]) or ([CYP2J2*2 and CYP2C9*1 and CYP3A4*2 and C…
['R_HMR_0949']	['']	['']
['R_HMR_0950']	['([([CYP2C9 and CYP2J2 and CYP1A2 and CYP2B6 and CYP2A6 and CYP3A4]) or ([CYP2C9 and CYP2J2 and CYP1A2 and CYP2B6 and CYP3A4]) or ([CYP2C9 and CYP2J2 and CYP1A2 and CYP2B6 and CYP3A4]) or ([CYP2C9 and CYP2J2 and CYP1A2 and CYP2B6 and CYP3A4]) or ([CYP2J2 and CYP2C9 and CYP1A2 and CYP2B6 and CYP3A4]) or ([CYP2J2 and CYP2C9 and CYP3A4 and CYP2B6 and CYP1A2])])']	['([([CYP2C9*1 and CYP2J2*1 and CYP1A2*1 and CYP2B6*1 and CYP2A6*1 and CYP3A4*1]) or ([CYP2C9*1 and CYP2J2*1 and CYP1A2*1 and CYP2B6*2 and CYP3A4*1]) or ([CYP2C9*1 and CYP2J2*1 and CYP1A2*2 and CYP2B6*1 and CYP3A4*2]) or ([CYP2C9*2 and CYP2J2*1 and CYP1A2*2 and CYP2B6*1 and CYP3A4*2]) or ([CYP2J2*2 and CYP2C9*1 and CYP1A2*1 and CYP2B6*1 and CYP3A4*1]) or ([CYP2J2*2 and CYP2C9*1 and CYP3A4*2 and C…
['R_HMR_0951']	['([([CYP2C9 and CYP2J2 and CYP1A2 and CYP2B6 and CYP2A6 and CYP3A4]) or ([CYP2C9 and CYP2J2 and CYP1A2 and CYP2B6 and CYP3A4]) or ([CYP2C9 and CYP2J2 and CYP1A2 and CYP2B6 and CYP3A4]) or ([CYP2C9 and CYP2J2 and CYP1A2 and CYP2B6 and CYP3A4]) or ([CYP2J2 and CYP2C9 and CYP1A2 and CYP2B6 and CYP3A4]) or ([CYP2J2 and CYP2C9 and CYP3A4 and CYP2B6 and CYP1A2])])']	['([([CYP2C9*1 and CYP2J2*1 and CYP1A2*1 and CYP2B6*1 and CYP2A6*1 and CYP3A4*1]) or ([CYP2C9*1 and CYP2J2*1 and CYP1A2*1 and CYP2B6*2 and CYP3A4*1]) or ([CYP2C9*1 and CYP2J2*1 and CYP1A2*2 and CYP2B6*1 and CYP3A4*2]) or ([CYP2C9*2 and CYP2J2*1 and CYP1A2*2 and CYP2B6*1 and CYP3A4*2]) or ([CYP2J2*2 and CYP2C9*1 and CYP1A2*1 and CYP2B6*1 and CYP3A4*1]) or ([CYP2J2*2 and CYP2C9*1 and CYP3A4*2 and C…
['R_HMR_0953']	['']	['']
['R_HMR_0954']	['([([CYP2C9 and CYP2J2 and CYP1A2 and CYP2B6 and CYP2A6 and CYP3A4]) or ([CYP2C9 and CYP2J2 and CYP1A2 and CYP2B6 and CYP3A4]) or ([CYP2C9 and CYP2J2 and CYP1A2 and CYP2B6 and CYP3A4]) or ([CYP2C9 and CYP2J2 and CYP1A2 and CYP2B6 and CYP3A4]) or ([CYP2J2 and CYP2C9 and CYP1A2 and CYP2B6 and CYP3A4]) or ([CYP2J2 and CYP2C9 and CYP3A4 and CYP2B6 and CYP1A2])])']	['([([CYP2C9*1 and CYP2J2*1 and CYP1A2*1 and CYP2B6*1 and CYP2A6*1 and CYP3A4*1]) or ([CYP2C9*1 and CYP2J2*1 and CYP1A2*1 and CYP2B6*2 and CYP3A4*1]) or ([CYP2C9*1 and CYP2J2*1 and CYP1A2*2 and CYP2B6*1 and CYP3A4*2]) or ([CYP2C9*2 and CYP2J2*1 and CYP1A2*2 and CYP2B6*1 and CYP3A4*2]) or ([CYP2J2*2 and CYP2C9*1 and CYP1A2*1 and CYP2B6*1 and CYP3A4*1]) or ([CYP2J2*2 and CYP2C9*1 and CYP3A4*2 and C…
['R_HMR_0955']	['([([CYP2C9 and CYP2J2 and CYP1A2 and CYP2B6 and CYP2A6 and CYP3A4]) or ([CYP2C9 and CYP2J2 and CYP1A2 and CYP2B6 and CYP3A4]) or ([CYP2C9 and CYP2J2 and CYP1A2 and CYP2B6 and CYP3A4]) or ([CYP2C9 and CYP2J2 and CYP1A2 and CYP2B6 and CYP3A4]) or ([CYP2J2 and CYP2C9 and CYP1A2 and CYP2B6 and CYP3A4]) or ([CYP2J2 and CYP2C9 and CYP3A4 and CYP2B6 and CYP1A2])])']	['([([CYP2C9*1 and CYP2J2*1 and CYP1A2*1 and CYP2B6*1 and CYP2A6*1 and CYP3A4*1]) or ([CYP2C9*1 and CYP2J2*1 and CYP1A2*1 and CYP2B6*2 and CYP3A4*1]) or ([CYP2C9*1 and CYP2J2*1 and CYP1A2*2 and CYP2B6*1 and CYP3A4*2]) or ([CYP2C9*2 and CYP2J2*1 and CYP1A2*2 and CYP2B6*1 and CYP3A4*2]) or ([CYP2J2*2 and CYP2C9*1 and CYP1A2*1 and CYP2B6*1 and CYP3A4*1]) or ([CYP2J2*2 and CYP2C9*1 and CYP3A4*2 and C…
['R_HMR_0956']	['([([CYP2C9 and CYP2J2 and CYP1A2 and CYP2B6 and CYP2A6 and CYP3A4]) or ([CYP2C9 and CYP2J2 and CYP1A2 and CYP2B6 and CYP3A4]) or ([CYP2C9 and CYP2J2 and CYP1A2 and CYP2B6 and CYP3A4]) or ([CYP2C9 and CYP2J2 and CYP1A2 and CYP2B6 and CYP3A4]) or ([CYP2J2 and CYP2C9 and CYP1A2 and CYP2B6 and CYP3A4]) or ([CYP2J2 and CYP2C9 and CYP3A4 and CYP2B6 and CYP1A2])])']	['([([CYP2C9*1 and CYP2J2*1 and CYP1A2*1 and CYP2B6*1 and CYP2A6*1 and CYP3A4*1]) or ([CYP2C9*1 and CYP2J2*1 and CYP1A2*1 and CYP2B6*2 and CYP3A4*1]) or ([CYP2C9*1 and CYP2J2*1 and CYP1A2*2 and CYP2B6*1 and CYP3A4*2]) or ([CYP2C9*2 and CYP2J2*1 and CYP1A2*2 and CYP2B6*1 and CYP3A4*2]) or ([CYP2J2*2 and CYP2C9*1 and CYP1A2*1 and CYP2B6*1 and CYP3A4*1]) or ([CYP2J2*2 and CYP2C9*1 and CYP3A4*2 and C…
['R_HMR_0957']	['']	['']
['R_HMR_0958']	['([([ALOX5])])']	['([([ALOX5*1])])']
['R_HMR_0959']	['([([ALOX5])])']	['([([ALOX5*1])])']
['R_HMR_0960']	['([([GPX1 and GPX3 and GPX2])])']	['([([GPX1*4 and GPX3*4 and GPX2*4])])']
['R_HMR_0961']	['([([ALOX12])])']	['([([ALOX12*1])])']
['R_HMR_0963']	['([([GPX1 and GPX3 and GPX2])])']	['([([GPX1*4 and GPX3*4 and GPX2*4])])']
['R_HMR_0964']	['([([ALOX12])])']	['([([ALOX12*1])])']
['R_HMR_0967']	['([([ALOX12])])']	['([([ALOX12*1])])']
['R_HMR_0969']	['([([CYP4F2])])']	['([([CYP4F2*1])])']
['R_HMR_0971']	['([([ALOX5])])']	['([([ALOX5*1])])']
['R_HMR_0973']	['']	['']
['R_HMR_0976']	['([([ALOX12])])']	['([([ALOX12*1])])']
['R_HMR_0979']	['']	['']
['R_HMR_0980']	['']	['']
['R_HMR_0981']	['([([CYP4F2])])']	['([([CYP4F2*1])])']
['R_HMR_0983']	['([([ALOX15])])']	['([([ALOX15*1])])']
['R_HMR_0985']	['([([ALOX15])])']	['([([ALOX15*1])])']
['R_HMR_0986']	['([([ALOX15])])']	['([([ALOX15*1])])']
['R_HMR_0987']	['([([ALOX15])])']	['([([ALOX15*1])])']
['R_HMR_0988']	['([([GPX1 and GPX3 and GPX2])])']	['([([GPX1*4 and GPX3*4 and GPX2*4])])']
['R_HMR_0989']	['']	['']
['R_HMR_0990']	['']	['']
['R_HMR_0991']	['([([CYP2C9 and CYP2J2 and CYP1A2 and CYP2B6 and CYP2A6 and CYP3A4]) or ([CYP2C9 and CYP2J2 and CYP1A2 and CYP2B6 and CYP3A4]) or ([CYP2C9 and CYP2J2 and CYP1A2 and CYP2B6 and CYP3A4]) or ([CYP2C9 and CYP2J2 and CYP1A2 and CYP2B6 and CYP3A4]) or ([CYP2J2 and CYP2C9 and CYP1A2 and CYP2B6 and CYP3A4]) or ([CYP2J2 and CYP2C9 and CYP3A4 and CYP2B6 and CYP1A2])])']	['([([CYP2C9*1 and CYP2J2*1 and CYP1A2*1 and CYP2B6*1 and CYP2A6*1 and CYP3A4*1]) or ([CYP2C9*1 and CYP2J2*1 and CYP1A2*1 and CYP2B6*2 and CYP3A4*1]) or ([CYP2C9*1 and CYP2J2*1 and CYP1A2*2 and CYP2B6*1 and CYP3A4*2]) or ([CYP2C9*2 and CYP2J2*1 and CYP1A2*2 and CYP2B6*1 and CYP3A4*2]) or ([CYP2J2*2 and CYP2C9*1 and CYP1A2*1 and CYP2B6*1 and CYP3A4*1]) or ([CYP2J2*2 and CYP2C9*1 and CYP3A4*2 and C…
['R_HMR_0992']	['([([CYP2C9 and CYP2J2 and CYP1A2 and CYP2B6 and CYP2A6 and CYP3A4]) or ([CYP2C9 and CYP2J2 and CYP1A2 and CYP2B6 and CYP3A4]) or ([CYP2C9 and CYP2J2 and CYP1A2 and CYP2B6 and CYP3A4]) or ([CYP2C9 and CYP2J2 and CYP1A2 and CYP2B6 and CYP3A4]) or ([CYP2J2 and CYP2C9 and CYP1A2 and CYP2B6 and CYP3A4]) or ([CYP2J2 and CYP2C9 and CYP3A4 and CYP2B6 and CYP1A2])])']	['([([CYP2C9*1 and CYP2J2*1 and CYP1A2*1 and CYP2B6*1 and CYP2A6*1 and CYP3A4*1]) or ([CYP2C9*1 and CYP2J2*1 and CYP1A2*1 and CYP2B6*2 and CYP3A4*1]) or ([CYP2C9*1 and CYP2J2*1 and CYP1A2*2 and CYP2B6*1 and CYP3A4*2]) or ([CYP2C9*2 and CYP2J2*1 and CYP1A2*2 and CYP2B6*1 and CYP3A4*2]) or ([CYP2J2*2 and CYP2C9*1 and CYP1A2*1 and CYP2B6*1 and CYP3A4*1]) or ([CYP2J2*2 and CYP2C9*1 and CYP3A4*2 and C…
['R_HMR_0993']	['([([CYP2C9 and CYP2J2 and CYP1A2 and CYP2B6 and CYP2A6 and CYP3A4]) or ([CYP2C9 and CYP2J2 and CYP1A2 and CYP2B6 and CYP3A4]) or ([CYP2C9 and CYP2J2 and CYP1A2 and CYP2B6 and CYP3A4]) or ([CYP2C9 and CYP2J2 and CYP1A2 and CYP2B6 and CYP3A4]) or ([CYP2J2 and CYP2C9 and CYP1A2 and CYP2B6 and CYP3A4]) or ([CYP2J2 and CYP2C9 and CYP3A4 and CYP2B6 and CYP1A2])])']	['([([CYP2C9*1 and CYP2J2*1 and CYP1A2*1 and CYP2B6*1 and CYP2A6*1 and CYP3A4*1]) or ([CYP2C9*1 and CYP2J2*1 and CYP1A2*1 and CYP2B6*2 and CYP3A4*1]) or ([CYP2C9*1 and CYP2J2*1 and CYP1A2*2 and CYP2B6*1 and CYP3A4*2]) or ([CYP2C9*2 and CYP2J2*1 and CYP1A2*2 and CYP2B6*1 and CYP3A4*2]) or ([CYP2J2*2 and CYP2C9*1 and CYP1A2*1 and CYP2B6*1 and CYP3A4*1]) or ([CYP2J2*2 and CYP2C9*1 and CYP3A4*2 and C…
['R_HMR_0994']	['([([CYP2C9 and CYP2J2 and CYP1A2 and CYP2B6 and CYP2A6 and CYP3A4]) or ([CYP2C9 and CYP2J2 and CYP1A2 and CYP2B6 and CYP3A4]) or ([CYP2C9 and CYP2J2 and CYP1A2 and CYP2B6 and CYP3A4]) or ([CYP2C9 and CYP2J2 and CYP1A2 and CYP2B6 and CYP3A4]) or ([CYP2J2 and CYP2C9 and CYP1A2 and CYP2B6 and CYP3A4]) or ([CYP2J2 and CYP2C9 and CYP3A4 and CYP2B6 and CYP1A2])])']	['([([CYP2C9*1 and CYP2J2*1 and CYP1A2*1 and CYP2B6*1 and CYP2A6*1 and CYP3A4*1]) or ([CYP2C9*1 and CYP2J2*1 and CYP1A2*1 and CYP2B6*2 and CYP3A4*1]) or ([CYP2C9*1 and CYP2J2*1 and CYP1A2*2 and CYP2B6*1 and CYP3A4*2]) or ([CYP2C9*2 and CYP2J2*1 and CYP1A2*2 and CYP2B6*1 and CYP3A4*2]) or ([CYP2J2*2 and CYP2C9*1 and CYP1A2*1 and CYP2B6*1 and CYP3A4*1]) or ([CYP2J2*2 and CYP2C9*1 and CYP3A4*2 and C…
['R_HMR_0995']	['([([PTGS2 and PTGS1])])']	['([([PTGS2*1 and PTGS1*1])])']
['R_HMR_0996']	['([([PTGS2 and PTGS1])])']	['([([PTGS2*1 and PTGS1*1])])']
['R_HMR_0997']	['([([PTGS2 and PTGS1])])']	['([([PTGS2*1 and PTGS1*1])])']
['R_HMR_0998']	['([([ALOX5])])']	['([([ALOX5*1])])']
['R_HMR_0999']	['([([ALOX5])])']	['([([ALOX5*1])])']
['R_HMR_1000']	['([([ALOX5])])']	['([([ALOX5*1])])']
['R_HMR_1002']	['']	['']
['R_HMR_1003']	['']	['']
['R_HMR_1004']	['']	['']
['R_HMR_1006']	['']	['']
['R_HMR_1007']	['']	['']
['R_HMR_1008']	['']	['']
['R_HMR_1010']	['([([ALOX12])])']	['([([ALOX12*1])])']
['R_HMR_1011']	['([([ALOX12])])']	['([([ALOX12*1])])']
['R_HMR_1013']	['([([ALOX5])])']	['([([ALOX5*1])])']
['R_HMR_1014']	['([([ALOX5])])']	['([([ALOX5*1])])']
['R_HMR_1015']	['([([ALOX5])])']	['([([ALOX5*1])])']
['R_HMR_1016']	['([([ALOX5])])']	['([([ALOX5*1])])']
['R_HMR_1017']	['([([ALOX5])])']	['([([ALOX5*1])])']
['R_HMR_1018']	['([([ALOX5])])']	['([([ALOX5*1])])']
['R_HMR_1020']	['']	['']
['R_HMR_1021']	['']	['']
['R_HMR_1022']	['']	['']
['R_HMR_1023']	['']	['']
['R_HMR_1025']	['']	['']
['R_HMR_1026']	['']	['']
['R_HMR_1027']	['']	['']
['R_HMR_1028']	['']	['']
['R_HMR_1029']	['([([ALOX12])])']	['([([ALOX12*1])])']
['R_HMR_1030']	['([([ALOX12])])']	['([([ALOX12*1])])']
['R_HMR_1033']	['([([ALOX12])])']	['([([ALOX12*1])])']
['R_HMR_1034']	['([([ALOX12])])']	['([([ALOX12*1])])']
['R_HMR_1037']	['([([ALOX12])])']	['([([ALOX12*1])])']
['R_HMR_1039']	['([([ALOX12])])']	['([([ALOX12*1])])']
['R_HMR_1040']	['']	['']
['R_HMR_1041']	['']	['']
['R_HMR_1042']	['']	['']
['R_HMR_1043']	['([([GPX1 and GPX3 and GPX2])])']	['([([GPX1*4 and GPX3*4 and GPX2*4])])']
['R_HMR_1045']	['([([GPX1 and GPX3 and GPX2])])']	['([([GPX1*4 and GPX3*4 and GPX2*4])])']
['R_HMR_1048']	['([([GPX1 and GPX3 and GPX2])])']	['([([GPX1*4 and GPX3*4 and GPX2*4])])']
['R_HMR_1049']	['([([GPX1 and GPX3 and GPX2])])']	['([([GPX1*4 and GPX3*4 and GPX2*4])])']
['R_HMR_1050']	['(GSTM1) or (GSTM1)']	['(GSTM1) or (GSTM1)']
['R_HMR_1053']	['(MGST3) or (MGST2) or (MGST1)']	['(MGST3) or (MGST2) or (MGST1)']
['R_HMR_1054']	['']	['']
['R_HMR_1055']	['']	['']
['R_HMR_1057']	['']	['']
['R_HMR_1058']	['']	['']
['R_HMR_1059']	['([([CYP4F2])])']	['([([CYP4F2*1])])']
['R_HMR_1061']	['([([CYP4F2])])']	['([([CYP4F2*1])])']
['R_HMR_1062']	['([([ALOX12])])']	['([([ALOX12*1])])']
['R_HMR_1063']	['([([ALOX12])])']	['([([ALOX12*1])])']
['R_HMR_1064']	['([([ALOX12])])']	['([([ALOX12*1])])']
['R_HMR_1065']	['([([EHHADH]) or ([HSD17B10 and EHHADH]) or ([HSD17B10 and EHHADH])]) or ([([ACOT4 and ACOT2 and ACOT1]) or ([ACOT4 and ACOT2 and ACOT1]) or ([ACOT4 and ACOT2 and ACOT1])])']	['([([EHHADH*1]) or ([HSD17B10*1 and EHHADH*1]) or ([HSD17B10*4 and EHHADH*1])]) or ([([ACOT4*1 and ACOT2*1 and ACOT1*1]) or ([ACOT4*1 and ACOT2*1 and ACOT1*2]) or ([ACOT4*2 and ACOT2*1 and ACOT1*1])])']
['R_HMR_1066']	['([([EHHADH]) or ([HSD17B10 and EHHADH]) or ([HSD17B10 and EHHADH])]) or ([([ACOT4 and ACOT2 and ACOT1]) or ([ACOT4 and ACOT2 and ACOT1]) or ([ACOT4 and ACOT2 and ACOT1])])']	['([([EHHADH*1]) or ([HSD17B10*1 and EHHADH*1]) or ([HSD17B10*4 and EHHADH*1])]) or ([([ACOT4*1 and ACOT2*1 and ACOT1*1]) or ([ACOT4*1 and ACOT2*1 and ACOT1*2]) or ([ACOT4*2 and ACOT2*1 and ACOT1*1])])']
['R_HMR_1067']	['([([EHHADH]) or ([HSD17B10 and EHHADH]) or ([HSD17B10 and EHHADH])]) or ([([ACOT4 and ACOT2 and ACOT1]) or ([ACOT4 and ACOT2 and ACOT1]) or ([ACOT4 and ACOT2 and ACOT1])])']	['([([EHHADH*1]) or ([HSD17B10*1 and EHHADH*1]) or ([HSD17B10*4 and EHHADH*1])]) or ([([ACOT4*1 and ACOT2*1 and ACOT1*1]) or ([ACOT4*1 and ACOT2*1 and ACOT1*2]) or ([ACOT4*2 and ACOT2*1 and ACOT1*1])])']
['R_HMR_1068']	['([([EHHADH]) or ([HSD17B10 and EHHADH]) or ([HSD17B10 and EHHADH])]) or ([([ACOT4 and ACOT2 and ACOT1]) or ([ACOT4 and ACOT2 and ACOT1]) or ([ACOT4 and ACOT2 and ACOT1])])']	['([([EHHADH*1]) or ([HSD17B10*1 and EHHADH*1]) or ([HSD17B10*4 and EHHADH*1])]) or ([([ACOT4*1 and ACOT2*1 and ACOT1*1]) or ([ACOT4*1 and ACOT2*1 and ACOT1*2]) or ([ACOT4*2 and ACOT2*1 and ACOT1*1])])']
['R_HMR_1069']	['([([EHHADH]) or ([HSD17B10 and EHHADH]) or ([HSD17B10 and EHHADH])]) or ([([ACOT4 and ACOT2 and ACOT1]) or ([ACOT4 and ACOT2 and ACOT1]) or ([ACOT4 and ACOT2 and ACOT1])])']	['([([EHHADH*1]) or ([HSD17B10*1 and EHHADH*1]) or ([HSD17B10*4 and EHHADH*1])]) or ([([ACOT4*1 and ACOT2*1 and ACOT1*1]) or ([ACOT4*1 and ACOT2*1 and ACOT1*2]) or ([ACOT4*2 and ACOT2*1 and ACOT1*1])])']
['R_HMR_1070']	['([([EHHADH]) or ([HSD17B10 and EHHADH]) or ([HSD17B10 and EHHADH])]) or ([([ACOT4 and ACOT2 and ACOT1]) or ([ACOT4 and ACOT2 and ACOT1]) or ([ACOT4 and ACOT2 and ACOT1])])']	['([([EHHADH*1]) or ([HSD17B10*1 and EHHADH*1]) or ([HSD17B10*4 and EHHADH*1])]) or ([([ACOT4*1 and ACOT2*1 and ACOT1*1]) or ([ACOT4*1 and ACOT2*1 and ACOT1*2]) or ([ACOT4*2 and ACOT2*1 and ACOT1*1])])']
['R_HMR_1071']	['([([CYP4F2])])']	['([([CYP4F2*1])])']
['R_HMR_1072']	['([([CYP4F2])])']	['([([CYP4F2*1])])']
['R_HMR_1073']	['([([ALOX12])])']	['([([ALOX12*1])])']
['R_HMR_1074']	['']	['']
['R_HMR_1075']	['([([ALOX5])])']	['([([ALOX5*1])])']
['R_HMR_1077']	['([([ALOX5])])']	['([([ALOX5*1])])']
['R_HMR_1079']	['([([FAAH and FAAH2])])']	['([([FAAH*5 and FAAH2*2])])']
['R_HMR_3015']	['([([ACOT4 and ACOT2 and ACOT1]) or ([ACOT4 and ACOT2 and ACOT1]) or ([ACOT4 and ACOT2 and ACOT1])])']	['([([ACOT4*1 and ACOT2*1 and ACOT1*1]) or ([ACOT4*1 and ACOT2*1 and ACOT1*2]) or ([ACOT4*2 and ACOT2*1 and ACOT1*1])])']
['R_HMR_1080']	['([([LTA4H])])']	['([([LTA4H*1])])']
['R_HMR_1081']	['([([LTC4S])])']	['([([LTC4S*2])])']
['R_HMR_1084']	['']	['']
['R_HMR_1085']	['([([DPEP1 and DPEP2])])']	['([([DPEP1*4 and DPEP2*4])])']
['R_HMR_1087']	['']	['']
['R_HMR_1088']	['']	['']
['R_HMR_1091']	['']	['']
['R_HMR_1092']	['']	['']
['R_HMR_1093']	['([([ALOX12])]) or ([([ALOX5])])']	['([([ALOX12*1])]) or ([([ALOX5*1])])']
['R_HMR_1096']	['([([ALOX12])]) or ([([ALOX5])])']	['([([ALOX12*1])]) or ([([ALOX5*1])])']
['R_HMR_1097']	['']	['']
['R_HMR_1098']	['']	['']
['R_HMR_1099']	['']	['']
['R_HMR_1100']	['']	['']
['R_HMR_1101']	['']	['']
['R_HMR_1102']	['']	['']
['R_HMR_1103']	['']	['']
['R_HMR_1105']	['']	['']
['R_HMR_1106']	['']	['']
['R_HMR_1107']	['([([CYP4F2])])']	['([([CYP4F2*1])])']
['R_HMR_1108']	['([([CYP4F2])])']	['([([CYP4F2*1])])']
['R_HMR_1109']	['([([CYP4F2])])']	['([([CYP4F2*1])])']
['R_HMR_1110']	['([([CYP4F2])])']	['([([CYP4F2*1])])']
['R_HMR_1111']	['([([CYP4F2])])']	['([([CYP4F2*1])])']
['R_HMR_1112']	['([([CYP4F2])])']	['([([CYP4F2*1])])']
['R_HMR_1113']	['']	['']
['R_HMR_1114']	['']	['']
[truncated: 6,181 more rows]
