# Supplementary material for: Stoichiometric gene-to-reaction associations enhance model-driven analysis performance: Metabolic response to chronic exposure to Aldrin in prostate cancer
Source: BMC Genomics. 2019 Aug 15;20:652. doi: 10.1186/s12864-019-5979-4 (PMC6694502; doi:10.1186/s12864-019-5979-4)
Supplement: Supplementary file 6 — GSMMs: Genome-scale metabolic models used in the analysis. (ZIP 2743 kb) [file 12864_2019_5979_MOESM6_ESM.zip]

Archive with 3 entries (3 files):
- HMR_2303_RMF.xml
- Read.txt
- recon2_v03_modified_1.xml
