# Supplementary material for: Stoichiometric gene-to-reaction associations enhance model-driven analysis performance: Metabolic response to chronic exposure to Aldrin in prostate cancer
Source: BMC Genomics. 2019 Aug 15;20:652. doi: 10.1186/s12864-019-5979-4 (PMC6694502; doi:10.1186/s12864-019-5979-4)
Supplement: Supplementary file 6 — GSMMs: Genome-scale metabolic models used in the analysis. (ZIP 2743 kb) [file 12864_2019_5979_MOESM6_ESM.zip › Read.txt]

HMR_2003_RMF.xml: HMR2 model readjusted and refined as is described in Methods section, GSMM readjustmen/refinement subsection
                  Here, the following steps have been followed (also expalined in Methods section):
			- Enabling GSMM for lipidomic and metabolic data integration by incorporating exchange reaction of the measured lipids/metabolites
			- Reduction and Refinement: To eliminate those reactions in the model that cannot carry a flux different to zero (blocked reactions)
recon2_v03_modified_1.xml: recon 2 model readjusted and refined following the same steps than for HMR2 model
