# Supplementary material for: Stoichiometric gene-to-reaction associations enhance model-driven analysis performance: Metabolic response to chronic exposure to Aldrin in prostate cancer
Source: BMC Genomics. 2019 Aug 15;20:652. doi: 10.1186/s12864-019-5979-4 (PMC6694502; doi:10.1186/s12864-019-5979-4)
Supplement: Supplementary file 6 — GSMMs: Genome-scale metabolic models used in the analysis. (ZIP 2743 kb) [file 12864_2019_5979_MOESM6_ESM.zip › recon2_v03_modified_1.xml]

<?xml version="1.0" encoding="utf-8"?>
<sbml xmlns="http://www.sbml.org/sbml/level2/version4"
      level="2"
      metaid="_3f3334e1_1a41_414e_84ff_91c83734fc11"
      version="4">
   <model id="recon_2_02"
          name="Thiele2013 - Human metabolism global reconstruction (Recon 2) - version 2.02"
          metaid="_metarecon2">
      <notes>
         <body xmlns="http://www.w3.org/1999/xhtml">
            <div class="dc:title">Thiele2013 - Human metabolism global reconstruction (Recon 2)</div>
            <div class="dc:description">
               <p>Community-driven global reconstruction of human metabolism.</p>
            </div>
            <div class="dc:bibliographicCitation">
               <p>This model is described in the article: </p>
               <div class="bibo:title">
                  <a href="http://identifiers.org/doi/10.1038/nbt.2488"
                     title="Access to this publication">A community-driven global reconstruction of human metabolism.</a>
               </div>
               <div class="bibo:authorList">Thiele I, <i>et al</i>.</div>
               <div class="bibo:Journal">Nature Biotechnology</div>
               <p>Abstract: </p>
               <div class="bibo:abstract">
                  <p>Multiple models of human metabolism have been reconstructed, but each represents only a subset of our knowledge. Here we describe Recon 2, a community-driven, consensus 'metabolic reconstruction', which is the most comprehensive representation of human metabolism that is applicable to computational modeling. Compared with its predecessors, the reconstruction has improved topological and functional features, including ~2x more reactions and ~1.7x more unique metabolites. Using Recon 2 we predicted changes in metabolite biomarkers for 49 inborn errors of metabolism with 77% accuracy when compared to experimental data. Mapping metabolomic data and drug information onto Recon 2 demonstrates its potential for integrating and analyzing diverse data types. Using protein expression data, we automatically generated a compendium of 65 cell type-specific models, providing a basis for manual curation or investigation of cell-specific metabolic properties. Recon 2 will facilitate many future biomedical studies and is freely available at http://humanmetabolism.org/.</p>
               </div>
            </div>
            <div class="dc:publisher">
               <p>This model is hosted on <a href="http://www.ebi.ac.uk/biomodels/">BioModels Database</a> and identified by: <a href="http://identifiers.org/biomodels.db/MODEL1109130000">MODEL1109130000</a>.</p>
               <p>To cite BioModels Database, please use: <a href="http://identifiers.org/pubmed/20587024"
                     title="Latest BioModels Database publication">BioModels Database: An enhanced, curated and annotated resource for published quantitative kinetic models</a>.</p>
            </div>
            <div class="dc:license">
               <p>To the extent possible under law, all copyright and related or neighbouring rights to this encoded model have been dedicated to the public domain worldwide. Please refer to <a href="http://creativecommons.org/publicdomain/zero/1.0/"
                     title="Access to: CC0 1.0 Universal (CC0 1.0), Public Domain Dedication">CC0 Public Domain Dedication</a> for more information.</p>
            </div>
         </body>
      </notes>
      <annotation>
         <rdf:RDF xmlns:rdf="http://www.w3.org/1999/02/22-rdf-syntax-ns#"
                  xmlns:bqmodel="http://biomodels.net/model-qualifiers/"
                  xmlns:vCard="http://www.w3.org/2001/vcard-rdf/3.0#"
                  xmlns:dcterms="http://purl.org/dc/terms/"
                  xmlns:dc="http://purl.org/dc/elements/1.1/"
                  xmlns:bqbiol="http://biomodels.net/biology-qualifiers/">
            <rdf:Description rdf:about="#_metarecon2">
               <dc:creator>
                  <rdf:Bag>
                     <rdf:li rdf:parseType="Resource">
                        <vCard:N rdf:parseType="Resource">
                           <vCard:Family>Thiele</vCard:Family>
                           <vCard:Given>Ines</vCard:Given>
                        </vCard:N>
                        <vCard:EMAIL>ines.thiele@gmail.com</vCard:EMAIL>
                        <vCard:ORG rdf:parseType="Resource">
                           <vCard:Orgname>University of Iceland</vCard:Orgname>
                        </vCard:ORG>
                     </rdf:li>
                     <rdf:li rdf:parseType="Resource">
                        <vCard:N rdf:parseType="Resource">
                           <vCard:Family>Swainston</vCard:Family>
                           <vCard:Given>Neil</vCard:Given>
                        </vCard:N>
                        <vCard:EMAIL>neil.swainston@manchester.ac.uk</vCard:EMAIL>
                        <vCard:ORG rdf:parseType="Resource">
                           <vCard:Orgname>University of Manchester</vCard:Orgname>
                        </vCard:ORG>
                     </rdf:li>
                  </rdf:Bag>
               </dc:creator>
               <dcterms:created rdf:parseType="Resource">
                  <dcterms:W3CDTF>2013-02-22T00:00:00Z</dcterms:W3CDTF>
               </dcterms:created>
               <dcterms:modified rdf:parseType="Resource">
                  <dcterms:W3CDTF>2013-08-06T07:32:40Z</dcterms:W3CDTF>
               </dcterms:modified>
               <bqbiol:occursIn>
                  <rdf:Bag>
                     <rdf:li rdf:resource="http://identifiers.org/taxonomy/9606"/>
                  </rdf:Bag>
               </bqbiol:occursIn>
               <bqmodel:is>
                  <rdf:Bag>
                     <rdf:li rdf:resource="http://identifiers.org/biomodels.db/MODEL1109130000"/>
                  </rdf:Bag>
               </bqmodel:is>
            </rdf:Description>
         </rdf:RDF>
      </annotation>
      <listOfUnitDefinitions>
         <unitDefinition id="mmol_per_gDW_per_hr" metaid="_39ad87cd_b29d_4c81_b4bd_4c4484612366">
            <listOfUnits>
               <unit scale="-3"
                     exponent="1"
                     metaid="b0974426_d008_4706_a21a_4459b10fec6c"
                     multiplier="1"
                     kind="mole"/>
               <unit scale="0"
                     exponent="-1"
                     metaid="_9f9982ef_c102_409e_a15c_aae18fc0b1a9"
                     multiplier="1"
                     kind="gram"/>
               <unit scale="0"
                     exponent="-1"
                     metaid="_0370b872_3a7f_4258_bfd7_4cc5432896e0"
                     multiplier="0.000277777777777778"
                     kind="second"/>
            </listOfUnits>
         </unitDefinition>
      </listOfUnitDefinitions>
      <listOfCompartments>
         <compartment id="c"
                      constant="false"
                      spatialDimensions="3"
                      name="cytoplasm"
                      metaid="_cbd1dd46_c958_4b53_9667_27890b8ac164"
                      sboTerm="SBO:0000290"
                      size="1">
            <annotation>
               <rdf:RDF xmlns:rdf="http://www.w3.org/1999/02/22-rdf-syntax-ns#"
                        xmlns:bqmodel="http://biomodels.net/model-qualifiers/"
                        xmlns:bqbiol="http://biomodels.net/biology-qualifiers/">
                  <rdf:Description rdf:about="#_cbd1dd46_c958_4b53_9667_27890b8ac164">
                     <bqbiol:is>
                        <rdf:Bag>
                           <rdf:li rdf:resource="http://identifiers.org/obo.go/GO:0005737"/>
                        </rdf:Bag>
                     </bqbiol:is>
                  </rdf:Description>
               </rdf:RDF>
            </annotation>
         </compartment>
         <compartment id="e"
                      constant="false"
                      spatialDimensions="3"
                      name="extracellular space"
                      metaid="_691bce5a_c492_48fd_95dd_a5f3a62df544"
                      sboTerm="SBO:0000290"
                      size="1">
            <annotation>
               <rdf:RDF xmlns:rdf="http://www.w3.org/1999/02/22-rdf-syntax-ns#"
                        xmlns:bqmodel="http://biomodels.net/model-qualifiers/"
                        xmlns:bqbiol="http://biomodels.net/biology-qualifiers/">
                  <rdf:Description rdf:about="#_691bce5a_c492_48fd_95dd_a5f3a62df544">
                     <bqbiol:is>
                        <rdf:Bag>
                           <rdf:li rdf:resource="http://identifiers.org/obo.go/GO:0005615"/>
                        </rdf:Bag>
                     </bqbiol:is>
                  </rdf:Description>
               </rdf:RDF>
            </annotation>
         </compartment>
         <compartment id="g"
                      constant="false"
                      spatialDimensions="3"
                      name="Golgi apparatus"
                      metaid="_8e68c920_7ef5_4ae0_8e46_52883b4d82fe"
                      sboTerm="SBO:0000290"
                      size="1">
            <annotation>
               <rdf:RDF xmlns:rdf="http://www.w3.org/1999/02/22-rdf-syntax-ns#"
                        xmlns:bqmodel="http://biomodels.net/model-qualifiers/"
                        xmlns:bqbiol="http://biomodels.net/biology-qualifiers/">
                  <rdf:Description rdf:about="#_8e68c920_7ef5_4ae0_8e46_52883b4d82fe">
                     <bqbiol:is>
                        <rdf:Bag>
                           <rdf:li rdf:resource="http://identifiers.org/obo.go/GO:0005794"/>
                        </rdf:Bag>
                     </bqbiol:is>
                  </rdf:Description>
               </rdf:RDF>
            </annotation>
         </compartment>
         <compartment id="l"
                      constant="false"
                      spatialDimensions="3"
                      name="lysosome"
                      metaid="_25c4654e_a5e4_4427_9721_1c6f579e8ea1"
                      sboTerm="SBO:0000290"
                      size="1">
            <annotation>
               <rdf:RDF xmlns:rdf="http://www.w3.org/1999/02/22-rdf-syntax-ns#"
                        xmlns:bqmodel="http://biomodels.net/model-qualifiers/"
                        xmlns:bqbiol="http://biomodels.net/biology-qualifiers/">
                  <rdf:Description rdf:about="#_25c4654e_a5e4_4427_9721_1c6f579e8ea1">
                     <bqbiol:is>
                        <rdf:Bag>
                           <rdf:li rdf:resource="http://identifiers.org/obo.go/GO:0005764"/>
                        </rdf:Bag>
                     </bqbiol:is>
                  </rdf:Description>
               </rdf:RDF>
            </annotation>
         </compartment>
         <compartment id="m"
                      constant="false"
                      spatialDimensions="3"
                      name="mitochondrion"
                      metaid="_21132531_7891_4e77_b648_11580dd8d2ad"
                      sboTerm="SBO:0000290"
                      size="1">
            <annotation>
               <rdf:RDF xmlns:rdf="http://www.w3.org/1999/02/22-rdf-syntax-ns#"
                        xmlns:bqmodel="http://biomodels.net/model-qualifiers/"
                        xmlns:bqbiol="http://biomodels.net/biology-qualifiers/">
                  <rdf:Description rdf:about="#_21132531_7891_4e77_b648_11580dd8d2ad">
                     <bqbiol:is>
                        <rdf:Bag>
                           <rdf:li rdf:resource="http://identifiers.org/obo.go/GO:0005739"/>
                        </rdf:Bag>
                     </bqbiol:is>
                  </rdf:Description>
               </rdf:RDF>
            </annotation>
         </compartment>
         <compartment id="n"
                      constant="false"
                      spatialDimensions="3"
                      name="nucleus"
                      metaid="_bb5aca61_894d_4ff8_86c4_aaf96e0307e4"
                      sboTerm="SBO:0000290"
                      size="1">
            <annotation>
               <rdf:RDF xmlns:rdf="http://www.w3.org/1999/02/22-rdf-syntax-ns#"
                        xmlns:bqmodel="http://biomodels.net/model-qualifiers/"
                        xmlns:bqbiol="http://biomodels.net/biology-qualifiers/">
                  <rdf:Description rdf:about="#_bb5aca61_894d_4ff8_86c4_aaf96e0307e4">
                     <bqbiol:is>
                        <rdf:Bag>
                           <rdf:li rdf:resource="http://identifiers.org/obo.go/GO:0005634"/>
                        </rdf:Bag>
                     </bqbiol:is>
                  </rdf:Description>
               </rdf:RDF>
            </annotation>
         </compartment>
         <compartment id="r"
                      constant="false"
                      spatialDimensions="3"
                      name="endoplasmic reticulum"
                      metaid="_47f3635d_6371_447d_b4a8_68526a2d10a4"
                      sboTerm="SBO:0000290"
                      size="1">
            <annotation>
               <rdf:RDF xmlns:rdf="http://www.w3.org/1999/02/22-rdf-syntax-ns#"
                        xmlns:bqmodel="http://biomodels.net/model-qualifiers/"
                        xmlns:bqbiol="http://biomodels.net/biology-qualifiers/">
                  <rdf:Description rdf:about="#_47f3635d_6371_447d_b4a8_68526a2d10a4">
                     <bqbiol:is>
                        <rdf:Bag>
                           <rdf:li rdf:resource="http://identifiers.org/obo.go/GO:0005783"/>
                        </rdf:Bag>
                     </bqbiol:is>
                  </rdf:Description>
               </rdf:RDF>
            </annotation>
         </compartment>
         <compartment id="x"
                      constant="false"
                      spatialDimensions="3"
                      name="peroxisome"
                      metaid="_29153f24_fffe_43eb_8a4f_f58d332df102"
                      sboTerm="SBO:0000290"
                      size="1">
            <annotation>
               <rdf:RDF xmlns:rdf="http://www.w3.org/1999/02/22-rdf-syntax-ns#"
                        xmlns:bqmodel="http://biomodels.net/model-qualifiers/"
                        xmlns:bqbiol="http://biomodels.net/biology-qualifiers/">
                  <rdf:Description rdf:about="#_29153f24_fffe_43eb_8a4f_f58d332df102">
                     <bqbiol:is>
                        <rdf:Bag>
                           <rdf:li rdf:resource="http://identifiers.org/obo.go/GO:0005777"/>
                        </rdf:Bag>
                     </bqbiol:is>
                  </rdf:Description>
               </rdf:RDF>
            </annotation>
         </compartment>
         <compartment id="h"
                      constant="false"
                      spatialDimensions="3"
                      name="h compartmen"
                      metaid="_bb5aca61_894d_4ff8_86c4_aaf96e0307e9"
                      sboTerm="SBO:0000290"
                      size="1">
            <annotation>
               <rdf:RDF xmlns:rdf="http://www.w3.org/1999/02/22-rdf-syntax-ns#"
                        xmlns:bqmodel="http://biomodels.net/model-qualifiers/"
                        xmlns:bqbiol="http://biomodels.net/biology-qualifiers/">
                  <rdf:Description rdf:about="#_bb5aca61_894d_4ff8_86c4_aaf96e0307e9">
                     <bqbiol:is>
                        <rdf:Bag>
                           <rdf:li rdf:resource="http://identifiers.org/obo.go/GO:0000000"/>
                        </rdf:Bag>
                     </bqbiol:is>
                  </rdf:Description>
               </rdf:RDF>
            </annotation>
         </compartment>
      </listOfCompartments>
      <listOfSpecies>
         <species id="M_10fthf5glu_c"
                  initialConcentration="1"
                  constant="false"
                  charge="-6"
                  hasOnlySubstanceUnits="false"
                  name="10-formyltetrahydrofolate-[Glu](5)"
                  metaid="_metaM_10fthf5glu_c"
                  boundaryCondition="false"
                  sboTerm="SBO:0000247"
                  compartment="c">
            <notes>
               <body xmlns="http://www.w3.org/1999/xhtml">
                  <p>FORMULA: C40H45N11O19</p>
                  <p>CHARGE: -6</p>
               </body>
            </notes>
         </species>
         <species id="M_10fthf5glu_l"
                  initialConcentration="1"
                  constant="false"
                  charge="-6"
                  hasOnlySubstanceUnits="false"
                  name="10-formyltetrahydrofolate-[Glu](5)"
                  metaid="_metaM_10fthf5glu_l"
                  boundaryCondition="false"
                  sboTerm="SBO:0000247"
                  compartment="l">
            <notes>
               <body xmlns="http://www.w3.org/1999/xhtml">
                  <p>FORMULA: C40H45N11O19</p>
                  <p>CHARGE: -6</p>
               </body>
            </notes>
         </species>
         <species id="M_10fthf5glu_m"
                  initialConcentration="1"
                  constant="false"
                  charge="-6"
                  hasOnlySubstanceUnits="false"
                  name="10-formyltetrahydrofolate-[Glu](5)"
                  metaid="_metaM_10fthf5glu_m"
                  boundaryCondition="false"
                  sboTerm="SBO:0000247"
                  compartment="m">
            <notes>
               <body xmlns="http://www.w3.org/1999/xhtml">
                  <p>FORMULA: C40H45N11O19</p>
                  <p>CHARGE: -6</p>
               </body>
            </notes>
         </species>
         <species id="M_10fthf6glu_c"
                  initialConcentration="1"
                  constant="false"
                  charge="-7"
                  hasOnlySubstanceUnits="false"
                  name="10-formyltetrahydrofolate-[Glu](6)"
                  metaid="_metaM_10fthf6glu_c"
                  boundaryCondition="false"
                  sboTerm="SBO:0000247"
                  compartment="c">
            <notes>
               <body xmlns="http://www.w3.org/1999/xhtml">
                  <p>FORMULA: C45H51N12O22</p>
                  <p>CHARGE: -7</p>
                  <p>INCHI: InChI=1/C45H58N12O22/c46-45-55-36-35(38(67)56-45)48-21(17-47-36)18-57(19-58)22-3-1-20(2-4-22)37(66)54-28(44(78)79)9-15-33(63)52-26(42(74)75)7-13-31(61)50-24(40(70)71)5-11-29(59)49-23(39(68)69)6-12-30(60)51-25(41(72)73)8-14-32(62)53-27(43(76)77)10-16-34(64)65/h1-4,19,21,23-28,48H,5-18H2,(H,49,59)(H,50,61)(H,51,60)(H,52,63)(H,53,62)(H,54,66)(H,64,65)(H,68,69)(H,70,71)(H,72,73)(H,74,75)(H,76,77)(H,78,79)(H4,46,47,55,56,67)/p-7/t21?,23?,24?,25?,26?,27?,28-/m1/s1</p>
               </body>
            </notes>
         </species>
         <species id="M_10fthf6glu_l"
                  initialConcentration="1"
                  constant="false"
                  charge="-7"
                  hasOnlySubstanceUnits="false"
                  name="10-formyltetrahydrofolate-[Glu](6)"
                  metaid="_metaM_10fthf6glu_l"
                  boundaryCondition="false"
                  sboTerm="SBO:0000247"
                  compartment="l">
            <notes>
               <body xmlns="http://www.w3.org/1999/xhtml">
                  <p>FORMULA: C45H51N12O22</p>
                  <p>CHARGE: -7</p>
                  <p>INCHI: InChI=1/C45H58N12O22/c46-45-55-36-35(38(67)56-45)48-21(17-47-36)18-57(19-58)22-3-1-20(2-4-22)37(66)54-28(44(78)79)9-15-33(63)52-26(42(74)75)7-13-31(61)50-24(40(70)71)5-11-29(59)49-23(39(68)69)6-12-30(60)51-25(41(72)73)8-14-32(62)53-27(43(76)77)10-16-34(64)65/h1-4,19,21,23-28,48H,5-18H2,(H,49,59)(H,50,61)(H,51,60)(H,52,63)(H,53,62)(H,54,66)(H,64,65)(H,68,69)(H,70,71)(H,72,73)(H,74,75)(H,76,77)(H,78,79)(H4,46,47,55,56,67)/p-7/t21?,23?,24?,25?,26?,27?,28-/m1/s1</p>
               </body>
            </notes>
         </species>
         <species id="M_10fthf6glu_m"
                  initialConcentration="1"
                  constant="false"
                  charge="-7"
                  hasOnlySubstanceUnits="false"
                  name="10-formyltetrahydrofolate-[Glu](6)"
                  metaid="_metaM_10fthf6glu_m"
                  boundaryCondition="false"
                  sboTerm="SBO:0000247"
                  compartment="m">
            <notes>
               <body xmlns="http://www.w3.org/1999/xhtml">
                  <p>FORMULA: C45H51N12O22</p>
                  <p>CHARGE: -7</p>
                  <p>INCHI: InChI=1/C45H58N12O22/c46-45-55-36-35(38(67)56-45)48-21(17-47-36)18-57(19-58)22-3-1-20(2-4-22)37(66)54-28(44(78)79)9-15-33(63)52-26(42(74)75)7-13-31(61)50-24(40(70)71)5-11-29(59)49-23(39(68)69)6-12-30(60)51-25(41(72)73)8-14-32(62)53-27(43(76)77)10-16-34(64)65/h1-4,19,21,23-28,48H,5-18H2,(H,49,59)(H,50,61)(H,51,60)(H,52,63)(H,53,62)(H,54,66)(H,64,65)(H,68,69)(H,70,71)(H,72,73)(H,74,75)(H,76,77)(H,78,79)(H4,46,47,55,56,67)/p-7/t21?,23?,24?,25?,26?,27?,28-/m1/s1</p>
               </body>
            </notes>
         </species>
         <species id="M_10fthf7glu_c"
                  initialConcentration="1"
                  constant="false"
                  charge="-8"
                  hasOnlySubstanceUnits="false"
                  name="10-formyltetrahydrofolate-[Glu](7)"
                  metaid="_metaM_10fthf7glu_c"
                  boundaryCondition="false"
                  sboTerm="SBO:0000247"
                  compartment="c">
            <notes>
               <body xmlns="http://www.w3.org/1999/xhtml">
                  <p>FORMULA: C50H57N13O25</p>
                  <p>CHARGE: -8</p>
               </body>
            </notes>
         </species>
         <species id="M_10fthf7glu_l"
                  initialConcentration="1"
                  constant="false"
                  charge="-8"
                  hasOnlySubstanceUnits="false"
                  name="10-formyltetrahydrofolate-[Glu](7)"
                  metaid="_metaM_10fthf7glu_l"
                  boundaryCondition="false"
                  sboTerm="SBO:0000247"
                  compartment="l">
            <notes>
               <body xmlns="http://www.w3.org/1999/xhtml">
                  <p>FORMULA: C50H57N13O25</p>
                  <p>CHARGE: -8</p>
               </body>
            </notes>
         </species>
         <species id="M_10fthf7glu_m"
                  initialConcentration="1"
                  constant="false"
                  charge="-8"
                  hasOnlySubstanceUnits="false"
                  name="10-formyltetrahydrofolate-[Glu](7)"
                  metaid="_metaM_10fthf7glu_m"
                  boundaryCondition="false"
                  sboTerm="SBO:0000247"
                  compartment="m">
            <notes>
               <body xmlns="http://www.w3.org/1999/xhtml">
                  <p>FORMULA: C50H57N13O25</p>
                  <p>CHARGE: -8</p>
               </body>
            </notes>
         </species>
         <species id="M_10fthf_c"
                  initialConcentration="1"
                  constant="false"
                  charge="-2"
                  hasOnlySubstanceUnits="false"
                  name="10-Formyltetrahydrofolate"
                  metaid="_metaM_10fthf_c"
                  boundaryCondition="false"
                  sboTerm="SBO:0000247"
                  compartment="c">
            <notes>
               <body xmlns="http://www.w3.org/1999/xhtml">
                  <p>FORMULA: C20H21N7O7</p>
                  <p>CHARGE: -2</p>
                  <p>HEPATONET_1.0_ABBREVIATION: HC00212</p>
                  <p>EHMN_ABBREVIATION: C00234</p>
                  <p>INCHI: InChI=1S/C20H23N7O7/c21-20-25-16-15(18(32)26-20)23-11(7-22-16)8-27(9-28)12-3-1-10(2-4-12)17(31)24-13(19(33)34)5-6-14(29)30/h1-4,9,11,13,23H,5-8H2,(H,24,31)(H,29,30)(H,33,34)(H4,21,22,25,26,32)/p-2/t11-,13+/m1/s1</p>
               </body>
            </notes>
            <annotation>
               <rdf:RDF xmlns:rdf="http://www.w3.org/1999/02/22-rdf-syntax-ns#"
                        xmlns:bqmodel="http://biomodels.net/model-qualifiers/"
                        xmlns:bqbiol="http://biomodels.net/biology-qualifiers/">
                  <rdf:Description rdf:about="#_metaM_10fthf_c">
                     <bqbiol:is>
                        <rdf:Bag>
                           <rdf:li rdf:resource="http://identifiers.org/chebi/CHEBI:57454"/>
                        </rdf:Bag>
                     </bqbiol:is>
                     <bqbiol:is>
                        <rdf:Bag>
                           <rdf:li rdf:resource="http://identifiers.org/kegg.compound/C00234"/>
                        </rdf:Bag>
                     </bqbiol:is>
                     <bqbiol:is>
                        <rdf:Bag>
                           <rdf:li rdf:resource="http://identifiers.org/hmdb/HMDB00972"/>
                        </rdf:Bag>
                     </bqbiol:is>
                  </rdf:Description>
               </rdf:RDF>
            </annotation>
         </species>
         <species id="M_10fthf_l"
                  initialConcentration="1"
                  constant="false"
                  charge="-2"
                  hasOnlySubstanceUnits="false"
                  name="10-formyltetrahydrofolate(2-)"
                  metaid="_metaM_10fthf_l"
                  boundaryCondition="false"
                  sboTerm="SBO:0000247"
                  compartment="l">
            <notes>
               <body xmlns="http://www.w3.org/1999/xhtml">
                  <p>FORMULA: C20H21N7O7</p>
                  <p>CHARGE: -2</p>
                  <p>INCHI: InChI=1S/C20H23N7O7/c21-20-25-16-15(18(32)26-20)23-11(7-22-16)8-27(9-28)12-3-1-10(2-4-12)17(31)24-13(19(33)34)5-6-14(29)30/h1-4,9,11,13,23H,5-8H2,(H,24,31)(H,29,30)(H,33,34)(H4,21,22,25,26,32)/p-2/t11-,13+/m1/s1</p>
                  <p>HEPATONET_1.0_ABBREVIATION: HC00212</p>
                  <p>EHMN_ABBREVIATION: C00234</p>
               </body>
            </notes>
            <annotation>
               <rdf:RDF xmlns:rdf="http://www.w3.org/1999/02/22-rdf-syntax-ns#"
                        xmlns:bqmodel="http://biomodels.net/model-qualifiers/"
                        xmlns:bqbiol="http://biomodels.net/biology-qualifiers/">
                  <rdf:Description rdf:about="#_metaM_10fthf_l">
                     <bqbiol:is>
                        <rdf:Bag>
                           <rdf:li rdf:resource="http://identifiers.org/chebi/CHEBI:57454"/>
                        </rdf:Bag>
                     </bqbiol:is>
                     <bqbiol:is>
                        <rdf:Bag>
                           <rdf:li rdf:resource="http://identifiers.org/kegg.compound/C00234"/>
                        </rdf:Bag>
                     </bqbiol:is>
                     <bqbiol:is>
                        <rdf:Bag>
                           <rdf:li rdf:resource="http://identifiers.org/hmdb/HMDB00972"/>
                        </rdf:Bag>
                     </bqbiol:is>
                  </rdf:Description>
               </rdf:RDF>
            </annotation>
         </species>
         <species id="M_10fthf_m"
                  initialConcentration="1"
                  constant="false"
                  charge="-2"
                  hasOnlySubstanceUnits="false"
                  name="10-formyltetrahydrofolate(2-)"
                  metaid="_metaM_10fthf_m"
                  boundaryCondition="false"
                  sboTerm="SBO:0000247"
                  compartment="m">
            <notes>
               <body xmlns="http://www.w3.org/1999/xhtml">
                  <p>FORMULA: C20H21N7O7</p>
                  <p>CHARGE: -2</p>
                  <p>INCHI: InChI=1S/C20H23N7O7/c21-20-25-16-15(18(32)26-20)23-11(7-22-16)8-27(9-28)12-3-1-10(2-4-12)17(31)24-13(19(33)34)5-6-14(29)30/h1-4,9,11,13,23H,5-8H2,(H,24,31)(H,29,30)(H,33,34)(H4,21,22,25,26,32)/p-2/t11-,13+/m1/s1</p>
                  <p>HEPATONET_1.0_ABBREVIATION: HC00212</p>
                  <p>EHMN_ABBREVIATION: C00234</p>
               </body>
            </notes>
            <annotation>
               <rdf:RDF xmlns:rdf="http://www.w3.org/1999/02/22-rdf-syntax-ns#"
                        xmlns:bqmodel="http://biomodels.net/model-qualifiers/"
                        xmlns:bqbiol="http://biomodels.net/biology-qualifiers/">
                  <rdf:Description rdf:about="#_metaM_10fthf_m">
                     <bqbiol:is>
                        <rdf:Bag>
                           <rdf:li rdf:resource="http://identifiers.org/chebi/CHEBI:57454"/>
                        </rdf:Bag>
                     </bqbiol:is>
                     <bqbiol:is>
                        <rdf:Bag>
                           <rdf:li rdf:resource="http://identifiers.org/kegg.compound/C00234"/>
                        </rdf:Bag>
                     </bqbiol:is>
                     <bqbiol:is>
                        <rdf:Bag>
                           <rdf:li rdf:resource="http://identifiers.org/hmdb/HMDB00972"/>
                        </rdf:Bag>
                     </bqbiol:is>
                  </rdf:Description>
               </rdf:RDF>
            </annotation>
         </species>
         <species id="M_11docrtsl_c"
                  initialConcentration="1"
                  constant="false"
                  charge="0"
                  hasOnlySubstanceUnits="false"
                  name="11-deoxycortisol"
                  metaid="_metaM_11docrtsl_c"
                  boundaryCondition="false"
                  sboTerm="SBO:0000247"
                  compartment="c">
            <notes>
               <body xmlns="http://www.w3.org/1999/xhtml">
                  <p>FORMULA: C21H30O4</p>
                  <p>CHARGE: 0</p>
                  <p>INCHI: InChI=1S/C21H30O4/c1-19-8-5-14(23)11-13(19)3-4-15-16(19)6-9-20(2)17(15)7-10-21(20,25)18(24)12-22/h11,15-17,22,25H,3-10,12H2,1-2H3/t15-,16+,17+,19+,20+,21+/m1/s1</p>
                  <p>EHMN_ABBREVIATION: C05488</p>
               </body>
            </notes>
            <annotation>
               <rdf:RDF xmlns:rdf="http://www.w3.org/1999/02/22-rdf-syntax-ns#"
                        xmlns:bqmodel="http://biomodels.net/model-qualifiers/"
                        xmlns:bqbiol="http://biomodels.net/biology-qualifiers/">
                  <rdf:Description rdf:about="#_metaM_11docrtsl_c">
                     <bqbiol:is>
                        <rdf:Bag>
                           <rdf:li rdf:resource="http://identifiers.org/chebi/CHEBI:28324"/>
                        </rdf:Bag>
                     </bqbiol:is>
                     <bqbiol:is>
                        <rdf:Bag>
                           <rdf:li rdf:resource="http://identifiers.org/hmdb/HMDB00015"/>
                        </rdf:Bag>
                     </bqbiol:is>
                  </rdf:Description>
               </rdf:RDF>
            </annotation>
         </species>
         <species id="M_11docrtsl_m"
                  initialConcentration="1"
                  constant="false"
                  charge="0"
                  hasOnlySubstanceUnits="false"
                  name="11-deoxycortisol"
                  metaid="_metaM_11docrtsl_m"
                  boundaryCondition="false"
                  sboTerm="SBO:0000247"
                  compartment="m">
            <notes>
               <body xmlns="http://www.w3.org/1999/xhtml">
                  <p>FORMULA: C21H30O4</p>
                  <p>CHARGE: 0</p>
                  <p>INCHI: InChI=1S/C21H30O4/c1-19-8-5-14(23)11-13(19)3-4-15-16(19)6-9-20(2)17(15)7-10-21(20,25)18(24)12-22/h11,15-17,22,25H,3-10,12H2,1-2H3/t15-,16+,17+,19+,20+,21+/m1/s1</p>
                  <p>EHMN_ABBREVIATION: C05488</p>
               </body>
            </notes>
            <annotation>
               <rdf:RDF xmlns:rdf="http://www.w3.org/1999/02/22-rdf-syntax-ns#"
                        xmlns:bqmodel="http://biomodels.net/model-qualifiers/"
                        xmlns:bqbiol="http://biomodels.net/biology-qualifiers/">
                  <rdf:Description rdf:about="#_metaM_11docrtsl_m">
                     <bqbiol:is>
                        <rdf:Bag>
                           <rdf:li rdf:resource="http://identifiers.org/chebi/CHEBI:28324"/>
                        </rdf:Bag>
                     </bqbiol:is>
                     <bqbiol:is>
                        <rdf:Bag>
                           <rdf:li rdf:resource="http://identifiers.org/hmdb/HMDB00015"/>
                        </rdf:Bag>
                     </bqbiol:is>
                  </rdf:Description>
               </rdf:RDF>
            </annotation>
         </species>
         <species id="M_11docrtsl_r"
                  initialConcentration="1"
                  constant="false"
                  charge="0"
                  hasOnlySubstanceUnits="false"
                  name="11-deoxycortisol"
                  metaid="_metaM_11docrtsl_r"
                  boundaryCondition="false"
                  sboTerm="SBO:0000247"
                  compartment="r">
            <notes>
               <body xmlns="http://www.w3.org/1999/xhtml">
                  <p>FORMULA: C21H30O4</p>
                  <p>CHARGE: 0</p>
                  <p>INCHI: InChI=1S/C21H30O4/c1-19-8-5-14(23)11-13(19)3-4-15-16(19)6-9-20(2)17(15)7-10-21(20,25)18(24)12-22/h11,15-17,22,25H,3-10,12H2,1-2H3/t15-,16+,17+,19+,20+,21+/m1/s1</p>
                  <p>EHMN_ABBREVIATION: C05488</p>
               </body>
            </notes>
            <annotation>
               <rdf:RDF xmlns:rdf="http://www.w3.org/1999/02/22-rdf-syntax-ns#"
                        xmlns:bqmodel="http://biomodels.net/model-qualifiers/"
                        xmlns:bqbiol="http://biomodels.net/biology-qualifiers/">
                  <rdf:Description rdf:about="#_metaM_11docrtsl_r">
                     <bqbiol:is>
                        <rdf:Bag>
                           <rdf:li rdf:resource="http://identifiers.org/chebi/CHEBI:28324"/>
                        </rdf:Bag>
                     </bqbiol:is>
                     <bqbiol:is>
                        <rdf:Bag>
                           <rdf:li rdf:resource="http://identifiers.org/hmdb/HMDB00015"/>
                        </rdf:Bag>
                     </bqbiol:is>
                  </rdf:Description>
               </rdf:RDF>
            </annotation>
         </species>
         <species id="M_11docrtstrn_c"
                  initialConcentration="1"
                  constant="false"
                  charge="0"
                  hasOnlySubstanceUnits="false"
                  name="11-deoxycorticosterone"
                  metaid="_metaM_11docrtstrn_c"
                  boundaryCondition="false"
                  sboTerm="SBO:0000247"
                  compartment="c">
            <notes>
               <body xmlns="http://www.w3.org/1999/xhtml">
                  <p>FORMULA: C21H30O3</p>
                  <p>CHARGE: 0</p>
                  <p>INCHI: InChI=1S/C21H30O3/c1-20-9-7-14(23)11-13(20)3-4-15-16-5-6-18(19(24)12-22)21(16,2)10-8-17(15)20/h11,15-18,22H,3-10,12H2,1-2H3/t15-,16-,17-,18+,20-,21-/m0/s1</p>
                  <p>EHMN_ABBREVIATION: C03205</p>
               </body>
            </notes>
            <annotation>
               <rdf:RDF xmlns:rdf="http://www.w3.org/1999/02/22-rdf-syntax-ns#"
                        xmlns:bqmodel="http://biomodels.net/model-qualifiers/"
                        xmlns:bqbiol="http://biomodels.net/biology-qualifiers/">
                  <rdf:Description rdf:about="#_metaM_11docrtstrn_c">
                     <bqbiol:is>
                        <rdf:Bag>
                           <rdf:li rdf:resource="http://identifiers.org/chebi/CHEBI:16973"/>
                        </rdf:Bag>
                     </bqbiol:is>
                     <bqbiol:is>
                        <rdf:Bag>
                           <rdf:li rdf:resource="http://identifiers.org/hmdb/HMDB00016"/>
                        </rdf:Bag>
                     </bqbiol:is>
                  </rdf:Description>
               </rdf:RDF>
            </annotation>
         </species>
         <species id="M_11docrtstrn_m"
                  initialConcentration="1"
                  constant="false"
                  charge="0"
                  hasOnlySubstanceUnits="false"
                  name="11-deoxycorticosterone"
                  metaid="_metaM_11docrtstrn_m"
                  boundaryCondition="false"
                  sboTerm="SBO:0000247"
                  compartment="m">
            <notes>
               <body xmlns="http://www.w3.org/1999/xhtml">
                  <p>FORMULA: C21H30O3</p>
                  <p>CHARGE: 0</p>
                  <p>INCHI: InChI=1S/C21H30O3/c1-20-9-7-14(23)11-13(20)3-4-15-16-5-6-18(19(24)12-22)21(16,2)10-8-17(15)20/h11,15-18,22H,3-10,12H2,1-2H3/t15-,16-,17-,18+,20-,21-/m0/s1</p>
                  <p>EHMN_ABBREVIATION: C03205</p>
               </body>
            </notes>
            <annotation>
               <rdf:RDF xmlns:rdf="http://www.w3.org/1999/02/22-rdf-syntax-ns#"
                        xmlns:bqmodel="http://biomodels.net/model-qualifiers/"
                        xmlns:bqbiol="http://biomodels.net/biology-qualifiers/">
                  <rdf:Description rdf:about="#_metaM_11docrtstrn_m">
                     <bqbiol:is>
                        <rdf:Bag>
                           <rdf:li rdf:resource="http://identifiers.org/chebi/CHEBI:16973"/>
                        </rdf:Bag>
                     </bqbiol:is>
                     <bqbiol:is>
                        <rdf:Bag>
                           <rdf:li rdf:resource="http://identifiers.org/hmdb/HMDB00016"/>
                        </rdf:Bag>
                     </bqbiol:is>
                  </rdf:Description>
               </rdf:RDF>
            </annotation>
         </species>
         <species id="M_11docrtstrn_r"
                  initialConcentration="1"
                  constant="false"
                  charge="0"
                  hasOnlySubstanceUnits="false"
                  name="11-deoxycorticosterone"
                  metaid="_metaM_11docrtstrn_r"
                  boundaryCondition="false"
                  sboTerm="SBO:0000247"
                  compartment="r">
            <notes>
               <body xmlns="http://www.w3.org/1999/xhtml">
                  <p>FORMULA: C21H30O3</p>
                  <p>CHARGE: 0</p>
                  <p>INCHI: InChI=1S/C21H30O3/c1-20-9-7-14(23)11-13(20)3-4-15-16-5-6-18(19(24)12-22)21(16,2)10-8-17(15)20/h11,15-18,22H,3-10,12H2,1-2H3/t15-,16-,17-,18+,20-,21-/m0/s1</p>
                  <p>EHMN_ABBREVIATION: C03205</p>
               </body>
            </notes>
            <annotation>
               <rdf:RDF xmlns:rdf="http://www.w3.org/1999/02/22-rdf-syntax-ns#"
                        xmlns:bqmodel="http://biomodels.net/model-qualifiers/"
                        xmlns:bqbiol="http://biomodels.net/biology-qualifiers/">
                  <rdf:Description rdf:about="#_metaM_11docrtstrn_r">
                     <bqbiol:is>
                        <rdf:Bag>
                           <rdf:li rdf:resource="http://identifiers.org/chebi/CHEBI:16973"/>
                        </rdf:Bag>
                     </bqbiol:is>
                     <bqbiol:is>
                        <rdf:Bag>
                           <rdf:li rdf:resource="http://identifiers.org/hmdb/HMDB00016"/>
                        </rdf:Bag>
                     </bqbiol:is>
                  </rdf:Description>
               </rdf:RDF>
            </annotation>
         </species>
         <species id="M_13dampp_c"
                  initialConcentration="1"
                  constant="false"
                  charge="2"
                  hasOnlySubstanceUnits="false"
                  name="trimethylenediaminium"
                  metaid="_metaM_13dampp_c"
                  boundaryCondition="false"
                  sboTerm="SBO:0000247"
                  compartment="c">
            <notes>
               <body xmlns="http://www.w3.org/1999/xhtml">
                  <p>FORMULA: C3H12N2</p>
                  <p>CHARGE: 2</p>
                  <p>INCHI: InChI=1S/C3H10N2/c4-2-1-3-5/h1-5H2/p+2</p>
                  <p>EHMN_ABBREVIATION: C00986</p>
               </body>
            </notes>
            <annotation>
               <rdf:RDF xmlns:rdf="http://www.w3.org/1999/02/22-rdf-syntax-ns#"
                        xmlns:bqmodel="http://biomodels.net/model-qualifiers/"
                        xmlns:bqbiol="http://biomodels.net/biology-qualifiers/">
                  <rdf:Description rdf:about="#_metaM_13dampp_c">
                     <bqbiol:is>
                        <rdf:Bag>
                           <rdf:li rdf:resource="http://identifiers.org/chebi/CHEBI:57484"/>
                        </rdf:Bag>
                     </bqbiol:is>
                     <bqbiol:is>
                        <rdf:Bag>
                           <rdf:li rdf:resource="http://identifiers.org/hmdb/HMDB00002"/>
                        </rdf:Bag>
                     </bqbiol:is>
                  </rdf:Description>
               </rdf:RDF>
            </annotation>
         </species>
         <species id="M_h2o_c"
                  initialConcentration="1"
                  constant="false"
                  charge="0"
                  hasOnlySubstanceUnits="false"
                  name="H2O"
                  metaid="_metaM_h2o_c"
                  boundaryCondition="false"
                  sboTerm="SBO:0000247"
                  compartment="c">
            <notes>
               <body xmlns="http://www.w3.org/1999/xhtml">
                  <p>FORMULA: H2O</p>
                  <p>CHARGE: 0</p>
                  <p>INCHI: InChI=1S/H2O/h1H2</p>
               </body>
            </notes>
            <annotation>
               <rdf:RDF xmlns:rdf="http://www.w3.org/1999/02/22-rdf-syntax-ns#"
                        xmlns:bqmodel="http://biomodels.net/model-qualifiers/"
                        xmlns:bqbiol="http://biomodels.net/biology-qualifiers/">
                  <rdf:Description rdf:about="#_metaM_h2o_c">
                     <bqbiol:is>
                        <rdf:Bag>
                           <rdf:li rdf:resource="http://identifiers.org/kegg.compound/C00001"/>
                        </rdf:Bag>
                     </bqbiol:is>
                     <bqbiol:is>
                        <rdf:Bag>
                           <rdf:li rdf:resource="http://identifiers.org/pubchem.substance/3303"/>
                        </rdf:Bag>
                     </bqbiol:is>
                     <bqbiol:is>
                        <rdf:Bag>
                           <rdf:li rdf:resource="http://identifiers.org/hmdb/HMDB02111"/>
                        </rdf:Bag>
                     </bqbiol:is>
                  </rdf:Description>
               </rdf:RDF>
            </annotation>
         </species>
         <species id="M_o2_c"
                  initialConcentration="1"
                  constant="false"
                  charge="0"
                  hasOnlySubstanceUnits="false"
                  name="O2"
                  metaid="_metaM_o2_c"
                  boundaryCondition="false"
                  sboTerm="SBO:0000247"
                  compartment="c">
            <notes>
               <body xmlns="http://www.w3.org/1999/xhtml">
                  <p>FORMULA: O2</p>
                  <p>CHARGE: 0</p>
                  <p>HEPATONET_1.0_ABBREVIATION: HC00017</p>
                  <p>EHMN_ABBREVIATION: C00007</p>
                  <p>INCHI: InChI=1S/O2/c1-2</p>
               </body>
            </notes>
            <annotation>
               <rdf:RDF xmlns:rdf="http://www.w3.org/1999/02/22-rdf-syntax-ns#"
                        xmlns:bqmodel="http://biomodels.net/model-qualifiers/"
                        xmlns:bqbiol="http://biomodels.net/biology-qualifiers/">
                  <rdf:Description rdf:about="#_metaM_o2_c">
                     <bqbiol:is>
                        <rdf:Bag>
                           <rdf:li rdf:resource="http://identifiers.org/chebi/CHEBI:15379"/>
                        </rdf:Bag>
                     </bqbiol:is>
                     <bqbiol:is>
                        <rdf:Bag>
                           <rdf:li rdf:resource="http://identifiers.org/kegg.compound/C00007"/>
                        </rdf:Bag>
                     </bqbiol:is>
                     <bqbiol:is>
                        <rdf:Bag>
                           <rdf:li rdf:resource="http://identifiers.org/hmdb/HMDB01377"/>
                        </rdf:Bag>
                     </bqbiol:is>
                  </rdf:Description>
               </rdf:RDF>
            </annotation>
         </species>
         <species id="M_bamppald_c"
                  initialConcentration="1"
                  constant="false"
                  charge="1"
                  hasOnlySubstanceUnits="false"
                  name="beta-Aminopropion aldehyde"
                  metaid="_metaM_bamppald_c"
                  boundaryCondition="false"
                  sboTerm="SBO:0000247"
                  compartment="c">
            <notes>
               <body xmlns="http://www.w3.org/1999/xhtml">
                  <p>FORMULA: C3H8NO</p>
                  <p>CHARGE: 1</p>
                  <p>INCHI: InChI=1/C3H7NO/c4-2-1-3-5/h3H,1-2,4H2</p>
                  <p>EHMN_ABBREVIATION: C05665</p>
               </body>
            </notes>
            <annotation>
               <rdf:RDF xmlns:rdf="http://www.w3.org/1999/02/22-rdf-syntax-ns#"
                        xmlns:bqmodel="http://biomodels.net/model-qualifiers/"
                        xmlns:bqbiol="http://biomodels.net/biology-qualifiers/">
                  <rdf:Description rdf:about="#_metaM_bamppald_c">
                     <bqbiol:is>
                        <rdf:Bag>
                           <rdf:li rdf:resource="http://identifiers.org/kegg.compound/C05665"/>
                        </rdf:Bag>
                     </bqbiol:is>
                     <bqbiol:is>
                        <rdf:Bag>
                           <rdf:li rdf:resource="http://identifiers.org/pubchem.substance/7975"/>
                        </rdf:Bag>
                     </bqbiol:is>
                     <bqbiol:is>
                        <rdf:Bag>
                           <rdf:li rdf:resource="http://identifiers.org/hmdb/HMDB01106"/>
                        </rdf:Bag>
                     </bqbiol:is>
                  </rdf:Description>
               </rdf:RDF>
            </annotation>
         </species>
         <species id="M_h2o2_c"
                  initialConcentration="1"
                  constant="false"
                  charge="0"
                  hasOnlySubstanceUnits="false"
                  name="Hydrogen peroxide"
                  metaid="_metaM_h2o2_c"
                  boundaryCondition="false"
                  sboTerm="SBO:0000247"
                  compartment="c">
            <notes>
               <body xmlns="http://www.w3.org/1999/xhtml">
                  <p>FORMULA: H2O2</p>
                  <p>CHARGE: 0</p>
                  <p>HEPATONET_1.0_ABBREVIATION: HC00036</p>
                  <p>EHMN_ABBREVIATION: C00027</p>
                  <p>INCHI: InChI=1S/H2O2/c1-2/h1-2H</p>
               </body>
            </notes>
            <annotation>
               <rdf:RDF xmlns:rdf="http://www.w3.org/1999/02/22-rdf-syntax-ns#"
                        xmlns:bqmodel="http://biomodels.net/model-qualifiers/"
                        xmlns:bqbiol="http://biomodels.net/biology-qualifiers/">
                  <rdf:Description rdf:about="#_metaM_h2o2_c">
                     <bqbiol:is>
                        <rdf:Bag>
                           <rdf:li rdf:resource="http://identifiers.org/chebi/CHEBI:16240"/>
                        </rdf:Bag>
                     </bqbiol:is>
                     <bqbiol:is>
                        <rdf:Bag>
                           <rdf:li rdf:resource="http://identifiers.org/kegg.compound/C00027"/>
                        </rdf:Bag>
                     </bqbiol:is>
                     <bqbiol:is>
                        <rdf:Bag>
                           <rdf:li rdf:resource="http://identifiers.org/hmdb/HMDB03125"/>
                        </rdf:Bag>
                     </bqbiol:is>
                  </rdf:Description>
               </rdf:RDF>
            </annotation>
         </species>
         <species id="M_nh4_c"
                  initialConcentration="1"
                  constant="false"
                  charge="1"
                  hasOnlySubstanceUnits="false"
                  name="Ammonium"
                  metaid="_metaM_nh4_c"
                  boundaryCondition="false"
                  sboTerm="SBO:0000247"
                  compartment="c">
            <notes>
               <body xmlns="http://www.w3.org/1999/xhtml">
                  <p>FORMULA: H4N</p>
                  <p>CHARGE: 1</p>
                  <p>HEPATONET_1.0_ABBREVIATION: HC00765</p>
                  <p>EHMN_ABBREVIATION: C01342</p>
                  <p>INCHI: InChI=1S/H3N/h1H3/p+1</p>
               </body>
            </notes>
            <annotation>
               <rdf:RDF xmlns:rdf="http://www.w3.org/1999/02/22-rdf-syntax-ns#"
                        xmlns:bqmodel="http://biomodels.net/model-qualifiers/"
                        xmlns:bqbiol="http://biomodels.net/biology-qualifiers/">
                  <rdf:Description rdf:about="#_metaM_nh4_c">
                     <bqbiol:is>
                        <rdf:Bag>
                           <rdf:li rdf:resource="http://identifiers.org/chebi/CHEBI:28938"/>
                        </rdf:Bag>
                     </bqbiol:is>
                     <bqbiol:is>
                        <rdf:Bag>
                           <rdf:li rdf:resource="http://identifiers.org/kegg.compound/C01342"/>
                        </rdf:Bag>
                     </bqbiol:is>
                     <bqbiol:is>
                        <rdf:Bag>
                           <rdf:li rdf:resource="http://identifiers.org/hmdb/HMDB00051"/>
                        </rdf:Bag>
                     </bqbiol:is>
                  </rdf:Description>
               </rdf:RDF>
            </annotation>
         </species>
         <species id="M_2425dhvitd2_m"
                  initialConcentration="1"
                  constant="false"
                  charge="0"
                  hasOnlySubstanceUnits="false"
                  name="24R,25-Dihyoxyvitamin D2"
                  metaid="_metaM_2425dhvitd2_m"
                  boundaryCondition="false"
                  sboTerm="SBO:0000247"
                  compartment="m">
            <notes>
               <body xmlns="http://www.w3.org/1999/xhtml">
                  <p>FORMULA: C28H44O3</p>
                  <p>CHARGE: 0</p>
                  <p>INCHI: </p>
               </body>
            </notes>
         </species>
         <species id="M_h_m"
                  initialConcentration="1"
                  constant="false"
                  charge="1"
                  hasOnlySubstanceUnits="false"
                  name="proton"
                  metaid="_metaM_h_m"
                  boundaryCondition="false"
                  sboTerm="SBO:0000247"
                  compartment="m">
            <notes>
               <body xmlns="http://www.w3.org/1999/xhtml">
                  <p>FORMULA: H</p>
                  <p>CHARGE: 1</p>
                  <p>HEPATONET_1.0_ABBREVIATION: HC00083</p>
                  <p>EHMN_ABBREVIATION: C00080</p>
                  <p>INCHI: InChI=1S/p+1/i/hH</p>
               </body>
            </notes>
            <annotation>
               <rdf:RDF xmlns:rdf="http://www.w3.org/1999/02/22-rdf-syntax-ns#"
                        xmlns:bqmodel="http://biomodels.net/model-qualifiers/"
                        xmlns:bqbiol="http://biomodels.net/biology-qualifiers/">
                  <rdf:Description rdf:about="#_metaM_h_m">
                     <bqbiol:is>
                        <rdf:Bag>
                           <rdf:li rdf:resource="http://identifiers.org/chebi/CHEBI:24636"/>
                        </rdf:Bag>
                     </bqbiol:is>
                     <bqbiol:is>
                        <rdf:Bag>
                           <rdf:li rdf:resource="http://identifiers.org/kegg.compound/C00080"/>
                        </rdf:Bag>
                     </bqbiol:is>
                     <bqbiol:is>
                        <rdf:Bag>
                           <rdf:li rdf:resource="http://identifiers.org/pubchem.substance/3380"/>
                        </rdf:Bag>
                     </bqbiol:is>
                  </rdf:Description>
               </rdf:RDF>
            </annotation>
         </species>
         <species id="M_nadph_m"
                  initialConcentration="1"
                  constant="false"
                  charge="-4"
                  hasOnlySubstanceUnits="false"
                  name="Nicotinamide adenine dinucleotide phosphate - reduced"
                  metaid="_metaM_nadph_m"
                  boundaryCondition="false"
                  sboTerm="SBO:0000247"
                  compartment="m">
            <notes>
               <body xmlns="http://www.w3.org/1999/xhtml">
                  <p>FORMULA: C21H26N7O17P3</p>
                  <p>CHARGE: -4</p>
                  <p>HEPATONET_1.0_ABBREVIATION: HC00015</p>
                  <p>EHMN_ABBREVIATION: C00005</p>
                  <p>INCHI: InChI=1S/C21H30N7O17P3/c22-17-12-19(25-7-24-17)28(8-26-12)21-16(44-46(33,34)35)14(30)11(43-21)6-41-48(38,39)45-47(36,37)40-5-10-13(29)15(31)20(42-10)27-3-1-2-9(4-27)18(23)32/h1,3-4,7-8,10-11,13-16,20-21,29-31H,2,5-6H2,(H2,23,32)(H,36,37)(H,38,39)(H2,22,24,25)(H2,33,34,35)/p-4/t10-,11-,13-,14-,15-,16-,20-,21-/m1/s1</p>
               </body>
            </notes>
            <annotation>
               <rdf:RDF xmlns:rdf="http://www.w3.org/1999/02/22-rdf-syntax-ns#"
                        xmlns:bqmodel="http://biomodels.net/model-qualifiers/"
                        xmlns:bqbiol="http://biomodels.net/biology-qualifiers/">
                  <rdf:Description rdf:about="#_metaM_nadph_m">
                     <bqbiol:is>
                        <rdf:Bag>
                           <rdf:li rdf:resource="http://identifiers.org/chebi/CHEBI:57783"/>
                        </rdf:Bag>
                     </bqbiol:is>
                     <bqbiol:is>
                        <rdf:Bag>
                           <rdf:li rdf:resource="http://identifiers.org/kegg.compound/C00005"/>
                        </rdf:Bag>
                     </bqbiol:is>
                     <bqbiol:is>
                        <rdf:Bag>
                           <rdf:li rdf:resource="http://identifiers.org/hmdb/HMDB00221"/>
                        </rdf:Bag>
                     </bqbiol:is>
                  </rdf:Description>
               </rdf:RDF>
            </annotation>
         </species>
         <species id="M_o2_m"
                  initialConcentration="1"
                  constant="false"
                  charge="0"
                  hasOnlySubstanceUnits="false"
                  name="O2"
                  metaid="_metaM_o2_m"
                  boundaryCondition="false"
                  sboTerm="SBO:0000247"
                  compartment="m">
            <notes>
               <body xmlns="http://www.w3.org/1999/xhtml">
                  <p>FORMULA: O2</p>
                  <p>CHARGE: 0</p>
                  <p>HEPATONET_1.0_ABBREVIATION: HC00017</p>
                  <p>EHMN_ABBREVIATION: C00007</p>
                  <p>INCHI: InChI=1S/O2/c1-2</p>
               </body>
            </notes>
            <annotation>
               <rdf:RDF xmlns:rdf="http://www.w3.org/1999/02/22-rdf-syntax-ns#"
                        xmlns:bqmodel="http://biomodels.net/model-qualifiers/"
                        xmlns:bqbiol="http://biomodels.net/biology-qualifiers/">
                  <rdf:Description rdf:about="#_metaM_o2_m">
                     <bqbiol:is>
                        <rdf:Bag>
                           <rdf:li rdf:resource="http://identifiers.org/chebi/CHEBI:15379"/>
                        </rdf:Bag>
                     </bqbiol:is>
                     <bqbiol:is>
                        <rdf:Bag>
                           <rdf:li rdf:resource="http://identifiers.org/kegg.compound/C00007"/>
                        </rdf:Bag>
                     </bqbiol:is>
                     <bqbiol:is>
                        <rdf:Bag>
                           <rdf:li rdf:resource="http://identifiers.org/hmdb/HMDB01377"/>
                        </rdf:Bag>
                     </bqbiol:is>
                  </rdf:Description>
               </rdf:RDF>
            </annotation>
         </species>
         <species id="M_1a2425thvitd2_m"
                  initialConcentration="1"
                  constant="false"
                  charge="0"
                  hasOnlySubstanceUnits="false"
                  name="1-alpha,24R,25-Trihydroxyvitamin D2"
                  metaid="_metaM_1a2425thvitd2_m"
                  boundaryCondition="false"
                  sboTerm="SBO:0000247"
                  compartment="m">
            <notes>
               <body xmlns="http://www.w3.org/1999/xhtml">
                  <p>FORMULA: C28H44O4</p>
                  <p>CHARGE: 0</p>
                  <p>INCHI: InChI=1/C28H44O4/c1-18(13-15-28(6,32)26(3,4)31)23-11-12-24-20(8-7-14-27(23,24)5)9-10-21-16-22(29)17-25(30)19(21)2/h9-10,13,15,18,22-25,29-32H,2,7-8,11-12,14,16-17H2,1,3-6H3/b15-13+,20-9+,21-10-/t18-,22-,23-,24+,25+,27-,28-/m1/s1</p>
               </body>
            </notes>
            <annotation>
               <rdf:RDF xmlns:rdf="http://www.w3.org/1999/02/22-rdf-syntax-ns#"
                        xmlns:bqmodel="http://biomodels.net/model-qualifiers/"
                        xmlns:bqbiol="http://biomodels.net/biology-qualifiers/">
                  <rdf:Description rdf:about="#_metaM_1a2425thvitd2_m">
                     <bqbiol:is>
                        <rdf:Bag>
                           <rdf:li rdf:resource="http://identifiers.org/hmdb/HMDB06227"/>
                        </rdf:Bag>
                     </bqbiol:is>
                  </rdf:Description>
               </rdf:RDF>
            </annotation>
         </species>
         <species id="M_h2o_m"
                  initialConcentration="1"
                  constant="false"
                  charge="0"
                  hasOnlySubstanceUnits="false"
                  name="H2O"
                  metaid="_metaM_h2o_m"
                  boundaryCondition="false"
                  sboTerm="SBO:0000247"
                  compartment="m">
            <notes>
               <body xmlns="http://www.w3.org/1999/xhtml">
                  <p>FORMULA: H2O</p>
                  <p>CHARGE: 0</p>
                  <p>HEPATONET_1.0_ABBREVIATION: HC00011</p>
                  <p>EHMN_ABBREVIATION: C00001</p>
                  <p>INCHI: InChI=1S/H2O/h1H2</p>
               </body>
            </notes>
            <annotation>
               <rdf:RDF xmlns:rdf="http://www.w3.org/1999/02/22-rdf-syntax-ns#"
                        xmlns:bqmodel="http://biomodels.net/model-qualifiers/"
                        xmlns:bqbiol="http://biomodels.net/biology-qualifiers/">
                  <rdf:Description rdf:about="#_metaM_h2o_m">
                     <bqbiol:is>
                        <rdf:Bag>
                           <rdf:li rdf:resource="http://identifiers.org/chebi/CHEBI:15377"/>
                        </rdf:Bag>
                     </bqbiol:is>
                     <bqbiol:is>
                        <rdf:Bag>
                           <rdf:li rdf:resource="http://identifiers.org/kegg.compound/C00001"/>
                        </rdf:Bag>
                     </bqbiol:is>
                     <bqbiol:is>
                        <rdf:Bag>
                           <rdf:li rdf:resource="http://identifiers.org/hmdb/HMDB02111"/>
                        </rdf:Bag>
                     </bqbiol:is>
                  </rdf:Description>
               </rdf:RDF>
            </annotation>
         </species>
         <species id="M_nadp_m"
                  initialConcentration="1"
                  constant="false"
                  charge="-3"
                  hasOnlySubstanceUnits="false"
                  name="Nicotinamide adenine dinucleotide phosphate"
                  metaid="_metaM_nadp_m"
                  boundaryCondition="false"
                  sboTerm="SBO:0000247"
                  compartment="m">
            <notes>
               <body xmlns="http://www.w3.org/1999/xhtml">
                  <p>FORMULA: C21H25N7O17P3</p>
                  <p>CHARGE: -3</p>
                  <p>HEPATONET_1.0_ABBREVIATION: HC00016</p>
                  <p>EHMN_ABBREVIATION: C00006</p>
                  <p>INCHI: InChI=1S/C21H28N7O17P3/c22-17-12-19(25-7-24-17)28(8-26-12)21-16(44-46(33,34)35)14(30)11(43-21)6-41-48(38,39)45-47(36,37)40-5-10-13(29)15(31)20(42-10)27-3-1-2-9(4-27)18(23)32/h1-4,7-8,10-11,13-16,20-21,29-31H,5-6H2,(H7-,22,23,24,25,32,33,34,35,36,37,38,39)/p-3/t10-,11-,13-,14-,15-,16-,20-,21-/m1/s1</p>
               </body>
            </notes>
            <annotation>
               <rdf:RDF xmlns:rdf="http://www.w3.org/1999/02/22-rdf-syntax-ns#"
                        xmlns:bqmodel="http://biomodels.net/model-qualifiers/"
                        xmlns:bqbiol="http://biomodels.net/biology-qualifiers/">
                  <rdf:Description rdf:about="#_metaM_nadp_m">
                     <bqbiol:is>
                        <rdf:Bag>
                           <rdf:li rdf:resource="http://identifiers.org/chebi/CHEBI:58349"/>
                        </rdf:Bag>
                     </bqbiol:is>
                     <bqbiol:is>
                        <rdf:Bag>
                           <rdf:li rdf:resource="http://identifiers.org/kegg.compound/C00006"/>
                        </rdf:Bag>
                     </bqbiol:is>
                     <bqbiol:is>
                        <rdf:Bag>
                           <rdf:li rdf:resource="http://identifiers.org/hmdb/HMDB00217"/>
                        </rdf:Bag>
                     </bqbiol:is>
                  </rdf:Description>
               </rdf:RDF>
            </annotation>
         </species>
         <species id="M_2425dhvitd3_m"
                  initialConcentration="1"
                  constant="false"
                  charge="0"
                  hasOnlySubstanceUnits="false"
                  name="(24R)-24,25-dihydroxycalciol"
                  metaid="_metaM_2425dhvitd3_m"
                  boundaryCondition="false"
                  sboTerm="SBO:0000247"
                  compartment="m">
            <notes>
               <body xmlns="http://www.w3.org/1999/xhtml">
                  <p>FORMULA: C27H44O3</p>
                  <p>CHARGE: 0</p>
                  <p>INCHI: InChI=1S/C27H44O3/c1-18-8-12-22(28)17-21(18)11-10-20-7-6-16-27(5)23(13-14-24(20)27)19(2)9-15-25(29)26(3,4)30/h10-11,19,22-25,28-30H,1,6-9,12-17H2,2-5H3/b20-10+,21-11-/t19-,22+,23-,24+,25-,27-/m1/s1</p>
                  <p>EHMN_ABBREVIATION: CE1337</p>
               </body>
            </notes>
            <annotation>
               <rdf:RDF xmlns:rdf="http://www.w3.org/1999/02/22-rdf-syntax-ns#"
                        xmlns:bqmodel="http://biomodels.net/model-qualifiers/"
                        xmlns:bqbiol="http://biomodels.net/biology-qualifiers/">
                  <rdf:Description rdf:about="#_metaM_2425dhvitd3_m">
                     <bqbiol:is>
                        <rdf:Bag>
                           <rdf:li rdf:resource="http://identifiers.org/chebi/CHEBI:28818"/>
                        </rdf:Bag>
                     </bqbiol:is>
                  </rdf:Description>
               </rdf:RDF>
            </annotation>
         </species>
         <species id="M_1a2425thvitd3_m"
                  initialConcentration="1"
                  constant="false"
                  charge="0"
                  hasOnlySubstanceUnits="false"
                  name="calcitetrol"
                  metaid="_metaM_1a2425thvitd3_m"
                  boundaryCondition="false"
                  sboTerm="SBO:0000247"
                  compartment="m">
            <notes>
               <body xmlns="http://www.w3.org/1999/xhtml">
                  <p>FORMULA: C27H44O4</p>
                  <p>CHARGE: 0</p>
                  <p>INCHI: InChI=1S/C27H44O4/c1-17(8-13-25(30)26(3,4)31)22-11-12-23-19(7-6-14-27(22,23)5)9-10-20-15-21(28)16-24(29)18(20)2/h9-10,17,21-25,28-31H,2,6-8,11-16H2,1,3-5H3/b19-9+,20-10-/t17-,21-,22-,23+,24+,25-,27-/m1/s1</p>
               </body>
            </notes>
            <annotation>
               <rdf:RDF xmlns:rdf="http://www.w3.org/1999/02/22-rdf-syntax-ns#"
                        xmlns:bqmodel="http://biomodels.net/model-qualifiers/"
                        xmlns:bqbiol="http://biomodels.net/biology-qualifiers/">
                  <rdf:Description rdf:about="#_metaM_1a2425thvitd3_m">
                     <bqbiol:is>
                        <rdf:Bag>
                           <rdf:li rdf:resource="http://identifiers.org/chebi/CHEBI:47799"/>
                        </rdf:Bag>
                     </bqbiol:is>
                     <bqbiol:is>
                        <rdf:Bag>
                           <rdf:li rdf:resource="http://identifiers.org/hmdb/HMDB06228"/>
                        </rdf:Bag>
                     </bqbiol:is>
                  </rdf:Description>
               </rdf:RDF>
            </annotation>
         </species>
         <species id="M_1a25dhvitd2_m"
                  initialConcentration="1"
                  constant="false"
                  charge="0"
                  hasOnlySubstanceUnits="false"
                  name="1-alpha,25-Dihydroxyvitamin D2"
                  metaid="_metaM_1a25dhvitd2_m"
                  boundaryCondition="false"
                  sboTerm="SBO:0000247"
                  compartment="m">
            <notes>
               <body xmlns="http://www.w3.org/1999/xhtml">
                  <p>FORMULA: C28H44O3</p>
                  <p>CHARGE: 0</p>
                  <p>INCHI: InChI=1/C28H44O3/c1-18(9-10-19(2)27(4,5)31)24-13-14-25-21(8-7-15-28(24,25)6)11-12-22-16-23(29)17-26(30)20(22)3/h9-12,18-19,23-26,29-31H,3,7-8,13-17H2,1-2,4-6H3/b10-9+,21-11+,22-12-/t18-,19+,23-,24-,25+,26+,28-/m1/s1</p>
               </body>
            </notes>
            <annotation>
               <rdf:RDF xmlns:rdf="http://www.w3.org/1999/02/22-rdf-syntax-ns#"
                        xmlns:bqmodel="http://biomodels.net/model-qualifiers/"
                        xmlns:bqbiol="http://biomodels.net/biology-qualifiers/">
                  <rdf:Description rdf:about="#_metaM_1a25dhvitd2_m">
                     <bqbiol:is>
                        <rdf:Bag>
                           <rdf:li rdf:resource="http://identifiers.org/hmdb/HMDB06225"/>
                        </rdf:Bag>
                     </bqbiol:is>
                  </rdf:Description>
               </rdf:RDF>
            </annotation>
         </species>
         <species id="M_1a25dhvitd3_m"
                  initialConcentration="1"
                  constant="false"
                  charge="0"
                  hasOnlySubstanceUnits="false"
                  name="calcitriol"
                  metaid="_metaM_1a25dhvitd3_m"
                  boundaryCondition="false"
                  sboTerm="SBO:0000247"
                  compartment="m">
            <notes>
               <body xmlns="http://www.w3.org/1999/xhtml">
                  <p>FORMULA: C27H44O3</p>
                  <p>CHARGE: 0</p>
                  <p>INCHI: InChI=1S/C27H44O3/c1-18(8-6-14-26(3,4)30)23-12-13-24-20(9-7-15-27(23,24)5)10-11-21-16-22(28)17-25(29)19(21)2/h10-11,18,22-25,28-30H,2,6-9,12-17H2,1,3-5H3/b20-10+,21-11-/t18-,22-,23-,24+,25+,27-/m1/s1</p>
                  <p>EHMN_ABBREVIATION: C01673</p>
               </body>
            </notes>
            <annotation>
               <rdf:RDF xmlns:rdf="http://www.w3.org/1999/02/22-rdf-syntax-ns#"
                        xmlns:bqmodel="http://biomodels.net/model-qualifiers/"
                        xmlns:bqbiol="http://biomodels.net/biology-qualifiers/">
                  <rdf:Description rdf:about="#_metaM_1a25dhvitd3_m">
                     <bqbiol:is>
                        <rdf:Bag>
                           <rdf:li rdf:resource="http://identifiers.org/chebi/CHEBI:17823"/>
                        </rdf:Bag>
                     </bqbiol:is>
                     <bqbiol:is>
                        <rdf:Bag>
                           <rdf:li rdf:resource="http://identifiers.org/hmdb/HMDB01903"/>
                        </rdf:Bag>
                     </bqbiol:is>
                  </rdf:Description>
               </rdf:RDF>
            </annotation>
         </species>
         <species id="M_1mncam_c"
                  initialConcentration="1"
                  constant="false"
                  charge="1"
                  hasOnlySubstanceUnits="false"
                  name="1-methylnicotinamide"
                  metaid="_metaM_1mncam_c"
                  boundaryCondition="false"
                  sboTerm="SBO:0000247"
                  compartment="c">
            <notes>
               <body xmlns="http://www.w3.org/1999/xhtml">
                  <p>FORMULA: C7H9N2O</p>
                  <p>CHARGE: 1</p>
                  <p>INCHI: InChI=1S/C7H8N2O/c1-9-4-2-3-6(5-9)7(8)10/h2-5H,1H3,(H-,8,10)/p+1</p>
                  <p>EHMN_ABBREVIATION: C02918</p>
               </body>
            </notes>
            <annotation>
               <rdf:RDF xmlns:rdf="http://www.w3.org/1999/02/22-rdf-syntax-ns#"
                        xmlns:bqmodel="http://biomodels.net/model-qualifiers/"
                        xmlns:bqbiol="http://biomodels.net/biology-qualifiers/">
                  <rdf:Description rdf:about="#_metaM_1mncam_c">
                     <bqbiol:is>
                        <rdf:Bag>
                           <rdf:li rdf:resource="http://identifiers.org/chebi/CHEBI:16797"/>
                        </rdf:Bag>
                     </bqbiol:is>
                     <bqbiol:is>
                        <rdf:Bag>
                           <rdf:li rdf:resource="http://identifiers.org/hmdb/HMDB00699"/>
                        </rdf:Bag>
                     </bqbiol:is>
                  </rdf:Description>
               </rdf:RDF>
            </annotation>
         </species>
         <species id="M_atp_c"
                  initialConcentration="1"
                  constant="false"
                  charge="-4"
                  hasOnlySubstanceUnits="false"
                  name="ATP(4-)"
                  metaid="_metaM_atp_c"
                  boundaryCondition="false"
                  sboTerm="SBO:0000247"
                  compartment="c">
            <notes>
               <body xmlns="http://www.w3.org/1999/xhtml">
                  <p>FORMULA: C10H12N5O13P3</p>
                  <p>CHARGE: -4</p>
                  <p>INCHI: InChI=1S/C10H16N5O13P3/c11-8-5-9(13-2-12-8)15(3-14-5)10-7(17)6(16)4(26-10)1-25-30(21,22)28-31(23,24)27-29(18,19)20/h2-4,6-7,10,16-17H,1H2,(H,21,22)(H,23,24)(H2,11,12,13)(H2,18,19,20)/p-4/t4-,6-,7-,10-/m1/s1</p>
               </body>
            </notes>
            <annotation>
               <rdf:RDF xmlns:rdf="http://www.w3.org/1999/02/22-rdf-syntax-ns#"
                        xmlns:bqmodel="http://biomodels.net/model-qualifiers/"
                        xmlns:bqbiol="http://biomodels.net/biology-qualifiers/">
                  <rdf:Description rdf:about="#_metaM_atp_c">
                     <bqbiol:is>
                        <rdf:Bag>
                           <rdf:li rdf:resource="http://identifiers.org/chebi/CHEBI:30616"/>
                        </rdf:Bag>
                     </bqbiol:is>
                     <bqbiol:is>
                        <rdf:Bag>
                           <rdf:li rdf:resource="http://identifiers.org/kegg.compound/C00002"/>
                        </rdf:Bag>
                     </bqbiol:is>
                     <bqbiol:is>
                        <rdf:Bag>
                           <rdf:li rdf:resource="http://identifiers.org/hmdb/HMDB00538"/>
                        </rdf:Bag>
                     </bqbiol:is>
                  </rdf:Description>
               </rdf:RDF>
            </annotation>
         </species>
         <species id="M_1mncam_e"
                  initialConcentration="1"
                  constant="false"
                  charge="1"
                  hasOnlySubstanceUnits="false"
                  name="1-methylnicotinamide"
                  metaid="_metaM_1mncam_e"
                  boundaryCondition="false"
                  sboTerm="SBO:0000247"
                  compartment="e">
            <notes>
               <body xmlns="http://www.w3.org/1999/xhtml">
                  <p>FORMULA: C7H9N2O</p>
                  <p>CHARGE: 1</p>
                  <p>INCHI: InChI=1S/C7H8N2O/c1-9-4-2-3-6(5-9)7(8)10/h2-5H,1H3,(H-,8,10)/p+1</p>
                  <p>EHMN_ABBREVIATION: C02918</p>
               </body>
            </notes>
            <annotation>
               <rdf:RDF xmlns:rdf="http://www.w3.org/1999/02/22-rdf-syntax-ns#"
                        xmlns:bqmodel="http://biomodels.net/model-qualifiers/"
                        xmlns:bqbiol="http://biomodels.net/biology-qualifiers/">
                  <rdf:Description rdf:about="#_metaM_1mncam_e">
                     <bqbiol:is>
                        <rdf:Bag>
                           <rdf:li rdf:resource="http://identifiers.org/chebi/CHEBI:16797"/>
                        </rdf:Bag>
                     </bqbiol:is>
                     <bqbiol:is>
                        <rdf:Bag>
                           <rdf:li rdf:resource="http://identifiers.org/hmdb/HMDB00699"/>
                        </rdf:Bag>
                     </bqbiol:is>
                  </rdf:Description>
               </rdf:RDF>
            </annotation>
         </species>
         <species id="M_adp_c"
                  initialConcentration="1"
                  constant="false"
                  charge="-3"
                  hasOnlySubstanceUnits="false"
                  name="ADP"
                  metaid="_metaM_adp_c"
                  boundaryCondition="false"
                  sboTerm="SBO:0000247"
                  compartment="c">
            <notes>
               <body xmlns="http://www.w3.org/1999/xhtml">
                  <p>FORMULA: C10H12N5O10P2</p>
                  <p>CHARGE: -3</p>
                  <p>INCHI: InChI=1S/C10H15N5O10P2/c11-8-5-9(13-2-12-8)15(3-14-5)10-7(17)6(16)4(24-10)1-23-27(21,22)25-26(18,19)20/h2-4,6-7,10,16-17H,1H2,(H,21,22)(H2,11,12,13)(H2,18,19,20)/t4-,6-,7-,10-/m1/s1</p>
               </body>
            </notes>
            <annotation>
               <rdf:RDF xmlns:rdf="http://www.w3.org/1999/02/22-rdf-syntax-ns#"
                        xmlns:bqmodel="http://biomodels.net/model-qualifiers/"
                        xmlns:bqbiol="http://biomodels.net/biology-qualifiers/">
                  <rdf:Description rdf:about="#_metaM_adp_c">
                     <bqbiol:is>
                        <rdf:Bag>
                           <rdf:li rdf:resource="http://identifiers.org/chebi/CHEBI:16761"/>
                        </rdf:Bag>
                     </bqbiol:is>
                     <bqbiol:is>
                        <rdf:Bag>
                           <rdf:li rdf:resource="http://identifiers.org/kegg.compound/C00008"/>
                        </rdf:Bag>
                     </bqbiol:is>
                     <bqbiol:is>
                        <rdf:Bag>
                           <rdf:li rdf:resource="http://identifiers.org/pubchem.substance/3310"/>
                        </rdf:Bag>
                     </bqbiol:is>
                     <bqbiol:is>
                        <rdf:Bag>
                           <rdf:li rdf:resource="http://identifiers.org/hmdb/HMDB01341"/>
                        </rdf:Bag>
                     </bqbiol:is>
                  </rdf:Description>
               </rdf:RDF>
            </annotation>
         </species>
         <species id="M_h_c"
                  initialConcentration="1"
                  constant="false"
                  charge="1"
                  hasOnlySubstanceUnits="false"
                  name="proton"
                  metaid="_metaM_h_c"
                  boundaryCondition="false"
                  sboTerm="SBO:0000247"
                  compartment="c">
            <notes>
               <body xmlns="http://www.w3.org/1999/xhtml">
                  <p>FORMULA: H</p>
                  <p>CHARGE: 1</p>
                  <p>INCHI: InChI=1S/p+1/i/hH</p>
               </body>
            </notes>
            <annotation>
               <rdf:RDF xmlns:rdf="http://www.w3.org/1999/02/22-rdf-syntax-ns#"
                        xmlns:bqmodel="http://biomodels.net/model-qualifiers/"
                        xmlns:bqbiol="http://biomodels.net/biology-qualifiers/">
                  <rdf:Description rdf:about="#_metaM_h_c">
                     <bqbiol:is>
                        <rdf:Bag>
                           <rdf:li rdf:resource="http://identifiers.org/chebi/CHEBI:24636"/>
                        </rdf:Bag>
                     </bqbiol:is>
                     <bqbiol:is>
                        <rdf:Bag>
                           <rdf:li rdf:resource="http://identifiers.org/kegg.compound/C00080"/>
                        </rdf:Bag>
                     </bqbiol:is>
                     <bqbiol:is>
                        <rdf:Bag>
                           <rdf:li rdf:resource="http://identifiers.org/pubchem.substance/3380"/>
                        </rdf:Bag>
                     </bqbiol:is>
                  </rdf:Description>
               </rdf:RDF>
            </annotation>
         </species>
         <species id="M_pi_c"
                  initialConcentration="1"
                  constant="false"
                  charge="-2"
                  hasOnlySubstanceUnits="false"
                  name="hydrogenphosphate"
                  metaid="_metaM_pi_c"
                  boundaryCondition="false"
                  sboTerm="SBO:0000247"
                  compartment="c">
            <notes>
               <body xmlns="http://www.w3.org/1999/xhtml">
                  <p>FORMULA: HO4P</p>
                  <p>CHARGE: -2</p>
                  <p>INCHI: InChI=1S/H3O4P/c1-5(2,3)4/h(H3,1,2,3,4)/p-2</p>
               </body>
            </notes>
            <annotation>
               <rdf:RDF xmlns:rdf="http://www.w3.org/1999/02/22-rdf-syntax-ns#"
                        xmlns:bqmodel="http://biomodels.net/model-qualifiers/"
                        xmlns:bqbiol="http://biomodels.net/biology-qualifiers/">
                  <rdf:Description rdf:about="#_metaM_pi_c">
                     <bqbiol:is>
                        <rdf:Bag>
                           <rdf:li rdf:resource="http://identifiers.org/chebi/CHEBI:43474"/>
                        </rdf:Bag>
                     </bqbiol:is>
                     <bqbiol:is>
                        <rdf:Bag>
                           <rdf:li rdf:resource="http://identifiers.org/kegg.compound/C00009"/>
                        </rdf:Bag>
                     </bqbiol:is>
                     <bqbiol:is>
                        <rdf:Bag>
                           <rdf:li rdf:resource="http://identifiers.org/hmdb/HMDB00973"/>
                        </rdf:Bag>
                     </bqbiol:is>
                  </rdf:Description>
               </rdf:RDF>
            </annotation>
         </species>
         <species id="M_1pipdn2c_x"
                  initialConcentration="1"
                  constant="false"
                  charge="0"
                  hasOnlySubstanceUnits="false"
                  name="1-piperideine-2-carboxylate"
                  metaid="_metaM_1pipdn2c_x"
                  boundaryCondition="false"
                  sboTerm="SBO:0000247"
                  compartment="x">
            <notes>
               <body xmlns="http://www.w3.org/1999/xhtml">
                  <p>FORMULA: C6H9NO2</p>
                  <p>CHARGE: 0</p>
                  <p>INCHI: InChI=1S/C6H9NO2/c8-6(9)5-3-1-2-4-7-5/h1-4H2,(H,8,9)</p>
                  <p>EHMN_ABBREVIATION: C04092</p>
               </body>
            </notes>
            <annotation>
               <rdf:RDF xmlns:rdf="http://www.w3.org/1999/02/22-rdf-syntax-ns#"
                        xmlns:bqmodel="http://biomodels.net/model-qualifiers/"
                        xmlns:bqbiol="http://biomodels.net/biology-qualifiers/">
                  <rdf:Description rdf:about="#_metaM_1pipdn2c_x">
                     <bqbiol:is>
                        <rdf:Bag>
                           <rdf:li rdf:resource="http://identifiers.org/chebi/CHEBI:16187"/>
                        </rdf:Bag>
                     </bqbiol:is>
                     <bqbiol:is>
                        <rdf:Bag>
                           <rdf:li rdf:resource="http://identifiers.org/hmdb/HMDB01084"/>
                        </rdf:Bag>
                     </bqbiol:is>
                  </rdf:Description>
               </rdf:RDF>
            </annotation>
         </species>
         <species id="M_h_x"
                  initialConcentration="1"
                  constant="false"
                  charge="1"
                  hasOnlySubstanceUnits="false"
                  name="proton"
                  metaid="_metaM_h_x"
                  boundaryCondition="false"
                  sboTerm="SBO:0000247"
                  compartment="x">
            <notes>
               <body xmlns="http://www.w3.org/1999/xhtml">
                  <p>FORMULA: H</p>
                  <p>CHARGE: 1</p>
                  <p>HEPATONET_1.0_ABBREVIATION: HC00083</p>
                  <p>EHMN_ABBREVIATION: C00080</p>
                  <p>INCHI: InChI=1S/p+1/i/hH</p>
               </body>
            </notes>
            <annotation>
               <rdf:RDF xmlns:rdf="http://www.w3.org/1999/02/22-rdf-syntax-ns#"
                        xmlns:bqmodel="http://biomodels.net/model-qualifiers/"
                        xmlns:bqbiol="http://biomodels.net/biology-qualifiers/">
                  <rdf:Description rdf:about="#_metaM_h_x">
                     <bqbiol:is>
                        <rdf:Bag>
                           <rdf:li rdf:resource="http://identifiers.org/chebi/CHEBI:24636"/>
                        </rdf:Bag>
                     </bqbiol:is>
                     <bqbiol:is>
                        <rdf:Bag>
                           <rdf:li rdf:resource="http://identifiers.org/kegg.compound/C00080"/>
                        </rdf:Bag>
                     </bqbiol:is>
                     <bqbiol:is>
                        <rdf:Bag>
                           <rdf:li rdf:resource="http://identifiers.org/pubchem.substance/3380"/>
                        </rdf:Bag>
                     </bqbiol:is>
                  </rdf:Description>
               </rdf:RDF>
            </annotation>
         </species>
         <species id="M_nadh_x"
                  initialConcentration="1"
                  constant="false"
                  charge="-2"
                  hasOnlySubstanceUnits="false"
                  name="Nicotinamide adenine dinucleotide - reduced"
                  metaid="_metaM_nadh_x"
                  boundaryCondition="false"
                  sboTerm="SBO:0000247"
                  compartment="x">
            <notes>
               <body xmlns="http://www.w3.org/1999/xhtml">
                  <p>FORMULA: C21H27N7O14P2</p>
                  <p>CHARGE: -2</p>
                  <p>INCHI: InChI=1S/C21H29N7O14P2/c22-17-12-19(25-7-24-17)28(8-26-12)21-16(32)14(30)11(41-21)6-39-44(36,37)42-43(34,35)38-5-10-13(29)15(31)20(40-10)27-3-1-2-9(4-27)18(23)33/h1,3-4,7-8,10-11,13-16,20-21,29-32H,2,5-6H2,(H2,23,33)(H,34,35)(H,36,37)(H2,22,24,25)/p-2/t10-,11-,13-,14-,15-,16-,20-,21-/m1/s1</p>
                  <p>HEPATONET_1.0_ABBREVIATION: HC00014</p>
                  <p>EHMN_ABBREVIATION: C00004</p>
               </body>
            </notes>
            <annotation>
               <rdf:RDF xmlns:rdf="http://www.w3.org/1999/02/22-rdf-syntax-ns#"
                        xmlns:bqmodel="http://biomodels.net/model-qualifiers/"
                        xmlns:bqbiol="http://biomodels.net/biology-qualifiers/">
                  <rdf:Description rdf:about="#_metaM_nadh_x">
                     <bqbiol:is>
                        <rdf:Bag>
                           <rdf:li rdf:resource="http://identifiers.org/chebi/CHEBI:57945"/>
                        </rdf:Bag>
                     </bqbiol:is>
                     <bqbiol:is>
                        <rdf:Bag>
                           <rdf:li rdf:resource="http://identifiers.org/kegg.compound/C00004"/>
                        </rdf:Bag>
                     </bqbiol:is>
                     <bqbiol:is>
                        <rdf:Bag>
                           <rdf:li rdf:resource="http://identifiers.org/pubchem.substance/3306"/>
                        </rdf:Bag>
                     </bqbiol:is>
                     <bqbiol:is>
                        <rdf:Bag>
                           <rdf:li rdf:resource="http://identifiers.org/hmdb/HMDB01487"/>
                        </rdf:Bag>
                     </bqbiol:is>
                  </rdf:Description>
               </rdf:RDF>
            </annotation>
         </species>
         <species id="M_Lpipecol_x"
                  initialConcentration="1"
                  constant="false"
                  charge="0"
                  hasOnlySubstanceUnits="false"
                  name="L-pipecolic acid"
                  metaid="_metaM_Lpipecol_x"
                  boundaryCondition="false"
                  sboTerm="SBO:0000247"
                  compartment="x">
            <notes>
               <body xmlns="http://www.w3.org/1999/xhtml">
                  <p>FORMULA: C6H11NO2</p>
                  <p>CHARGE: 0</p>
                  <p>INCHI: InChI=1S/C6H11NO2/c8-6(9)5-3-1-2-4-7-5/h5,7H,1-4H2,(H,8,9)/t5-/m0/s1</p>
                  <p>EHMN_ABBREVIATION: C00408</p>
               </body>
            </notes>
            <annotation>
               <rdf:RDF xmlns:rdf="http://www.w3.org/1999/02/22-rdf-syntax-ns#"
                        xmlns:bqmodel="http://biomodels.net/model-qualifiers/"
                        xmlns:bqbiol="http://biomodels.net/biology-qualifiers/">
                  <rdf:Description rdf:about="#_metaM_Lpipecol_x">
                     <bqbiol:is>
                        <rdf:Bag>
                           <rdf:li rdf:resource="http://identifiers.org/chebi/CHEBI:30913"/>
                        </rdf:Bag>
                     </bqbiol:is>
                     <bqbiol:is>
                        <rdf:Bag>
                           <rdf:li rdf:resource="http://identifiers.org/hmdb/HMDB00716"/>
                        </rdf:Bag>
                     </bqbiol:is>
                  </rdf:Description>
               </rdf:RDF>
            </annotation>
         </species>
         <species id="M_nad_x"
                  initialConcentration="1"
                  constant="false"
                  charge="-1"
                  hasOnlySubstanceUnits="false"
                  name="Nicotinamide adenine dinucleotide"
                  metaid="_metaM_nad_x"
                  boundaryCondition="false"
                  sboTerm="SBO:0000247"
                  compartment="x">
            <notes>
               <body xmlns="http://www.w3.org/1999/xhtml">
                  <p>FORMULA: C21H26N7O14P2</p>
                  <p>CHARGE: -1</p>
                  <p>INCHI: InChI=1S/C21H27N7O14P2/c22-17-12-19(25-7-24-17)28(8-26-12)21-16(32)14(30)11(41-21)6-39-44(36,37)42-43(34,35)38-5-10-13(29)15(31)20(40-10)27-3-1-2-9(4-27)18(23)33/h1-4,7-8,10-11,13-16,20-21,29-32H,5-6H2,(H5-,22,23,24,25,33,34,35,36,37)/p-1/t10-,11-,13-,14-,15-,16-,20-,21-/m1/s1</p>
                  <p>HEPATONET_1.0_ABBREVIATION: HC00013</p>
                  <p>EHMN_ABBREVIATION: C00003</p>
               </body>
            </notes>
            <annotation>
               <rdf:RDF xmlns:rdf="http://www.w3.org/1999/02/22-rdf-syntax-ns#"
                        xmlns:bqmodel="http://biomodels.net/model-qualifiers/"
                        xmlns:bqbiol="http://biomodels.net/biology-qualifiers/">
                  <rdf:Description rdf:about="#_metaM_nad_x">
                     <bqbiol:is>
                        <rdf:Bag>
                           <rdf:li rdf:resource="http://identifiers.org/chebi/CHEBI:57540"/>
                        </rdf:Bag>
                     </bqbiol:is>
                     <bqbiol:is>
                        <rdf:Bag>
                           <rdf:li rdf:resource="http://identifiers.org/kegg.compound/C00003"/>
                        </rdf:Bag>
                     </bqbiol:is>
                     <bqbiol:is>
                        <rdf:Bag>
                           <rdf:li rdf:resource="http://identifiers.org/pubchem.substance/3305"/>
                        </rdf:Bag>
                     </bqbiol:is>
                     <bqbiol:is>
                        <rdf:Bag>
                           <rdf:li rdf:resource="http://identifiers.org/hmdb/HMDB00902"/>
                        </rdf:Bag>
                     </bqbiol:is>
                  </rdf:Description>
               </rdf:RDF>
            </annotation>
         </species>
         <species id="M_2425dhvitd2_c"
                  initialConcentration="1"
                  constant="false"
                  charge="0"
                  hasOnlySubstanceUnits="false"
                  name="24R,25-Dihyoxyvitamin D2"
                  metaid="_metaM_2425dhvitd2_c"
                  boundaryCondition="false"
                  sboTerm="SBO:0000247"
                  compartment="c">
            <notes>
               <body xmlns="http://www.w3.org/1999/xhtml">
                  <p>FORMULA: C28H44O3</p>
                  <p>CHARGE: 0</p>
                  <p>INCHI: </p>
               </body>
            </notes>
         </species>
         <species id="M_2425dhvitd2_e"
                  initialConcentration="1"
                  constant="false"
                  charge="0"
                  hasOnlySubstanceUnits="false"
                  name="24R,25-Dihyoxyvitamin D2"
                  metaid="_metaM_2425dhvitd2_e"
                  boundaryCondition="false"
                  sboTerm="SBO:0000247"
                  compartment="e">
            <notes>
               <body xmlns="http://www.w3.org/1999/xhtml">
                  <p>FORMULA: C28H44O3</p>
                  <p>CHARGE: 0</p>
                  <p>INCHI: </p>
               </body>
            </notes>
         </species>
         <species id="M_2425dhvitd3_c"
                  initialConcentration="1"
                  constant="false"
                  charge="0"
                  hasOnlySubstanceUnits="false"
                  name="(24R)-24,25-dihydroxycalciol"
                  metaid="_metaM_2425dhvitd3_c"
                  boundaryCondition="false"
                  sboTerm="SBO:0000247"
                  compartment="c">
            <notes>
               <body xmlns="http://www.w3.org/1999/xhtml">
                  <p>FORMULA: C27H44O3</p>
                  <p>CHARGE: 0</p>
                  <p>INCHI: InChI=1S/C27H44O3/c1-18-8-12-22(28)17-21(18)11-10-20-7-6-16-27(5)23(13-14-24(20)27)19(2)9-15-25(29)26(3,4)30/h10-11,19,22-25,28-30H,1,6-9,12-17H2,2-5H3/b20-10+,21-11-/t19-,22+,23-,24+,25-,27-/m1/s1</p>
                  <p>EHMN_ABBREVIATION: CE1337</p>
               </body>
            </notes>
            <annotation>
               <rdf:RDF xmlns:rdf="http://www.w3.org/1999/02/22-rdf-syntax-ns#"
                        xmlns:bqmodel="http://biomodels.net/model-qualifiers/"
                        xmlns:bqbiol="http://biomodels.net/biology-qualifiers/">
                  <rdf:Description rdf:about="#_metaM_2425dhvitd3_c">
                     <bqbiol:is>
                        <rdf:Bag>
                           <rdf:li rdf:resource="http://identifiers.org/chebi/CHEBI:28818"/>
                        </rdf:Bag>
                     </bqbiol:is>
                  </rdf:Description>
               </rdf:RDF>
            </annotation>
         </species>
         <species id="M_2425dhvitd3_e"
                  initialConcentration="1"
                  constant="false"
                  charge="0"
                  hasOnlySubstanceUnits="false"
                  name="(24R)-24,25-dihydroxycalciol"
                  metaid="_metaM_2425dhvitd3_e"
                  boundaryCondition="false"
                  sboTerm="SBO:0000247"
                  compartment="e">
            <notes>
               <body xmlns="http://www.w3.org/1999/xhtml">
                  <p>FORMULA: C27H44O3</p>
                  <p>CHARGE: 0</p>
                  <p>INCHI: InChI=1S/C27H44O3/c1-18-8-12-22(28)17-21(18)11-10-20-7-6-16-27(5)23(13-14-24(20)27)19(2)9-15-25(29)26(3,4)30/h10-11,19,22-25,28-30H,1,6-9,12-17H2,2-5H3/b20-10+,21-11-/t19-,22+,23-,24+,25-,27-/m1/s1</p>
                  <p>EHMN_ABBREVIATION: CE1337</p>
               </body>
            </notes>
            <annotation>
               <rdf:RDF xmlns:rdf="http://www.w3.org/1999/02/22-rdf-syntax-ns#"
                        xmlns:bqmodel="http://biomodels.net/model-qualifiers/"
                        xmlns:bqbiol="http://biomodels.net/biology-qualifiers/">
                  <rdf:Description rdf:about="#_metaM_2425dhvitd3_e">
                     <bqbiol:is>
                        <rdf:Bag>
                           <rdf:li rdf:resource="http://identifiers.org/chebi/CHEBI:28818"/>
                        </rdf:Bag>
                     </bqbiol:is>
                  </rdf:Description>
               </rdf:RDF>
            </annotation>
         </species>
         <species id="M_25hvitd2_m"
                  initialConcentration="1"
                  constant="false"
                  charge="0"
                  hasOnlySubstanceUnits="false"
                  name="25-Hydroxyvitamin D2"
                  metaid="_metaM_25hvitd2_m"
                  boundaryCondition="false"
                  sboTerm="SBO:0000247"
                  compartment="m">
            <notes>
               <body xmlns="http://www.w3.org/1999/xhtml">
                  <p>FORMULA: C28H44O2</p>
                  <p>CHARGE: 0</p>
                  <p>INCHI: InChI=1/C28H44O2/c1-19-10-14-24(29)18-23(19)13-12-22-8-7-17-28(6)25(15-16-26(22)28)20(2)9-11-21(3)27(4,5)30/h9,11-13,20-21,24-26,29-30H,1,7-8,10,14-18H2,2-6H3/b11-9+,22-12+,23-13-/t20-,21+,24+,25?,26+,28-/m1/s1</p>
               </body>
            </notes>
            <annotation>
               <rdf:RDF xmlns:rdf="http://www.w3.org/1999/02/22-rdf-syntax-ns#"
                        xmlns:bqmodel="http://biomodels.net/model-qualifiers/"
                        xmlns:bqbiol="http://biomodels.net/biology-qualifiers/">
                  <rdf:Description rdf:about="#_metaM_25hvitd2_m">
                     <bqbiol:is>
                        <rdf:Bag>
                           <rdf:li rdf:resource="http://identifiers.org/hmdb/HMDB01438"/>
                        </rdf:Bag>
                     </bqbiol:is>
                  </rdf:Description>
               </rdf:RDF>
            </annotation>
         </species>
         <species id="M_25hvitd3_m"
                  initialConcentration="1"
                  constant="false"
                  charge="0"
                  hasOnlySubstanceUnits="false"
                  name="calcidiol"
                  metaid="_metaM_25hvitd3_m"
                  boundaryCondition="false"
                  sboTerm="SBO:0000247"
                  compartment="m">
            <notes>
               <body xmlns="http://www.w3.org/1999/xhtml">
                  <p>FORMULA: C27H44O2</p>
                  <p>CHARGE: 0</p>
                  <p>INCHI: InChI=1S/C27H44O2/c1-19-10-13-23(28)18-22(19)12-11-21-9-7-17-27(5)24(14-15-25(21)27)20(2)8-6-16-26(3,4)29/h11-12,20,23-25,28-29H,1,6-10,13-18H2,2-5H3/b21-11+,22-12-/t20-,23+,24-,25+,27-/m1/s1</p>
                  <p>EHMN_ABBREVIATION: C01561</p>
               </body>
            </notes>
            <annotation>
               <rdf:RDF xmlns:rdf="http://www.w3.org/1999/02/22-rdf-syntax-ns#"
                        xmlns:bqmodel="http://biomodels.net/model-qualifiers/"
                        xmlns:bqbiol="http://biomodels.net/biology-qualifiers/">
                  <rdf:Description rdf:about="#_metaM_25hvitd3_m">
                     <bqbiol:is>
                        <rdf:Bag>
                           <rdf:li rdf:resource="http://identifiers.org/chebi/CHEBI:17933"/>
                        </rdf:Bag>
                     </bqbiol:is>
                     <bqbiol:is>
                        <rdf:Bag>
                           <rdf:li rdf:resource="http://identifiers.org/hmdb/HMDB03550"/>
                        </rdf:Bag>
                     </bqbiol:is>
                  </rdf:Description>
               </rdf:RDF>
            </annotation>
         </species>
         <species id="M_24nph_e"
                  initialConcentration="1"
                  constant="false"
                  charge="0"
                  hasOnlySubstanceUnits="false"
                  name="2-hydroxy-4-nitrophenolate"
                  metaid="_metaM_24nph_e"
                  boundaryCondition="false"
                  sboTerm="SBO:0000247"
                  compartment="e">
            <notes>
               <body xmlns="http://www.w3.org/1999/xhtml">
                  <p>FORMULA: C6H5NO4</p>
                  <p>CHARGE: 0</p>
                  <p>INCHI: InChI=1S/C6H5NO4/c8-5-2-1-4(7(10)11)3-6(5)9/h1-3,8-9H</p>
               </body>
            </notes>
            <annotation>
               <rdf:RDF xmlns:rdf="http://www.w3.org/1999/02/22-rdf-syntax-ns#"
                        xmlns:bqmodel="http://biomodels.net/model-qualifiers/"
                        xmlns:bqbiol="http://biomodels.net/biology-qualifiers/">
                  <rdf:Description rdf:about="#_metaM_24nph_e">
                     <bqbiol:is>
                        <rdf:Bag>
                           <rdf:li rdf:resource="http://identifiers.org/chebi/CHEBI:57730"/>
                        </rdf:Bag>
                     </bqbiol:is>
                     <bqbiol:is>
                        <rdf:Bag>
                           <rdf:li rdf:resource="http://identifiers.org/hmdb/HMDB02916"/>
                        </rdf:Bag>
                     </bqbiol:is>
                  </rdf:Description>
               </rdf:RDF>
            </annotation>
         </species>
         <species id="M_24nph_c"
                  initialConcentration="1"
                  constant="false"
                  charge="0"
                  hasOnlySubstanceUnits="false"
                  name="2-hydroxy-4-nitrophenolate"
                  metaid="_metaM_24nph_c"
                  boundaryCondition="false"
                  sboTerm="SBO:0000247"
                  compartment="c">
            <notes>
               <body xmlns="http://www.w3.org/1999/xhtml">
                  <p>FORMULA: C6H5NO4</p>
                  <p>CHARGE: 0</p>
                  <p>INCHI: InChI=1S/C6H5NO4/c8-5-2-1-4(7(10)11)3-6(5)9/h1-3,8-9H</p>
               </body>
            </notes>
            <annotation>
               <rdf:RDF xmlns:rdf="http://www.w3.org/1999/02/22-rdf-syntax-ns#"
                        xmlns:bqmodel="http://biomodels.net/model-qualifiers/"
                        xmlns:bqbiol="http://biomodels.net/biology-qualifiers/">
                  <rdf:Description rdf:about="#_metaM_24nph_c">
                     <bqbiol:is>
                        <rdf:Bag>
                           <rdf:li rdf:resource="http://identifiers.org/chebi/CHEBI:57730"/>
                        </rdf:Bag>
                     </bqbiol:is>
                     <bqbiol:is>
                        <rdf:Bag>
                           <rdf:li rdf:resource="http://identifiers.org/hmdb/HMDB02916"/>
                        </rdf:Bag>
                     </bqbiol:is>
                  </rdf:Description>
               </rdf:RDF>
            </annotation>
         </species>
         <species id="M_25hvitd2_c"
                  initialConcentration="1"
                  constant="false"
                  charge="0"
                  hasOnlySubstanceUnits="false"
                  name="25-Hydroxyvitamin D2"
                  metaid="_metaM_25hvitd2_c"
                  boundaryCondition="false"
                  sboTerm="SBO:0000247"
                  compartment="c">
            <notes>
               <body xmlns="http://www.w3.org/1999/xhtml">
                  <p>FORMULA: C28H44O2</p>
                  <p>CHARGE: 0</p>
                  <p>INCHI: InChI=1/C28H44O2/c1-19-10-14-24(29)18-23(19)13-12-22-8-7-17-28(6)25(15-16-26(22)28)20(2)9-11-21(3)27(4,5)30/h9,11-13,20-21,24-26,29-30H,1,7-8,10,14-18H2,2-6H3/b11-9+,22-12+,23-13-/t20-,21+,24+,25?,26+,28-/m1/s1</p>
               </body>
            </notes>
            <annotation>
               <rdf:RDF xmlns:rdf="http://www.w3.org/1999/02/22-rdf-syntax-ns#"
                        xmlns:bqmodel="http://biomodels.net/model-qualifiers/"
                        xmlns:bqbiol="http://biomodels.net/biology-qualifiers/">
                  <rdf:Description rdf:about="#_metaM_25hvitd2_c">
                     <bqbiol:is>
                        <rdf:Bag>
                           <rdf:li rdf:resource="http://identifiers.org/hmdb/HMDB01438"/>
                        </rdf:Bag>
                     </bqbiol:is>
                  </rdf:Description>
               </rdf:RDF>
            </annotation>
         </species>
         <species id="M_25hvitd2_e"
                  initialConcentration="1"
                  constant="false"
                  charge="0"
                  hasOnlySubstanceUnits="false"
                  name="25-Hydroxyvitamin D2"
                  metaid="_metaM_25hvitd2_e"
                  boundaryCondition="false"
                  sboTerm="SBO:0000247"
                  compartment="e">
            <notes>
               <body xmlns="http://www.w3.org/1999/xhtml">
                  <p>FORMULA: C28H44O2</p>
                  <p>CHARGE: 0</p>
                  <p>INCHI: InChI=1/C28H44O2/c1-19-10-14-24(29)18-23(19)13-12-22-8-7-17-28(6)25(15-16-26(22)28)20(2)9-11-21(3)27(4,5)30/h9,11-13,20-21,24-26,29-30H,1,7-8,10,14-18H2,2-6H3/b11-9+,22-12+,23-13-/t20-,21+,24+,25?,26+,28-/m1/s1</p>
               </body>
            </notes>
            <annotation>
               <rdf:RDF xmlns:rdf="http://www.w3.org/1999/02/22-rdf-syntax-ns#"
                        xmlns:bqmodel="http://biomodels.net/model-qualifiers/"
                        xmlns:bqbiol="http://biomodels.net/biology-qualifiers/">
                  <rdf:Description rdf:about="#_metaM_25hvitd2_e">
                     <bqbiol:is>
                        <rdf:Bag>
                           <rdf:li rdf:resource="http://identifiers.org/hmdb/HMDB01438"/>
                        </rdf:Bag>
                     </bqbiol:is>
                  </rdf:Description>
               </rdf:RDF>
            </annotation>
         </species>
         <species id="M_25hvitd3_c"
                  initialConcentration="1"
                  constant="false"
                  charge="0"
                  hasOnlySubstanceUnits="false"
                  name="calcidiol"
                  metaid="_metaM_25hvitd3_c"
                  boundaryCondition="false"
                  sboTerm="SBO:0000247"
                  compartment="c">
            <notes>
               <body xmlns="http://www.w3.org/1999/xhtml">
                  <p>FORMULA: C27H44O2</p>
                  <p>CHARGE: 0</p>
                  <p>INCHI: InChI=1S/C27H44O2/c1-19-10-13-23(28)18-22(19)12-11-21-9-7-17-27(5)24(14-15-25(21)27)20(2)8-6-16-26(3,4)29/h11-12,20,23-25,28-29H,1,6-10,13-18H2,2-5H3/b21-11+,22-12-/t20-,23+,24-,25+,27-/m1/s1</p>
               </body>
            </notes>
            <annotation>
               <rdf:RDF xmlns:rdf="http://www.w3.org/1999/02/22-rdf-syntax-ns#"
                        xmlns:bqmodel="http://biomodels.net/model-qualifiers/"
                        xmlns:bqbiol="http://biomodels.net/biology-qualifiers/">
                  <rdf:Description rdf:about="#_metaM_25hvitd3_c">
                     <bqbiol:is>
                        <rdf:Bag>
                           <rdf:li rdf:resource="http://identifiers.org/chebi/CHEBI:17933"/>
                        </rdf:Bag>
                     </bqbiol:is>
                     <bqbiol:is>
                        <rdf:Bag>
                           <rdf:li rdf:resource="http://identifiers.org/hmdb/HMDB03550"/>
                        </rdf:Bag>
                     </bqbiol:is>
                  </rdf:Description>
               </rdf:RDF>
            </annotation>
         </species>
         <species id="M_25hvitd3_e"
                  initialConcentration="1"
                  constant="false"
                  charge="0"
                  hasOnlySubstanceUnits="false"
                  name="calcidiol"
                  metaid="_metaM_25hvitd3_e"
                  boundaryCondition="false"
                  sboTerm="SBO:0000247"
                  compartment="e">
            <notes>
               <body xmlns="http://www.w3.org/1999/xhtml">
                  <p>FORMULA: C27H44O2</p>
                  <p>CHARGE: 0</p>
                  <p>INCHI: InChI=1S/C27H44O2/c1-19-10-13-23(28)18-22(19)12-11-21-9-7-17-27(5)24(14-15-25(21)27)20(2)8-6-16-26(3,4)29/h11-12,20,23-25,28-29H,1,6-10,13-18H2,2-5H3/b21-11+,22-12-/t20-,23+,24-,25+,27-/m1/s1</p>
               </body>
            </notes>
            <annotation>
               <rdf:RDF xmlns:rdf="http://www.w3.org/1999/02/22-rdf-syntax-ns#"
                        xmlns:bqmodel="http://biomodels.net/model-qualifiers/"
                        xmlns:bqbiol="http://biomodels.net/biology-qualifiers/">
                  <rdf:Description rdf:about="#_metaM_25hvitd3_e">
                     <bqbiol:is>
                        <rdf:Bag>
                           <rdf:li rdf:resource="http://identifiers.org/chebi/CHEBI:17933"/>
                        </rdf:Bag>
                     </bqbiol:is>
                     <bqbiol:is>
                        <rdf:Bag>
                           <rdf:li rdf:resource="http://identifiers.org/hmdb/HMDB03550"/>
                        </rdf:Bag>
                     </bqbiol:is>
                  </rdf:Description>
               </rdf:RDF>
            </annotation>
         </species>
         <species id="M_2amac_c"
                  initialConcentration="1"
                  constant="false"
                  charge="0"
                  hasOnlySubstanceUnits="false"
                  name="2-aminoacrylic acid"
                  metaid="_metaM_2amac_c"
                  boundaryCondition="false"
                  sboTerm="SBO:0000247"
                  compartment="c">
            <notes>
               <body xmlns="http://www.w3.org/1999/xhtml">
                  <p>FORMULA: C3H5NO2</p>
                  <p>CHARGE: 0</p>
                  <p>INCHI: InChI=1S/C3H5NO2/c1-2(4)3(5)6/h1,4H2,(H,5,6)</p>
                  <p>HEPATONET_1.0_ABBREVIATION: HC00906</p>
                  <p>EHMN_ABBREVIATION: C02218</p>
               </body>
            </notes>
            <annotation>
               <rdf:RDF xmlns:rdf="http://www.w3.org/1999/02/22-rdf-syntax-ns#"
                        xmlns:bqmodel="http://biomodels.net/model-qualifiers/"
                        xmlns:bqbiol="http://biomodels.net/biology-qualifiers/">
                  <rdf:Description rdf:about="#_metaM_2amac_c">
                     <bqbiol:is>
                        <rdf:Bag>
                           <rdf:li rdf:resource="http://identifiers.org/chebi/CHEBI:17123"/>
                        </rdf:Bag>
                     </bqbiol:is>
                     <bqbiol:is>
                        <rdf:Bag>
                           <rdf:li rdf:resource="http://identifiers.org/hmdb/HMDB03609"/>
                        </rdf:Bag>
                     </bqbiol:is>
                  </rdf:Description>
               </rdf:RDF>
            </annotation>
         </species>
         <species id="M_pyr_c"
                  initialConcentration="1"
                  constant="false"
                  charge="-1"
                  hasOnlySubstanceUnits="false"
                  name="pyruvate"
                  metaid="_metaM_pyr_c"
                  boundaryCondition="false"
                  sboTerm="SBO:0000247"
                  compartment="c">
            <notes>
               <body xmlns="http://www.w3.org/1999/xhtml">
                  <p>FORMULA: C3H3O3</p>
                  <p>CHARGE: -1</p>
                  <p>INCHI: InChI=1S/C3H4O3/c1-2(4)3(5)6/h1H3,(H,5,6)/p-1</p>
               </body>
            </notes>
            <annotation>
               <rdf:RDF xmlns:rdf="http://www.w3.org/1999/02/22-rdf-syntax-ns#"
                        xmlns:bqmodel="http://biomodels.net/model-qualifiers/"
                        xmlns:bqbiol="http://biomodels.net/biology-qualifiers/">
                  <rdf:Description rdf:about="#_metaM_pyr_c">
                     <bqbiol:is>
                        <rdf:Bag>
                           <rdf:li rdf:resource="http://identifiers.org/chebi/CHEBI:15361"/>
                        </rdf:Bag>
                     </bqbiol:is>
                     <bqbiol:is>
                        <rdf:Bag>
                           <rdf:li rdf:resource="http://identifiers.org/kegg.compound/C00022"/>
                        </rdf:Bag>
                     </bqbiol:is>
                     <bqbiol:is>
                        <rdf:Bag>
                           <rdf:li rdf:resource="http://identifiers.org/pubchem.substance/3324"/>
                        </rdf:Bag>
                     </bqbiol:is>
                     <bqbiol:is>
                        <rdf:Bag>
                           <rdf:li rdf:resource="http://identifiers.org/hmdb/HMDB00243"/>
                        </rdf:Bag>
                     </bqbiol:is>
                  </rdf:Description>
               </rdf:RDF>
            </annotation>
         </species>
         <species id="M_nadph_c"
                  initialConcentration="1"
                  constant="false"
                  charge="-4"
                  hasOnlySubstanceUnits="false"
                  name="Nicotinamide adenine dinucleotide phosphate - reduced"
                  metaid="_metaM_nadph_c"
                  boundaryCondition="false"
                  sboTerm="SBO:0000247"
                  compartment="c">
            <notes>
               <body xmlns="http://www.w3.org/1999/xhtml">
                  <p>FORMULA: C21H26N7O17P3</p>
                  <p>CHARGE: -4</p>
                  <p>HEPATONET_1.0_ABBREVIATION: HC00015</p>
                  <p>EHMN_ABBREVIATION: C00005</p>
                  <p>INCHI: InChI=1S/C21H30N7O17P3/c22-17-12-19(25-7-24-17)28(8-26-12)21-16(44-46(33,34)35)14(30)11(43-21)6-41-48(38,39)45-47(36,37)40-5-10-13(29)15(31)20(42-10)27-3-1-2-9(4-27)18(23)32/h1,3-4,7-8,10-11,13-16,20-21,29-31H,2,5-6H2,(H2,23,32)(H,36,37)(H,38,39)(H2,22,24,25)(H2,33,34,35)/p-4/t10-,11-,13-,14-,15-,16-,20-,21-/m1/s1</p>
               </body>
            </notes>
            <annotation>
               <rdf:RDF xmlns:rdf="http://www.w3.org/1999/02/22-rdf-syntax-ns#"
                        xmlns:bqmodel="http://biomodels.net/model-qualifiers/"
                        xmlns:bqbiol="http://biomodels.net/biology-qualifiers/">
                  <rdf:Description rdf:about="#_metaM_nadph_c">
                     <bqbiol:is>
                        <rdf:Bag>
                           <rdf:li rdf:resource="http://identifiers.org/chebi/CHEBI:57783"/>
                        </rdf:Bag>
                     </bqbiol:is>
                     <bqbiol:is>
                        <rdf:Bag>
                           <rdf:li rdf:resource="http://identifiers.org/kegg.compound/C00005"/>
                        </rdf:Bag>
                     </bqbiol:is>
                     <bqbiol:is>
                        <rdf:Bag>
                           <rdf:li rdf:resource="http://identifiers.org/hmdb/HMDB00221"/>
                        </rdf:Bag>
                     </bqbiol:is>
                  </rdf:Description>
               </rdf:RDF>
            </annotation>
         </species>
         <species id="M_paps_c"
                  initialConcentration="1"
                  constant="false"
                  charge="-4"
                  hasOnlySubstanceUnits="false"
                  name="(2R,3S,4R,5R)-5-(6-amino-9H-purin-9-yl)-4-hydroxy-2-({[(sulfonatooxy)phosphinato]oxy}methyl)oxolan-3-yl phosphate"
                  metaid="_metaM_paps_c"
                  boundaryCondition="false"
                  sboTerm="SBO:0000247"
                  compartment="c">
            <notes>
               <body xmlns="http://www.w3.org/1999/xhtml">
                  <p>FORMULA: C10H11N5O13P2S</p>
                  <p>CHARGE: -4</p>
                  <p>INCHI: InChI=1S/C10H15N5O13P2S/c11-8-5-9(13-2-12-8)15(3-14-5)10-6(16)7(27-29(17,18)19)4(26-10)1-25-30(20,21)28-31(22,23)24/h2-4,6-7,10,16H,1H2,(H,20,21)(H2,11,12,13)(H2,17,18,19)(H,22,23,24)/p-4/t4-,6-,7-,10-/m1/s1</p>
                  <p>HEPATONET_1.0_ABBREVIATION: HC00058</p>
                  <p>EHMN_ABBREVIATION: C00053</p>
               </body>
            </notes>
            <annotation>
               <rdf:RDF xmlns:rdf="http://www.w3.org/1999/02/22-rdf-syntax-ns#"
                        xmlns:bqmodel="http://biomodels.net/model-qualifiers/"
                        xmlns:bqbiol="http://biomodels.net/biology-qualifiers/">
                  <rdf:Description rdf:about="#_metaM_paps_c">
                     <bqbiol:is>
                        <rdf:Bag>
                           <rdf:li rdf:resource="http://identifiers.org/chebi/CHEBI:58339"/>
                        </rdf:Bag>
                     </bqbiol:is>
                     <bqbiol:is>
                        <rdf:Bag>
                           <rdf:li rdf:resource="http://identifiers.org/hmdb/HMDB01134"/>
                        </rdf:Bag>
                     </bqbiol:is>
                  </rdf:Description>
               </rdf:RDF>
            </annotation>
         </species>
         <species id="M_Lcyst_c"
                  initialConcentration="1"
                  constant="false"
                  charge="-1"
                  hasOnlySubstanceUnits="false"
                  name="L-cysteate(1-)"
                  metaid="_metaM_Lcyst_c"
                  boundaryCondition="false"
                  sboTerm="SBO:0000247"
                  compartment="c">
            <notes>
               <body xmlns="http://www.w3.org/1999/xhtml">
                  <p>FORMULA: C3H6NO5S</p>
                  <p>CHARGE: -1</p>
                  <p>INCHI: InChI=1S/C3H7NO5S/c4-2(3(5)6)1-10(7,8)9/h2H,1,4H2,(H,5,6)(H,7,8,9)/p-1/t2-/m0/s1</p>
                  <p>EHMN_ABBREVIATION: C00506</p>
               </body>
            </notes>
            <annotation>
               <rdf:RDF xmlns:rdf="http://www.w3.org/1999/02/22-rdf-syntax-ns#"
                        xmlns:bqmodel="http://biomodels.net/model-qualifiers/"
                        xmlns:bqbiol="http://biomodels.net/biology-qualifiers/">
                  <rdf:Description rdf:about="#_metaM_Lcyst_c">
                     <bqbiol:is>
                        <rdf:Bag>
                           <rdf:li rdf:resource="http://identifiers.org/chebi/CHEBI:58090"/>
                        </rdf:Bag>
                     </bqbiol:is>
                     <bqbiol:is>
                        <rdf:Bag>
                           <rdf:li rdf:resource="http://identifiers.org/hmdb/HMDB02757"/>
                        </rdf:Bag>
                     </bqbiol:is>
                  </rdf:Description>
               </rdf:RDF>
            </annotation>
         </species>
         <species id="M_nadp_c"
                  initialConcentration="1"
                  constant="false"
                  charge="-3"
                  hasOnlySubstanceUnits="false"
                  name="Nicotinamide adenine dinucleotide phosphate"
                  metaid="_metaM_nadp_c"
                  boundaryCondition="false"
                  sboTerm="SBO:0000247"
                  compartment="c">
            <notes>
               <body xmlns="http://www.w3.org/1999/xhtml">
                  <p>FORMULA: C21H25N7O17P3</p>
                  <p>CHARGE: -3</p>
                  <p>HEPATONET_1.0_ABBREVIATION: HC00016</p>
                  <p>EHMN_ABBREVIATION: C00006</p>
                  <p>INCHI: InChI=1S/C21H28N7O17P3/c22-17-12-19(25-7-24-17)28(8-26-12)21-16(44-46(33,34)35)14(30)11(43-21)6-41-48(38,39)45-47(36,37)40-5-10-13(29)15(31)20(42-10)27-3-1-2-9(4-27)18(23)32/h1-4,7-8,10-11,13-16,20-21,29-31H,5-6H2,(H7-,22,23,24,25,32,33,34,35,36,37,38,39)/p-3/t10-,11-,13-,14-,15-,16-,20-,21-/m1/s1</p>
               </body>
            </notes>
            <annotation>
               <rdf:RDF xmlns:rdf="http://www.w3.org/1999/02/22-rdf-syntax-ns#"
                        xmlns:bqmodel="http://biomodels.net/model-qualifiers/"
                        xmlns:bqbiol="http://biomodels.net/biology-qualifiers/">
                  <rdf:Description rdf:about="#_metaM_nadp_c">
                     <bqbiol:is>
                        <rdf:Bag>
                           <rdf:li rdf:resource="http://identifiers.org/chebi/CHEBI:58349"/>
                        </rdf:Bag>
                     </bqbiol:is>
                     <bqbiol:is>
                        <rdf:Bag>
                           <rdf:li rdf:resource="http://identifiers.org/kegg.compound/C00006"/>
                        </rdf:Bag>
                     </bqbiol:is>
                     <bqbiol:is>
                        <rdf:Bag>
                           <rdf:li rdf:resource="http://identifiers.org/hmdb/HMDB00217"/>
                        </rdf:Bag>
                     </bqbiol:is>
                  </rdf:Description>
               </rdf:RDF>
            </annotation>
         </species>
         <species id="M_pap_c"
                  initialConcentration="1"
                  constant="false"
                  charge="-4"
                  hasOnlySubstanceUnits="false"
                  name="adenosine 3,5-bismonophosphate(4-)"
                  metaid="_metaM_pap_c"
                  boundaryCondition="false"
                  sboTerm="SBO:0000247"
                  compartment="c">
            <notes>
               <body xmlns="http://www.w3.org/1999/xhtml">
                  <p>FORMULA: C10H11N5O10P2</p>
                  <p>CHARGE: -4</p>
                  <p>INCHI: InChI=1S/C10H15N5O10P2/c11-8-5-9(13-2-12-8)15(3-14-5)10-6(16)7(25-27(20,21)22)4(24-10)1-23-26(17,18)19/h2-4,6-7,10,16H,1H2,(H2,11,12,13)(H2,17,18,19)(H2,20,21,22)/p-4/t4-,6-,7-,10-/m1/s1</p>
                  <p>HEPATONET_1.0_ABBREVIATION: HC00059</p>
                  <p>EHMN_ABBREVIATION: C00054</p>
               </body>
            </notes>
            <annotation>
               <rdf:RDF xmlns:rdf="http://www.w3.org/1999/02/22-rdf-syntax-ns#"
                        xmlns:bqmodel="http://biomodels.net/model-qualifiers/"
                        xmlns:bqbiol="http://biomodels.net/biology-qualifiers/">
                  <rdf:Description rdf:about="#_metaM_pap_c">
                     <bqbiol:is>
                        <rdf:Bag>
                           <rdf:li rdf:resource="http://identifiers.org/chebi/CHEBI:58343"/>
                        </rdf:Bag>
                     </bqbiol:is>
                     <bqbiol:is>
                        <rdf:Bag>
                           <rdf:li rdf:resource="http://identifiers.org/hmdb/HMDB00061"/>
                        </rdf:Bag>
                     </bqbiol:is>
                  </rdf:Description>
               </rdf:RDF>
            </annotation>
         </species>
         <species id="M_L2aadp_c"
                  initialConcentration="1"
                  constant="false"
                  charge="-1"
                  hasOnlySubstanceUnits="false"
                  name="L-2-aminoadipate(1-)"
                  metaid="_metaM_L2aadp_c"
                  boundaryCondition="false"
                  sboTerm="SBO:0000247"
                  compartment="c">
            <notes>
               <body xmlns="http://www.w3.org/1999/xhtml">
                  <p>FORMULA: C6H10NO4</p>
                  <p>CHARGE: -1</p>
                  <p>INCHI: InChI=1S/C6H11NO4/c7-4(6(10)11)2-1-3-5(8)9/h4H,1-3,7H2,(H,8,9)(H,10,11)/p-1/t4-/m0/s1</p>
                  <p>HEPATONET_1.0_ABBREVIATION: HC00599</p>
                  <p>EHMN_ABBREVIATION: C00956</p>
               </body>
            </notes>
            <annotation>
               <rdf:RDF xmlns:rdf="http://www.w3.org/1999/02/22-rdf-syntax-ns#"
                        xmlns:bqmodel="http://biomodels.net/model-qualifiers/"
                        xmlns:bqbiol="http://biomodels.net/biology-qualifiers/">
                  <rdf:Description rdf:about="#_metaM_L2aadp_c">
                     <bqbiol:is>
                        <rdf:Bag>
                           <rdf:li rdf:resource="http://identifiers.org/chebi/CHEBI:58672"/>
                        </rdf:Bag>
                     </bqbiol:is>
                     <bqbiol:is>
                        <rdf:Bag>
                           <rdf:li rdf:resource="http://identifiers.org/hmdb/HMDB00510"/>
                        </rdf:Bag>
                     </bqbiol:is>
                  </rdf:Description>
               </rdf:RDF>
            </annotation>
         </species>
         <species id="M_akg_m"
                  initialConcentration="1"
                  constant="false"
                  charge="-2"
                  hasOnlySubstanceUnits="false"
                  name="2-Oxoglutarate"
                  metaid="_metaM_akg_m"
                  boundaryCondition="false"
                  sboTerm="SBO:0000247"
                  compartment="m">
            <notes>
               <body xmlns="http://www.w3.org/1999/xhtml">
                  <p>FORMULA: C5H4O5</p>
                  <p>CHARGE: -2</p>
                  <p>HEPATONET_1.0_ABBREVIATION: HC00035</p>
                  <p>EHMN_ABBREVIATION: C00026</p>
                  <p>INCHI: InChI=1S/C5H6O5/c6-3(5(9)10)1-2-4(7)8/h1-2H2,(H,7,8)(H,9,10)/p-2</p>
               </body>
            </notes>
            <annotation>
               <rdf:RDF xmlns:rdf="http://www.w3.org/1999/02/22-rdf-syntax-ns#"
                        xmlns:bqmodel="http://biomodels.net/model-qualifiers/"
                        xmlns:bqbiol="http://biomodels.net/biology-qualifiers/">
                  <rdf:Description rdf:about="#_metaM_akg_m">
                     <bqbiol:is>
                        <rdf:Bag>
                           <rdf:li rdf:resource="http://identifiers.org/chebi/CHEBI:16810"/>
                        </rdf:Bag>
                     </bqbiol:is>
                     <bqbiol:is>
                        <rdf:Bag>
                           <rdf:li rdf:resource="http://identifiers.org/kegg.compound/C00026"/>
                        </rdf:Bag>
                     </bqbiol:is>
                     <bqbiol:is>
                        <rdf:Bag>
                           <rdf:li rdf:resource="http://identifiers.org/hmdb/HMDB00208"/>
                        </rdf:Bag>
                     </bqbiol:is>
                  </rdf:Description>
               </rdf:RDF>
            </annotation>
         </species>
         <species id="M_L2aadp_m"
                  initialConcentration="1"
                  constant="false"
                  charge="-1"
                  hasOnlySubstanceUnits="false"
                  name="L-2-aminoadipate(1-)"
                  metaid="_metaM_L2aadp_m"
                  boundaryCondition="false"
                  sboTerm="SBO:0000247"
                  compartment="m">
            <notes>
               <body xmlns="http://www.w3.org/1999/xhtml">
                  <p>FORMULA: C6H10NO4</p>
                  <p>CHARGE: -1</p>
                  <p>INCHI: InChI=1S/C6H11NO4/c7-4(6(10)11)2-1-3-5(8)9/h4H,1-3,7H2,(H,8,9)(H,10,11)/p-1/t4-/m0/s1</p>
                  <p>HEPATONET_1.0_ABBREVIATION: HC00599</p>
                  <p>EHMN_ABBREVIATION: C00956</p>
               </body>
            </notes>
            <annotation>
               <rdf:RDF xmlns:rdf="http://www.w3.org/1999/02/22-rdf-syntax-ns#"
                        xmlns:bqmodel="http://biomodels.net/model-qualifiers/"
                        xmlns:bqbiol="http://biomodels.net/biology-qualifiers/">
                  <rdf:Description rdf:about="#_metaM_L2aadp_m">
                     <bqbiol:is>
                        <rdf:Bag>
                           <rdf:li rdf:resource="http://identifiers.org/chebi/CHEBI:58672"/>
                        </rdf:Bag>
                     </bqbiol:is>
                     <bqbiol:is>
                        <rdf:Bag>
                           <rdf:li rdf:resource="http://identifiers.org/hmdb/HMDB00510"/>
                        </rdf:Bag>
                     </bqbiol:is>
                  </rdf:Description>
               </rdf:RDF>
            </annotation>
         </species>
         <species id="M_akg_c"
                  initialConcentration="1"
                  constant="false"
                  charge="-2"
                  hasOnlySubstanceUnits="false"
                  name="2-Oxoglutarate"
                  metaid="_metaM_akg_c"
                  boundaryCondition="false"
                  sboTerm="SBO:0000247"
                  compartment="c">
            <notes>
               <body xmlns="http://www.w3.org/1999/xhtml">
                  <p>FORMULA: C5H4O5</p>
                  <p>CHARGE: -2</p>
                  <p>HEPATONET_1.0_ABBREVIATION: HC00035</p>
                  <p>EHMN_ABBREVIATION: C00026</p>
                  <p>INCHI: InChI=1S/C5H6O5/c6-3(5(9)10)1-2-4(7)8/h1-2H2,(H,7,8)(H,9,10)/p-2</p>
               </body>
            </notes>
            <annotation>
               <rdf:RDF xmlns:rdf="http://www.w3.org/1999/02/22-rdf-syntax-ns#"
                        xmlns:bqmodel="http://biomodels.net/model-qualifiers/"
                        xmlns:bqbiol="http://biomodels.net/biology-qualifiers/">
                  <rdf:Description rdf:about="#_metaM_akg_c">
                     <bqbiol:is>
                        <rdf:Bag>
                           <rdf:li rdf:resource="http://identifiers.org/chebi/CHEBI:16810"/>
                        </rdf:Bag>
                     </bqbiol:is>
                     <bqbiol:is>
                        <rdf:Bag>
                           <rdf:li rdf:resource="http://identifiers.org/kegg.compound/C00026"/>
                        </rdf:Bag>
                     </bqbiol:is>
                     <bqbiol:is>
                        <rdf:Bag>
                           <rdf:li rdf:resource="http://identifiers.org/hmdb/HMDB00208"/>
                        </rdf:Bag>
                     </bqbiol:is>
                  </rdf:Description>
               </rdf:RDF>
            </annotation>
         </species>
         <species id="M_2dr1p_c"
                  initialConcentration="1"
                  constant="false"
                  charge="-2"
                  hasOnlySubstanceUnits="false"
                  name="2-Deoxy-D-ribose 1-phosphate"
                  metaid="_metaM_2dr1p_c"
                  boundaryCondition="false"
                  sboTerm="SBO:0000247"
                  compartment="c">
            <notes>
               <body xmlns="http://www.w3.org/1999/xhtml">
                  <p>FORMULA: C5H9O7P</p>
                  <p>CHARGE: -2</p>
                  <p>HEPATONET_1.0_ABBREVIATION: HC00489</p>
                  <p>EHMN_ABBREVIATION: C00672</p>
                  <p>INCHI: InChI=1S/C5H11O7P/c6-2-4-3(7)1-5(11-4)12-13(8,9)10/h3-7H,1-2H2,(H2,8,9,10)/p-2/t3-,4+,5?/m0/s1</p>
               </body>
            </notes>
            <annotation>
               <rdf:RDF xmlns:rdf="http://www.w3.org/1999/02/22-rdf-syntax-ns#"
                        xmlns:bqmodel="http://biomodels.net/model-qualifiers/"
                        xmlns:bqbiol="http://biomodels.net/biology-qualifiers/">
                  <rdf:Description rdf:about="#_metaM_2dr1p_c">
                     <bqbiol:is>
                        <rdf:Bag>
                           <rdf:li rdf:resource="http://identifiers.org/chebi/CHEBI:58576"/>
                        </rdf:Bag>
                     </bqbiol:is>
                     <bqbiol:is>
                        <rdf:Bag>
                           <rdf:li rdf:resource="http://identifiers.org/kegg.compound/C00672"/>
                        </rdf:Bag>
                     </bqbiol:is>
                     <bqbiol:is>
                        <rdf:Bag>
                           <rdf:li rdf:resource="http://identifiers.org/hmdb/HMDB01351"/>
                        </rdf:Bag>
                     </bqbiol:is>
                  </rdf:Description>
               </rdf:RDF>
            </annotation>
         </species>
         <species id="M_drib_c"
                  initialConcentration="1"
                  constant="false"
                  charge="0"
                  hasOnlySubstanceUnits="false"
                  name="2-deoxy-D-ribose"
                  metaid="_metaM_drib_c"
                  boundaryCondition="false"
                  sboTerm="SBO:0000247"
                  compartment="c">
            <notes>
               <body xmlns="http://www.w3.org/1999/xhtml">
                  <p>FORMULA: C5H10O4</p>
                  <p>CHARGE: 0</p>
                  <p>INCHI: InChI=1S/C5H10O4/c6-2-1-4(8)5(9)3-7/h2,4-5,7-9H,1,3H2/t4-,5+/m0/s1</p>
                  <p>EHMN_ABBREVIATION: C01801</p>
               </body>
            </notes>
            <annotation>
               <rdf:RDF xmlns:rdf="http://www.w3.org/1999/02/22-rdf-syntax-ns#"
                        xmlns:bqmodel="http://biomodels.net/model-qualifiers/"
                        xmlns:bqbiol="http://biomodels.net/biology-qualifiers/">
                  <rdf:Description rdf:about="#_metaM_drib_c">
                     <bqbiol:is>
                        <rdf:Bag>
                           <rdf:li rdf:resource="http://identifiers.org/chebi/CHEBI:28816"/>
                        </rdf:Bag>
                     </bqbiol:is>
                     <bqbiol:is>
                        <rdf:Bag>
                           <rdf:li rdf:resource="http://identifiers.org/hmdb/HMDB03224"/>
                        </rdf:Bag>
                     </bqbiol:is>
                  </rdf:Description>
               </rdf:RDF>
            </annotation>
         </species>
         <species id="M_2hb_c"
                  initialConcentration="1"
                  constant="false"
                  charge="-1"
                  hasOnlySubstanceUnits="false"
                  name="2-Hydroxybutyrate"
                  metaid="_metaM_2hb_c"
                  boundaryCondition="false"
                  sboTerm="SBO:0000247"
                  compartment="c">
            <notes>
               <body xmlns="http://www.w3.org/1999/xhtml">
                  <p>FORMULA: C4H7O3</p>
                  <p>CHARGE: -1</p>
                  <p>INCHI: InChI=1S/C4H8O3/c1-2-3(5)4(6)7/h3,5H,2H2,1H3,(H,6,7)</p>
                  <p>HEPATONET_1.0_ABBREVIATION: HC01669</p>
                  <p>EHMN_ABBREVIATION: C05984</p>
               </body>
            </notes>
            <annotation>
               <rdf:RDF xmlns:rdf="http://www.w3.org/1999/02/22-rdf-syntax-ns#"
                        xmlns:bqmodel="http://biomodels.net/model-qualifiers/"
                        xmlns:bqbiol="http://biomodels.net/biology-qualifiers/">
                  <rdf:Description rdf:about="#_metaM_2hb_c">
                     <bqbiol:is>
                        <rdf:Bag>
                           <rdf:li rdf:resource="http://identifiers.org/chebi/CHEBI:1148"/>
                        </rdf:Bag>
                     </bqbiol:is>
                     <bqbiol:is>
                        <rdf:Bag>
                           <rdf:li rdf:resource="http://identifiers.org/hmdb/HMDB00008"/>
                        </rdf:Bag>
                     </bqbiol:is>
                  </rdf:Description>
               </rdf:RDF>
            </annotation>
         </species>
         <species id="M_nad_c"
                  initialConcentration="1"
                  constant="false"
                  charge="-1"
                  hasOnlySubstanceUnits="false"
                  name="Nicotinamide adenine dinucleotide"
                  metaid="_metaM_nad_c"
                  boundaryCondition="false"
                  sboTerm="SBO:0000247"
                  compartment="c">
            <notes>
               <body xmlns="http://www.w3.org/1999/xhtml">
                  <p>FORMULA: C21H26N7O14P2</p>
                  <p>CHARGE: -1</p>
                  <p>INCHI: InChI=1S/C21H27N7O14P2/c22-17-12-19(25-7-24-17)28(8-26-12)21-16(32)14(30)11(41-21)6-39-44(36,37)42-43(34,35)38-5-10-13(29)15(31)20(40-10)27-3-1-2-9(4-27)18(23)33/h1-4,7-8,10-11,13-16,20-21,29-32H,5-6H2,(H5-,22,23,24,25,33,34,35,36,37)/p-1/t10-,11-,13-,14-,15-,16-,20-,21-/m1/s1</p>
                  <p>HEPATONET_1.0_ABBREVIATION: HC00013</p>
                  <p>EHMN_ABBREVIATION: C00003</p>
               </body>
            </notes>
            <annotation>
               <rdf:RDF xmlns:rdf="http://www.w3.org/1999/02/22-rdf-syntax-ns#"
                        xmlns:bqmodel="http://biomodels.net/model-qualifiers/"
                        xmlns:bqbiol="http://biomodels.net/biology-qualifiers/">
                  <rdf:Description rdf:about="#_metaM_nad_c">
                     <bqbiol:is>
                        <rdf:Bag>
                           <rdf:li rdf:resource="http://identifiers.org/chebi/CHEBI:57540"/>
                        </rdf:Bag>
                     </bqbiol:is>
                     <bqbiol:is>
                        <rdf:Bag>
                           <rdf:li rdf:resource="http://identifiers.org/kegg.compound/C00003"/>
                        </rdf:Bag>
                     </bqbiol:is>
                     <bqbiol:is>
                        <rdf:Bag>
                           <rdf:li rdf:resource="http://identifiers.org/pubchem.substance/3305"/>
                        </rdf:Bag>
                     </bqbiol:is>
                     <bqbiol:is>
                        <rdf:Bag>
                           <rdf:li rdf:resource="http://identifiers.org/hmdb/HMDB00902"/>
                        </rdf:Bag>
                     </bqbiol:is>
                  </rdf:Description>
               </rdf:RDF>
            </annotation>
         </species>
         <species id="M_2obut_c"
                  initialConcentration="1"
                  constant="false"
                  charge="-1"
                  hasOnlySubstanceUnits="false"
                  name="2-Oxobutanoate"
                  metaid="_metaM_2obut_c"
                  boundaryCondition="false"
                  sboTerm="SBO:0000247"
                  compartment="c">
            <notes>
               <body xmlns="http://www.w3.org/1999/xhtml">
                  <p>FORMULA: C4H5O3</p>
                  <p>CHARGE: -1</p>
                  <p>HEPATONET_1.0_ABBREVIATION: HC00108</p>
                  <p>EHMN_ABBREVIATION: C00109</p>
                  <p>INCHI: InChI=1S/C4H6O3/c1-2-3(5)4(6)7/h2H2,1H3,(H,6,7)/p-1</p>
               </body>
            </notes>
            <annotation>
               <rdf:RDF xmlns:rdf="http://www.w3.org/1999/02/22-rdf-syntax-ns#"
                        xmlns:bqmodel="http://biomodels.net/model-qualifiers/"
                        xmlns:bqbiol="http://biomodels.net/biology-qualifiers/">
                  <rdf:Description rdf:about="#_metaM_2obut_c">
                     <bqbiol:is>
                        <rdf:Bag>
                           <rdf:li rdf:resource="http://identifiers.org/chebi/CHEBI:16763"/>
                        </rdf:Bag>
                     </bqbiol:is>
                     <bqbiol:is>
                        <rdf:Bag>
                           <rdf:li rdf:resource="http://identifiers.org/kegg.compound/C00109"/>
                        </rdf:Bag>
                     </bqbiol:is>
                     <bqbiol:is>
                        <rdf:Bag>
                           <rdf:li rdf:resource="http://identifiers.org/hmdb/HMDB00005"/>
                        </rdf:Bag>
                     </bqbiol:is>
                  </rdf:Description>
               </rdf:RDF>
            </annotation>
         </species>
         <species id="M_nadh_c"
                  initialConcentration="1"
                  constant="false"
                  charge="-2"
                  hasOnlySubstanceUnits="false"
                  name="Nicotinamide adenine dinucleotide - reduced"
                  metaid="_metaM_nadh_c"
                  boundaryCondition="false"
                  sboTerm="SBO:0000247"
                  compartment="c">
            <notes>
               <body xmlns="http://www.w3.org/1999/xhtml">
                  <p>FORMULA: C21H27N7O14P2</p>
                  <p>CHARGE: -2</p>
                  <p>INCHI: InChI=1S/C21H29N7O14P2/c22-17-12-19(25-7-24-17)28(8-26-12)21-16(32)14(30)11(41-21)6-39-44(36,37)42-43(34,35)38-5-10-13(29)15(31)20(40-10)27-3-1-2-9(4-27)18(23)33/h1,3-4,7-8,10-11,13-16,20-21,29-32H,2,5-6H2,(H2,23,33)(H,34,35)(H,36,37)(H2,22,24,25)/p-2/t10-,11-,13-,14-,15-,16-,20-,21-/m1/s1</p>
                  <p>HEPATONET_1.0_ABBREVIATION: HC00014</p>
                  <p>EHMN_ABBREVIATION: C00004</p>
               </body>
            </notes>
            <annotation>
               <rdf:RDF xmlns:rdf="http://www.w3.org/1999/02/22-rdf-syntax-ns#"
                        xmlns:bqmodel="http://biomodels.net/model-qualifiers/"
                        xmlns:bqbiol="http://biomodels.net/biology-qualifiers/">
                  <rdf:Description rdf:about="#_metaM_nadh_c">
                     <bqbiol:is>
                        <rdf:Bag>
                           <rdf:li rdf:resource="http://identifiers.org/chebi/CHEBI:57945"/>
                        </rdf:Bag>
                     </bqbiol:is>
                     <bqbiol:is>
                        <rdf:Bag>
                           <rdf:li rdf:resource="http://identifiers.org/kegg.compound/C00004"/>
                        </rdf:Bag>
                     </bqbiol:is>
                     <bqbiol:is>
                        <rdf:Bag>
                           <rdf:li rdf:resource="http://identifiers.org/pubchem.substance/3306"/>
                        </rdf:Bag>
                     </bqbiol:is>
                     <bqbiol:is>
                        <rdf:Bag>
                           <rdf:li rdf:resource="http://identifiers.org/hmdb/HMDB01487"/>
                        </rdf:Bag>
                     </bqbiol:is>
                  </rdf:Description>
               </rdf:RDF>
            </annotation>
         </species>
         <species id="M_2hb_e"
                  initialConcentration="1"
                  constant="false"
                  charge="-1"
                  hasOnlySubstanceUnits="false"
                  name="2-Hydroxybutyrate"
                  metaid="_metaM_2hb_e"
                  boundaryCondition="false"
                  sboTerm="SBO:0000247"
                  compartment="e">
            <notes>
               <body xmlns="http://www.w3.org/1999/xhtml">
                  <p>FORMULA: C4H7O3</p>
                  <p>CHARGE: -1</p>
                  <p>INCHI: InChI=1S/C4H8O3/c1-2-3(5)4(6)7/h3,5H,2H2,1H3,(H,6,7)</p>
                  <p>HEPATONET_1.0_ABBREVIATION: HC01669</p>
                  <p>EHMN_ABBREVIATION: C05984</p>
               </body>
            </notes>
            <annotation>
               <rdf:RDF xmlns:rdf="http://www.w3.org/1999/02/22-rdf-syntax-ns#"
                        xmlns:bqmodel="http://biomodels.net/model-qualifiers/"
                        xmlns:bqbiol="http://biomodels.net/biology-qualifiers/">
                  <rdf:Description rdf:about="#_metaM_2hb_e">
                     <bqbiol:is>
                        <rdf:Bag>
                           <rdf:li rdf:resource="http://identifiers.org/chebi/CHEBI:1148"/>
                        </rdf:Bag>
                     </bqbiol:is>
                     <bqbiol:is>
                        <rdf:Bag>
                           <rdf:li rdf:resource="http://identifiers.org/hmdb/HMDB00008"/>
                        </rdf:Bag>
                     </bqbiol:is>
                  </rdf:Description>
               </rdf:RDF>
            </annotation>
         </species>
         <species id="M_h_e"
                  initialConcentration="1"
                  constant="false"
                  charge="1"
                  hasOnlySubstanceUnits="false"
                  name="proton"
                  metaid="_metaM_h_e"
                  boundaryCondition="false"
                  sboTerm="SBO:0000247"
                  compartment="e">
            <notes>
               <body xmlns="http://www.w3.org/1999/xhtml">
                  <p>FORMULA: H</p>
                  <p>CHARGE: 1</p>
                  <p>INCHI: InChI=1S/p+1/i/hH</p>
               </body>
            </notes>
            <annotation>
               <rdf:RDF xmlns:rdf="http://www.w3.org/1999/02/22-rdf-syntax-ns#"
                        xmlns:bqmodel="http://biomodels.net/model-qualifiers/"
                        xmlns:bqbiol="http://biomodels.net/biology-qualifiers/">
                  <rdf:Description rdf:about="#_metaM_h_e">
                     <bqbiol:is>
                        <rdf:Bag>
                           <rdf:li rdf:resource="http://identifiers.org/chebi/CHEBI:24636"/>
                        </rdf:Bag>
                     </bqbiol:is>
                     <bqbiol:is>
                        <rdf:Bag>
                           <rdf:li rdf:resource="http://identifiers.org/kegg.compound/C00080"/>
                        </rdf:Bag>
                     </bqbiol:is>
                     <bqbiol:is>
                        <rdf:Bag>
                           <rdf:li rdf:resource="http://identifiers.org/pubchem.substance/3380"/>
                        </rdf:Bag>
                     </bqbiol:is>
                  </rdf:Description>
               </rdf:RDF>
            </annotation>
         </species>
         <species id="M_hco3_e"
                  initialConcentration="1"
                  constant="false"
                  charge="-1"
                  hasOnlySubstanceUnits="false"
                  name="Bicarbonate"
                  metaid="_metaM_hco3_e"
                  boundaryCondition="false"
                  sboTerm="SBO:0000247"
                  compartment="e">
            <notes>
               <body xmlns="http://www.w3.org/1999/xhtml">
                  <p>FORMULA: CHO3</p>
                  <p>CHARGE: -1</p>
                  <p>HEPATONET_1.0_ABBREVIATION: HC00253</p>
                  <p>EHMN_ABBREVIATION: C00288</p>
                  <p>INCHI: InChI=1S/CH2O3/c2-1(3)4/h(H2,2,3,4)/p-1</p>
               </body>
            </notes>
            <annotation>
               <rdf:RDF xmlns:rdf="http://www.w3.org/1999/02/22-rdf-syntax-ns#"
                        xmlns:bqmodel="http://biomodels.net/model-qualifiers/"
                        xmlns:bqbiol="http://biomodels.net/biology-qualifiers/">
                  <rdf:Description rdf:about="#_metaM_hco3_e">
                     <bqbiol:is>
                        <rdf:Bag>
                           <rdf:li rdf:resource="http://identifiers.org/chebi/CHEBI:17544"/>
                        </rdf:Bag>
                     </bqbiol:is>
                     <bqbiol:is>
                        <rdf:Bag>
                           <rdf:li rdf:resource="http://identifiers.org/kegg.compound/C00288"/>
                        </rdf:Bag>
                     </bqbiol:is>
                     <bqbiol:is>
                        <rdf:Bag>
                           <rdf:li rdf:resource="http://identifiers.org/hmdb/HMDB00595"/>
                        </rdf:Bag>
                     </bqbiol:is>
                  </rdf:Description>
               </rdf:RDF>
            </annotation>
         </species>
         <species id="M_na1_e"
                  initialConcentration="1"
                  constant="false"
                  charge="1"
                  hasOnlySubstanceUnits="false"
                  name="Sodium"
                  metaid="_metaM_na1_e"
                  boundaryCondition="false"
                  sboTerm="SBO:0000247"
                  compartment="e">
            <notes>
               <body xmlns="http://www.w3.org/1999/xhtml">
                  <p>FORMULA: Na</p>
                  <p>CHARGE: 1</p>
                  <p>INCHI: </p>
               </body>
            </notes>
            <annotation>
               <rdf:RDF xmlns:rdf="http://www.w3.org/1999/02/22-rdf-syntax-ns#"
                        xmlns:bqmodel="http://biomodels.net/model-qualifiers/"
                        xmlns:bqbiol="http://biomodels.net/biology-qualifiers/">
                  <rdf:Description rdf:about="#_metaM_na1_e">
                     <bqbiol:is>
                        <rdf:Bag>
                           <rdf:li rdf:resource="http://identifiers.org/kegg.compound/C01330"/>
                        </rdf:Bag>
                     </bqbiol:is>
                     <bqbiol:is>
                        <rdf:Bag>
                           <rdf:li rdf:resource="http://identifiers.org/pubchem.substance/4541"/>
                        </rdf:Bag>
                     </bqbiol:is>
                     <bqbiol:is>
                        <rdf:Bag>
                           <rdf:li rdf:resource="http://identifiers.org/hmdb/HMDB00588"/>
                        </rdf:Bag>
                     </bqbiol:is>
                  </rdf:Description>
               </rdf:RDF>
            </annotation>
         </species>
         <species id="M_hco3_c"
                  initialConcentration="1"
                  constant="false"
                  charge="-1"
                  hasOnlySubstanceUnits="false"
                  name="Bicarbonate"
                  metaid="_metaM_hco3_c"
                  boundaryCondition="false"
                  sboTerm="SBO:0000247"
                  compartment="c">
            <notes>
               <body xmlns="http://www.w3.org/1999/xhtml">
                  <p>FORMULA: CHO3</p>
                  <p>CHARGE: -1</p>
                  <p>HEPATONET_1.0_ABBREVIATION: HC00253</p>
                  <p>EHMN_ABBREVIATION: C00288</p>
                  <p>INCHI: InChI=1S/CH2O3/c2-1(3)4/h(H2,2,3,4)/p-1</p>
               </body>
            </notes>
            <annotation>
               <rdf:RDF xmlns:rdf="http://www.w3.org/1999/02/22-rdf-syntax-ns#"
                        xmlns:bqmodel="http://biomodels.net/model-qualifiers/"
                        xmlns:bqbiol="http://biomodels.net/biology-qualifiers/">
                  <rdf:Description rdf:about="#_metaM_hco3_c">
                     <bqbiol:is>
                        <rdf:Bag>
                           <rdf:li rdf:resource="http://identifiers.org/chebi/CHEBI:17544"/>
                        </rdf:Bag>
                     </bqbiol:is>
                     <bqbiol:is>
                        <rdf:Bag>
                           <rdf:li rdf:resource="http://identifiers.org/kegg.compound/C00288"/>
                        </rdf:Bag>
                     </bqbiol:is>
                     <bqbiol:is>
                        <rdf:Bag>
                           <rdf:li rdf:resource="http://identifiers.org/hmdb/HMDB00595"/>
                        </rdf:Bag>
                     </bqbiol:is>
                  </rdf:Description>
               </rdf:RDF>
            </annotation>
         </species>
         <species id="M_na1_c"
                  initialConcentration="1"
                  constant="false"
                  charge="1"
                  hasOnlySubstanceUnits="false"
                  name="Sodium"
                  metaid="_metaM_na1_c"
                  boundaryCondition="false"
                  sboTerm="SBO:0000247"
                  compartment="c">
            <notes>
               <body xmlns="http://www.w3.org/1999/xhtml">
                  <p>FORMULA: Na</p>
                  <p>CHARGE: 1</p>
                  <p>INCHI: </p>
               </body>
            </notes>
            <annotation>
               <rdf:RDF xmlns:rdf="http://www.w3.org/1999/02/22-rdf-syntax-ns#"
                        xmlns:bqmodel="http://biomodels.net/model-qualifiers/"
                        xmlns:bqbiol="http://biomodels.net/biology-qualifiers/">
                  <rdf:Description rdf:about="#_metaM_na1_c">
                     <bqbiol:is>
                        <rdf:Bag>
                           <rdf:li rdf:resource="http://identifiers.org/kegg.compound/C01330"/>
                        </rdf:Bag>
                     </bqbiol:is>
                     <bqbiol:is>
                        <rdf:Bag>
                           <rdf:li rdf:resource="http://identifiers.org/pubchem.substance/4541"/>
                        </rdf:Bag>
                     </bqbiol:is>
                     <bqbiol:is>
                        <rdf:Bag>
                           <rdf:li rdf:resource="http://identifiers.org/hmdb/HMDB00588"/>
                        </rdf:Bag>
                     </bqbiol:is>
                  </rdf:Description>
               </rdf:RDF>
            </annotation>
         </species>
         <species id="M_2mcit_c"
                  initialConcentration="1"
                  constant="false"
                  charge="-3"
                  hasOnlySubstanceUnits="false"
                  name="2-methylcitrate(3-)"
                  metaid="_metaM_2mcit_c"
                  boundaryCondition="false"
                  sboTerm="SBO:0000247"
                  compartment="c">
            <notes>
               <body xmlns="http://www.w3.org/1999/xhtml">
                  <p>FORMULA: C7H7O7</p>
                  <p>CHARGE: -3</p>
                  <p>INCHI: InChI=1S/C7H10O7/c1-3(5(10)11)7(14,6(12)13)2-4(8)9/h3,14H,2H2,1H3,(H,8,9)(H,10,11)(H,12,13)/p-3</p>
               </body>
            </notes>
            <annotation>
               <rdf:RDF xmlns:rdf="http://www.w3.org/1999/02/22-rdf-syntax-ns#"
                        xmlns:bqmodel="http://biomodels.net/model-qualifiers/"
                        xmlns:bqbiol="http://biomodels.net/biology-qualifiers/">
                  <rdf:Description rdf:about="#_metaM_2mcit_c">
                     <bqbiol:is>
                        <rdf:Bag>
                           <rdf:li rdf:resource="http://identifiers.org/chebi/CHEBI:15598"/>
                        </rdf:Bag>
                     </bqbiol:is>
                     <bqbiol:is>
                        <rdf:Bag>
                           <rdf:li rdf:resource="http://identifiers.org/hmdb/HMDB00379"/>
                        </rdf:Bag>
                     </bqbiol:is>
                  </rdf:Description>
               </rdf:RDF>
            </annotation>
         </species>
         <species id="M_2mcit_e"
                  initialConcentration="1"
                  constant="false"
                  charge="-3"
                  hasOnlySubstanceUnits="false"
                  name="2-methylcitrate(3-)"
                  metaid="_metaM_2mcit_e"
                  boundaryCondition="false"
                  sboTerm="SBO:0000247"
                  compartment="e">
            <notes>
               <body xmlns="http://www.w3.org/1999/xhtml">
                  <p>FORMULA: C7H7O7</p>
                  <p>CHARGE: -3</p>
                  <p>INCHI: InChI=1S/C7H10O7/c1-3(5(10)11)7(14,6(12)13)2-4(8)9/h3,14H,2H2,1H3,(H,8,9)(H,10,11)(H,12,13)/p-3</p>
               </body>
            </notes>
            <annotation>
               <rdf:RDF xmlns:rdf="http://www.w3.org/1999/02/22-rdf-syntax-ns#"
                        xmlns:bqmodel="http://biomodels.net/model-qualifiers/"
                        xmlns:bqbiol="http://biomodels.net/biology-qualifiers/">
                  <rdf:Description rdf:about="#_metaM_2mcit_e">
                     <bqbiol:is>
                        <rdf:Bag>
                           <rdf:li rdf:resource="http://identifiers.org/chebi/CHEBI:15598"/>
                        </rdf:Bag>
                     </bqbiol:is>
                     <bqbiol:is>
                        <rdf:Bag>
                           <rdf:li rdf:resource="http://identifiers.org/hmdb/HMDB00379"/>
                        </rdf:Bag>
                     </bqbiol:is>
                  </rdf:Description>
               </rdf:RDF>
            </annotation>
         </species>
         <species id="M_2oxoadp_m"
                  initialConcentration="1"
                  constant="false"
                  charge="-2"
                  hasOnlySubstanceUnits="false"
                  name="2-oxoadipate(2-)"
                  metaid="_metaM_2oxoadp_m"
                  boundaryCondition="false"
                  sboTerm="SBO:0000247"
                  compartment="m">
            <notes>
               <body xmlns="http://www.w3.org/1999/xhtml">
                  <p>FORMULA: C6H6O5</p>
                  <p>CHARGE: -2</p>
                  <p>INCHI: InChI=1S/C6H8O5/c7-4(6(10)11)2-1-3-5(8)9/h1-3H2,(H,8,9)(H,10,11)/p-2</p>
                  <p>HEPATONET_1.0_ABBREVIATION: HC00273</p>
                  <p>EHMN_ABBREVIATION: C00322</p>
               </body>
            </notes>
            <annotation>
               <rdf:RDF xmlns:rdf="http://www.w3.org/1999/02/22-rdf-syntax-ns#"
                        xmlns:bqmodel="http://biomodels.net/model-qualifiers/"
                        xmlns:bqbiol="http://biomodels.net/biology-qualifiers/">
                  <rdf:Description rdf:about="#_metaM_2oxoadp_m">
                     <bqbiol:is>
                        <rdf:Bag>
                           <rdf:li rdf:resource="http://identifiers.org/chebi/CHEBI:57499"/>
                        </rdf:Bag>
                     </bqbiol:is>
                     <bqbiol:is>
                        <rdf:Bag>
                           <rdf:li rdf:resource="http://identifiers.org/hmdb/HMDB00225"/>
                        </rdf:Bag>
                     </bqbiol:is>
                  </rdf:Description>
               </rdf:RDF>
            </annotation>
         </species>
         <species id="M_coa_m"
                  initialConcentration="1"
                  constant="false"
                  charge="-4"
                  hasOnlySubstanceUnits="false"
                  name="Coenzyme A"
                  metaid="_metaM_coa_m"
                  boundaryCondition="false"
                  sboTerm="SBO:0000247"
                  compartment="m">
            <notes>
               <body xmlns="http://www.w3.org/1999/xhtml">
                  <p>FORMULA: C21H32N7O16P3S</p>
                  <p>CHARGE: -4</p>
                  <p>HEPATONET_1.0_ABBREVIATION: HC00020</p>
                  <p>EHMN_ABBREVIATION: C00010</p>
                  <p>INCHI: InChI=1S/C21H36N7O16P3S/c1-21(2,16(31)19(32)24-4-3-12(29)23-5-6-48)8-41-47(38,39)44-46(36,37)40-7-11-15(43-45(33,34)35)14(30)20(42-11)28-10-27-13-17(22)25-9-26-18(13)28/h9-11,14-16,20,30-31,48H,3-8H2,1-2H3,(H,23,29)(H,24,32)(H,36,37)(H,38,39)(H2,22,25,26)(H2,33,34,35)/p-4/t11-,14-,15-,16+,20-/m1/s1</p>
               </body>
            </notes>
            <annotation>
               <rdf:RDF xmlns:rdf="http://www.w3.org/1999/02/22-rdf-syntax-ns#"
                        xmlns:bqmodel="http://biomodels.net/model-qualifiers/"
                        xmlns:bqbiol="http://biomodels.net/biology-qualifiers/">
                  <rdf:Description rdf:about="#_metaM_coa_m">
                     <bqbiol:is>
                        <rdf:Bag>
                           <rdf:li rdf:resource="http://identifiers.org/chebi/CHEBI:57287"/>
                        </rdf:Bag>
                     </bqbiol:is>
                     <bqbiol:is>
                        <rdf:Bag>
                           <rdf:li rdf:resource="http://identifiers.org/kegg.compound/C00010"/>
                        </rdf:Bag>
                     </bqbiol:is>
                     <bqbiol:is>
                        <rdf:Bag>
                           <rdf:li rdf:resource="http://identifiers.org/hmdb/HMDB01423"/>
                        </rdf:Bag>
                     </bqbiol:is>
                  </rdf:Description>
               </rdf:RDF>
            </annotation>
         </species>
         <species id="M_nad_m"
                  initialConcentration="1"
                  constant="false"
                  charge="-1"
                  hasOnlySubstanceUnits="false"
                  name="Nicotinamide adenine dinucleotide"
                  metaid="_metaM_nad_m"
                  boundaryCondition="false"
                  sboTerm="SBO:0000247"
                  compartment="m">
            <notes>
               <body xmlns="http://www.w3.org/1999/xhtml">
                  <p>FORMULA: C21H26N7O14P2</p>
                  <p>CHARGE: -1</p>
                  <p>INCHI: InChI=1S/C21H27N7O14P2/c22-17-12-19(25-7-24-17)28(8-26-12)21-16(32)14(30)11(41-21)6-39-44(36,37)42-43(34,35)38-5-10-13(29)15(31)20(40-10)27-3-1-2-9(4-27)18(23)33/h1-4,7-8,10-11,13-16,20-21,29-32H,5-6H2,(H5-,22,23,24,25,33,34,35,36,37)/p-1/t10-,11-,13-,14-,15-,16-,20-,21-/m1/s1</p>
                  <p>HEPATONET_1.0_ABBREVIATION: HC00013</p>
                  <p>EHMN_ABBREVIATION: C00003</p>
               </body>
            </notes>
            <annotation>
               <rdf:RDF xmlns:rdf="http://www.w3.org/1999/02/22-rdf-syntax-ns#"
                        xmlns:bqmodel="http://biomodels.net/model-qualifiers/"
                        xmlns:bqbiol="http://biomodels.net/biology-qualifiers/">
                  <rdf:Description rdf:about="#_metaM_nad_m">
                     <bqbiol:is>
                        <rdf:Bag>
                           <rdf:li rdf:resource="http://identifiers.org/chebi/CHEBI:57540"/>
                        </rdf:Bag>
                     </bqbiol:is>
                     <bqbiol:is>
                        <rdf:Bag>
                           <rdf:li rdf:resource="http://identifiers.org/kegg.compound/C00003"/>
                        </rdf:Bag>
                     </bqbiol:is>
                     <bqbiol:is>
                        <rdf:Bag>
                           <rdf:li rdf:resource="http://identifiers.org/pubchem.substance/3305"/>
                        </rdf:Bag>
                     </bqbiol:is>
                     <bqbiol:is>
                        <rdf:Bag>
                           <rdf:li rdf:resource="http://identifiers.org/hmdb/HMDB00902"/>
                        </rdf:Bag>
                     </bqbiol:is>
                  </rdf:Description>
               </rdf:RDF>
            </annotation>
         </species>
         <species id="M_co2_m"
                  initialConcentration="1"
                  constant="false"
                  charge="0"
                  hasOnlySubstanceUnits="false"
                  name="CO2"
                  metaid="_metaM_co2_m"
                  boundaryCondition="false"
                  sboTerm="SBO:0000247"
                  compartment="m">
            <notes>
               <body xmlns="http://www.w3.org/1999/xhtml">
                  <p>FORMULA: CO2</p>
                  <p>CHARGE: 0</p>
                  <p>HEPATONET_1.0_ABBREVIATION: HC00021</p>
                  <p>EHMN_ABBREVIATION: C00011</p>
                  <p>INCHI: InChI=1S/CO2/c2-1-3</p>
               </body>
            </notes>
            <annotation>
               <rdf:RDF xmlns:rdf="http://www.w3.org/1999/02/22-rdf-syntax-ns#"
                        xmlns:bqmodel="http://biomodels.net/model-qualifiers/"
                        xmlns:bqbiol="http://biomodels.net/biology-qualifiers/">
                  <rdf:Description rdf:about="#_metaM_co2_m">
                     <bqbiol:is>
                        <rdf:Bag>
                           <rdf:li rdf:resource="http://identifiers.org/chebi/CHEBI:16526"/>
                        </rdf:Bag>
                     </bqbiol:is>
                     <bqbiol:is>
                        <rdf:Bag>
                           <rdf:li rdf:resource="http://identifiers.org/kegg.compound/C00011"/>
                        </rdf:Bag>
                     </bqbiol:is>
                     <bqbiol:is>
                        <rdf:Bag>
                           <rdf:li rdf:resource="http://identifiers.org/hmdb/HMDB01967"/>
                        </rdf:Bag>
                     </bqbiol:is>
                  </rdf:Description>
               </rdf:RDF>
            </annotation>
         </species>
         <species id="M_glutcoa_m"
                  initialConcentration="1"
                  constant="false"
                  charge="-5"
                  hasOnlySubstanceUnits="false"
                  name="glutaryl-CoA(5-)"
                  metaid="_metaM_glutcoa_m"
                  boundaryCondition="false"
                  sboTerm="SBO:0000247"
                  compartment="m">
            <notes>
               <body xmlns="http://www.w3.org/1999/xhtml">
                  <p>FORMULA: C26H37N7O19P3S</p>
                  <p>CHARGE: -5</p>
                  <p>INCHI: InChI=1S/C26H42N7O19P3S/c1-26(2,21(39)24(40)29-7-6-15(34)28-8-9-56-17(37)5-3-4-16(35)36)11-49-55(46,47)52-54(44,45)48-10-14-20(51-53(41,42)43)19(38)25(50-14)33-13-32-18-22(27)30-12-31-23(18)33/h12-14,19-21,25,38-39H,3-11H2,1-2H3,(H,28,34)(H,29,40)(H,35,36)(H,44,45)(H,46,47)(H2,27,30,31)(H2,41,42,43)/p-5/t14-,19-,20-,21+,25-/m1/s1</p>
                  <p>HEPATONET_1.0_ABBREVIATION: HC00411</p>
                  <p>EHMN_ABBREVIATION: C00527</p>
               </body>
            </notes>
            <annotation>
               <rdf:RDF xmlns:rdf="http://www.w3.org/1999/02/22-rdf-syntax-ns#"
                        xmlns:bqmodel="http://biomodels.net/model-qualifiers/"
                        xmlns:bqbiol="http://biomodels.net/biology-qualifiers/">
                  <rdf:Description rdf:about="#_metaM_glutcoa_m">
                     <bqbiol:is>
                        <rdf:Bag>
                           <rdf:li rdf:resource="http://identifiers.org/chebi/CHEBI:57378"/>
                        </rdf:Bag>
                     </bqbiol:is>
                     <bqbiol:is>
                        <rdf:Bag>
                           <rdf:li rdf:resource="http://identifiers.org/hmdb/HMDB01339"/>
                        </rdf:Bag>
                     </bqbiol:is>
                  </rdf:Description>
               </rdf:RDF>
            </annotation>
         </species>
         <species id="M_nadh_m"
                  initialConcentration="1"
                  constant="false"
                  charge="-2"
                  hasOnlySubstanceUnits="false"
                  name="Nicotinamide adenine dinucleotide - reduced"
                  metaid="_metaM_nadh_m"
                  boundaryCondition="false"
                  sboTerm="SBO:0000247"
                  compartment="m">
            <notes>
               <body xmlns="http://www.w3.org/1999/xhtml">
                  <p>FORMULA: C21H27N7O14P2</p>
                  <p>CHARGE: -2</p>
                  <p>INCHI: InChI=1S/C21H29N7O14P2/c22-17-12-19(25-7-24-17)28(8-26-12)21-16(32)14(30)11(41-21)6-39-44(36,37)42-43(34,35)38-5-10-13(29)15(31)20(40-10)27-3-1-2-9(4-27)18(23)33/h1,3-4,7-8,10-11,13-16,20-21,29-32H,2,5-6H2,(H2,23,33)(H,34,35)(H,36,37)(H2,22,24,25)/p-2/t10-,11-,13-,14-,15-,16-,20-,21-/m1/s1</p>
                  <p>HEPATONET_1.0_ABBREVIATION: HC00014</p>
                  <p>EHMN_ABBREVIATION: C00004</p>
               </body>
            </notes>
            <annotation>
               <rdf:RDF xmlns:rdf="http://www.w3.org/1999/02/22-rdf-syntax-ns#"
                        xmlns:bqmodel="http://biomodels.net/model-qualifiers/"
                        xmlns:bqbiol="http://biomodels.net/biology-qualifiers/">
                  <rdf:Description rdf:about="#_metaM_nadh_m">
                     <bqbiol:is>
                        <rdf:Bag>
                           <rdf:li rdf:resource="http://identifiers.org/chebi/CHEBI:57945"/>
                        </rdf:Bag>
                     </bqbiol:is>
                     <bqbiol:is>
                        <rdf:Bag>
                           <rdf:li rdf:resource="http://identifiers.org/kegg.compound/C00004"/>
                        </rdf:Bag>
                     </bqbiol:is>
                     <bqbiol:is>
                        <rdf:Bag>
                           <rdf:li rdf:resource="http://identifiers.org/pubchem.substance/3306"/>
                        </rdf:Bag>
                     </bqbiol:is>
                     <bqbiol:is>
                        <rdf:Bag>
                           <rdf:li rdf:resource="http://identifiers.org/hmdb/HMDB01487"/>
                        </rdf:Bag>
                     </bqbiol:is>
                  </rdf:Description>
               </rdf:RDF>
            </annotation>
         </species>
         <species id="M_2oxoadp_c"
                  initialConcentration="1"
                  constant="false"
                  charge="-2"
                  hasOnlySubstanceUnits="false"
                  name="2-oxoadipate(2-)"
                  metaid="_metaM_2oxoadp_c"
                  boundaryCondition="false"
                  sboTerm="SBO:0000247"
                  compartment="c">
            <notes>
               <body xmlns="http://www.w3.org/1999/xhtml">
                  <p>FORMULA: C6H6O5</p>
                  <p>CHARGE: -2</p>
                  <p>INCHI: InChI=1S/C6H8O5/c7-4(6(10)11)2-1-3-5(8)9/h1-3H2,(H,8,9)(H,10,11)/p-2</p>
                  <p>HEPATONET_1.0_ABBREVIATION: HC00273</p>
                  <p>EHMN_ABBREVIATION: C00322</p>
               </body>
            </notes>
            <annotation>
               <rdf:RDF xmlns:rdf="http://www.w3.org/1999/02/22-rdf-syntax-ns#"
                        xmlns:bqmodel="http://biomodels.net/model-qualifiers/"
                        xmlns:bqbiol="http://biomodels.net/biology-qualifiers/">
                  <rdf:Description rdf:about="#_metaM_2oxoadp_c">
                     <bqbiol:is>
                        <rdf:Bag>
                           <rdf:li rdf:resource="http://identifiers.org/chebi/CHEBI:57499"/>
                        </rdf:Bag>
                     </bqbiol:is>
                     <bqbiol:is>
                        <rdf:Bag>
                           <rdf:li rdf:resource="http://identifiers.org/hmdb/HMDB00225"/>
                        </rdf:Bag>
                     </bqbiol:is>
                  </rdf:Description>
               </rdf:RDF>
            </annotation>
         </species>
         <species id="M_34dhmald_c"
                  initialConcentration="1"
                  constant="false"
                  charge="0"
                  hasOnlySubstanceUnits="false"
                  name="3,4-Dihydroxymandelaldehyde"
                  metaid="_metaM_34dhmald_c"
                  boundaryCondition="false"
                  sboTerm="SBO:0000247"
                  compartment="c">
            <notes>
               <body xmlns="http://www.w3.org/1999/xhtml">
                  <p>FORMULA: C8H8O4</p>
                  <p>CHARGE: 0</p>
                  <p>INCHI: InChI=1/C8H8O4/c9-4-8(12)5-1-2-6(10)7(11)3-5/h1-4,8,10-12H</p>
                  <p>HEPATONET_1.0_ABBREVIATION: HC01514</p>
                  <p>EHMN_ABBREVIATION: C05577</p>
               </body>
            </notes>
            <annotation>
               <rdf:RDF xmlns:rdf="http://www.w3.org/1999/02/22-rdf-syntax-ns#"
                        xmlns:bqmodel="http://biomodels.net/model-qualifiers/"
                        xmlns:bqbiol="http://biomodels.net/biology-qualifiers/">
                  <rdf:Description rdf:about="#_metaM_34dhmald_c">
                     <bqbiol:is>
                        <rdf:Bag>
                           <rdf:li rdf:resource="http://identifiers.org/kegg.compound/C05577"/>
                        </rdf:Bag>
                     </bqbiol:is>
                     <bqbiol:is>
                        <rdf:Bag>
                           <rdf:li rdf:resource="http://identifiers.org/pubchem.substance/7903"/>
                        </rdf:Bag>
                     </bqbiol:is>
                     <bqbiol:is>
                        <rdf:Bag>
                           <rdf:li rdf:resource="http://identifiers.org/hmdb/HMDB06242"/>
                        </rdf:Bag>
                     </bqbiol:is>
                  </rdf:Description>
               </rdf:RDF>
            </annotation>
         </species>
         <species id="M_34dhoxpeg_c"
                  initialConcentration="1"
                  constant="false"
                  charge="0"
                  hasOnlySubstanceUnits="false"
                  name="3,4-Dihydroxyphenylethyleneglycol"
                  metaid="_metaM_34dhoxpeg_c"
                  boundaryCondition="false"
                  sboTerm="SBO:0000247"
                  compartment="c">
            <notes>
               <body xmlns="http://www.w3.org/1999/xhtml">
                  <p>FORMULA: C8H10O4</p>
                  <p>CHARGE: 0</p>
                  <p>INCHI: InChI=1/C8H10O4/c9-4-8(12)5-1-2-6(10)7(11)3-5/h1-3,8-12H,4H2</p>
                  <p>EHMN_ABBREVIATION: C05576</p>
               </body>
            </notes>
            <annotation>
               <rdf:RDF xmlns:rdf="http://www.w3.org/1999/02/22-rdf-syntax-ns#"
                        xmlns:bqmodel="http://biomodels.net/model-qualifiers/"
                        xmlns:bqbiol="http://biomodels.net/biology-qualifiers/">
                  <rdf:Description rdf:about="#_metaM_34dhoxpeg_c">
                     <bqbiol:is>
                        <rdf:Bag>
                           <rdf:li rdf:resource="http://identifiers.org/kegg.compound/C05576"/>
                        </rdf:Bag>
                     </bqbiol:is>
                     <bqbiol:is>
                        <rdf:Bag>
                           <rdf:li rdf:resource="http://identifiers.org/pubchem.substance/7902"/>
                        </rdf:Bag>
                     </bqbiol:is>
                     <bqbiol:is>
                        <rdf:Bag>
                           <rdf:li rdf:resource="http://identifiers.org/hmdb/HMDB00318"/>
                        </rdf:Bag>
                     </bqbiol:is>
                  </rdf:Description>
               </rdf:RDF>
            </annotation>
         </species>
         <species id="M_34dhoxpeg_e"
                  initialConcentration="1"
                  constant="false"
                  charge="0"
                  hasOnlySubstanceUnits="false"
                  name="3,4-Dihydroxyphenylethyleneglycol"
                  metaid="_metaM_34dhoxpeg_e"
                  boundaryCondition="false"
                  sboTerm="SBO:0000247"
                  compartment="e">
            <notes>
               <body xmlns="http://www.w3.org/1999/xhtml">
                  <p>FORMULA: C8H10O4</p>
                  <p>CHARGE: 0</p>
                  <p>INCHI: InChI=1/C8H10O4/c9-4-8(12)5-1-2-6(10)7(11)3-5/h1-3,8-12H,4H2</p>
                  <p>EHMN_ABBREVIATION: C05576</p>
               </body>
            </notes>
            <annotation>
               <rdf:RDF xmlns:rdf="http://www.w3.org/1999/02/22-rdf-syntax-ns#"
                        xmlns:bqmodel="http://biomodels.net/model-qualifiers/"
                        xmlns:bqbiol="http://biomodels.net/biology-qualifiers/">
                  <rdf:Description rdf:about="#_metaM_34dhoxpeg_e">
                     <bqbiol:is>
                        <rdf:Bag>
                           <rdf:li rdf:resource="http://identifiers.org/kegg.compound/C05576"/>
                        </rdf:Bag>
                     </bqbiol:is>
                     <bqbiol:is>
                        <rdf:Bag>
                           <rdf:li rdf:resource="http://identifiers.org/pubchem.substance/7902"/>
                        </rdf:Bag>
                     </bqbiol:is>
                     <bqbiol:is>
                        <rdf:Bag>
                           <rdf:li rdf:resource="http://identifiers.org/hmdb/HMDB00318"/>
                        </rdf:Bag>
                     </bqbiol:is>
                  </rdf:Description>
               </rdf:RDF>
            </annotation>
         </species>
         <species id="M_34dhpha_c"
                  initialConcentration="1"
                  constant="false"
                  charge="-1"
                  hasOnlySubstanceUnits="false"
                  name="(3,4-dihydroxyphenyl)acetate"
                  metaid="_metaM_34dhpha_c"
                  boundaryCondition="false"
                  sboTerm="SBO:0000247"
                  compartment="c">
            <notes>
               <body xmlns="http://www.w3.org/1999/xhtml">
                  <p>FORMULA: C8H7O4</p>
                  <p>CHARGE: -1</p>
                  <p>INCHI: InChI=1S/C8H8O4/c9-6-2-1-5(3-7(6)10)4-8(11)12/h1-3,9-10H,4H2,(H,11,12)/p-1</p>
                  <p>EHMN_ABBREVIATION: C01161</p>
               </body>
            </notes>
            <annotation>
               <rdf:RDF xmlns:rdf="http://www.w3.org/1999/02/22-rdf-syntax-ns#"
                        xmlns:bqmodel="http://biomodels.net/model-qualifiers/"
                        xmlns:bqbiol="http://biomodels.net/biology-qualifiers/">
                  <rdf:Description rdf:about="#_metaM_34dhpha_c">
                     <bqbiol:is>
                        <rdf:Bag>
                           <rdf:li rdf:resource="http://identifiers.org/chebi/CHEBI:17612"/>
                        </rdf:Bag>
                     </bqbiol:is>
                     <bqbiol:is>
                        <rdf:Bag>
                           <rdf:li rdf:resource="http://identifiers.org/hmdb/HMDB01336"/>
                        </rdf:Bag>
                     </bqbiol:is>
                  </rdf:Description>
               </rdf:RDF>
            </annotation>
         </species>
         <species id="M_amet_c"
                  initialConcentration="1"
                  constant="false"
                  charge="1"
                  hasOnlySubstanceUnits="false"
                  name="S-Adenosyl-L-methionine"
                  metaid="_metaM_amet_c"
                  boundaryCondition="false"
                  sboTerm="SBO:0000247"
                  compartment="c">
            <notes>
               <body xmlns="http://www.w3.org/1999/xhtml">
                  <p>FORMULA: C15H23N6O5S</p>
                  <p>CHARGE: 1</p>
                  <p>HEPATONET_1.0_ABBREVIATION: HC00029</p>
                  <p>EHMN_ABBREVIATION: C00019</p>
                  <p>INCHI: InChI=1S/C15H22N6O5S/c1-27(3-2-7(16)15(24)25)4-8-10(22)11(23)14(26-8)21-6-20-9-12(17)18-5-19-13(9)21/h5-8,10-11,14,22-23H,2-4,16H2,1H3,(H2-,17,18,19,24,25)/p+1/t7-,8+,10+,11+,14+,27?/m0/s1</p>
               </body>
            </notes>
            <annotation>
               <rdf:RDF xmlns:rdf="http://www.w3.org/1999/02/22-rdf-syntax-ns#"
                        xmlns:bqmodel="http://biomodels.net/model-qualifiers/"
                        xmlns:bqbiol="http://biomodels.net/biology-qualifiers/">
                  <rdf:Description rdf:about="#_metaM_amet_c">
                     <bqbiol:is>
                        <rdf:Bag>
                           <rdf:li rdf:resource="http://identifiers.org/chebi/CHEBI:15414"/>
                        </rdf:Bag>
                     </bqbiol:is>
                     <bqbiol:is>
                        <rdf:Bag>
                           <rdf:li rdf:resource="http://identifiers.org/kegg.compound/C00019"/>
                        </rdf:Bag>
                     </bqbiol:is>
                     <bqbiol:is>
                        <rdf:Bag>
                           <rdf:li rdf:resource="http://identifiers.org/hmdb/HMDB01185"/>
                        </rdf:Bag>
                     </bqbiol:is>
                  </rdf:Description>
               </rdf:RDF>
            </annotation>
         </species>
         <species id="M_ahcys_c"
                  initialConcentration="1"
                  constant="false"
                  charge="0"
                  hasOnlySubstanceUnits="false"
                  name="S-Adenosyl-L-homocysteine"
                  metaid="_metaM_ahcys_c"
                  boundaryCondition="false"
                  sboTerm="SBO:0000247"
                  compartment="c">
            <notes>
               <body xmlns="http://www.w3.org/1999/xhtml">
                  <p>FORMULA: C14H20N6O5S</p>
                  <p>CHARGE: 0</p>
                  <p>HEPATONET_1.0_ABBREVIATION: HC00031</p>
                  <p>EHMN_ABBREVIATION: C00021</p>
                  <p>INCHI: InChI=1S/C14H20N6O5S/c15-6(14(23)24)1-2-26-3-7-9(21)10(22)13(25-7)20-5-19-8-11(16)17-4-18-12(8)20/h4-7,9-10,13,21-22H,1-3,15H2,(H,23,24)(H2,16,17,18)/t6-,7+,9+,10+,13+/m0/s1</p>
               </body>
            </notes>
            <annotation>
               <rdf:RDF xmlns:rdf="http://www.w3.org/1999/02/22-rdf-syntax-ns#"
                        xmlns:bqmodel="http://biomodels.net/model-qualifiers/"
                        xmlns:bqbiol="http://biomodels.net/biology-qualifiers/">
                  <rdf:Description rdf:about="#_metaM_ahcys_c">
                     <bqbiol:is>
                        <rdf:Bag>
                           <rdf:li rdf:resource="http://identifiers.org/chebi/CHEBI:16680"/>
                        </rdf:Bag>
                     </bqbiol:is>
                     <bqbiol:is>
                        <rdf:Bag>
                           <rdf:li rdf:resource="http://identifiers.org/kegg.compound/C00021"/>
                        </rdf:Bag>
                     </bqbiol:is>
                     <bqbiol:is>
                        <rdf:Bag>
                           <rdf:li rdf:resource="http://identifiers.org/hmdb/HMDB00939"/>
                        </rdf:Bag>
                     </bqbiol:is>
                  </rdf:Description>
               </rdf:RDF>
            </annotation>
         </species>
         <species id="M_homoval_c"
                  initialConcentration="1"
                  constant="false"
                  charge="-1"
                  hasOnlySubstanceUnits="false"
                  name="Homovanillate"
                  metaid="_metaM_homoval_c"
                  boundaryCondition="false"
                  sboTerm="SBO:0000247"
                  compartment="c">
            <notes>
               <body xmlns="http://www.w3.org/1999/xhtml">
                  <p>FORMULA: C9H9O4</p>
                  <p>CHARGE: -1</p>
                  <p>INCHI: InChI=1S/C9H10O4/c1-13-8-4-6(5-9(11)12)2-3-7(8)10/h2-4,10H,5H2,1H3,(H,11,12)</p>
                  <p>HEPATONET_1.0_ABBREVIATION: HC01519</p>
                  <p>EHMN_ABBREVIATION: C05582</p>
               </body>
            </notes>
            <annotation>
               <rdf:RDF xmlns:rdf="http://www.w3.org/1999/02/22-rdf-syntax-ns#"
                        xmlns:bqmodel="http://biomodels.net/model-qualifiers/"
                        xmlns:bqbiol="http://biomodels.net/biology-qualifiers/">
                  <rdf:Description rdf:about="#_metaM_homoval_c">
                     <bqbiol:is>
                        <rdf:Bag>
                           <rdf:li rdf:resource="http://identifiers.org/chebi/CHEBI:545959"/>
                        </rdf:Bag>
                     </bqbiol:is>
                     <bqbiol:is>
                        <rdf:Bag>
                           <rdf:li rdf:resource="http://identifiers.org/hmdb/HMDB00118"/>
                        </rdf:Bag>
                     </bqbiol:is>
                  </rdf:Description>
               </rdf:RDF>
            </annotation>
         </species>
         <species id="M_34dhphe_e"
                  initialConcentration="1"
                  constant="false"
                  charge="0"
                  hasOnlySubstanceUnits="false"
                  name="L-dopa"
                  metaid="_metaM_34dhphe_e"
                  boundaryCondition="false"
                  sboTerm="SBO:0000247"
                  compartment="e">
            <notes>
               <body xmlns="http://www.w3.org/1999/xhtml">
                  <p>FORMULA: C9H11NO4</p>
                  <p>CHARGE: 0</p>
                  <p>INCHI: InChI=1S/C9H11NO4/c10-6(9(13)14)3-5-1-2-7(11)8(12)4-5/h1-2,4,6,11-12H,3,10H2,(H,13,14)/t6-/m0/s1</p>
               </body>
            </notes>
            <annotation>
               <rdf:RDF xmlns:rdf="http://www.w3.org/1999/02/22-rdf-syntax-ns#"
                        xmlns:bqmodel="http://biomodels.net/model-qualifiers/"
                        xmlns:bqbiol="http://biomodels.net/biology-qualifiers/">
                  <rdf:Description rdf:about="#_metaM_34dhphe_e">
                     <bqbiol:is>
                        <rdf:Bag>
                           <rdf:li rdf:resource="http://identifiers.org/chebi/CHEBI:15765"/>
                        </rdf:Bag>
                     </bqbiol:is>
                     <bqbiol:is>
                        <rdf:Bag>
                           <rdf:li rdf:resource="http://identifiers.org/hmdb/HMDB00181"/>
                        </rdf:Bag>
                     </bqbiol:is>
                  </rdf:Description>
               </rdf:RDF>
            </annotation>
         </species>
         <species id="M_34dhphe_c"
                  initialConcentration="1"
                  constant="false"
                  charge="0"
                  hasOnlySubstanceUnits="false"
                  name="L-dopa"
                  metaid="_metaM_34dhphe_c"
                  boundaryCondition="false"
                  sboTerm="SBO:0000247"
                  compartment="c">
            <notes>
               <body xmlns="http://www.w3.org/1999/xhtml">
                  <p>FORMULA: C9H11NO4</p>
                  <p>CHARGE: 0</p>
                  <p>INCHI: InChI=1S/C9H11NO4/c10-6(9(13)14)3-5-1-2-7(11)8(12)4-5/h1-2,4,6,11-12H,3,10H2,(H,13,14)/t6-/m0/s1</p>
               </body>
            </notes>
            <annotation>
               <rdf:RDF xmlns:rdf="http://www.w3.org/1999/02/22-rdf-syntax-ns#"
                        xmlns:bqmodel="http://biomodels.net/model-qualifiers/"
                        xmlns:bqbiol="http://biomodels.net/biology-qualifiers/">
                  <rdf:Description rdf:about="#_metaM_34dhphe_c">
                     <bqbiol:is>
                        <rdf:Bag>
                           <rdf:li rdf:resource="http://identifiers.org/chebi/CHEBI:15765"/>
                        </rdf:Bag>
                     </bqbiol:is>
                     <bqbiol:is>
                        <rdf:Bag>
                           <rdf:li rdf:resource="http://identifiers.org/hmdb/HMDB00181"/>
                        </rdf:Bag>
                     </bqbiol:is>
                  </rdf:Description>
               </rdf:RDF>
            </annotation>
         </species>
         <species id="M_34dhpac_c"
                  initialConcentration="1"
                  constant="false"
                  charge="0"
                  hasOnlySubstanceUnits="false"
                  name="3,4-Dihydroxyphenylacetaldehyde"
                  metaid="_metaM_34dhpac_c"
                  boundaryCondition="false"
                  sboTerm="SBO:0000247"
                  compartment="c">
            <notes>
               <body xmlns="http://www.w3.org/1999/xhtml">
                  <p>FORMULA: C8H8O3</p>
                  <p>CHARGE: 0</p>
                  <p>INCHI: InChI=1S/C8H8O3/c9-4-3-6-1-2-7(10)8(11)5-6/h1-2,4-5,10-11H,3H2</p>
                  <p>EHMN_ABBREVIATION: C04043</p>
               </body>
            </notes>
            <annotation>
               <rdf:RDF xmlns:rdf="http://www.w3.org/1999/02/22-rdf-syntax-ns#"
                        xmlns:bqmodel="http://biomodels.net/model-qualifiers/"
                        xmlns:bqbiol="http://biomodels.net/biology-qualifiers/">
                  <rdf:Description rdf:about="#_metaM_34dhpac_c">
                     <bqbiol:is>
                        <rdf:Bag>
                           <rdf:li rdf:resource="http://identifiers.org/chebi/CHEBI:27978"/>
                        </rdf:Bag>
                     </bqbiol:is>
                     <bqbiol:is>
                        <rdf:Bag>
                           <rdf:li rdf:resource="http://identifiers.org/hmdb/HMDB03791"/>
                        </rdf:Bag>
                     </bqbiol:is>
                  </rdf:Description>
               </rdf:RDF>
            </annotation>
         </species>
         <species id="M_34dhoxmand_c"
                  initialConcentration="1"
                  constant="false"
                  charge="-1"
                  hasOnlySubstanceUnits="false"
                  name="3,4-Dihydroxymandelate"
                  metaid="_metaM_34dhoxmand_c"
                  boundaryCondition="false"
                  sboTerm="SBO:0000247"
                  compartment="c">
            <notes>
               <body xmlns="http://www.w3.org/1999/xhtml">
                  <p>FORMULA: C8H7O5</p>
                  <p>CHARGE: -1</p>
                  <p>INCHI: InChI=1S/C8H8O5/c9-5-2-1-4(3-6(5)10)7(11)8(12)13/h1-3,7,9-11H,(H,12,13)/p-1</p>
                  <p>HEPATONET_1.0_ABBREVIATION: HC01517</p>
                  <p>EHMN_ABBREVIATION: C05580</p>
               </body>
            </notes>
            <annotation>
               <rdf:RDF xmlns:rdf="http://www.w3.org/1999/02/22-rdf-syntax-ns#"
                        xmlns:bqmodel="http://biomodels.net/model-qualifiers/"
                        xmlns:bqbiol="http://biomodels.net/biology-qualifiers/">
                  <rdf:Description rdf:about="#_metaM_34dhoxmand_c">
                     <bqbiol:is>
                        <rdf:Bag>
                           <rdf:li rdf:resource="http://identifiers.org/chebi/CHEBI:27637"/>
                        </rdf:Bag>
                     </bqbiol:is>
                     <bqbiol:is>
                        <rdf:Bag>
                           <rdf:li rdf:resource="http://identifiers.org/hmdb/HMDB01866"/>
                        </rdf:Bag>
                     </bqbiol:is>
                  </rdf:Description>
               </rdf:RDF>
            </annotation>
         </species>
         <species id="M_34hpp_m"
                  initialConcentration="1"
                  constant="false"
                  charge="-1"
                  hasOnlySubstanceUnits="false"
                  name="3-(4-hydroxyphenyl)pyruvate"
                  metaid="_metaM_34hpp_m"
                  boundaryCondition="false"
                  sboTerm="SBO:0000247"
                  compartment="m">
            <notes>
               <body xmlns="http://www.w3.org/1999/xhtml">
                  <p>FORMULA: C9H7O4</p>
                  <p>CHARGE: -1</p>
                  <p>INCHI: InChI=1S/C9H8O4/c10-7-3-1-6(2-4-7)5-8(11)9(12)13/h1-4,10H,5H2,(H,12,13)/p-1</p>
                  <p>HEPATONET_1.0_ABBREVIATION: HC00699</p>
                  <p>EHMN_ABBREVIATION: C01179</p>
               </body>
            </notes>
            <annotation>
               <rdf:RDF xmlns:rdf="http://www.w3.org/1999/02/22-rdf-syntax-ns#"
                        xmlns:bqmodel="http://biomodels.net/model-qualifiers/"
                        xmlns:bqbiol="http://biomodels.net/biology-qualifiers/">
                  <rdf:Description rdf:about="#_metaM_34hpp_m">
                     <bqbiol:is>
                        <rdf:Bag>
                           <rdf:li rdf:resource="http://identifiers.org/chebi/CHEBI:36242"/>
                        </rdf:Bag>
                     </bqbiol:is>
                     <bqbiol:is>
                        <rdf:Bag>
                           <rdf:li rdf:resource="http://identifiers.org/hmdb/HMDB00707"/>
                        </rdf:Bag>
                     </bqbiol:is>
                  </rdf:Description>
               </rdf:RDF>
            </annotation>
         </species>
         <species id="M_34hpl_m"
                  initialConcentration="1"
                  constant="false"
                  charge="-1"
                  hasOnlySubstanceUnits="false"
                  name="3-(4-hydroxyphenyl)lactate"
                  metaid="_metaM_34hpl_m"
                  boundaryCondition="false"
                  sboTerm="SBO:0000247"
                  compartment="m">
            <notes>
               <body xmlns="http://www.w3.org/1999/xhtml">
                  <p>FORMULA: C9H9O4</p>
                  <p>CHARGE: -1</p>
                  <p>INCHI: InChI=1S/C9H10O4/c10-7-3-1-6(2-4-7)5-8(11)9(12)13/h1-4,8,10-11H,5H2,(H,12,13)/p-1</p>
               </body>
            </notes>
            <annotation>
               <rdf:RDF xmlns:rdf="http://www.w3.org/1999/02/22-rdf-syntax-ns#"
                        xmlns:bqmodel="http://biomodels.net/model-qualifiers/"
                        xmlns:bqbiol="http://biomodels.net/biology-qualifiers/">
                  <rdf:Description rdf:about="#_metaM_34hpl_m">
                     <bqbiol:is>
                        <rdf:Bag>
                           <rdf:li rdf:resource="http://identifiers.org/chebi/CHEBI:36659"/>
                        </rdf:Bag>
                     </bqbiol:is>
                     <bqbiol:is>
                        <rdf:Bag>
                           <rdf:li rdf:resource="http://identifiers.org/hmdb/HMDB00755"/>
                        </rdf:Bag>
                     </bqbiol:is>
                  </rdf:Description>
               </rdf:RDF>
            </annotation>
         </species>
         <species id="M_34hpp_c"
                  initialConcentration="1"
                  constant="false"
                  charge="-1"
                  hasOnlySubstanceUnits="false"
                  name="3-(4-hydroxyphenyl)pyruvate"
                  metaid="_metaM_34hpp_c"
                  boundaryCondition="false"
                  sboTerm="SBO:0000247"
                  compartment="c">
            <notes>
               <body xmlns="http://www.w3.org/1999/xhtml">
                  <p>FORMULA: C9H7O4</p>
                  <p>CHARGE: -1</p>
                  <p>INCHI: InChI=1S/C9H8O4/c10-7-3-1-6(2-4-7)5-8(11)9(12)13/h1-4,10H,5H2,(H,12,13)/p-1</p>
                  <p>HEPATONET_1.0_ABBREVIATION: HC00699</p>
                  <p>EHMN_ABBREVIATION: C01179</p>
               </body>
            </notes>
            <annotation>
               <rdf:RDF xmlns:rdf="http://www.w3.org/1999/02/22-rdf-syntax-ns#"
                        xmlns:bqmodel="http://biomodels.net/model-qualifiers/"
                        xmlns:bqbiol="http://biomodels.net/biology-qualifiers/">
                  <rdf:Description rdf:about="#_metaM_34hpp_c">
                     <bqbiol:is>
                        <rdf:Bag>
                           <rdf:li rdf:resource="http://identifiers.org/chebi/CHEBI:36242"/>
                        </rdf:Bag>
                     </bqbiol:is>
                     <bqbiol:is>
                        <rdf:Bag>
                           <rdf:li rdf:resource="http://identifiers.org/hmdb/HMDB00707"/>
                        </rdf:Bag>
                     </bqbiol:is>
                  </rdf:Description>
               </rdf:RDF>
            </annotation>
         </species>
         <species id="M_co2_c"
                  initialConcentration="1"
                  constant="false"
                  charge="0"
                  hasOnlySubstanceUnits="false"
                  name="CO2"
                  metaid="_metaM_co2_c"
                  boundaryCondition="false"
                  sboTerm="SBO:0000247"
                  compartment="c">
            <notes>
               <body xmlns="http://www.w3.org/1999/xhtml">
                  <p>FORMULA: CO2</p>
                  <p>CHARGE: 0</p>
                  <p>INCHI: InChI=1S/CO2/c2-1-3</p>
               </body>
            </notes>
            <annotation>
               <rdf:RDF xmlns:rdf="http://www.w3.org/1999/02/22-rdf-syntax-ns#"
                        xmlns:bqmodel="http://biomodels.net/model-qualifiers/"
                        xmlns:bqbiol="http://biomodels.net/biology-qualifiers/">
                  <rdf:Description rdf:about="#_metaM_co2_c">
                     <bqbiol:is>
                        <rdf:Bag>
                           <rdf:li rdf:resource="http://identifiers.org/kegg.compound/C00011"/>
                        </rdf:Bag>
                     </bqbiol:is>
                     <bqbiol:is>
                        <rdf:Bag>
                           <rdf:li rdf:resource="http://identifiers.org/pubchem.substance/3313"/>
                        </rdf:Bag>
                     </bqbiol:is>
                     <bqbiol:is>
                        <rdf:Bag>
                           <rdf:li rdf:resource="http://identifiers.org/hmdb/HMDB01967"/>
                        </rdf:Bag>
                     </bqbiol:is>
                  </rdf:Description>
               </rdf:RDF>
            </annotation>
         </species>
         <species id="M_hgentis_c"
                  initialConcentration="1"
                  constant="false"
                  charge="-1"
                  hasOnlySubstanceUnits="false"
                  name="homogentisate"
                  metaid="_metaM_hgentis_c"
                  boundaryCondition="false"
                  sboTerm="SBO:0000247"
                  compartment="c">
            <notes>
               <body xmlns="http://www.w3.org/1999/xhtml">
                  <p>FORMULA: C8H7O4</p>
                  <p>CHARGE: -1</p>
                  <p>INCHI: InChI=1S/C8H8O4/c9-6-1-2-7(10)5(3-6)4-8(11)12/h1-3,9-10H,4H2,(H,11,12)/p-1</p>
                  <p>HEPATONET_1.0_ABBREVIATION: HC00423</p>
                  <p>EHMN_ABBREVIATION: C00544</p>
               </body>
            </notes>
            <annotation>
               <rdf:RDF xmlns:rdf="http://www.w3.org/1999/02/22-rdf-syntax-ns#"
                        xmlns:bqmodel="http://biomodels.net/model-qualifiers/"
                        xmlns:bqbiol="http://biomodels.net/biology-qualifiers/">
                  <rdf:Description rdf:about="#_metaM_hgentis_c">
                     <bqbiol:is>
                        <rdf:Bag>
                           <rdf:li rdf:resource="http://identifiers.org/chebi/CHEBI:16169"/>
                        </rdf:Bag>
                     </bqbiol:is>
                     <bqbiol:is>
                        <rdf:Bag>
                           <rdf:li rdf:resource="http://identifiers.org/hmdb/HMDB00130"/>
                        </rdf:Bag>
                     </bqbiol:is>
                  </rdf:Description>
               </rdf:RDF>
            </annotation>
         </species>
         <species id="M_35cgmp_c"
                  initialConcentration="1"
                  constant="false"
                  charge="-1"
                  hasOnlySubstanceUnits="false"
                  name="3,5-cyclic GMP(1-)"
                  metaid="_metaM_35cgmp_c"
                  boundaryCondition="false"
                  sboTerm="SBO:0000247"
                  compartment="c">
            <notes>
               <body xmlns="http://www.w3.org/1999/xhtml">
                  <p>FORMULA: C10H11N5O7P</p>
                  <p>CHARGE: -1</p>
                  <p>INCHI: InChI=1S/C10H12N5O7P/c11-10-13-7-4(8(17)14-10)12-2-15(7)9-5(16)6-3(21-9)1-20-23(18,19)22-6/h2-3,5-6,9,16H,1H2,(H,18,19)(H3,11,13,14,17)/p-1/t3-,5-,6-,9-/m1/s1</p>
                  <p>HEPATONET_1.0_ABBREVIATION: HC00592</p>
                  <p>EHMN_ABBREVIATION: C00942</p>
               </body>
            </notes>
            <annotation>
               <rdf:RDF xmlns:rdf="http://www.w3.org/1999/02/22-rdf-syntax-ns#"
                        xmlns:bqmodel="http://biomodels.net/model-qualifiers/"
                        xmlns:bqbiol="http://biomodels.net/biology-qualifiers/">
                  <rdf:Description rdf:about="#_metaM_35cgmp_c">
                     <bqbiol:is>
                        <rdf:Bag>
                           <rdf:li rdf:resource="http://identifiers.org/chebi/CHEBI:57746"/>
                        </rdf:Bag>
                     </bqbiol:is>
                     <bqbiol:is>
                        <rdf:Bag>
                           <rdf:li rdf:resource="http://identifiers.org/hmdb/HMDB01314"/>
                        </rdf:Bag>
                     </bqbiol:is>
                  </rdf:Description>
               </rdf:RDF>
            </annotation>
         </species>
         <species id="M_35cgmp_n"
                  initialConcentration="1"
                  constant="false"
                  charge="-1"
                  hasOnlySubstanceUnits="false"
                  name="3,5-cyclic GMP(1-)"
                  metaid="_metaM_35cgmp_n"
                  boundaryCondition="false"
                  sboTerm="SBO:0000247"
                  compartment="n">
            <notes>
               <body xmlns="http://www.w3.org/1999/xhtml">
                  <p>FORMULA: C10H11N5O7P</p>
                  <p>CHARGE: -1</p>
                  <p>INCHI: InChI=1S/C10H12N5O7P/c11-10-13-7-4(8(17)14-10)12-2-15(7)9-5(16)6-3(21-9)1-20-23(18,19)22-6/h2-3,5-6,9,16H,1H2,(H,18,19)(H3,11,13,14,17)/p-1/t3-,5-,6-,9-/m1/s1</p>
                  <p>HEPATONET_1.0_ABBREVIATION: HC00592</p>
                  <p>EHMN_ABBREVIATION: C00942</p>
               </body>
            </notes>
            <annotation>
               <rdf:RDF xmlns:rdf="http://www.w3.org/1999/02/22-rdf-syntax-ns#"
                        xmlns:bqmodel="http://biomodels.net/model-qualifiers/"
                        xmlns:bqbiol="http://biomodels.net/biology-qualifiers/">
                  <rdf:Description rdf:about="#_metaM_35cgmp_n">
                     <bqbiol:is>
                        <rdf:Bag>
                           <rdf:li rdf:resource="http://identifiers.org/chebi/CHEBI:57746"/>
                        </rdf:Bag>
                     </bqbiol:is>
                     <bqbiol:is>
                        <rdf:Bag>
                           <rdf:li rdf:resource="http://identifiers.org/hmdb/HMDB01314"/>
                        </rdf:Bag>
                     </bqbiol:is>
                  </rdf:Description>
               </rdf:RDF>
            </annotation>
         </species>
         <species id="M_3aib_c"
                  initialConcentration="1"
                  constant="false"
                  charge="0"
                  hasOnlySubstanceUnits="false"
                  name="(S)-3-aminoisobutyric acid"
                  metaid="_metaM_3aib_c"
                  boundaryCondition="false"
                  sboTerm="SBO:0000247"
                  compartment="c">
            <notes>
               <body xmlns="http://www.w3.org/1999/xhtml">
                  <p>FORMULA: C4H9NO2</p>
                  <p>CHARGE: 0</p>
                  <p>INCHI: InChI=1S/C4H9NO2/c1-3(2-5)4(6)7/h3H,2,5H2,1H3,(H,6,7)/t3-/m0/s1</p>
                  <p>EHMN_ABBREVIATION: C03284</p>
               </body>
            </notes>
            <annotation>
               <rdf:RDF xmlns:rdf="http://www.w3.org/1999/02/22-rdf-syntax-ns#"
                        xmlns:bqmodel="http://biomodels.net/model-qualifiers/"
                        xmlns:bqbiol="http://biomodels.net/biology-qualifiers/">
                  <rdf:Description rdf:about="#_metaM_3aib_c">
                     <bqbiol:is>
                        <rdf:Bag>
                           <rdf:li rdf:resource="http://identifiers.org/chebi/CHEBI:33094"/>
                        </rdf:Bag>
                     </bqbiol:is>
                     <bqbiol:is>
                        <rdf:Bag>
                           <rdf:li rdf:resource="http://identifiers.org/hmdb/HMDB02166"/>
                        </rdf:Bag>
                     </bqbiol:is>
                  </rdf:Description>
               </rdf:RDF>
            </annotation>
         </species>
         <species id="M_3aib_e"
                  initialConcentration="1"
                  constant="false"
                  charge="0"
                  hasOnlySubstanceUnits="false"
                  name="(S)-3-aminoisobutyric acid"
                  metaid="_metaM_3aib_e"
                  boundaryCondition="false"
                  sboTerm="SBO:0000247"
                  compartment="e">
            <notes>
               <body xmlns="http://www.w3.org/1999/xhtml">
                  <p>FORMULA: C4H9NO2</p>
                  <p>CHARGE: 0</p>
                  <p>INCHI: InChI=1S/C4H9NO2/c1-3(2-5)4(6)7/h3H,2,5H2,1H3,(H,6,7)/t3-/m0/s1</p>
                  <p>EHMN_ABBREVIATION: C03284</p>
               </body>
            </notes>
            <annotation>
               <rdf:RDF xmlns:rdf="http://www.w3.org/1999/02/22-rdf-syntax-ns#"
                        xmlns:bqmodel="http://biomodels.net/model-qualifiers/"
                        xmlns:bqbiol="http://biomodels.net/biology-qualifiers/">
                  <rdf:Description rdf:about="#_metaM_3aib_e">
                     <bqbiol:is>
                        <rdf:Bag>
                           <rdf:li rdf:resource="http://identifiers.org/chebi/CHEBI:33094"/>
                        </rdf:Bag>
                     </bqbiol:is>
                     <bqbiol:is>
                        <rdf:Bag>
                           <rdf:li rdf:resource="http://identifiers.org/hmdb/HMDB02166"/>
                        </rdf:Bag>
                     </bqbiol:is>
                  </rdf:Description>
               </rdf:RDF>
            </annotation>
         </species>
         <species id="M_2mop_m"
                  initialConcentration="1"
                  constant="false"
                  charge="-1"
                  hasOnlySubstanceUnits="false"
                  name="2-methyl-3-oxopropanoate"
                  metaid="_metaM_2mop_m"
                  boundaryCondition="false"
                  sboTerm="SBO:0000247"
                  compartment="m">
            <notes>
               <body xmlns="http://www.w3.org/1999/xhtml">
                  <p>FORMULA: C4H5O3</p>
                  <p>CHARGE: -1</p>
                  <p>INCHI: InChI=1S/C4H6O3/c1-3(2-5)4(6)7/h2-3H,1H3,(H,6,7)/p-1</p>
                  <p>HEPATONET_1.0_ABBREVIATION: HC00296</p>
                  <p>EHMN_ABBREVIATION: C00349</p>
               </body>
            </notes>
            <annotation>
               <rdf:RDF xmlns:rdf="http://www.w3.org/1999/02/22-rdf-syntax-ns#"
                        xmlns:bqmodel="http://biomodels.net/model-qualifiers/"
                        xmlns:bqbiol="http://biomodels.net/biology-qualifiers/">
                  <rdf:Description rdf:about="#_metaM_2mop_m">
                     <bqbiol:is>
                        <rdf:Bag>
                           <rdf:li rdf:resource="http://identifiers.org/chebi/CHEBI:57700"/>
                        </rdf:Bag>
                     </bqbiol:is>
                     <bqbiol:is>
                        <rdf:Bag>
                           <rdf:li rdf:resource="http://identifiers.org/hmdb/HMDB01172"/>
                        </rdf:Bag>
                     </bqbiol:is>
                  </rdf:Description>
               </rdf:RDF>
            </annotation>
         </species>
         <species id="M_glu_L_m"
                  initialConcentration="1"
                  constant="false"
                  charge="-1"
                  hasOnlySubstanceUnits="false"
                  name="L-glutamate(1-)"
                  metaid="_metaM_glu_L_m"
                  boundaryCondition="false"
                  sboTerm="SBO:0000247"
                  compartment="m">
            <notes>
               <body xmlns="http://www.w3.org/1999/xhtml">
                  <p>FORMULA: C5H8NO4</p>
                  <p>CHARGE: -1</p>
                  <p>INCHI: InChI=1S/C5H9NO4/c6-3(5(9)10)1-2-4(7)8/h3H,1-2,6H2,(H,7,8)(H,9,10)/p-1/t3-/m0/s1</p>
                  <p>HEPATONET_1.0_ABBREVIATION: HC00034</p>
                  <p>EHMN_ABBREVIATION: C00025</p>
               </body>
            </notes>
            <annotation>
               <rdf:RDF xmlns:rdf="http://www.w3.org/1999/02/22-rdf-syntax-ns#"
                        xmlns:bqmodel="http://biomodels.net/model-qualifiers/"
                        xmlns:bqbiol="http://biomodels.net/biology-qualifiers/">
                  <rdf:Description rdf:about="#_metaM_glu_L_m">
                     <bqbiol:is>
                        <rdf:Bag>
                           <rdf:li rdf:resource="http://identifiers.org/chebi/CHEBI:29985"/>
                        </rdf:Bag>
                     </bqbiol:is>
                     <bqbiol:is>
                        <rdf:Bag>
                           <rdf:li rdf:resource="http://identifiers.org/hmdb/HMDB00148"/>
                        </rdf:Bag>
                     </bqbiol:is>
                  </rdf:Description>
               </rdf:RDF>
            </annotation>
         </species>
         <species id="M_3aib_m"
                  initialConcentration="1"
                  constant="false"
                  charge="0"
                  hasOnlySubstanceUnits="false"
                  name="(S)-3-aminoisobutyric acid"
                  metaid="_metaM_3aib_m"
                  boundaryCondition="false"
                  sboTerm="SBO:0000247"
                  compartment="m">
            <notes>
               <body xmlns="http://www.w3.org/1999/xhtml">
                  <p>FORMULA: C4H9NO2</p>
                  <p>CHARGE: 0</p>
                  <p>INCHI: InChI=1S/C4H9NO2/c1-3(2-5)4(6)7/h3H,2,5H2,1H3,(H,6,7)/t3-/m0/s1</p>
                  <p>EHMN_ABBREVIATION: C03284</p>
               </body>
            </notes>
            <annotation>
               <rdf:RDF xmlns:rdf="http://www.w3.org/1999/02/22-rdf-syntax-ns#"
                        xmlns:bqmodel="http://biomodels.net/model-qualifiers/"
                        xmlns:bqbiol="http://biomodels.net/biology-qualifiers/">
                  <rdf:Description rdf:about="#_metaM_3aib_m">
                     <bqbiol:is>
                        <rdf:Bag>
                           <rdf:li rdf:resource="http://identifiers.org/chebi/CHEBI:33094"/>
                        </rdf:Bag>
                     </bqbiol:is>
                     <bqbiol:is>
                        <rdf:Bag>
                           <rdf:li rdf:resource="http://identifiers.org/hmdb/HMDB02166"/>
                        </rdf:Bag>
                     </bqbiol:is>
                  </rdf:Description>
               </rdf:RDF>
            </annotation>
         </species>
         <species id="M_3dphb_m"
                  initialConcentration="1"
                  constant="false"
                  charge="-1"
                  hasOnlySubstanceUnits="false"
                  name="3-Decaprenyl-4-hydroxybenzoate"
                  metaid="_metaM_3dphb_m"
                  boundaryCondition="false"
                  sboTerm="SBO:0000247"
                  compartment="m">
            <notes>
               <body xmlns="http://www.w3.org/1999/xhtml">
                  <p>FORMULA: C57H85O3</p>
                  <p>CHARGE: -1</p>
                  <p>INCHI: InChI=1/C57H86O3/c1-44(2)21-12-22-45(3)23-13-24-46(4)25-14-26-47(5)27-15-28-48(6)29-16-30-49(7)31-17-32-50(8)33-18-34-51(9)35-19-36-52(10)37-20-38-53(11)39-40-54-43-55(57(59)60)41-42-56(54)58/h21,23,25,27,29,31,33,35,37,39,41-43,58H,12-20,22,24,26,28,30,32,34,36,38,40H2,1-11H3,(H,59,60)/b45-23+,46-25+,47-27+,48-29+,49-31+,50-33+,51-35+,52-37+,53-39+</p>
               </body>
            </notes>
            <annotation>
               <rdf:RDF xmlns:rdf="http://www.w3.org/1999/02/22-rdf-syntax-ns#"
                        xmlns:bqmodel="http://biomodels.net/model-qualifiers/"
                        xmlns:bqbiol="http://biomodels.net/biology-qualifiers/">
                  <rdf:Description rdf:about="#_metaM_3dphb_m">
                     <bqbiol:is>
                        <rdf:Bag>
                           <rdf:li rdf:resource="http://identifiers.org/hmdb/HMDB06251"/>
                        </rdf:Bag>
                     </bqbiol:is>
                  </rdf:Description>
               </rdf:RDF>
            </annotation>
         </species>
         <species id="M_3dpdhb_m"
                  initialConcentration="1"
                  constant="false"
                  charge="-1"
                  hasOnlySubstanceUnits="false"
                  name="3-Decaprenyl-4,5-dihdydroxybenzoate"
                  metaid="_metaM_3dpdhb_m"
                  boundaryCondition="false"
                  sboTerm="SBO:0000247"
                  compartment="m">
            <notes>
               <body xmlns="http://www.w3.org/1999/xhtml">
                  <p>FORMULA: C57H85O4</p>
                  <p>CHARGE: -1</p>
                  <p>INCHI: InChI=1S/C57H86O4/c1-43(2)21-12-22-44(3)23-13-24-45(4)25-14-26-46(5)27-15-28-47(6)29-16-30-48(7)31-17-32-49(8)33-18-34-50(9)35-19-36-51(10)37-20-38-52(11)39-40-53-41-54(57(60)61)42-55(58)56(53)59/h21,23,25,27,29,31,33,35,37,39,41-42,58-59H,12-20,22,24,26,28,30,32,34,36,38,40H2,1-11H3,(H,60,61)/p-1/b44-23+,45-25+,46-27+,47-29+,48-31+,49-33+,50-35+,51-37+,52-39+</p>
               </body>
            </notes>
            <annotation>
               <rdf:RDF xmlns:rdf="http://www.w3.org/1999/02/22-rdf-syntax-ns#"
                        xmlns:bqmodel="http://biomodels.net/model-qualifiers/"
                        xmlns:bqbiol="http://biomodels.net/biology-qualifiers/">
                  <rdf:Description rdf:about="#_metaM_3dpdhb_m">
                     <bqbiol:is>
                        <rdf:Bag>
                           <rdf:li rdf:resource="http://identifiers.org/chebi/CHEBI:50775"/>
                        </rdf:Bag>
                     </bqbiol:is>
                  </rdf:Description>
               </rdf:RDF>
            </annotation>
         </species>
         <species id="M_3dsphgn_c"
                  initialConcentration="1"
                  constant="false"
                  charge="1"
                  hasOnlySubstanceUnits="false"
                  name="(2S)-1-hydroxy-3-oxooctadecan-2-aminium"
                  metaid="_metaM_3dsphgn_c"
                  boundaryCondition="false"
                  sboTerm="SBO:0000247"
                  compartment="c">
            <notes>
               <body xmlns="http://www.w3.org/1999/xhtml">
                  <p>FORMULA: C18H38NO2</p>
                  <p>CHARGE: 1</p>
                  <p>INCHI: InChI=1S/C18H37NO2/c1-2-3-4-5-6-7-8-9-10-11-12-13-14-15-18(21)17(19)16-20/h17,20H,2-16,19H2,1H3/p+1/t17-/m0/s1</p>
                  <p>HEPATONET_1.0_ABBREVIATION: HC01019</p>
                  <p>EHMN_ABBREVIATION: C02934</p>
               </body>
            </notes>
            <annotation>
               <rdf:RDF xmlns:rdf="http://www.w3.org/1999/02/22-rdf-syntax-ns#"
                        xmlns:bqmodel="http://biomodels.net/model-qualifiers/"
                        xmlns:bqbiol="http://biomodels.net/biology-qualifiers/">
                  <rdf:Description rdf:about="#_metaM_3dsphgn_c">
                     <bqbiol:is>
                        <rdf:Bag>
                           <rdf:li rdf:resource="http://identifiers.org/chebi/CHEBI:58299"/>
                        </rdf:Bag>
                     </bqbiol:is>
                     <bqbiol:is>
                        <rdf:Bag>
                           <rdf:li rdf:resource="http://identifiers.org/hmdb/HMDB01480"/>
                        </rdf:Bag>
                     </bqbiol:is>
                  </rdf:Description>
               </rdf:RDF>
            </annotation>
         </species>
         <species id="M_sphgn_c"
                  initialConcentration="1"
                  constant="false"
                  charge="1"
                  hasOnlySubstanceUnits="false"
                  name="sphinganine(1+)"
                  metaid="_metaM_sphgn_c"
                  boundaryCondition="false"
                  sboTerm="SBO:0000247"
                  compartment="c">
            <notes>
               <body xmlns="http://www.w3.org/1999/xhtml">
                  <p>FORMULA: C18H40NO2</p>
                  <p>CHARGE: 1</p>
                  <p>INCHI: InChI=1S/C18H39NO2/c1-2-3-4-5-6-7-8-9-10-11-12-13-14-15-18(21)17(19)16-20/h17-18,20-21H,2-16,19H2,1H3/p+1/t17-,18+/m0/s1</p>
                  <p>HEPATONET_1.0_ABBREVIATION: HC00556</p>
                  <p>EHMN_ABBREVIATION: C00836</p>
               </body>
            </notes>
            <annotation>
               <rdf:RDF xmlns:rdf="http://www.w3.org/1999/02/22-rdf-syntax-ns#"
                        xmlns:bqmodel="http://biomodels.net/model-qualifiers/"
                        xmlns:bqbiol="http://biomodels.net/biology-qualifiers/">
                  <rdf:Description rdf:about="#_metaM_sphgn_c">
                     <bqbiol:is>
                        <rdf:Bag>
                           <rdf:li rdf:resource="http://identifiers.org/chebi/CHEBI:57817"/>
                        </rdf:Bag>
                     </bqbiol:is>
                     <bqbiol:is>
                        <rdf:Bag>
                           <rdf:li rdf:resource="http://identifiers.org/hmdb/HMDB00269"/>
                        </rdf:Bag>
                     </bqbiol:is>
                  </rdf:Description>
               </rdf:RDF>
            </annotation>
         </species>
         <species id="M_3hanthrn_c"
                  initialConcentration="1"
                  constant="false"
                  charge="0"
                  hasOnlySubstanceUnits="false"
                  name="3-hydroxyanthranilate"
                  metaid="_metaM_3hanthrn_c"
                  boundaryCondition="false"
                  sboTerm="SBO:0000247"
                  compartment="c">
            <notes>
               <body xmlns="http://www.w3.org/1999/xhtml">
                  <p>FORMULA: C7H7NO3</p>
                  <p>CHARGE: 0</p>
                  <p>INCHI: InChI=1S/C7H7NO3/c8-6-4(7(10)11)2-1-3-5(6)9/h1-3,9H,8H2,(H,10,11)</p>
                  <p>HEPATONET_1.0_ABBREVIATION: HC00464</p>
                  <p>EHMN_ABBREVIATION: C00632</p>
               </body>
            </notes>
            <annotation>
               <rdf:RDF xmlns:rdf="http://www.w3.org/1999/02/22-rdf-syntax-ns#"
                        xmlns:bqmodel="http://biomodels.net/model-qualifiers/"
                        xmlns:bqbiol="http://biomodels.net/biology-qualifiers/">
                  <rdf:Description rdf:about="#_metaM_3hanthrn_c">
                     <bqbiol:is>
                        <rdf:Bag>
                           <rdf:li rdf:resource="http://identifiers.org/chebi/CHEBI:36559"/>
                        </rdf:Bag>
                     </bqbiol:is>
                     <bqbiol:is>
                        <rdf:Bag>
                           <rdf:li rdf:resource="http://identifiers.org/hmdb/HMDB01476"/>
                        </rdf:Bag>
                     </bqbiol:is>
                  </rdf:Description>
               </rdf:RDF>
            </annotation>
         </species>
         <species id="M_cmusa_c"
                  initialConcentration="1"
                  constant="false"
                  charge="-1"
                  hasOnlySubstanceUnits="false"
                  name="cis,cis-2-amino-3-(3-oxoprop-1-enyl)but-2-enedioate"
                  metaid="_metaM_cmusa_c"
                  boundaryCondition="false"
                  sboTerm="SBO:0000247"
                  compartment="c">
            <notes>
               <body xmlns="http://www.w3.org/1999/xhtml">
                  <p>FORMULA: C7H6NO5</p>
                  <p>CHARGE: -1</p>
                  <p>INCHI: InChI=1S/C7H7NO5/c8-5(7(12)13)4(6(10)11)2-1-3-9/h1-3H,8H2,(H,10,11)(H,12,13)/p-2/b2-1-,5-4-</p>
                  <p>HEPATONET_1.0_ABBREVIATION: HC01288</p>
                  <p>EHMN_ABBREVIATION: C04409</p>
               </body>
            </notes>
            <annotation>
               <rdf:RDF xmlns:rdf="http://www.w3.org/1999/02/22-rdf-syntax-ns#"
                        xmlns:bqmodel="http://biomodels.net/model-qualifiers/"
                        xmlns:bqbiol="http://biomodels.net/biology-qualifiers/">
                  <rdf:Description rdf:about="#_metaM_cmusa_c">
                     <bqbiol:is>
                        <rdf:Bag>
                           <rdf:li rdf:resource="http://identifiers.org/chebi/CHEBI:994"/>
                        </rdf:Bag>
                     </bqbiol:is>
                     <bqbiol:is>
                        <rdf:Bag>
                           <rdf:li rdf:resource="http://identifiers.org/kegg.compound/C04409"/>
                        </rdf:Bag>
                     </bqbiol:is>
                  </rdf:Description>
               </rdf:RDF>
            </annotation>
         </species>
         <species id="M_b2coa_m"
                  initialConcentration="1"
                  constant="false"
                  charge="-4"
                  hasOnlySubstanceUnits="false"
                  name="crotonoyl-CoA(4-)"
                  metaid="_metaM_b2coa_m"
                  boundaryCondition="false"
                  sboTerm="SBO:0000247"
                  compartment="m">
            <notes>
               <body xmlns="http://www.w3.org/1999/xhtml">
                  <p>FORMULA: C25H36N7O17P3S</p>
                  <p>CHARGE: -4</p>
                  <p>INCHI: InChI=1S/C25H40N7O17P3S/c1-4-5-16(34)53-9-8-27-15(33)6-7-28-23(37)20(36)25(2,3)11-46-52(43,44)49-51(41,42)45-10-14-19(48-50(38,39)40)18(35)24(47-14)32-13-31-17-21(26)29-12-30-22(17)32/h4-5,12-14,18-20,24,35-36H,6-11H2,1-3H3,(H,27,33)(H,28,37)(H,41,42)(H,43,44)(H2,26,29,30)(H2,38,39,40)/p-4/b5-4+/t14-,18-,19-,20+,24-/m1/s1</p>
                  <p>HEPATONET_1.0_ABBREVIATION: HC00572</p>
                  <p>EHMN_ABBREVIATION: C00877</p>
               </body>
            </notes>
            <annotation>
               <rdf:RDF xmlns:rdf="http://www.w3.org/1999/02/22-rdf-syntax-ns#"
                        xmlns:bqmodel="http://biomodels.net/model-qualifiers/"
                        xmlns:bqbiol="http://biomodels.net/biology-qualifiers/">
                  <rdf:Description rdf:about="#_metaM_b2coa_m">
                     <bqbiol:is>
                        <rdf:Bag>
                           <rdf:li rdf:resource="http://identifiers.org/chebi/CHEBI:57332"/>
                        </rdf:Bag>
                     </bqbiol:is>
                     <bqbiol:is>
                        <rdf:Bag>
                           <rdf:li rdf:resource="http://identifiers.org/hmdb/HMDB02009"/>
                        </rdf:Bag>
                     </bqbiol:is>
                  </rdf:Description>
               </rdf:RDF>
            </annotation>
         </species>
         <species id="M_3hbcoa_R_m"
                  initialConcentration="1"
                  constant="false"
                  charge="-4"
                  hasOnlySubstanceUnits="false"
                  name="(R)-3-hydroxybutanoyl-CoA(4-)"
                  metaid="_metaM_3hbcoa_R_m"
                  boundaryCondition="false"
                  sboTerm="SBO:0000247"
                  compartment="m">
            <notes>
               <body xmlns="http://www.w3.org/1999/xhtml">
                  <p>FORMULA: C25H38N7O18P3S</p>
                  <p>CHARGE: -4</p>
                  <p>INCHI: InChI=1S/C25H42N7O18P3S/c1-13(33)8-16(35)54-7-6-27-15(34)4-5-28-23(38)20(37)25(2,3)10-47-53(44,45)50-52(42,43)46-9-14-19(49-51(39,40)41)18(36)24(48-14)32-12-31-17-21(26)29-11-30-22(17)32/h11-14,18-20,24,33,36-37H,4-10H2,1-3H3,(H,27,34)(H,28,38)(H,42,43)(H,44,45)(H2,26,29,30)(H2,39,40,41)/p-4/t13-,14-,18-,19-,20+,24-/m1/s1</p>
               </body>
            </notes>
            <annotation>
               <rdf:RDF xmlns:rdf="http://www.w3.org/1999/02/22-rdf-syntax-ns#"
                        xmlns:bqmodel="http://biomodels.net/model-qualifiers/"
                        xmlns:bqbiol="http://biomodels.net/biology-qualifiers/">
                  <rdf:Description rdf:about="#_metaM_3hbcoa_R_m">
                     <bqbiol:is>
                        <rdf:Bag>
                           <rdf:li rdf:resource="http://identifiers.org/chebi/CHEBI:57315"/>
                        </rdf:Bag>
                     </bqbiol:is>
                     <bqbiol:is>
                        <rdf:Bag>
                           <rdf:li rdf:resource="http://identifiers.org/hmdb/HMDB01166"/>
                        </rdf:Bag>
                     </bqbiol:is>
                  </rdf:Description>
               </rdf:RDF>
            </annotation>
         </species>
         <species id="M_3hibutcoa_m"
                  initialConcentration="1"
                  constant="false"
                  charge="-4"
                  hasOnlySubstanceUnits="false"
                  name="(S)-3-Hydroxyisobutyryl-CoA"
                  metaid="_metaM_3hibutcoa_m"
                  boundaryCondition="false"
                  sboTerm="SBO:0000247"
                  compartment="m">
            <notes>
               <body xmlns="http://www.w3.org/1999/xhtml">
                  <p>FORMULA: C25H38N7O18P3S</p>
                  <p>CHARGE: -4</p>
                  <p>INCHI: InChI=1S/C25H42N7O18P3S/c1-13(8-33)24(38)54-7-6-27-15(34)4-5-28-22(37)19(36)25(2,3)10-47-53(44,45)50-52(42,43)46-9-14-18(49-51(39,40)41)17(35)23(48-14)32-12-31-16-20(26)29-11-30-21(16)32/h11-14,17-19,23,33,35-36H,4-10H2,1-3H3,(H,27,34)(H,28,37)(H,42,43)(H,44,45)(H2,26,29,30)(H2,39,40,41)/p-4/t13-,14+,17+,18+,19-,23+/m0/s1</p>
                  <p>EHMN_ABBREVIATION: C06000</p>
               </body>
            </notes>
            <annotation>
               <rdf:RDF xmlns:rdf="http://www.w3.org/1999/02/22-rdf-syntax-ns#"
                        xmlns:bqmodel="http://biomodels.net/model-qualifiers/"
                        xmlns:bqbiol="http://biomodels.net/biology-qualifiers/">
                  <rdf:Description rdf:about="#_metaM_3hibutcoa_m">
                     <bqbiol:is>
                        <rdf:Bag>
                           <rdf:li rdf:resource="http://identifiers.org/chebi/CHEBI:28259"/>
                        </rdf:Bag>
                     </bqbiol:is>
                     <bqbiol:is>
                        <rdf:Bag>
                           <rdf:li rdf:resource="http://identifiers.org/hmdb/HMDB01052"/>
                        </rdf:Bag>
                     </bqbiol:is>
                  </rdf:Description>
               </rdf:RDF>
            </annotation>
         </species>
         <species id="M_3hmp_m"
                  initialConcentration="1"
                  constant="false"
                  charge="-1"
                  hasOnlySubstanceUnits="false"
                  name="3-hydroxy-2-methylpropanoate"
                  metaid="_metaM_3hmp_m"
                  boundaryCondition="false"
                  sboTerm="SBO:0000247"
                  compartment="m">
            <notes>
               <body xmlns="http://www.w3.org/1999/xhtml">
                  <p>FORMULA: C4H7O3</p>
                  <p>CHARGE: -1</p>
                  <p>INCHI: InChI=1S/C4H8O3/c1-3(2-5)4(6)7/h3,5H,2H2,1H3,(H,6,7)/p-1</p>
                  <p>HEPATONET_1.0_ABBREVIATION: HC00705</p>
                  <p>EHMN_ABBREVIATION: C01188</p>
               </body>
            </notes>
            <annotation>
               <rdf:RDF xmlns:rdf="http://www.w3.org/1999/02/22-rdf-syntax-ns#"
                        xmlns:bqmodel="http://biomodels.net/model-qualifiers/"
                        xmlns:bqbiol="http://biomodels.net/biology-qualifiers/">
                  <rdf:Description rdf:about="#_metaM_3hmp_m">
                     <bqbiol:is>
                        <rdf:Bag>
                           <rdf:li rdf:resource="http://identifiers.org/chebi/CHEBI:11805"/>
                        </rdf:Bag>
                     </bqbiol:is>
                     <bqbiol:is>
                        <rdf:Bag>
                           <rdf:li rdf:resource="http://identifiers.org/hmdb/HMDB00023"/>
                        </rdf:Bag>
                     </bqbiol:is>
                  </rdf:Description>
               </rdf:RDF>
            </annotation>
         </species>
         <species id="M_hLkynr_c"
                  initialConcentration="1"
                  constant="false"
                  charge="0"
                  hasOnlySubstanceUnits="false"
                  name="3-hydroxy-L-kynurenine"
                  metaid="_metaM_hLkynr_c"
                  boundaryCondition="false"
                  sboTerm="SBO:0000247"
                  compartment="c">
            <notes>
               <body xmlns="http://www.w3.org/1999/xhtml">
                  <p>FORMULA: C10H12N2O4</p>
                  <p>CHARGE: 0</p>
                  <p>INCHI: InChI=1S/C10H12N2O4/c11-6(10(15)16)4-8(14)5-2-1-3-7(13)9(5)12/h1-3,6,13H,4,11-12H2,(H,15,16)/t6-/m0/s1</p>
                  <p>HEPATONET_1.0_ABBREVIATION: HC01079</p>
                  <p>EHMN_ABBREVIATION: C03227</p>
               </body>
            </notes>
            <annotation>
               <rdf:RDF xmlns:rdf="http://www.w3.org/1999/02/22-rdf-syntax-ns#"
                        xmlns:bqmodel="http://biomodels.net/model-qualifiers/"
                        xmlns:bqbiol="http://biomodels.net/biology-qualifiers/">
                  <rdf:Description rdf:about="#_metaM_hLkynr_c">
                     <bqbiol:is>
                        <rdf:Bag>
                           <rdf:li rdf:resource="http://identifiers.org/chebi/CHEBI:17380"/>
                        </rdf:Bag>
                     </bqbiol:is>
                     <bqbiol:is>
                        <rdf:Bag>
                           <rdf:li rdf:resource="http://identifiers.org/hmdb/HMDB11631"/>
                        </rdf:Bag>
                     </bqbiol:is>
                  </rdf:Description>
               </rdf:RDF>
            </annotation>
         </species>
         <species id="M_42A3HP24DB_c"
                  initialConcentration="1"
                  constant="false"
                  charge="-1"
                  hasOnlySubstanceUnits="false"
                  name="4-(2-Amino-3-hydroxyphenyl)-2,4-dioxobutanoate"
                  metaid="_metaM_42A3HP24DB_c"
                  boundaryCondition="false"
                  sboTerm="SBO:0000247"
                  compartment="c">
            <notes>
               <body xmlns="http://www.w3.org/1999/xhtml">
                  <p>FORMULA: C10H8NO5</p>
                  <p>CHARGE: -1</p>
                  <p>INCHI: InChI=1/C10H9NO5/c11-9-5(2-1-3-6(9)12)7(13)4-8(14)10(15)16/h1-3,12H,4,11H2,(H,15,16)</p>
                  <p>HEPATONET_1.0_ABBREVIATION: HC01547</p>
                  <p>EHMN_ABBREVIATION: C05645</p>
               </body>
            </notes>
            <annotation>
               <rdf:RDF xmlns:rdf="http://www.w3.org/1999/02/22-rdf-syntax-ns#"
                        xmlns:bqmodel="http://biomodels.net/model-qualifiers/"
                        xmlns:bqbiol="http://biomodels.net/biology-qualifiers/">
                  <rdf:Description rdf:about="#_metaM_42A3HP24DB_c">
                     <bqbiol:is>
                        <rdf:Bag>
                           <rdf:li rdf:resource="http://identifiers.org/kegg.compound/C05645"/>
                        </rdf:Bag>
                     </bqbiol:is>
                     <bqbiol:is>
                        <rdf:Bag>
                           <rdf:li rdf:resource="http://identifiers.org/pubchem.substance/7956"/>
                        </rdf:Bag>
                     </bqbiol:is>
                     <bqbiol:is>
                        <rdf:Bag>
                           <rdf:li rdf:resource="http://identifiers.org/hmdb/HMDB04083"/>
                        </rdf:Bag>
                     </bqbiol:is>
                  </rdf:Description>
               </rdf:RDF>
            </annotation>
         </species>
         <species id="M_glu_L_c"
                  initialConcentration="1"
                  constant="false"
                  charge="-1"
                  hasOnlySubstanceUnits="false"
                  name="L-glutamate(1-)"
                  metaid="_metaM_glu_L_c"
                  boundaryCondition="false"
                  sboTerm="SBO:0000247"
                  compartment="c">
            <notes>
               <body xmlns="http://www.w3.org/1999/xhtml">
                  <p>FORMULA: C5H8NO4</p>
                  <p>CHARGE: -1</p>
                  <p>INCHI: InChI=1S/C5H9NO4/c6-3(5(9)10)1-2-4(7)8/h3H,1-2,6H2,(H,7,8)(H,9,10)/p-1/t3-/m0/s1</p>
                  <p>HEPATONET_1.0_ABBREVIATION: HC00034</p>
                  <p>EHMN_ABBREVIATION: C00025</p>
               </body>
            </notes>
            <annotation>
               <rdf:RDF xmlns:rdf="http://www.w3.org/1999/02/22-rdf-syntax-ns#"
                        xmlns:bqmodel="http://biomodels.net/model-qualifiers/"
                        xmlns:bqbiol="http://biomodels.net/biology-qualifiers/">
                  <rdf:Description rdf:about="#_metaM_glu_L_c">
                     <bqbiol:is>
                        <rdf:Bag>
                           <rdf:li rdf:resource="http://identifiers.org/chebi/CHEBI:29985"/>
                        </rdf:Bag>
                     </bqbiol:is>
                     <bqbiol:is>
                        <rdf:Bag>
                           <rdf:li rdf:resource="http://identifiers.org/hmdb/HMDB00148"/>
                        </rdf:Bag>
                     </bqbiol:is>
                  </rdf:Description>
               </rdf:RDF>
            </annotation>
         </species>
         <species id="M_dopa_c"
                  initialConcentration="1"
                  constant="false"
                  charge="1"
                  hasOnlySubstanceUnits="false"
                  name="dopaminium(1+)"
                  metaid="_metaM_dopa_c"
                  boundaryCondition="false"
                  sboTerm="SBO:0000247"
                  compartment="c">
            <notes>
               <body xmlns="http://www.w3.org/1999/xhtml">
                  <p>FORMULA: C8H12NO2</p>
                  <p>CHARGE: 1</p>
                  <p>INCHI: InChI=1S/C8H11NO2/c9-4-3-6-1-2-7(10)8(11)5-6/h1-2,5,10-11H,3-4,9H2/p+1</p>
                  <p>HEPATONET_1.0_ABBREVIATION: HC01175</p>
                  <p>EHMN_ABBREVIATION: C03758</p>
               </body>
            </notes>
            <annotation>
               <rdf:RDF xmlns:rdf="http://www.w3.org/1999/02/22-rdf-syntax-ns#"
                        xmlns:bqmodel="http://biomodels.net/model-qualifiers/"
                        xmlns:bqbiol="http://biomodels.net/biology-qualifiers/">
                  <rdf:Description rdf:about="#_metaM_dopa_c">
                     <bqbiol:is>
                        <rdf:Bag>
                           <rdf:li rdf:resource="http://identifiers.org/chebi/CHEBI:59905"/>
                        </rdf:Bag>
                     </bqbiol:is>
                     <bqbiol:is>
                        <rdf:Bag>
                           <rdf:li rdf:resource="http://identifiers.org/hmdb/HMDB00073"/>
                        </rdf:Bag>
                     </bqbiol:is>
                  </rdf:Description>
               </rdf:RDF>
            </annotation>
         </species>
         <species id="M_3hpcoa_c"
                  initialConcentration="1"
                  constant="false"
                  charge="-4"
                  hasOnlySubstanceUnits="false"
                  name="3-hydroxypropanoyl-CoA(4-)"
                  metaid="_metaM_3hpcoa_c"
                  boundaryCondition="false"
                  sboTerm="SBO:0000247"
                  compartment="c">
            <notes>
               <body xmlns="http://www.w3.org/1999/xhtml">
                  <p>FORMULA: C24H36N7O18P3S</p>
                  <p>CHARGE: -4</p>
                  <p>INCHI: InChI=1S/C24H40N7O18P3S/c1-24(2,19(36)22(37)27-5-3-14(33)26-6-8-53-15(34)4-7-32)10-46-52(43,44)49-51(41,42)45-9-13-18(48-50(38,39)40)17(35)23(47-13)31-12-30-16-20(25)28-11-29-21(16)31/h11-13,17-19,23,32,35-36H,3-10H2,1-2H3,(H,26,33)(H,27,37)(H,41,42)(H,43,44)(H2,25,28,29)(H2,38,39,40)/p-4/t13-,17-,18-,19+,23-/m1/s1</p>
                  <p>HEPATONET_1.0_ABBREVIATION: HC01557</p>
                  <p>EHMN_ABBREVIATION: C05668</p>
               </body>
            </notes>
            <annotation>
               <rdf:RDF xmlns:rdf="http://www.w3.org/1999/02/22-rdf-syntax-ns#"
                        xmlns:bqmodel="http://biomodels.net/model-qualifiers/"
                        xmlns:bqbiol="http://biomodels.net/biology-qualifiers/">
                  <rdf:Description rdf:about="#_metaM_3hpcoa_c">
                     <bqbiol:is>
                        <rdf:Bag>
                           <rdf:li rdf:resource="http://identifiers.org/chebi/CHEBI:58528"/>
                        </rdf:Bag>
                     </bqbiol:is>
                     <bqbiol:is>
                        <rdf:Bag>
                           <rdf:li rdf:resource="http://identifiers.org/hmdb/HMDB06807"/>
                        </rdf:Bag>
                     </bqbiol:is>
                  </rdf:Description>
               </rdf:RDF>
            </annotation>
         </species>
         <species id="M_3hpp_c"
                  initialConcentration="1"
                  constant="false"
                  charge="-1"
                  hasOnlySubstanceUnits="false"
                  name="3-hydroxypropionate"
                  metaid="_metaM_3hpp_c"
                  boundaryCondition="false"
                  sboTerm="SBO:0000247"
                  compartment="c">
            <notes>
               <body xmlns="http://www.w3.org/1999/xhtml">
                  <p>FORMULA: C3H5O3</p>
                  <p>CHARGE: -1</p>
                  <p>INCHI: InChI=1S/C3H6O3/c4-2-1-3(5)6/h4H,1-2H2,(H,5,6)/p-1</p>
                  <p>HEPATONET_1.0_ABBREVIATION: HC00625</p>
                  <p>EHMN_ABBREVIATION: C01013</p>
               </body>
            </notes>
            <annotation>
               <rdf:RDF xmlns:rdf="http://www.w3.org/1999/02/22-rdf-syntax-ns#"
                        xmlns:bqmodel="http://biomodels.net/model-qualifiers/"
                        xmlns:bqbiol="http://biomodels.net/biology-qualifiers/">
                  <rdf:Description rdf:about="#_metaM_3hpp_c">
                     <bqbiol:is>
                        <rdf:Bag>
                           <rdf:li rdf:resource="http://identifiers.org/chebi/CHEBI:16510"/>
                        </rdf:Bag>
                     </bqbiol:is>
                     <bqbiol:is>
                        <rdf:Bag>
                           <rdf:li rdf:resource="http://identifiers.org/hmdb/HMDB00700"/>
                        </rdf:Bag>
                     </bqbiol:is>
                  </rdf:Description>
               </rdf:RDF>
            </annotation>
         </species>
         <species id="M_coa_c"
                  initialConcentration="1"
                  constant="false"
                  charge="-4"
                  hasOnlySubstanceUnits="false"
                  name="Coenzyme A"
                  metaid="_metaM_coa_c"
                  boundaryCondition="false"
                  sboTerm="SBO:0000247"
                  compartment="c">
            <notes>
               <body xmlns="http://www.w3.org/1999/xhtml">
                  <p>FORMULA: C21H32N7O16P3S</p>
                  <p>CHARGE: -4</p>
                  <p>INCHI: </p>
               </body>
            </notes>
            <annotation>
               <rdf:RDF xmlns:rdf="http://www.w3.org/1999/02/22-rdf-syntax-ns#"
                        xmlns:bqmodel="http://biomodels.net/model-qualifiers/"
                        xmlns:bqbiol="http://biomodels.net/biology-qualifiers/">
                  <rdf:Description rdf:about="#_metaM_coa_c">
                     <bqbiol:is>
                        <rdf:Bag>
                           <rdf:li rdf:resource="http://identifiers.org/kegg.compound/C00010"/>
                        </rdf:Bag>
                     </bqbiol:is>
                     <bqbiol:is>
                        <rdf:Bag>
                           <rdf:li rdf:resource="http://identifiers.org/pubchem.substance/3312"/>
                        </rdf:Bag>
                     </bqbiol:is>
                     <bqbiol:is>
                        <rdf:Bag>
                           <rdf:li rdf:resource="http://identifiers.org/hmdb/HMDB01423"/>
                        </rdf:Bag>
                     </bqbiol:is>
                  </rdf:Description>
               </rdf:RDF>
            </annotation>
         </species>
         <species id="M_msa_c"
                  initialConcentration="1"
                  constant="false"
                  charge="-1"
                  hasOnlySubstanceUnits="false"
                  name="3-oxopropanoate"
                  metaid="_metaM_msa_c"
                  boundaryCondition="false"
                  sboTerm="SBO:0000247"
                  compartment="c">
            <notes>
               <body xmlns="http://www.w3.org/1999/xhtml">
                  <p>FORMULA: C3H3O3</p>
                  <p>CHARGE: -1</p>
                  <p>INCHI: InChI=1S/C3H4O3/c4-2-1-3(5)6/h2H,1H2,(H,5,6)/p-1</p>
                  <p>HEPATONET_1.0_ABBREVIATION: HC00203</p>
                  <p>EHMN_ABBREVIATION: C00222</p>
               </body>
            </notes>
            <annotation>
               <rdf:RDF xmlns:rdf="http://www.w3.org/1999/02/22-rdf-syntax-ns#"
                        xmlns:bqmodel="http://biomodels.net/model-qualifiers/"
                        xmlns:bqbiol="http://biomodels.net/biology-qualifiers/">
                  <rdf:Description rdf:about="#_metaM_msa_c">
                     <bqbiol:is>
                        <rdf:Bag>
                           <rdf:li rdf:resource="http://identifiers.org/chebi/CHEBI:33190"/>
                        </rdf:Bag>
                     </bqbiol:is>
                     <bqbiol:is>
                        <rdf:Bag>
                           <rdf:li rdf:resource="http://identifiers.org/hmdb/HMDB11111"/>
                        </rdf:Bag>
                     </bqbiol:is>
                  </rdf:Description>
               </rdf:RDF>
            </annotation>
         </species>
         <species id="M_3hxkynam_c"
                  initialConcentration="1"
                  constant="false"
                  charge="1"
                  hasOnlySubstanceUnits="false"
                  name="3-Hydroxykynurenamine"
                  metaid="_metaM_3hxkynam_c"
                  boundaryCondition="false"
                  sboTerm="SBO:0000247"
                  compartment="c">
            <notes>
               <body xmlns="http://www.w3.org/1999/xhtml">
                  <p>FORMULA: C9H13N2O2</p>
                  <p>CHARGE: 1</p>
                  <p>INCHI: InChI=1/C9H12N2O2/c10-5-4-7(12)6-2-1-3-8(13)9(6)11/h1-3,13H,4-5,10-11H2</p>
                  <p>EHMN_ABBREVIATION: C05636</p>
               </body>
            </notes>
            <annotation>
               <rdf:RDF xmlns:rdf="http://www.w3.org/1999/02/22-rdf-syntax-ns#"
                        xmlns:bqmodel="http://biomodels.net/model-qualifiers/"
                        xmlns:bqbiol="http://biomodels.net/biology-qualifiers/">
                  <rdf:Description rdf:about="#_metaM_3hxkynam_c">
                     <bqbiol:is>
                        <rdf:Bag>
                           <rdf:li rdf:resource="http://identifiers.org/kegg.compound/C05636"/>
                        </rdf:Bag>
                     </bqbiol:is>
                     <bqbiol:is>
                        <rdf:Bag>
                           <rdf:li rdf:resource="http://identifiers.org/pubchem.substance/7947"/>
                        </rdf:Bag>
                     </bqbiol:is>
                  </rdf:Description>
               </rdf:RDF>
            </annotation>
         </species>
         <species id="M_48dhoxquin_c"
                  initialConcentration="1"
                  constant="false"
                  charge="0"
                  hasOnlySubstanceUnits="false"
                  name="quinoline-4,8-diol"
                  metaid="_metaM_48dhoxquin_c"
                  boundaryCondition="false"
                  sboTerm="SBO:0000247"
                  compartment="c">
            <notes>
               <body xmlns="http://www.w3.org/1999/xhtml">
                  <p>FORMULA: C9H7NO2</p>
                  <p>CHARGE: 0</p>
                  <p>INCHI: InChI=1S/C9H7NO2/c11-7-4-5-10-9-6(7)2-1-3-8(9)12/h1-5,12H,(H,10,11)</p>
                  <p>EHMN_ABBREVIATION: C05637</p>
               </body>
            </notes>
            <annotation>
               <rdf:RDF xmlns:rdf="http://www.w3.org/1999/02/22-rdf-syntax-ns#"
                        xmlns:bqmodel="http://biomodels.net/model-qualifiers/"
                        xmlns:bqbiol="http://biomodels.net/biology-qualifiers/">
                  <rdf:Description rdf:about="#_metaM_48dhoxquin_c">
                     <bqbiol:is>
                        <rdf:Bag>
                           <rdf:li rdf:resource="http://identifiers.org/chebi/CHEBI:28883"/>
                        </rdf:Bag>
                     </bqbiol:is>
                     <bqbiol:is>
                        <rdf:Bag>
                           <rdf:li rdf:resource="http://identifiers.org/kegg.compound/C05637"/>
                        </rdf:Bag>
                     </bqbiol:is>
                  </rdf:Description>
               </rdf:RDF>
            </annotation>
         </species>
         <species id="M_3mox4hpac_c"
                  initialConcentration="1"
                  constant="false"
                  charge="0"
                  hasOnlySubstanceUnits="false"
                  name="(4-hydroxy-3-methoxyphenyl)acetaldehyde"
                  metaid="_metaM_3mox4hpac_c"
                  boundaryCondition="false"
                  sboTerm="SBO:0000247"
                  compartment="c">
            <notes>
               <body xmlns="http://www.w3.org/1999/xhtml">
                  <p>FORMULA: C9H10O3</p>
                  <p>CHARGE: 0</p>
                  <p>INCHI: InChI=1S/C9H10O3/c1-12-9-6-7(4-5-10)2-3-8(9)11/h2-3,5-6,11H,4H2,1H3</p>
                  <p>HEPATONET_1.0_ABBREVIATION: HC01518</p>
                  <p>EHMN_ABBREVIATION: C05581</p>
               </body>
            </notes>
            <annotation>
               <rdf:RDF xmlns:rdf="http://www.w3.org/1999/02/22-rdf-syntax-ns#"
                        xmlns:bqmodel="http://biomodels.net/model-qualifiers/"
                        xmlns:bqbiol="http://biomodels.net/biology-qualifiers/">
                  <rdf:Description rdf:about="#_metaM_3mox4hpac_c">
                     <bqbiol:is>
                        <rdf:Bag>
                           <rdf:li rdf:resource="http://identifiers.org/chebi/CHEBI:28111"/>
                        </rdf:Bag>
                     </bqbiol:is>
                     <bqbiol:is>
                        <rdf:Bag>
                           <rdf:li rdf:resource="http://identifiers.org/hmdb/HMDB05175"/>
                        </rdf:Bag>
                     </bqbiol:is>
                  </rdf:Description>
               </rdf:RDF>
            </annotation>
         </species>
         <species id="M_3mlda_c"
                  initialConcentration="1"
                  constant="false"
                  charge="-1"
                  hasOnlySubstanceUnits="false"
                  name="3-Methylimidazoleacetic acid"
                  metaid="_metaM_3mlda_c"
                  boundaryCondition="false"
                  sboTerm="SBO:0000247"
                  compartment="c">
            <notes>
               <body xmlns="http://www.w3.org/1999/xhtml">
                  <p>FORMULA: C6H7N2O2</p>
                  <p>CHARGE: -1</p>
                  <p>INCHI: InChI=1/C6H8N2O2/c1-8-3-5(7-4-8)2-6(9)10/h3-4H,2H2,1H3,(H,9,10)</p>
                  <p>EHMN_ABBREVIATION: C05828</p>
               </body>
            </notes>
            <annotation>
               <rdf:RDF xmlns:rdf="http://www.w3.org/1999/02/22-rdf-syntax-ns#"
                        xmlns:bqmodel="http://biomodels.net/model-qualifiers/"
                        xmlns:bqbiol="http://biomodels.net/biology-qualifiers/">
                  <rdf:Description rdf:about="#_metaM_3mlda_c">
                     <bqbiol:is>
                        <rdf:Bag>
                           <rdf:li rdf:resource="http://identifiers.org/kegg.compound/C05828"/>
                        </rdf:Bag>
                     </bqbiol:is>
                     <bqbiol:is>
                        <rdf:Bag>
                           <rdf:li rdf:resource="http://identifiers.org/pubchem.substance/8122"/>
                        </rdf:Bag>
                     </bqbiol:is>
                     <bqbiol:is>
                        <rdf:Bag>
                           <rdf:li rdf:resource="http://identifiers.org/hmdb/HMDB02820"/>
                        </rdf:Bag>
                     </bqbiol:is>
                  </rdf:Description>
               </rdf:RDF>
            </annotation>
         </species>
         <species id="M_3mlda_e"
                  initialConcentration="1"
                  constant="false"
                  charge="-1"
                  hasOnlySubstanceUnits="false"
                  name="3-Methylimidazoleacetic acid"
                  metaid="_metaM_3mlda_e"
                  boundaryCondition="false"
                  sboTerm="SBO:0000247"
                  compartment="e">
            <notes>
               <body xmlns="http://www.w3.org/1999/xhtml">
                  <p>FORMULA: C6H7N2O2</p>
                  <p>CHARGE: -1</p>
                  <p>INCHI: InChI=1/C6H8N2O2/c1-8-3-5(7-4-8)2-6(9)10/h3-4H,2H2,1H3,(H,9,10)</p>
                  <p>EHMN_ABBREVIATION: C05828</p>
               </body>
            </notes>
            <annotation>
               <rdf:RDF xmlns:rdf="http://www.w3.org/1999/02/22-rdf-syntax-ns#"
                        xmlns:bqmodel="http://biomodels.net/model-qualifiers/"
                        xmlns:bqbiol="http://biomodels.net/biology-qualifiers/">
                  <rdf:Description rdf:about="#_metaM_3mlda_e">
                     <bqbiol:is>
                        <rdf:Bag>
                           <rdf:li rdf:resource="http://identifiers.org/kegg.compound/C05828"/>
                        </rdf:Bag>
                     </bqbiol:is>
                     <bqbiol:is>
                        <rdf:Bag>
                           <rdf:li rdf:resource="http://identifiers.org/pubchem.substance/8122"/>
                        </rdf:Bag>
                     </bqbiol:is>
                     <bqbiol:is>
                        <rdf:Bag>
                           <rdf:li rdf:resource="http://identifiers.org/hmdb/HMDB02820"/>
                        </rdf:Bag>
                     </bqbiol:is>
                  </rdf:Description>
               </rdf:RDF>
            </annotation>
         </species>
         <species id="M_3mob_c"
                  initialConcentration="1"
                  constant="false"
                  charge="-1"
                  hasOnlySubstanceUnits="false"
                  name="3-methyl-2-oxobutanoate"
                  metaid="_metaM_3mob_c"
                  boundaryCondition="false"
                  sboTerm="SBO:0000247"
                  compartment="c">
            <notes>
               <body xmlns="http://www.w3.org/1999/xhtml">
                  <p>FORMULA: C5H7O3</p>
                  <p>CHARGE: -1</p>
                  <p>INCHI: InChI=1S/C5H8O3/c1-3(2)4(6)5(7)8/h3H,1-2H3,(H,7,8)/p-1</p>
                  <p>HEPATONET_1.0_ABBREVIATION: HC00139</p>
                  <p>EHMN_ABBREVIATION: C00141</p>
               </body>
            </notes>
            <annotation>
               <rdf:RDF xmlns:rdf="http://www.w3.org/1999/02/22-rdf-syntax-ns#"
                        xmlns:bqmodel="http://biomodels.net/model-qualifiers/"
                        xmlns:bqbiol="http://biomodels.net/biology-qualifiers/">
                  <rdf:Description rdf:about="#_metaM_3mob_c">
                     <bqbiol:is>
                        <rdf:Bag>
                           <rdf:li rdf:resource="http://identifiers.org/chebi/CHEBI:11851"/>
                        </rdf:Bag>
                     </bqbiol:is>
                     <bqbiol:is>
                        <rdf:Bag>
                           <rdf:li rdf:resource="http://identifiers.org/hmdb/HMDB00019"/>
                        </rdf:Bag>
                     </bqbiol:is>
                  </rdf:Description>
               </rdf:RDF>
            </annotation>
         </species>
         <species id="M_3mob_m"
                  initialConcentration="1"
                  constant="false"
                  charge="-1"
                  hasOnlySubstanceUnits="false"
                  name="3-methyl-2-oxobutanoate"
                  metaid="_metaM_3mob_m"
                  boundaryCondition="false"
                  sboTerm="SBO:0000247"
                  compartment="m">
            <notes>
               <body xmlns="http://www.w3.org/1999/xhtml">
                  <p>FORMULA: C5H7O3</p>
                  <p>CHARGE: -1</p>
                  <p>INCHI: InChI=1S/C5H8O3/c1-3(2)4(6)5(7)8/h3H,1-2H3,(H,7,8)/p-1</p>
                  <p>HEPATONET_1.0_ABBREVIATION: HC00139</p>
                  <p>EHMN_ABBREVIATION: C00141</p>
               </body>
            </notes>
            <annotation>
               <rdf:RDF xmlns:rdf="http://www.w3.org/1999/02/22-rdf-syntax-ns#"
                        xmlns:bqmodel="http://biomodels.net/model-qualifiers/"
                        xmlns:bqbiol="http://biomodels.net/biology-qualifiers/">
                  <rdf:Description rdf:about="#_metaM_3mob_m">
                     <bqbiol:is>
                        <rdf:Bag>
                           <rdf:li rdf:resource="http://identifiers.org/chebi/CHEBI:11851"/>
                        </rdf:Bag>
                     </bqbiol:is>
                     <bqbiol:is>
                        <rdf:Bag>
                           <rdf:li rdf:resource="http://identifiers.org/hmdb/HMDB00019"/>
                        </rdf:Bag>
                     </bqbiol:is>
                  </rdf:Description>
               </rdf:RDF>
            </annotation>
         </species>
         <species id="M_3mop_c"
                  initialConcentration="1"
                  constant="false"
                  charge="-1"
                  hasOnlySubstanceUnits="false"
                  name="3-methyl-2-oxopentanoate"
                  metaid="_metaM_3mop_c"
                  boundaryCondition="false"
                  sboTerm="SBO:0000247"
                  compartment="c">
            <notes>
               <body xmlns="http://www.w3.org/1999/xhtml">
                  <p>FORMULA: C6H9O3</p>
                  <p>CHARGE: -1</p>
                  <p>INCHI: InChI=1S/C6H10O3/c1-3-4(2)5(7)6(8)9/h4H,3H2,1-2H3,(H,8,9)/p-1</p>
                  <p>HEPATONET_1.0_ABBREVIATION: HC01123</p>
                  <p>EHMN_ABBREVIATION: C00671</p>
               </body>
            </notes>
            <annotation>
               <rdf:RDF xmlns:rdf="http://www.w3.org/1999/02/22-rdf-syntax-ns#"
                        xmlns:bqmodel="http://biomodels.net/model-qualifiers/"
                        xmlns:bqbiol="http://biomodels.net/biology-qualifiers/">
                  <rdf:Description rdf:about="#_metaM_3mop_c">
                     <bqbiol:is>
                        <rdf:Bag>
                           <rdf:li rdf:resource="http://identifiers.org/chebi/CHEBI:28654"/>
                        </rdf:Bag>
                     </bqbiol:is>
                     <bqbiol:is>
                        <rdf:Bag>
                           <rdf:li rdf:resource="http://identifiers.org/hmdb/HMDB00491"/>
                        </rdf:Bag>
                     </bqbiol:is>
                  </rdf:Description>
               </rdf:RDF>
            </annotation>
         </species>
         <species id="M_3mop_m"
                  initialConcentration="1"
                  constant="false"
                  charge="-1"
                  hasOnlySubstanceUnits="false"
                  name="3-methyl-2-oxopentanoate"
                  metaid="_metaM_3mop_m"
                  boundaryCondition="false"
                  sboTerm="SBO:0000247"
                  compartment="m">
            <notes>
               <body xmlns="http://www.w3.org/1999/xhtml">
                  <p>FORMULA: C6H9O3</p>
                  <p>CHARGE: -1</p>
                  <p>INCHI: InChI=1S/C6H10O3/c1-3-4(2)5(7)6(8)9/h4H,3H2,1-2H3,(H,8,9)/p-1</p>
                  <p>HEPATONET_1.0_ABBREVIATION: HC01123</p>
                  <p>EHMN_ABBREVIATION: C00671</p>
               </body>
            </notes>
            <annotation>
               <rdf:RDF xmlns:rdf="http://www.w3.org/1999/02/22-rdf-syntax-ns#"
                        xmlns:bqmodel="http://biomodels.net/model-qualifiers/"
                        xmlns:bqbiol="http://biomodels.net/biology-qualifiers/">
                  <rdf:Description rdf:about="#_metaM_3mop_m">
                     <bqbiol:is>
                        <rdf:Bag>
                           <rdf:li rdf:resource="http://identifiers.org/chebi/CHEBI:28654"/>
                        </rdf:Bag>
                     </bqbiol:is>
                     <bqbiol:is>
                        <rdf:Bag>
                           <rdf:li rdf:resource="http://identifiers.org/hmdb/HMDB00491"/>
                        </rdf:Bag>
                     </bqbiol:is>
                  </rdf:Description>
               </rdf:RDF>
            </annotation>
         </species>
         <species id="M_3m4hpga_c"
                  initialConcentration="1"
                  constant="false"
                  charge="0"
                  hasOnlySubstanceUnits="false"
                  name="3-Methoxy-4-hydroxyphenylglycolaldehyde"
                  metaid="_metaM_3m4hpga_c"
                  boundaryCondition="false"
                  sboTerm="SBO:0000247"
                  compartment="c">
            <notes>
               <body xmlns="http://www.w3.org/1999/xhtml">
                  <p>FORMULA: C9H10O4</p>
                  <p>CHARGE: 0</p>
                  <p>INCHI: InChI=1/C9H10O4/c1-13-9-4-6(8(12)5-10)2-3-7(9)11/h2-5,8,11-12H,1H3</p>
                  <p>HEPATONET_1.0_ABBREVIATION: HC01520</p>
                  <p>EHMN_ABBREVIATION: C05583</p>
               </body>
            </notes>
            <annotation>
               <rdf:RDF xmlns:rdf="http://www.w3.org/1999/02/22-rdf-syntax-ns#"
                        xmlns:bqmodel="http://biomodels.net/model-qualifiers/"
                        xmlns:bqbiol="http://biomodels.net/biology-qualifiers/">
                  <rdf:Description rdf:about="#_metaM_3m4hpga_c">
                     <bqbiol:is>
                        <rdf:Bag>
                           <rdf:li rdf:resource="http://identifiers.org/kegg.compound/C05583"/>
                        </rdf:Bag>
                     </bqbiol:is>
                     <bqbiol:is>
                        <rdf:Bag>
                           <rdf:li rdf:resource="http://identifiers.org/pubchem.substance/7909"/>
                        </rdf:Bag>
                     </bqbiol:is>
                     <bqbiol:is>
                        <rdf:Bag>
                           <rdf:li rdf:resource="http://identifiers.org/hmdb/HMDB04061"/>
                        </rdf:Bag>
                     </bqbiol:is>
                  </rdf:Description>
               </rdf:RDF>
            </annotation>
         </species>
         <species id="M_3mox4hoxm_c"
                  initialConcentration="1"
                  constant="false"
                  charge="-1"
                  hasOnlySubstanceUnits="false"
                  name="3-Methoxy-4-hydroxymandelate"
                  metaid="_metaM_3mox4hoxm_c"
                  boundaryCondition="false"
                  sboTerm="SBO:0000247"
                  compartment="c">
            <notes>
               <body xmlns="http://www.w3.org/1999/xhtml">
                  <p>FORMULA: C9H9O5</p>
                  <p>CHARGE: -1</p>
                  <p>INCHI: InChI=1S/C9H10O5/c1-14-7-4-5(2-3-6(7)10)8(11)9(12)13/h2-4,8,10-11H,1H3,(H,12,13)/p-1</p>
                  <p>HEPATONET_1.0_ABBREVIATION: HC01521</p>
                  <p>EHMN_ABBREVIATION: C05584</p>
               </body>
            </notes>
            <annotation>
               <rdf:RDF xmlns:rdf="http://www.w3.org/1999/02/22-rdf-syntax-ns#"
                        xmlns:bqmodel="http://biomodels.net/model-qualifiers/"
                        xmlns:bqbiol="http://biomodels.net/biology-qualifiers/">
                  <rdf:Description rdf:about="#_metaM_3mox4hoxm_c">
                     <bqbiol:is>
                        <rdf:Bag>
                           <rdf:li rdf:resource="http://identifiers.org/chebi/CHEBI:27622"/>
                        </rdf:Bag>
                     </bqbiol:is>
                     <bqbiol:is>
                        <rdf:Bag>
                           <rdf:li rdf:resource="http://identifiers.org/hmdb/HMDB00291"/>
                        </rdf:Bag>
                     </bqbiol:is>
                  </rdf:Description>
               </rdf:RDF>
            </annotation>
         </species>
         <species id="M_3moxtyr_c"
                  initialConcentration="1"
                  constant="false"
                  charge="1"
                  hasOnlySubstanceUnits="false"
                  name="3-Methoxytyramine"
                  metaid="_metaM_3moxtyr_c"
                  boundaryCondition="false"
                  sboTerm="SBO:0000247"
                  compartment="c">
            <notes>
               <body xmlns="http://www.w3.org/1999/xhtml">
                  <p>FORMULA: C9H14NO2</p>
                  <p>CHARGE: 1</p>
                  <p>INCHI: InChI=1/C9H13NO2/c1-12-9-6-7(4-5-10)2-3-8(9)11/h2-3,6,11H,4-5,10H2,1H3</p>
                  <p>EHMN_ABBREVIATION: C05587</p>
               </body>
            </notes>
            <annotation>
               <rdf:RDF xmlns:rdf="http://www.w3.org/1999/02/22-rdf-syntax-ns#"
                        xmlns:bqmodel="http://biomodels.net/model-qualifiers/"
                        xmlns:bqbiol="http://biomodels.net/biology-qualifiers/">
                  <rdf:Description rdf:about="#_metaM_3moxtyr_c">
                     <bqbiol:is>
                        <rdf:Bag>
                           <rdf:li rdf:resource="http://identifiers.org/kegg.compound/C05587"/>
                        </rdf:Bag>
                     </bqbiol:is>
                     <bqbiol:is>
                        <rdf:Bag>
                           <rdf:li rdf:resource="http://identifiers.org/pubchem.substance/7912"/>
                        </rdf:Bag>
                     </bqbiol:is>
                     <bqbiol:is>
                        <rdf:Bag>
                           <rdf:li rdf:resource="http://identifiers.org/hmdb/HMDB00022"/>
                        </rdf:Bag>
                     </bqbiol:is>
                  </rdf:Description>
               </rdf:RDF>
            </annotation>
         </species>
         <species id="M_3amp_l"
                  initialConcentration="1"
                  constant="false"
                  charge="-2"
                  hasOnlySubstanceUnits="false"
                  name="3-AMP(2-)"
                  metaid="_metaM_3amp_l"
                  boundaryCondition="false"
                  sboTerm="SBO:0000247"
                  compartment="l">
            <notes>
               <body xmlns="http://www.w3.org/1999/xhtml">
                  <p>FORMULA: C10H12N5O7P</p>
                  <p>CHARGE: -2</p>
                  <p>INCHI: InChI=1S/C10H14N5O7P/c11-8-5-9(13-2-12-8)15(3-14-5)10-6(17)7(4(1-16)21-10)22-23(18,19)20/h2-4,6-7,10,16-17H,1H2,(H2,11,12,13)(H2,18,19,20)/p-2/t4-,6-,7-,10-/m1/s1</p>
               </body>
            </notes>
            <annotation>
               <rdf:RDF xmlns:rdf="http://www.w3.org/1999/02/22-rdf-syntax-ns#"
                        xmlns:bqmodel="http://biomodels.net/model-qualifiers/"
                        xmlns:bqbiol="http://biomodels.net/biology-qualifiers/">
                  <rdf:Description rdf:about="#_metaM_3amp_l">
                     <bqbiol:is>
                        <rdf:Bag>
                           <rdf:li rdf:resource="http://identifiers.org/chebi/CHEBI:60880"/>
                        </rdf:Bag>
                     </bqbiol:is>
                     <bqbiol:is>
                        <rdf:Bag>
                           <rdf:li rdf:resource="http://identifiers.org/hmdb/HMDB03540"/>
                        </rdf:Bag>
                     </bqbiol:is>
                  </rdf:Description>
               </rdf:RDF>
            </annotation>
         </species>
         <species id="M_h2o_l"
                  initialConcentration="1"
                  constant="false"
                  charge="0"
                  hasOnlySubstanceUnits="false"
                  name="water"
                  metaid="_metaM_h2o_l"
                  boundaryCondition="false"
                  sboTerm="SBO:0000247"
                  compartment="l">
            <notes>
               <body xmlns="http://www.w3.org/1999/xhtml">
                  <p>FORMULA: H2O</p>
                  <p>CHARGE: 0</p>
                  <p>INCHI: InChI=1S/H2O/h1H2</p>
                  <p>HEPATONET_1.0_ABBREVIATION: HC00011</p>
                  <p>EHMN_ABBREVIATION: C00001</p>
               </body>
            </notes>
            <annotation>
               <rdf:RDF xmlns:rdf="http://www.w3.org/1999/02/22-rdf-syntax-ns#"
                        xmlns:bqmodel="http://biomodels.net/model-qualifiers/"
                        xmlns:bqbiol="http://biomodels.net/biology-qualifiers/">
                  <rdf:Description rdf:about="#_metaM_h2o_l">
                     <bqbiol:is>
                        <rdf:Bag>
                           <rdf:li rdf:resource="http://identifiers.org/chebi/CHEBI:15377"/>
                        </rdf:Bag>
                     </bqbiol:is>
                     <bqbiol:is>
                        <rdf:Bag>
                           <rdf:li rdf:resource="http://identifiers.org/hmdb/HMDB02111"/>
                        </rdf:Bag>
                     </bqbiol:is>
                  </rdf:Description>
               </rdf:RDF>
            </annotation>
         </species>
         <species id="M_adn_l"
                  initialConcentration="1"
                  constant="false"
                  charge="0"
                  hasOnlySubstanceUnits="false"
                  name="adenosine"
                  metaid="_metaM_adn_l"
                  boundaryCondition="false"
                  sboTerm="SBO:0000247"
                  compartment="l">
            <notes>
               <body xmlns="http://www.w3.org/1999/xhtml">
                  <p>FORMULA: C10H13N5O4</p>
                  <p>CHARGE: 0</p>
                  <p>INCHI: InChI=1S/C10H13N5O4/c11-8-5-9(13-2-12-8)15(3-14-5)10-7(18)6(17)4(1-16)19-10/h2-4,6-7,10,16-18H,1H2,(H2,11,12,13)/t4-,6-,7-,10-/m1/s1</p>
                  <p>HEPATONET_1.0_ABBREVIATION: HC00196</p>
                  <p>EHMN_ABBREVIATION: C00212</p>
               </body>
            </notes>
            <annotation>
               <rdf:RDF xmlns:rdf="http://www.w3.org/1999/02/22-rdf-syntax-ns#"
                        xmlns:bqmodel="http://biomodels.net/model-qualifiers/"
                        xmlns:bqbiol="http://biomodels.net/biology-qualifiers/">
                  <rdf:Description rdf:about="#_metaM_adn_l">
                     <bqbiol:is>
                        <rdf:Bag>
                           <rdf:li rdf:resource="http://identifiers.org/chebi/CHEBI:16335"/>
                        </rdf:Bag>
                     </bqbiol:is>
                     <bqbiol:is>
                        <rdf:Bag>
                           <rdf:li rdf:resource="http://identifiers.org/hmdb/HMDB00050"/>
                        </rdf:Bag>
                     </bqbiol:is>
                  </rdf:Description>
               </rdf:RDF>
            </annotation>
         </species>
         <species id="M_pi_l"
                  initialConcentration="1"
                  constant="false"
                  charge="-2"
                  hasOnlySubstanceUnits="false"
                  name="hydrogenphosphate"
                  metaid="_metaM_pi_l"
                  boundaryCondition="false"
                  sboTerm="SBO:0000247"
                  compartment="l">
            <notes>
               <body xmlns="http://www.w3.org/1999/xhtml">
                  <p>FORMULA: HO4P</p>
                  <p>CHARGE: -2</p>
                  <p>INCHI: InChI=1S/H3O4P/c1-5(2,3)4/h(H3,1,2,3,4)/p-2</p>
                  <p>HEPATONET_1.0_ABBREVIATION: HC00019</p>
                  <p>EHMN_ABBREVIATION: C00009</p>
               </body>
            </notes>
            <annotation>
               <rdf:RDF xmlns:rdf="http://www.w3.org/1999/02/22-rdf-syntax-ns#"
                        xmlns:bqmodel="http://biomodels.net/model-qualifiers/"
                        xmlns:bqbiol="http://biomodels.net/biology-qualifiers/">
                  <rdf:Description rdf:about="#_metaM_pi_l">
                     <bqbiol:is>
                        <rdf:Bag>
                           <rdf:li rdf:resource="http://identifiers.org/chebi/CHEBI:43474"/>
                        </rdf:Bag>
                     </bqbiol:is>
                     <bqbiol:is>
                        <rdf:Bag>
                           <rdf:li rdf:resource="http://identifiers.org/hmdb/HMDB00973"/>
                        </rdf:Bag>
                     </bqbiol:is>
                  </rdf:Description>
               </rdf:RDF>
            </annotation>
         </species>
         <species id="M_3sala_m"
                  initialConcentration="1"
                  constant="false"
                  charge="-2"
                  hasOnlySubstanceUnits="false"
                  name="3-sulfino-L-alanine (1-)"
                  metaid="_metaM_3sala_m"
                  boundaryCondition="false"
                  sboTerm="SBO:0000247"
                  compartment="m">
            <notes>
               <body xmlns="http://www.w3.org/1999/xhtml">
                  <p>FORMULA: C3H5NO4S</p>
                  <p>CHARGE: -2</p>
                  <p>INCHI: InChI=1S/C3H7NO4S/c4-2(3(5)6)1-9(7)8/h2H,1,4H2,(H,5,6)(H,7,8)/p-2/t2-/m0/s1</p>
                  <p>HEPATONET_1.0_ABBREVIATION: HC00451</p>
                  <p>EHMN_ABBREVIATION: C00606</p>
               </body>
            </notes>
            <annotation>
               <rdf:RDF xmlns:rdf="http://www.w3.org/1999/02/22-rdf-syntax-ns#"
                        xmlns:bqmodel="http://biomodels.net/model-qualifiers/"
                        xmlns:bqbiol="http://biomodels.net/biology-qualifiers/">
                  <rdf:Description rdf:about="#_metaM_3sala_m">
                     <bqbiol:is>
                        <rdf:Bag>
                           <rdf:li rdf:resource="http://identifiers.org/chebi/CHEBI:61085"/>
                        </rdf:Bag>
                     </bqbiol:is>
                     <bqbiol:is>
                        <rdf:Bag>
                           <rdf:li rdf:resource="http://identifiers.org/kegg.compound/C00606"/>
                        </rdf:Bag>
                     </bqbiol:is>
                  </rdf:Description>
               </rdf:RDF>
            </annotation>
         </species>
         <species id="M_asp_L_c"
                  initialConcentration="1"
                  constant="false"
                  charge="-1"
                  hasOnlySubstanceUnits="false"
                  name="L-aspartate(1-)"
                  metaid="_metaM_asp_L_c"
                  boundaryCondition="false"
                  sboTerm="SBO:0000247"
                  compartment="c">
            <notes>
               <body xmlns="http://www.w3.org/1999/xhtml">
                  <p>FORMULA: C4H6NO4</p>
                  <p>CHARGE: -1</p>
                  <p>INCHI: InChI=1S/C4H7NO4/c5-2(4(8)9)1-3(6)7/h2H,1,5H2,(H,6,7)(H,8,9)/p-1/t2-/m0/s1</p>
                  <p>HEPATONET_1.0_ABBREVIATION: HC00055</p>
               </body>
            </notes>
            <annotation>
               <rdf:RDF xmlns:rdf="http://www.w3.org/1999/02/22-rdf-syntax-ns#"
                        xmlns:bqmodel="http://biomodels.net/model-qualifiers/"
                        xmlns:bqbiol="http://biomodels.net/biology-qualifiers/">
                  <rdf:Description rdf:about="#_metaM_asp_L_c">
                     <bqbiol:is>
                        <rdf:Bag>
                           <rdf:li rdf:resource="http://identifiers.org/chebi/CHEBI:29991"/>
                        </rdf:Bag>
                     </bqbiol:is>
                     <bqbiol:is>
                        <rdf:Bag>
                           <rdf:li rdf:resource="http://identifiers.org/hmdb/HMDB00191"/>
                        </rdf:Bag>
                     </bqbiol:is>
                  </rdf:Description>
               </rdf:RDF>
            </annotation>
         </species>
         <species id="M_3sala_c"
                  initialConcentration="1"
                  constant="false"
                  charge="-2"
                  hasOnlySubstanceUnits="false"
                  name="3-Sulfino-L-alanine"
                  metaid="_metaM_3sala_c"
                  boundaryCondition="false"
                  sboTerm="SBO:0000247"
                  compartment="c">
            <notes>
               <body xmlns="http://www.w3.org/1999/xhtml">
                  <p>FORMULA: C3H5NO4S</p>
                  <p>CHARGE: -2</p>
                  <p>HEPATONET_1.0_ABBREVIATION: HC00451</p>
                  <p>EHMN_ABBREVIATION: C00606</p>
                  <p>INCHI: InChI=1S/C3H7NO4S/c4-2(3(5)6)1-9(7)8/h2H,1,4H2,(H,5,6)(H,7,8)/p-2/t2-/m0/s1</p>
               </body>
            </notes>
            <annotation>
               <rdf:RDF xmlns:rdf="http://www.w3.org/1999/02/22-rdf-syntax-ns#"
                        xmlns:bqmodel="http://biomodels.net/model-qualifiers/"
                        xmlns:bqbiol="http://biomodels.net/biology-qualifiers/">
                  <rdf:Description rdf:about="#_metaM_3sala_c">
                     <bqbiol:is>
                        <rdf:Bag>
                           <rdf:li rdf:resource="http://identifiers.org/chebi/CHEBI:61085"/>
                        </rdf:Bag>
                     </bqbiol:is>
                     <bqbiol:is>
                        <rdf:Bag>
                           <rdf:li rdf:resource="http://identifiers.org/kegg.compound/C00606"/>
                        </rdf:Bag>
                     </bqbiol:is>
                  </rdf:Description>
               </rdf:RDF>
            </annotation>
         </species>
         <species id="M_asp_L_m"
                  initialConcentration="1"
                  constant="false"
                  charge="-1"
                  hasOnlySubstanceUnits="false"
                  name="L-aspartate(1-)"
                  metaid="_metaM_asp_L_m"
                  boundaryCondition="false"
                  sboTerm="SBO:0000247"
                  compartment="m">
            <notes>
               <body xmlns="http://www.w3.org/1999/xhtml">
                  <p>FORMULA: C4H6NO4</p>
                  <p>CHARGE: -1</p>
                  <p>INCHI: InChI=1S/C4H7NO4/c5-2(4(8)9)1-3(6)7/h2H,1,5H2,(H,6,7)(H,8,9)/p-1/t2-/m0/s1</p>
                  <p>HEPATONET_1.0_ABBREVIATION: HC00055</p>
               </body>
            </notes>
            <annotation>
               <rdf:RDF xmlns:rdf="http://www.w3.org/1999/02/22-rdf-syntax-ns#"
                        xmlns:bqmodel="http://biomodels.net/model-qualifiers/"
                        xmlns:bqbiol="http://biomodels.net/biology-qualifiers/">
                  <rdf:Description rdf:about="#_metaM_asp_L_m">
                     <bqbiol:is>
                        <rdf:Bag>
                           <rdf:li rdf:resource="http://identifiers.org/chebi/CHEBI:29991"/>
                        </rdf:Bag>
                     </bqbiol:is>
                     <bqbiol:is>
                        <rdf:Bag>
                           <rdf:li rdf:resource="http://identifiers.org/hmdb/HMDB00191"/>
                        </rdf:Bag>
                     </bqbiol:is>
                  </rdf:Description>
               </rdf:RDF>
            </annotation>
         </species>
         <species id="M_hyptaur_c"
                  initialConcentration="1"
                  constant="false"
                  charge="0"
                  hasOnlySubstanceUnits="false"
                  name="Hypotaurine"
                  metaid="_metaM_hyptaur_c"
                  boundaryCondition="false"
                  sboTerm="SBO:0000247"
                  compartment="c">
            <notes>
               <body xmlns="http://www.w3.org/1999/xhtml">
                  <p>FORMULA: C2H7NO2S</p>
                  <p>CHARGE: 0</p>
                  <p>INCHI: InChI=1S/C2H7NO2S/c3-1-2-6(4)5/h1-3H2,(H,4,5)</p>
                  <p>HEPATONET_1.0_ABBREVIATION: HC00406</p>
                  <p>EHMN_ABBREVIATION: C00519</p>
               </body>
            </notes>
            <annotation>
               <rdf:RDF xmlns:rdf="http://www.w3.org/1999/02/22-rdf-syntax-ns#"
                        xmlns:bqmodel="http://biomodels.net/model-qualifiers/"
                        xmlns:bqbiol="http://biomodels.net/biology-qualifiers/">
                  <rdf:Description rdf:about="#_metaM_hyptaur_c">
                     <bqbiol:is>
                        <rdf:Bag>
                           <rdf:li rdf:resource="http://identifiers.org/chebi/CHEBI:16668"/>
                        </rdf:Bag>
                     </bqbiol:is>
                     <bqbiol:is>
                        <rdf:Bag>
                           <rdf:li rdf:resource="http://identifiers.org/hmdb/HMDB00965"/>
                        </rdf:Bag>
                     </bqbiol:is>
                  </rdf:Description>
               </rdf:RDF>
            </annotation>
         </species>
         <species id="M_3snpyr_c"
                  initialConcentration="1"
                  constant="false"
                  charge="-2"
                  hasOnlySubstanceUnits="false"
                  name="3-Sulfinopyruvate"
                  metaid="_metaM_3snpyr_c"
                  boundaryCondition="false"
                  sboTerm="SBO:0000247"
                  compartment="c">
            <notes>
               <body xmlns="http://www.w3.org/1999/xhtml">
                  <p>FORMULA: C3H2O5S</p>
                  <p>CHARGE: -2</p>
                  <p>INCHI: InChI=1S/C3H4O5S/c4-2(3(5)6)1-9(7)8/h1H2,(H,5,6)(H,7,8)</p>
                  <p>EHMN_ABBREVIATION: C05527</p>
               </body>
            </notes>
            <annotation>
               <rdf:RDF xmlns:rdf="http://www.w3.org/1999/02/22-rdf-syntax-ns#"
                        xmlns:bqmodel="http://biomodels.net/model-qualifiers/"
                        xmlns:bqbiol="http://biomodels.net/biology-qualifiers/">
                  <rdf:Description rdf:about="#_metaM_3snpyr_c">
                     <bqbiol:is>
                        <rdf:Bag>
                           <rdf:li rdf:resource="http://identifiers.org/chebi/CHEBI:1665"/>
                        </rdf:Bag>
                     </bqbiol:is>
                     <bqbiol:is>
                        <rdf:Bag>
                           <rdf:li rdf:resource="http://identifiers.org/hmdb/HMDB02332"/>
                        </rdf:Bag>
                     </bqbiol:is>
                  </rdf:Description>
               </rdf:RDF>
            </annotation>
         </species>
         <species id="M_3snpyr_m"
                  initialConcentration="1"
                  constant="false"
                  charge="-2"
                  hasOnlySubstanceUnits="false"
                  name="3-Sulfinopyruvate"
                  metaid="_metaM_3snpyr_m"
                  boundaryCondition="false"
                  sboTerm="SBO:0000247"
                  compartment="m">
            <notes>
               <body xmlns="http://www.w3.org/1999/xhtml">
                  <p>FORMULA: C3H2O5S</p>
                  <p>CHARGE: -2</p>
                  <p>INCHI: InChI=1S/C3H4O5S/c4-2(3(5)6)1-9(7)8/h1H2,(H,5,6)(H,7,8)</p>
                  <p>EHMN_ABBREVIATION: C05527</p>
               </body>
            </notes>
            <annotation>
               <rdf:RDF xmlns:rdf="http://www.w3.org/1999/02/22-rdf-syntax-ns#"
                        xmlns:bqmodel="http://biomodels.net/model-qualifiers/"
                        xmlns:bqbiol="http://biomodels.net/biology-qualifiers/">
                  <rdf:Description rdf:about="#_metaM_3snpyr_m">
                     <bqbiol:is>
                        <rdf:Bag>
                           <rdf:li rdf:resource="http://identifiers.org/chebi/CHEBI:1665"/>
                        </rdf:Bag>
                     </bqbiol:is>
                     <bqbiol:is>
                        <rdf:Bag>
                           <rdf:li rdf:resource="http://identifiers.org/hmdb/HMDB02332"/>
                        </rdf:Bag>
                     </bqbiol:is>
                  </rdf:Description>
               </rdf:RDF>
            </annotation>
         </species>
         <species id="M_so3_c"
                  initialConcentration="1"
                  constant="false"
                  charge="-2"
                  hasOnlySubstanceUnits="false"
                  name="Sulfite"
                  metaid="_metaM_so3_c"
                  boundaryCondition="false"
                  sboTerm="SBO:0000247"
                  compartment="c">
            <notes>
               <body xmlns="http://www.w3.org/1999/xhtml">
                  <p>FORMULA: O3S</p>
                  <p>CHARGE: -2</p>
                  <p>HEPATONET_1.0_ABBREVIATION: HC00096</p>
                  <p>EHMN_ABBREVIATION: C00094</p>
                  <p>INCHI: InChI=1S/H2O3S/c1-4(2)3/h(H2,1,2,3)/p-2</p>
               </body>
            </notes>
            <annotation>
               <rdf:RDF xmlns:rdf="http://www.w3.org/1999/02/22-rdf-syntax-ns#"
                        xmlns:bqmodel="http://biomodels.net/model-qualifiers/"
                        xmlns:bqbiol="http://biomodels.net/biology-qualifiers/">
                  <rdf:Description rdf:about="#_metaM_so3_c">
                     <bqbiol:is>
                        <rdf:Bag>
                           <rdf:li rdf:resource="http://identifiers.org/chebi/CHEBI:17137"/>
                        </rdf:Bag>
                     </bqbiol:is>
                     <bqbiol:is>
                        <rdf:Bag>
                           <rdf:li rdf:resource="http://identifiers.org/kegg.compound/C00094"/>
                        </rdf:Bag>
                     </bqbiol:is>
                     <bqbiol:is>
                        <rdf:Bag>
                           <rdf:li rdf:resource="http://identifiers.org/hmdb/HMDB00240"/>
                        </rdf:Bag>
                     </bqbiol:is>
                  </rdf:Description>
               </rdf:RDF>
            </annotation>
         </species>
         <species id="M_pyr_m"
                  initialConcentration="1"
                  constant="false"
                  charge="-1"
                  hasOnlySubstanceUnits="false"
                  name="pyruvate"
                  metaid="_metaM_pyr_m"
                  boundaryCondition="false"
                  sboTerm="SBO:0000247"
                  compartment="m">
            <notes>
               <body xmlns="http://www.w3.org/1999/xhtml">
                  <p>FORMULA: C3H3O3</p>
                  <p>CHARGE: -1</p>
                  <p>HEPATONET_1.0_ABBREVIATION: HC00032</p>
                  <p>EHMN_ABBREVIATION: C00022</p>
                  <p>INCHI: InChI=1S/C3H4O3/c1-2(4)3(5)6/h1H3,(H,5,6)/p-1</p>
               </body>
            </notes>
            <annotation>
               <rdf:RDF xmlns:rdf="http://www.w3.org/1999/02/22-rdf-syntax-ns#"
                        xmlns:bqmodel="http://biomodels.net/model-qualifiers/"
                        xmlns:bqbiol="http://biomodels.net/biology-qualifiers/">
                  <rdf:Description rdf:about="#_metaM_pyr_m">
                     <bqbiol:is>
                        <rdf:Bag>
                           <rdf:li rdf:resource="http://identifiers.org/chebi/CHEBI:15361"/>
                        </rdf:Bag>
                     </bqbiol:is>
                     <bqbiol:is>
                        <rdf:Bag>
                           <rdf:li rdf:resource="http://identifiers.org/kegg.compound/C00022"/>
                        </rdf:Bag>
                     </bqbiol:is>
                     <bqbiol:is>
                        <rdf:Bag>
                           <rdf:li rdf:resource="http://identifiers.org/pubchem.substance/3324"/>
                        </rdf:Bag>
                     </bqbiol:is>
                     <bqbiol:is>
                        <rdf:Bag>
                           <rdf:li rdf:resource="http://identifiers.org/hmdb/HMDB00243"/>
                        </rdf:Bag>
                     </bqbiol:is>
                  </rdf:Description>
               </rdf:RDF>
            </annotation>
         </species>
         <species id="M_so3_m"
                  initialConcentration="1"
                  constant="false"
                  charge="-2"
                  hasOnlySubstanceUnits="false"
                  name="hydrogensulfite"
                  metaid="_metaM_so3_m"
                  boundaryCondition="false"
                  sboTerm="SBO:0000247"
                  compartment="m">
            <notes>
               <body xmlns="http://www.w3.org/1999/xhtml">
                  <p>FORMULA: O3S</p>
                  <p>CHARGE: -2</p>
                  <p>INCHI: InChI=1S/H2O3S/c1-4(2)3/h(H2,1,2,3)/p-2</p>
                  <p>HEPATONET_1.0_ABBREVIATION: HC00096</p>
                  <p>EHMN_ABBREVIATION: C00094</p>
               </body>
            </notes>
            <annotation>
               <rdf:RDF xmlns:rdf="http://www.w3.org/1999/02/22-rdf-syntax-ns#"
                        xmlns:bqmodel="http://biomodels.net/model-qualifiers/"
                        xmlns:bqbiol="http://biomodels.net/biology-qualifiers/">
                  <rdf:Description rdf:about="#_metaM_so3_m">
                     <bqbiol:is>
                        <rdf:Bag>
                           <rdf:li rdf:resource="http://identifiers.org/chebi/CHEBI:17137"/>
                        </rdf:Bag>
                     </bqbiol:is>
                     <bqbiol:is>
                        <rdf:Bag>
                           <rdf:li rdf:resource="http://identifiers.org/hmdb/HMDB00240"/>
                        </rdf:Bag>
                     </bqbiol:is>
                  </rdf:Description>
               </rdf:RDF>
            </annotation>
         </species>
         <species id="M_adrnl_c"
                  initialConcentration="1"
                  constant="false"
                  charge="1"
                  hasOnlySubstanceUnits="false"
                  name="Adrenaline"
                  metaid="_metaM_adrnl_c"
                  boundaryCondition="false"
                  sboTerm="SBO:0000247"
                  compartment="c">
            <notes>
               <body xmlns="http://www.w3.org/1999/xhtml">
                  <p>FORMULA: C9H14NO3</p>
                  <p>CHARGE: 1</p>
                  <p>INCHI: InChI=1S/C9H13NO3/c1-10-5-9(13)6-2-3-7(11)8(12)4-6/h2-4,9-13H,5H2,1H3</p>
                  <p>EHMN_ABBREVIATION: C00788</p>
               </body>
            </notes>
            <annotation>
               <rdf:RDF xmlns:rdf="http://www.w3.org/1999/02/22-rdf-syntax-ns#"
                        xmlns:bqmodel="http://biomodels.net/model-qualifiers/"
                        xmlns:bqbiol="http://biomodels.net/biology-qualifiers/">
                  <rdf:Description rdf:about="#_metaM_adrnl_c">
                     <bqbiol:is>
                        <rdf:Bag>
                           <rdf:li rdf:resource="http://identifiers.org/chebi/CHEBI:33568"/>
                        </rdf:Bag>
                     </bqbiol:is>
                     <bqbiol:is>
                        <rdf:Bag>
                           <rdf:li rdf:resource="http://identifiers.org/hmdb/HMDB00068"/>
                        </rdf:Bag>
                     </bqbiol:is>
                  </rdf:Description>
               </rdf:RDF>
            </annotation>
         </species>
         <species id="M_mma_c"
                  initialConcentration="1"
                  constant="false"
                  charge="1"
                  hasOnlySubstanceUnits="false"
                  name="methylammonium"
                  metaid="_metaM_mma_c"
                  boundaryCondition="false"
                  sboTerm="SBO:0000247"
                  compartment="c">
            <notes>
               <body xmlns="http://www.w3.org/1999/xhtml">
                  <p>FORMULA: C1H6N</p>
                  <p>CHARGE: 1</p>
                  <p>INCHI: InChI=1S/CH5N/c1-2/h2H2,1H3/p+1</p>
                  <p>EHMN_ABBREVIATION: C00218</p>
               </body>
            </notes>
            <annotation>
               <rdf:RDF xmlns:rdf="http://www.w3.org/1999/02/22-rdf-syntax-ns#"
                        xmlns:bqmodel="http://biomodels.net/model-qualifiers/"
                        xmlns:bqbiol="http://biomodels.net/biology-qualifiers/">
                  <rdf:Description rdf:about="#_metaM_mma_c">
                     <bqbiol:is>
                        <rdf:Bag>
                           <rdf:li rdf:resource="http://identifiers.org/chebi/CHEBI:59338"/>
                        </rdf:Bag>
                     </bqbiol:is>
                     <bqbiol:is>
                        <rdf:Bag>
                           <rdf:li rdf:resource="http://identifiers.org/hmdb/HMDB00164"/>
                        </rdf:Bag>
                     </bqbiol:is>
                  </rdf:Description>
               </rdf:RDF>
            </annotation>
         </species>
         <species id="M_nrpphr_c"
                  initialConcentration="1"
                  constant="false"
                  charge="1"
                  hasOnlySubstanceUnits="false"
                  name="Norepinephrine"
                  metaid="_metaM_nrpphr_c"
                  boundaryCondition="false"
                  sboTerm="SBO:0000247"
                  compartment="c">
            <notes>
               <body xmlns="http://www.w3.org/1999/xhtml">
                  <p>FORMULA: C8H12NO3</p>
                  <p>CHARGE: 1</p>
                  <p>INCHI: InChI=1S/C8H11NO3/c9-4-8(12)5-1-2-6(10)7(11)3-5/h1-3,8,10-12H,4,9H2</p>
                  <p>HEPATONET_1.0_ABBREVIATION: HC00426</p>
                  <p>EHMN_ABBREVIATION: C00547</p>
               </body>
            </notes>
            <annotation>
               <rdf:RDF xmlns:rdf="http://www.w3.org/1999/02/22-rdf-syntax-ns#"
                        xmlns:bqmodel="http://biomodels.net/model-qualifiers/"
                        xmlns:bqbiol="http://biomodels.net/biology-qualifiers/">
                  <rdf:Description rdf:about="#_metaM_nrpphr_c">
                     <bqbiol:is>
                        <rdf:Bag>
                           <rdf:li rdf:resource="http://identifiers.org/chebi/CHEBI:33569"/>
                        </rdf:Bag>
                     </bqbiol:is>
                     <bqbiol:is>
                        <rdf:Bag>
                           <rdf:li rdf:resource="http://identifiers.org/hmdb/HMDB00216"/>
                        </rdf:Bag>
                     </bqbiol:is>
                  </rdf:Description>
               </rdf:RDF>
            </annotation>
         </species>
         <species id="M_4abut_c"
                  initialConcentration="1"
                  constant="false"
                  charge="0"
                  hasOnlySubstanceUnits="false"
                  name="4-Aminobutanoate"
                  metaid="_metaM_4abut_c"
                  boundaryCondition="false"
                  sboTerm="SBO:0000247"
                  compartment="c">
            <notes>
               <body xmlns="http://www.w3.org/1999/xhtml">
                  <p>FORMULA: C4H9NO2</p>
                  <p>CHARGE: 0</p>
                  <p>INCHI: </p>
               </body>
            </notes>
            <annotation>
               <rdf:RDF xmlns:rdf="http://www.w3.org/1999/02/22-rdf-syntax-ns#"
                        xmlns:bqmodel="http://biomodels.net/model-qualifiers/"
                        xmlns:bqbiol="http://biomodels.net/biology-qualifiers/">
                  <rdf:Description rdf:about="#_metaM_4abut_c">
                     <bqbiol:is>
                        <rdf:Bag>
                           <rdf:li rdf:resource="http://identifiers.org/kegg.compound/C00334"/>
                        </rdf:Bag>
                     </bqbiol:is>
                     <bqbiol:is>
                        <rdf:Bag>
                           <rdf:li rdf:resource="http://identifiers.org/pubchem.substance/3628"/>
                        </rdf:Bag>
                     </bqbiol:is>
                     <bqbiol:is>
                        <rdf:Bag>
                           <rdf:li rdf:resource="http://identifiers.org/hmdb/HMDB00112"/>
                        </rdf:Bag>
                     </bqbiol:is>
                  </rdf:Description>
               </rdf:RDF>
            </annotation>
         </species>
         <species id="M_4abut_m"
                  initialConcentration="1"
                  constant="false"
                  charge="0"
                  hasOnlySubstanceUnits="false"
                  name="4-Aminobutanoate"
                  metaid="_metaM_4abut_m"
                  boundaryCondition="false"
                  sboTerm="SBO:0000247"
                  compartment="m">
            <notes>
               <body xmlns="http://www.w3.org/1999/xhtml">
                  <p>FORMULA: C4H9NO2</p>
                  <p>CHARGE: 0</p>
                  <p>HEPATONET_1.0_ABBREVIATION: HC00284</p>
                  <p>EHMN_ABBREVIATION: C00334</p>
                  <p>INCHI: InChI=1S/C4H9NO2/c5-3-1-2-4(6)7/h1-3,5H2,(H,6,7)</p>
               </body>
            </notes>
            <annotation>
               <rdf:RDF xmlns:rdf="http://www.w3.org/1999/02/22-rdf-syntax-ns#"
                        xmlns:bqmodel="http://biomodels.net/model-qualifiers/"
                        xmlns:bqbiol="http://biomodels.net/biology-qualifiers/">
                  <rdf:Description rdf:about="#_metaM_4abut_m">
                     <bqbiol:is>
                        <rdf:Bag>
                           <rdf:li rdf:resource="http://identifiers.org/chebi/CHEBI:16865"/>
                        </rdf:Bag>
                     </bqbiol:is>
                     <bqbiol:is>
                        <rdf:Bag>
                           <rdf:li rdf:resource="http://identifiers.org/kegg.compound/C00334"/>
                        </rdf:Bag>
                     </bqbiol:is>
                     <bqbiol:is>
                        <rdf:Bag>
                           <rdf:li rdf:resource="http://identifiers.org/hmdb/HMDB00112"/>
                        </rdf:Bag>
                     </bqbiol:is>
                  </rdf:Description>
               </rdf:RDF>
            </annotation>
         </species>
         <species id="M_coucoa_m"
                  initialConcentration="1"
                  constant="false"
                  charge="-4"
                  hasOnlySubstanceUnits="false"
                  name="4-coumaroyl-CoA(4-)"
                  metaid="_metaM_coucoa_m"
                  boundaryCondition="false"
                  sboTerm="SBO:0000247"
                  compartment="m">
            <notes>
               <body xmlns="http://www.w3.org/1999/xhtml">
                  <p>FORMULA: C30H38N7O18P3S1</p>
                  <p>CHARGE: -4</p>
                  <p>INCHI: InChI=1S/C30H42N7O18P3S/c1-30(2,25(42)28(43)33-10-9-20(39)32-11-12-59-21(40)8-5-17-3-6-18(38)7-4-17)14-52-58(49,50)55-57(47,48)51-13-19-24(54-56(44,45)46)23(41)29(53-19)37-16-36-22-26(31)34-15-35-27(22)37/h3-8,15-16,19,23-25,29,38,41-42H,9-14H2,1-2H3,(H,32,39)(H,33,43)(H,47,48)(H,49,50)(H2,31,34,35)(H2,44,45,46)/p-4/t19-,23-,24-,25+,29-/m1/s1</p>
               </body>
            </notes>
            <annotation>
               <rdf:RDF xmlns:rdf="http://www.w3.org/1999/02/22-rdf-syntax-ns#"
                        xmlns:bqmodel="http://biomodels.net/model-qualifiers/"
                        xmlns:bqbiol="http://biomodels.net/biology-qualifiers/">
                  <rdf:Description rdf:about="#_metaM_coucoa_m">
                     <bqbiol:is>
                        <rdf:Bag>
                           <rdf:li rdf:resource="http://identifiers.org/chebi/CHEBI:57355"/>
                        </rdf:Bag>
                     </bqbiol:is>
                     <bqbiol:is>
                        <rdf:Bag>
                           <rdf:li rdf:resource="http://identifiers.org/kegg.compound/C00223"/>
                        </rdf:Bag>
                     </bqbiol:is>
                  </rdf:Description>
               </rdf:RDF>
            </annotation>
         </species>
         <species id="M_4hbzcoa_m"
                  initialConcentration="1"
                  constant="false"
                  charge="-4"
                  hasOnlySubstanceUnits="false"
                  name="4-hydroxybenoyl-CoA"
                  metaid="_metaM_4hbzcoa_m"
                  boundaryCondition="false"
                  sboTerm="SBO:0000247"
                  compartment="m">
            <notes>
               <body xmlns="http://www.w3.org/1999/xhtml">
                  <p>FORMULA: C28H36N7O18P3S</p>
                  <p>CHARGE: -4</p>
                  <p>INCHI: InChI=1/C28H40N7O18P3S/c1-28(2,22(39)25(40)31-8-7-18(37)30-9-10-57-27(41)15-3-5-16(36)6-4-15)12-50-56(47,48)53-55(45,46)49-11-17-21(52-54(42,43)44)20(38)26(51-17)35-14-34-19-23(29)32-13-33-24(19)35/h3-6,13-14,17,20-22,26,36,38-39H,7-12H2,1-2H3,(H,30,37)(H,31,40)(H,45,46)(H,47,48)(H2,29,32,33)(H2,42,43,44)/t17-,20?,21-,22+,26-/m1/s1</p>
               </body>
            </notes>
            <annotation>
               <rdf:RDF xmlns:rdf="http://www.w3.org/1999/02/22-rdf-syntax-ns#"
                        xmlns:bqmodel="http://biomodels.net/model-qualifiers/"
                        xmlns:bqbiol="http://biomodels.net/biology-qualifiers/">
                  <rdf:Description rdf:about="#_metaM_4hbzcoa_m">
                     <bqbiol:is>
                        <rdf:Bag>
                           <rdf:li rdf:resource="http://identifiers.org/hmdb/HMDB06467"/>
                        </rdf:Bag>
                     </bqbiol:is>
                  </rdf:Description>
               </rdf:RDF>
            </annotation>
         </species>
         <species id="M_accoa_m"
                  initialConcentration="1"
                  constant="false"
                  charge="-4"
                  hasOnlySubstanceUnits="false"
                  name="Acetyl-CoA"
                  metaid="_metaM_accoa_m"
                  boundaryCondition="false"
                  sboTerm="SBO:0000247"
                  compartment="m">
            <notes>
               <body xmlns="http://www.w3.org/1999/xhtml">
                  <p>FORMULA: C23H34N7O17P3S</p>
                  <p>CHARGE: -4</p>
                  <p>HEPATONET_1.0_ABBREVIATION: HC00033</p>
                  <p>EHMN_ABBREVIATION: C00024</p>
                  <p>INCHI: InChI=1S/C23H38N7O17P3S/c1-12(31)51-7-6-25-14(32)4-5-26-21(35)18(34)23(2,3)9-44-50(41,42)47-49(39,40)43-8-13-17(46-48(36,37)38)16(33)22(45-13)30-11-29-15-19(24)27-10-28-20(15)30/h10-11,13,16-18,22,33-34H,4-9H2,1-3H3,(H,25,32)(H,26,35)(H,39,40)(H,41,42)(H2,24,27,28)(H2,36,37,38)/p-4/t13-,16-,17-,18+,22-/m1/s1</p>
               </body>
            </notes>
            <annotation>
               <rdf:RDF xmlns:rdf="http://www.w3.org/1999/02/22-rdf-syntax-ns#"
                        xmlns:bqmodel="http://biomodels.net/model-qualifiers/"
                        xmlns:bqbiol="http://biomodels.net/biology-qualifiers/">
                  <rdf:Description rdf:about="#_metaM_accoa_m">
                     <bqbiol:is>
                        <rdf:Bag>
                           <rdf:li rdf:resource="http://identifiers.org/chebi/CHEBI:57288"/>
                        </rdf:Bag>
                     </bqbiol:is>
                     <bqbiol:is>
                        <rdf:Bag>
                           <rdf:li rdf:resource="http://identifiers.org/kegg.compound/C00024"/>
                        </rdf:Bag>
                     </bqbiol:is>
                     <bqbiol:is>
                        <rdf:Bag>
                           <rdf:li rdf:resource="http://identifiers.org/hmdb/HMDB01206"/>
                        </rdf:Bag>
                     </bqbiol:is>
                  </rdf:Description>
               </rdf:RDF>
            </annotation>
         </species>
         <species id="M_4hbz_m"
                  initialConcentration="1"
                  constant="false"
                  charge="-1"
                  hasOnlySubstanceUnits="false"
                  name="4-hydroxybenzoate"
                  metaid="_metaM_4hbz_m"
                  boundaryCondition="false"
                  sboTerm="SBO:0000247"
                  compartment="m">
            <notes>
               <body xmlns="http://www.w3.org/1999/xhtml">
                  <p>FORMULA: C7H5O3</p>
                  <p>CHARGE: -1</p>
                  <p>INCHI: InChI=1S/C7H6O3/c8-6-3-1-5(2-4-6)7(9)10/h1-4,8H,(H,9,10)/p-1</p>
               </body>
            </notes>
            <annotation>
               <rdf:RDF xmlns:rdf="http://www.w3.org/1999/02/22-rdf-syntax-ns#"
                        xmlns:bqmodel="http://biomodels.net/model-qualifiers/"
                        xmlns:bqbiol="http://biomodels.net/biology-qualifiers/">
                  <rdf:Description rdf:about="#_metaM_4hbz_m">
                     <bqbiol:is>
                        <rdf:Bag>
                           <rdf:li rdf:resource="http://identifiers.org/chebi/CHEBI:17879"/>
                        </rdf:Bag>
                     </bqbiol:is>
                     <bqbiol:is>
                        <rdf:Bag>
                           <rdf:li rdf:resource="http://identifiers.org/hmdb/HMDB00500"/>
                        </rdf:Bag>
                     </bqbiol:is>
                  </rdf:Description>
               </rdf:RDF>
            </annotation>
         </species>
         <species id="M_4hdebrisoquine_e"
                  initialConcentration="1"
                  constant="false"
                  charge="1"
                  hasOnlySubstanceUnits="false"
                  name="4 hydroxy debrisoquine"
                  metaid="_metaM_4hdebrisoquine_e"
                  boundaryCondition="false"
                  sboTerm="SBO:0000247"
                  compartment="e">
            <notes>
               <body xmlns="http://www.w3.org/1999/xhtml">
                  <p>FORMULA: C10H14N3O</p>
                  <p>CHARGE: 1</p>
                  <p>INCHI: InChI=1/C10H13N3O/c11-10(12)13-5-7-3-1-2-4-8(7)9(14)6-13/h1-4,9,14H,5-6H2,(H3,11,12)</p>
               </body>
            </notes>
            <annotation>
               <rdf:RDF xmlns:rdf="http://www.w3.org/1999/02/22-rdf-syntax-ns#"
                        xmlns:bqmodel="http://biomodels.net/model-qualifiers/"
                        xmlns:bqbiol="http://biomodels.net/biology-qualifiers/">
                  <rdf:Description rdf:about="#_metaM_4hdebrisoquine_e">
                     <bqbiol:is>
                        <rdf:Bag>
                           <rdf:li rdf:resource="http://identifiers.org/hmdb/HMDB06468"/>
                        </rdf:Bag>
                     </bqbiol:is>
                  </rdf:Description>
               </rdf:RDF>
            </annotation>
         </species>
         <species id="M_4hdebrisoquine_c"
                  initialConcentration="1"
                  constant="false"
                  charge="1"
                  hasOnlySubstanceUnits="false"
                  name="4 hydroxy debrisoquine"
                  metaid="_metaM_4hdebrisoquine_c"
                  boundaryCondition="false"
                  sboTerm="SBO:0000247"
                  compartment="c">
            <notes>
               <body xmlns="http://www.w3.org/1999/xhtml">
                  <p>FORMULA: C10H14N3O</p>
                  <p>CHARGE: 1</p>
                  <p>INCHI: InChI=1/C10H13N3O/c11-10(12)13-5-7-3-1-2-4-8(7)9(14)6-13/h1-4,9,14H,5-6H2,(H3,11,12)</p>
               </body>
            </notes>
            <annotation>
               <rdf:RDF xmlns:rdf="http://www.w3.org/1999/02/22-rdf-syntax-ns#"
                        xmlns:bqmodel="http://biomodels.net/model-qualifiers/"
                        xmlns:bqbiol="http://biomodels.net/biology-qualifiers/">
                  <rdf:Description rdf:about="#_metaM_4hdebrisoquine_c">
                     <bqbiol:is>
                        <rdf:Bag>
                           <rdf:li rdf:resource="http://identifiers.org/hmdb/HMDB06468"/>
                        </rdf:Bag>
                     </bqbiol:is>
                  </rdf:Description>
               </rdf:RDF>
            </annotation>
         </species>
         <species id="M_4hglusa_m"
                  initialConcentration="1"
                  constant="false"
                  charge="0"
                  hasOnlySubstanceUnits="false"
                  name="L-4-hydroxyglutamic semialdehyde"
                  metaid="_metaM_4hglusa_m"
                  boundaryCondition="false"
                  sboTerm="SBO:0000247"
                  compartment="m">
            <notes>
               <body xmlns="http://www.w3.org/1999/xhtml">
                  <p>FORMULA: C5H9NO4</p>
                  <p>CHARGE: 0</p>
                  <p>INCHI: InChI=1S/C5H9NO4/c6-4(5(9)10)1-3(8)2-7/h2-4,8H,1,6H2,(H,9,10)/t3-,4+/m1/s1</p>
                  <p>EHMN_ABBREVIATION: C05938</p>
               </body>
            </notes>
            <annotation>
               <rdf:RDF xmlns:rdf="http://www.w3.org/1999/02/22-rdf-syntax-ns#"
                        xmlns:bqmodel="http://biomodels.net/model-qualifiers/"
                        xmlns:bqbiol="http://biomodels.net/biology-qualifiers/">
                  <rdf:Description rdf:about="#_metaM_4hglusa_m">
                     <bqbiol:is>
                        <rdf:Bag>
                           <rdf:li rdf:resource="http://identifiers.org/chebi/CHEBI:27809"/>
                        </rdf:Bag>
                     </bqbiol:is>
                     <bqbiol:is>
                        <rdf:Bag>
                           <rdf:li rdf:resource="http://identifiers.org/hmdb/HMDB06556"/>
                        </rdf:Bag>
                     </bqbiol:is>
                  </rdf:Description>
               </rdf:RDF>
            </annotation>
         </species>
         <species id="M_e4hglu_m"
                  initialConcentration="1"
                  constant="false"
                  charge="-1"
                  hasOnlySubstanceUnits="false"
                  name="erythro-4-hydroxy-L-glutamate(1-)"
                  metaid="_metaM_e4hglu_m"
                  boundaryCondition="false"
                  sboTerm="SBO:0000247"
                  compartment="m">
            <notes>
               <body xmlns="http://www.w3.org/1999/xhtml">
                  <p>FORMULA: C5H8NO5</p>
                  <p>CHARGE: -1</p>
                  <p>INCHI: InChI=1S/C5H9NO5/c6-2(4(8)9)1-3(7)5(10)11/h2-3,7H,1,6H2,(H,8,9)(H,10,11)/p-1/t2-,3+/m0/s1</p>
                  <p>HEPATONET_1.0_ABBREVIATION: HC01663</p>
                  <p>EHMN_ABBREVIATION: C05947</p>
               </body>
            </notes>
            <annotation>
               <rdf:RDF xmlns:rdf="http://www.w3.org/1999/02/22-rdf-syntax-ns#"
                        xmlns:bqmodel="http://biomodels.net/model-qualifiers/"
                        xmlns:bqbiol="http://biomodels.net/biology-qualifiers/">
                  <rdf:Description rdf:about="#_metaM_e4hglu_m">
                     <bqbiol:is>
                        <rdf:Bag>
                           <rdf:li rdf:resource="http://identifiers.org/chebi/CHEBI:6331"/>
                        </rdf:Bag>
                     </bqbiol:is>
                     <bqbiol:is>
                        <rdf:Bag>
                           <rdf:li rdf:resource="http://identifiers.org/hmdb/HMDB02273"/>
                        </rdf:Bag>
                     </bqbiol:is>
                  </rdf:Description>
               </rdf:RDF>
            </annotation>
         </species>
         <species id="M_4hoxpacd_c"
                  initialConcentration="1"
                  constant="false"
                  charge="0"
                  hasOnlySubstanceUnits="false"
                  name="(4-hydroxyphenyl)acetaldehyde"
                  metaid="_metaM_4hoxpacd_c"
                  boundaryCondition="false"
                  sboTerm="SBO:0000247"
                  compartment="c">
            <notes>
               <body xmlns="http://www.w3.org/1999/xhtml">
                  <p>FORMULA: C8H8O2</p>
                  <p>CHARGE: 0</p>
                  <p>INCHI: InChI=1S/C8H8O2/c9-6-5-7-1-3-8(10)4-2-7/h1-4,6,10H,5H2</p>
                  <p>EHMN_ABBREVIATION: C03765</p>
               </body>
            </notes>
            <annotation>
               <rdf:RDF xmlns:rdf="http://www.w3.org/1999/02/22-rdf-syntax-ns#"
                        xmlns:bqmodel="http://biomodels.net/model-qualifiers/"
                        xmlns:bqbiol="http://biomodels.net/biology-qualifiers/">
                  <rdf:Description rdf:about="#_metaM_4hoxpacd_c">
                     <bqbiol:is>
                        <rdf:Bag>
                           <rdf:li rdf:resource="http://identifiers.org/chebi/CHEBI:15621"/>
                        </rdf:Bag>
                     </bqbiol:is>
                     <bqbiol:is>
                        <rdf:Bag>
                           <rdf:li rdf:resource="http://identifiers.org/hmdb/HMDB03767"/>
                        </rdf:Bag>
                     </bqbiol:is>
                  </rdf:Description>
               </rdf:RDF>
            </annotation>
         </species>
         <species id="M_4hphac_c"
                  initialConcentration="1"
                  constant="false"
                  charge="-1"
                  hasOnlySubstanceUnits="false"
                  name="4-hydroxyphenylacetate"
                  metaid="_metaM_4hphac_c"
                  boundaryCondition="false"
                  sboTerm="SBO:0000247"
                  compartment="c">
            <notes>
               <body xmlns="http://www.w3.org/1999/xhtml">
                  <p>FORMULA: C8H7O3</p>
                  <p>CHARGE: -1</p>
                  <p>INCHI: InChI=1S/C8H8O3/c9-7-3-1-6(2-4-7)5-8(10)11/h1-4,9H,5H2,(H,10,11)/p-1</p>
                  <p>EHMN_ABBREVIATION: C00642</p>
               </body>
            </notes>
            <annotation>
               <rdf:RDF xmlns:rdf="http://www.w3.org/1999/02/22-rdf-syntax-ns#"
                        xmlns:bqmodel="http://biomodels.net/model-qualifiers/"
                        xmlns:bqbiol="http://biomodels.net/biology-qualifiers/">
                  <rdf:Description rdf:about="#_metaM_4hphac_c">
                     <bqbiol:is>
                        <rdf:Bag>
                           <rdf:li rdf:resource="http://identifiers.org/chebi/CHEBI:48999"/>
                        </rdf:Bag>
                     </bqbiol:is>
                     <bqbiol:is>
                        <rdf:Bag>
                           <rdf:li rdf:resource="http://identifiers.org/hmdb/HMDB00020"/>
                        </rdf:Bag>
                     </bqbiol:is>
                  </rdf:Description>
               </rdf:RDF>
            </annotation>
         </species>
         <species id="M_4mop_c"
                  initialConcentration="1"
                  constant="false"
                  charge="-1"
                  hasOnlySubstanceUnits="false"
                  name="4-methyl-2-oxopentanoate"
                  metaid="_metaM_4mop_c"
                  boundaryCondition="false"
                  sboTerm="SBO:0000247"
                  compartment="c">
            <notes>
               <body xmlns="http://www.w3.org/1999/xhtml">
                  <p>FORMULA: C6H9O3</p>
                  <p>CHARGE: -1</p>
                  <p>INCHI: InChI=1S/C6H10O3/c1-4(2)3-5(7)6(8)9/h4H,3H2,1-2H3,(H,8,9)/p-1</p>
                  <p>HEPATONET_1.0_ABBREVIATION: HC00211</p>
                  <p>EHMN_ABBREVIATION: C00233</p>
               </body>
            </notes>
            <annotation>
               <rdf:RDF xmlns:rdf="http://www.w3.org/1999/02/22-rdf-syntax-ns#"
                        xmlns:bqmodel="http://biomodels.net/model-qualifiers/"
                        xmlns:bqbiol="http://biomodels.net/biology-qualifiers/">
                  <rdf:Description rdf:about="#_metaM_4mop_c">
                     <bqbiol:is>
                        <rdf:Bag>
                           <rdf:li rdf:resource="http://identifiers.org/chebi/CHEBI:17865"/>
                        </rdf:Bag>
                     </bqbiol:is>
                     <bqbiol:is>
                        <rdf:Bag>
                           <rdf:li rdf:resource="http://identifiers.org/hmdb/HMDB00695"/>
                        </rdf:Bag>
                     </bqbiol:is>
                  </rdf:Description>
               </rdf:RDF>
            </annotation>
         </species>
         <species id="M_4mop_m"
                  initialConcentration="1"
                  constant="false"
                  charge="-1"
                  hasOnlySubstanceUnits="false"
                  name="4-methyl-2-oxopentanoate"
                  metaid="_metaM_4mop_m"
                  boundaryCondition="false"
                  sboTerm="SBO:0000247"
                  compartment="m">
            <notes>
               <body xmlns="http://www.w3.org/1999/xhtml">
                  <p>FORMULA: C6H9O3</p>
                  <p>CHARGE: -1</p>
                  <p>INCHI: InChI=1S/C6H10O3/c1-4(2)3-5(7)6(8)9/h4H,3H2,1-2H3,(H,8,9)/p-1</p>
                  <p>HEPATONET_1.0_ABBREVIATION: HC00211</p>
                  <p>EHMN_ABBREVIATION: C00233</p>
               </body>
            </notes>
            <annotation>
               <rdf:RDF xmlns:rdf="http://www.w3.org/1999/02/22-rdf-syntax-ns#"
                        xmlns:bqmodel="http://biomodels.net/model-qualifiers/"
                        xmlns:bqbiol="http://biomodels.net/biology-qualifiers/">
                  <rdf:Description rdf:about="#_metaM_4mop_m">
                     <bqbiol:is>
                        <rdf:Bag>
                           <rdf:li rdf:resource="http://identifiers.org/chebi/CHEBI:17865"/>
                        </rdf:Bag>
                     </bqbiol:is>
                     <bqbiol:is>
                        <rdf:Bag>
                           <rdf:li rdf:resource="http://identifiers.org/hmdb/HMDB00695"/>
                        </rdf:Bag>
                     </bqbiol:is>
                  </rdf:Description>
               </rdf:RDF>
            </annotation>
         </species>
         <species id="M_4mptnl_c"
                  initialConcentration="1"
                  constant="false"
                  charge="0"
                  hasOnlySubstanceUnits="false"
                  name="4-methylpentanal"
                  metaid="_metaM_4mptnl_c"
                  boundaryCondition="false"
                  sboTerm="SBO:0000247"
                  compartment="c">
            <notes>
               <body xmlns="http://www.w3.org/1999/xhtml">
                  <p>FORMULA: C6H12O</p>
                  <p>CHARGE: 0</p>
                  <p>INCHI: InChI=1S/C6H12O/c1-6(2)4-3-5-7/h5-6H,3-4H2,1-2H3</p>
                  <p>EHMN_ABBREVIATION: C02373</p>
               </body>
            </notes>
            <annotation>
               <rdf:RDF xmlns:rdf="http://www.w3.org/1999/02/22-rdf-syntax-ns#"
                        xmlns:bqmodel="http://biomodels.net/model-qualifiers/"
                        xmlns:bqbiol="http://biomodels.net/biology-qualifiers/">
                  <rdf:Description rdf:about="#_metaM_4mptnl_c">
                     <bqbiol:is>
                        <rdf:Bag>
                           <rdf:li rdf:resource="http://identifiers.org/chebi/CHEBI:17998"/>
                        </rdf:Bag>
                     </bqbiol:is>
                     <bqbiol:is>
                        <rdf:Bag>
                           <rdf:li rdf:resource="http://identifiers.org/hmdb/HMDB01318"/>
                        </rdf:Bag>
                     </bqbiol:is>
                  </rdf:Description>
               </rdf:RDF>
            </annotation>
         </species>
         <species id="M_4mptnl_e"
                  initialConcentration="1"
                  constant="false"
                  charge="0"
                  hasOnlySubstanceUnits="false"
                  name="4-methylpentanal"
                  metaid="_metaM_4mptnl_e"
                  boundaryCondition="false"
                  sboTerm="SBO:0000247"
                  compartment="e">
            <notes>
               <body xmlns="http://www.w3.org/1999/xhtml">
                  <p>FORMULA: C6H12O</p>
                  <p>CHARGE: 0</p>
                  <p>INCHI: InChI=1S/C6H12O/c1-6(2)4-3-5-7/h5-6H,3-4H2,1-2H3</p>
                  <p>EHMN_ABBREVIATION: C02373</p>
               </body>
            </notes>
            <annotation>
               <rdf:RDF xmlns:rdf="http://www.w3.org/1999/02/22-rdf-syntax-ns#"
                        xmlns:bqmodel="http://biomodels.net/model-qualifiers/"
                        xmlns:bqbiol="http://biomodels.net/biology-qualifiers/">
                  <rdf:Description rdf:about="#_metaM_4mptnl_e">
                     <bqbiol:is>
                        <rdf:Bag>
                           <rdf:li rdf:resource="http://identifiers.org/chebi/CHEBI:17998"/>
                        </rdf:Bag>
                     </bqbiol:is>
                     <bqbiol:is>
                        <rdf:Bag>
                           <rdf:li rdf:resource="http://identifiers.org/hmdb/HMDB01318"/>
                        </rdf:Bag>
                     </bqbiol:is>
                  </rdf:Description>
               </rdf:RDF>
            </annotation>
         </species>
         <species id="M_4mptnl_m"
                  initialConcentration="1"
                  constant="false"
                  charge="0"
                  hasOnlySubstanceUnits="false"
                  name="4-methylpentanal"
                  metaid="_metaM_4mptnl_m"
                  boundaryCondition="false"
                  sboTerm="SBO:0000247"
                  compartment="m">
            <notes>
               <body xmlns="http://www.w3.org/1999/xhtml">
                  <p>FORMULA: C6H12O</p>
                  <p>CHARGE: 0</p>
                  <p>INCHI: InChI=1S/C6H12O/c1-6(2)4-3-5-7/h5-6H,3-4H2,1-2H3</p>
                  <p>EHMN_ABBREVIATION: C02373</p>
               </body>
            </notes>
            <annotation>
               <rdf:RDF xmlns:rdf="http://www.w3.org/1999/02/22-rdf-syntax-ns#"
                        xmlns:bqmodel="http://biomodels.net/model-qualifiers/"
                        xmlns:bqbiol="http://biomodels.net/biology-qualifiers/">
                  <rdf:Description rdf:about="#_metaM_4mptnl_m">
                     <bqbiol:is>
                        <rdf:Bag>
                           <rdf:li rdf:resource="http://identifiers.org/chebi/CHEBI:17998"/>
                        </rdf:Bag>
                     </bqbiol:is>
                     <bqbiol:is>
                        <rdf:Bag>
                           <rdf:li rdf:resource="http://identifiers.org/hmdb/HMDB01318"/>
                        </rdf:Bag>
                     </bqbiol:is>
                  </rdf:Description>
               </rdf:RDF>
            </annotation>
         </species>
         <species id="M_4mptnl_r"
                  initialConcentration="1"
                  constant="false"
                  charge="0"
                  hasOnlySubstanceUnits="false"
                  name="4-methylpentanal"
                  metaid="_metaM_4mptnl_r"
                  boundaryCondition="false"
                  sboTerm="SBO:0000247"
                  compartment="r">
            <notes>
               <body xmlns="http://www.w3.org/1999/xhtml">
                  <p>FORMULA: C6H12O</p>
                  <p>CHARGE: 0</p>
                  <p>INCHI: InChI=1S/C6H12O/c1-6(2)4-3-5-7/h5-6H,3-4H2,1-2H3</p>
                  <p>EHMN_ABBREVIATION: C02373</p>
               </body>
            </notes>
            <annotation>
               <rdf:RDF xmlns:rdf="http://www.w3.org/1999/02/22-rdf-syntax-ns#"
                        xmlns:bqmodel="http://biomodels.net/model-qualifiers/"
                        xmlns:bqbiol="http://biomodels.net/biology-qualifiers/">
                  <rdf:Description rdf:about="#_metaM_4mptnl_r">
                     <bqbiol:is>
                        <rdf:Bag>
                           <rdf:li rdf:resource="http://identifiers.org/chebi/CHEBI:17998"/>
                        </rdf:Bag>
                     </bqbiol:is>
                     <bqbiol:is>
                        <rdf:Bag>
                           <rdf:li rdf:resource="http://identifiers.org/hmdb/HMDB01318"/>
                        </rdf:Bag>
                     </bqbiol:is>
                  </rdf:Description>
               </rdf:RDF>
            </annotation>
         </species>
         <species id="M_4mtolbutamide_e"
                  initialConcentration="1"
                  constant="false"
                  charge="0"
                  hasOnlySubstanceUnits="false"
                  name="4 hydroxy tolbutamide"
                  metaid="_metaM_4mtolbutamide_e"
                  boundaryCondition="false"
                  sboTerm="SBO:0000247"
                  compartment="e">
            <notes>
               <body xmlns="http://www.w3.org/1999/xhtml">
                  <p>FORMULA: C12H18N2O4S</p>
                  <p>CHARGE: 0</p>
                  <p>INCHI: InChI=1/C12H18N2O4S/c1-2-3-8-13-12(16)14-19(17,18)11-6-4-10(9-15)5-7-11/h4-7,15H,2-3,8-9H2,1H3,(H2,13,14,16)</p>
               </body>
            </notes>
            <annotation>
               <rdf:RDF xmlns:rdf="http://www.w3.org/1999/02/22-rdf-syntax-ns#"
                        xmlns:bqmodel="http://biomodels.net/model-qualifiers/"
                        xmlns:bqbiol="http://biomodels.net/biology-qualifiers/">
                  <rdf:Description rdf:about="#_metaM_4mtolbutamide_e">
                     <bqbiol:is>
                        <rdf:Bag>
                           <rdf:li rdf:resource="http://identifiers.org/hmdb/HMDB06408"/>
                        </rdf:Bag>
                     </bqbiol:is>
                  </rdf:Description>
               </rdf:RDF>
            </annotation>
         </species>
         <species id="M_4mtolbutamide_c"
                  initialConcentration="1"
                  constant="false"
                  charge="0"
                  hasOnlySubstanceUnits="false"
                  name="4 hydroxy tolbutamide"
                  metaid="_metaM_4mtolbutamide_c"
                  boundaryCondition="false"
                  sboTerm="SBO:0000247"
                  compartment="c">
            <notes>
               <body xmlns="http://www.w3.org/1999/xhtml">
                  <p>FORMULA: C12H18N2O4S</p>
                  <p>CHARGE: 0</p>
                  <p>INCHI: InChI=1/C12H18N2O4S/c1-2-3-8-13-12(16)14-19(17,18)11-6-4-10(9-15)5-7-11/h4-7,15H,2-3,8-9H2,1H3,(H2,13,14,16)</p>
               </body>
            </notes>
            <annotation>
               <rdf:RDF xmlns:rdf="http://www.w3.org/1999/02/22-rdf-syntax-ns#"
                        xmlns:bqmodel="http://biomodels.net/model-qualifiers/"
                        xmlns:bqbiol="http://biomodels.net/biology-qualifiers/">
                  <rdf:Description rdf:about="#_metaM_4mtolbutamide_c">
                     <bqbiol:is>
                        <rdf:Bag>
                           <rdf:li rdf:resource="http://identifiers.org/hmdb/HMDB06408"/>
                        </rdf:Bag>
                     </bqbiol:is>
                  </rdf:Description>
               </rdf:RDF>
            </annotation>
         </species>
         <species id="M_4nphsf_e"
                  initialConcentration="1"
                  constant="false"
                  charge="-1"
                  hasOnlySubstanceUnits="false"
                  name="4-Nitrophenyl sulfate"
                  metaid="_metaM_4nphsf_e"
                  boundaryCondition="false"
                  sboTerm="SBO:0000247"
                  compartment="e">
            <notes>
               <body xmlns="http://www.w3.org/1999/xhtml">
                  <p>FORMULA: C6H4NO6S</p>
                  <p>CHARGE: -1</p>
                  <p>INCHI: InChI=1S/C6H5NO6S/c8-7(9)5-1-3-6(4-2-5)13-14(10,11)12/h1-4H,(H,10,11,12)</p>
               </body>
            </notes>
            <annotation>
               <rdf:RDF xmlns:rdf="http://www.w3.org/1999/02/22-rdf-syntax-ns#"
                        xmlns:bqmodel="http://biomodels.net/model-qualifiers/"
                        xmlns:bqbiol="http://biomodels.net/biology-qualifiers/">
                  <rdf:Description rdf:about="#_metaM_4nphsf_e">
                     <bqbiol:is>
                        <rdf:Bag>
                           <rdf:li rdf:resource="http://identifiers.org/chebi/CHEBI:35422"/>
                        </rdf:Bag>
                     </bqbiol:is>
                     <bqbiol:is>
                        <rdf:Bag>
                           <rdf:li rdf:resource="http://identifiers.org/hmdb/HMDB06492"/>
                        </rdf:Bag>
                     </bqbiol:is>
                  </rdf:Description>
               </rdf:RDF>
            </annotation>
         </species>
         <species id="M_4nphsf_c"
                  initialConcentration="1"
                  constant="false"
                  charge="-1"
                  hasOnlySubstanceUnits="false"
                  name="4-Nitrophenyl sulfate"
                  metaid="_metaM_4nphsf_c"
                  boundaryCondition="false"
                  sboTerm="SBO:0000247"
                  compartment="c">
            <notes>
               <body xmlns="http://www.w3.org/1999/xhtml">
                  <p>FORMULA: C6H4NO6S</p>
                  <p>CHARGE: -1</p>
                  <p>INCHI: InChI=1S/C6H5NO6S/c8-7(9)5-1-3-6(4-2-5)13-14(10,11)12/h1-4H,(H,10,11,12)</p>
               </body>
            </notes>
            <annotation>
               <rdf:RDF xmlns:rdf="http://www.w3.org/1999/02/22-rdf-syntax-ns#"
                        xmlns:bqmodel="http://biomodels.net/model-qualifiers/"
                        xmlns:bqbiol="http://biomodels.net/biology-qualifiers/">
                  <rdf:Description rdf:about="#_metaM_4nphsf_c">
                     <bqbiol:is>
                        <rdf:Bag>
                           <rdf:li rdf:resource="http://identifiers.org/chebi/CHEBI:35422"/>
                        </rdf:Bag>
                     </bqbiol:is>
                     <bqbiol:is>
                        <rdf:Bag>
                           <rdf:li rdf:resource="http://identifiers.org/hmdb/HMDB06492"/>
                        </rdf:Bag>
                     </bqbiol:is>
                  </rdf:Description>
               </rdf:RDF>
            </annotation>
         </species>
         <species id="M_4nph_c"
                  initialConcentration="1"
                  constant="false"
                  charge="0"
                  hasOnlySubstanceUnits="false"
                  name="4-nitrophenolate"
                  metaid="_metaM_4nph_c"
                  boundaryCondition="false"
                  sboTerm="SBO:0000247"
                  compartment="c">
            <notes>
               <body xmlns="http://www.w3.org/1999/xhtml">
                  <p>FORMULA: C6H5NO3</p>
                  <p>CHARGE: 0</p>
                  <p>INCHI: InChI=1S/C6H5NO3/c8-6-3-1-5(2-4-6)7(9)10/h1-4,8H</p>
                  <p>HEPATONET_1.0_ABBREVIATION: HC00570</p>
                  <p>EHMN_ABBREVIATION: C00870</p>
               </body>
            </notes>
            <annotation>
               <rdf:RDF xmlns:rdf="http://www.w3.org/1999/02/22-rdf-syntax-ns#"
                        xmlns:bqmodel="http://biomodels.net/model-qualifiers/"
                        xmlns:bqbiol="http://biomodels.net/biology-qualifiers/">
                  <rdf:Description rdf:about="#_metaM_4nph_c">
                     <bqbiol:is>
                        <rdf:Bag>
                           <rdf:li rdf:resource="http://identifiers.org/chebi/CHEBI:57917"/>
                        </rdf:Bag>
                     </bqbiol:is>
                     <bqbiol:is>
                        <rdf:Bag>
                           <rdf:li rdf:resource="http://identifiers.org/hmdb/HMDB01232"/>
                        </rdf:Bag>
                     </bqbiol:is>
                  </rdf:Description>
               </rdf:RDF>
            </annotation>
         </species>
         <species id="M_4nph_e"
                  initialConcentration="1"
                  constant="false"
                  charge="0"
                  hasOnlySubstanceUnits="false"
                  name="4-nitrophenolate"
                  metaid="_metaM_4nph_e"
                  boundaryCondition="false"
                  sboTerm="SBO:0000247"
                  compartment="e">
            <notes>
               <body xmlns="http://www.w3.org/1999/xhtml">
                  <p>FORMULA: C6H5NO3</p>
                  <p>CHARGE: 0</p>
                  <p>INCHI: InChI=1S/C6H5NO3/c8-6-3-1-5(2-4-6)7(9)10/h1-4,8H</p>
                  <p>HEPATONET_1.0_ABBREVIATION: HC00570</p>
                  <p>EHMN_ABBREVIATION: C00870</p>
               </body>
            </notes>
            <annotation>
               <rdf:RDF xmlns:rdf="http://www.w3.org/1999/02/22-rdf-syntax-ns#"
                        xmlns:bqmodel="http://biomodels.net/model-qualifiers/"
                        xmlns:bqbiol="http://biomodels.net/biology-qualifiers/">
                  <rdf:Description rdf:about="#_metaM_4nph_e">
                     <bqbiol:is>
                        <rdf:Bag>
                           <rdf:li rdf:resource="http://identifiers.org/chebi/CHEBI:57917"/>
                        </rdf:Bag>
                     </bqbiol:is>
                     <bqbiol:is>
                        <rdf:Bag>
                           <rdf:li rdf:resource="http://identifiers.org/hmdb/HMDB01232"/>
                        </rdf:Bag>
                     </bqbiol:is>
                  </rdf:Description>
               </rdf:RDF>
            </annotation>
         </species>
         <species id="M_4pyrdx_c"
                  initialConcentration="1"
                  constant="false"
                  charge="0"
                  hasOnlySubstanceUnits="false"
                  name="4-pyridoxate"
                  metaid="_metaM_4pyrdx_c"
                  boundaryCondition="false"
                  sboTerm="SBO:0000247"
                  compartment="c">
            <notes>
               <body xmlns="http://www.w3.org/1999/xhtml">
                  <p>FORMULA: C8H9NO4</p>
                  <p>CHARGE: 0</p>
                  <p>INCHI: InChI=1S/C8H9NO4/c1-4-7(11)6(8(12)13)5(3-10)2-9-4/h2,10-11H,3H2,1H3,(H,12,13)</p>
                  <p>EHMN_ABBREVIATION: C00847</p>
               </body>
            </notes>
            <annotation>
               <rdf:RDF xmlns:rdf="http://www.w3.org/1999/02/22-rdf-syntax-ns#"
                        xmlns:bqmodel="http://biomodels.net/model-qualifiers/"
                        xmlns:bqbiol="http://biomodels.net/biology-qualifiers/">
                  <rdf:Description rdf:about="#_metaM_4pyrdx_c">
                     <bqbiol:is>
                        <rdf:Bag>
                           <rdf:li rdf:resource="http://identifiers.org/chebi/CHEBI:30959"/>
                        </rdf:Bag>
                     </bqbiol:is>
                     <bqbiol:is>
                        <rdf:Bag>
                           <rdf:li rdf:resource="http://identifiers.org/hmdb/HMDB00017"/>
                        </rdf:Bag>
                     </bqbiol:is>
                  </rdf:Description>
               </rdf:RDF>
            </annotation>
         </species>
         <species id="M_4pyrdx_e"
                  initialConcentration="1"
                  constant="false"
                  charge="0"
                  hasOnlySubstanceUnits="false"
                  name="4-pyridoxate"
                  metaid="_metaM_4pyrdx_e"
                  boundaryCondition="false"
                  sboTerm="SBO:0000247"
                  compartment="e">
            <notes>
               <body xmlns="http://www.w3.org/1999/xhtml">
                  <p>FORMULA: C8H9NO4</p>
                  <p>CHARGE: 0</p>
                  <p>INCHI: InChI=1S/C8H9NO4/c1-4-7(11)6(8(12)13)5(3-10)2-9-4/h2,10-11H,3H2,1H3,(H,12,13)</p>
                  <p>EHMN_ABBREVIATION: C00847</p>
               </body>
            </notes>
            <annotation>
               <rdf:RDF xmlns:rdf="http://www.w3.org/1999/02/22-rdf-syntax-ns#"
                        xmlns:bqmodel="http://biomodels.net/model-qualifiers/"
                        xmlns:bqbiol="http://biomodels.net/biology-qualifiers/">
                  <rdf:Description rdf:about="#_metaM_4pyrdx_e">
                     <bqbiol:is>
                        <rdf:Bag>
                           <rdf:li rdf:resource="http://identifiers.org/chebi/CHEBI:30959"/>
                        </rdf:Bag>
                     </bqbiol:is>
                     <bqbiol:is>
                        <rdf:Bag>
                           <rdf:li rdf:resource="http://identifiers.org/hmdb/HMDB00017"/>
                        </rdf:Bag>
                     </bqbiol:is>
                  </rdf:Description>
               </rdf:RDF>
            </annotation>
         </species>
         <species id="M_5adtststeroneglc_c"
                  initialConcentration="1"
                  constant="false"
                  charge="0"
                  hasOnlySubstanceUnits="false"
                  name="5alpha-Dihydrotestosterone glucuronide"
                  metaid="_metaM_5adtststeroneglc_c"
                  boundaryCondition="false"
                  sboTerm="SBO:0000247"
                  compartment="c">
            <notes>
               <body xmlns="http://www.w3.org/1999/xhtml">
                  <p>FORMULA: C25H38O8</p>
                  <p>CHARGE: 0</p>
                  <p>INCHI: InChI=1/C25H38O8/c1-24-9-7-13(26)11-12(24)3-4-14-15-5-6-17(25(15,2)10-8-16(14)24)32-23-20(29)18(27)19(28)21(33-23)22(30)31/h12,14-21,23,27-29H,3-11H2,1-2H3,(H,30,31)/t12-,14-,15-,16-,17-,18-,19-,20+,21-,23+,24-,25-/m0/s1</p>
               </body>
            </notes>
            <annotation>
               <rdf:RDF xmlns:rdf="http://www.w3.org/1999/02/22-rdf-syntax-ns#"
                        xmlns:bqmodel="http://biomodels.net/model-qualifiers/"
                        xmlns:bqbiol="http://biomodels.net/biology-qualifiers/">
                  <rdf:Description rdf:about="#_metaM_5adtststeroneglc_c">
                     <bqbiol:is>
                        <rdf:Bag>
                           <rdf:li rdf:resource="http://identifiers.org/hmdb/HMDB06203"/>
                        </rdf:Bag>
                     </bqbiol:is>
                  </rdf:Description>
               </rdf:RDF>
            </annotation>
         </species>
         <species id="M_5adtststeroneglc_e"
                  initialConcentration="1"
                  constant="false"
                  charge="0"
                  hasOnlySubstanceUnits="false"
                  name="5alpha-Dihydrotestosterone glucuronide"
                  metaid="_metaM_5adtststeroneglc_e"
                  boundaryCondition="false"
                  sboTerm="SBO:0000247"
                  compartment="e">
            <notes>
               <body xmlns="http://www.w3.org/1999/xhtml">
                  <p>FORMULA: C25H38O8</p>
                  <p>CHARGE: 0</p>
                  <p>INCHI: InChI=1/C25H38O8/c1-24-9-7-13(26)11-12(24)3-4-14-15-5-6-17(25(15,2)10-8-16(14)24)32-23-20(29)18(27)19(28)21(33-23)22(30)31/h12,14-21,23,27-29H,3-11H2,1-2H3,(H,30,31)/t12-,14-,15-,16-,17-,18-,19-,20+,21-,23+,24-,25-/m0/s1</p>
               </body>
            </notes>
            <annotation>
               <rdf:RDF xmlns:rdf="http://www.w3.org/1999/02/22-rdf-syntax-ns#"
                        xmlns:bqmodel="http://biomodels.net/model-qualifiers/"
                        xmlns:bqbiol="http://biomodels.net/biology-qualifiers/">
                  <rdf:Description rdf:about="#_metaM_5adtststeroneglc_e">
                     <bqbiol:is>
                        <rdf:Bag>
                           <rdf:li rdf:resource="http://identifiers.org/hmdb/HMDB06203"/>
                        </rdf:Bag>
                     </bqbiol:is>
                  </rdf:Description>
               </rdf:RDF>
            </annotation>
         </species>
         <species id="M_5adtststeroneglc_r"
                  initialConcentration="1"
                  constant="false"
                  charge="0"
                  hasOnlySubstanceUnits="false"
                  name="5alpha-Dihydrotestosterone glucuronide"
                  metaid="_metaM_5adtststeroneglc_r"
                  boundaryCondition="false"
                  sboTerm="SBO:0000247"
                  compartment="r">
            <notes>
               <body xmlns="http://www.w3.org/1999/xhtml">
                  <p>FORMULA: C25H38O8</p>
                  <p>CHARGE: 0</p>
                  <p>INCHI: InChI=1/C25H38O8/c1-24-9-7-13(26)11-12(24)3-4-14-15-5-6-17(25(15,2)10-8-16(14)24)32-23-20(29)18(27)19(28)21(33-23)22(30)31/h12,14-21,23,27-29H,3-11H2,1-2H3,(H,30,31)/t12-,14-,15-,16-,17-,18-,19-,20+,21-,23+,24-,25-/m0/s1</p>
               </body>
            </notes>
            <annotation>
               <rdf:RDF xmlns:rdf="http://www.w3.org/1999/02/22-rdf-syntax-ns#"
                        xmlns:bqmodel="http://biomodels.net/model-qualifiers/"
                        xmlns:bqbiol="http://biomodels.net/biology-qualifiers/">
                  <rdf:Description rdf:about="#_metaM_5adtststeroneglc_r">
                     <bqbiol:is>
                        <rdf:Bag>
                           <rdf:li rdf:resource="http://identifiers.org/hmdb/HMDB06203"/>
                        </rdf:Bag>
                     </bqbiol:is>
                  </rdf:Description>
               </rdf:RDF>
            </annotation>
         </species>
         <species id="M_5adtststerones_c"
                  initialConcentration="1"
                  constant="false"
                  charge="-1"
                  hasOnlySubstanceUnits="false"
                  name="5alpha-Dihydrotestosterone sulfate"
                  metaid="_metaM_5adtststerones_c"
                  boundaryCondition="false"
                  sboTerm="SBO:0000247"
                  compartment="c">
            <notes>
               <body xmlns="http://www.w3.org/1999/xhtml">
                  <p>FORMULA: C19H29O5S</p>
                  <p>CHARGE: -1</p>
                  <p>INCHI: InChI=1/C19H30O5S/c1-18-9-7-13(20)11-12(18)3-4-14-15-5-6-17(24-25(21,22)23)19(15,2)10-8-16(14)18/h12,14-17H,3-11H2,1-2H3,(H,21,22,23)/t12-,14-,15-,16-,17-,18-,19-/m0/s1</p>
                  <p>EHMN_ABBREVIATION: CE6032</p>
               </body>
            </notes>
            <annotation>
               <rdf:RDF xmlns:rdf="http://www.w3.org/1999/02/22-rdf-syntax-ns#"
                        xmlns:bqmodel="http://biomodels.net/model-qualifiers/"
                        xmlns:bqbiol="http://biomodels.net/biology-qualifiers/">
                  <rdf:Description rdf:about="#_metaM_5adtststerones_c">
                     <bqbiol:is>
                        <rdf:Bag>
                           <rdf:li rdf:resource="http://identifiers.org/hmdb/HMDB06278"/>
                        </rdf:Bag>
                     </bqbiol:is>
                  </rdf:Description>
               </rdf:RDF>
            </annotation>
         </species>
         <species id="M_5adtststerones_e"
                  initialConcentration="1"
                  constant="false"
                  charge="-1"
                  hasOnlySubstanceUnits="false"
                  name="5alpha-Dihydrotestosterone sulfate"
                  metaid="_metaM_5adtststerones_e"
                  boundaryCondition="false"
                  sboTerm="SBO:0000247"
                  compartment="e">
            <notes>
               <body xmlns="http://www.w3.org/1999/xhtml">
                  <p>FORMULA: C19H29O5S</p>
                  <p>CHARGE: -1</p>
                  <p>INCHI: InChI=1/C19H30O5S/c1-18-9-7-13(20)11-12(18)3-4-14-15-5-6-17(24-25(21,22)23)19(15,2)10-8-16(14)18/h12,14-17H,3-11H2,1-2H3,(H,21,22,23)/t12-,14-,15-,16-,17-,18-,19-/m0/s1</p>
                  <p>EHMN_ABBREVIATION: CE6032</p>
               </body>
            </notes>
            <annotation>
               <rdf:RDF xmlns:rdf="http://www.w3.org/1999/02/22-rdf-syntax-ns#"
                        xmlns:bqmodel="http://biomodels.net/model-qualifiers/"
                        xmlns:bqbiol="http://biomodels.net/biology-qualifiers/">
                  <rdf:Description rdf:about="#_metaM_5adtststerones_e">
                     <bqbiol:is>
                        <rdf:Bag>
                           <rdf:li rdf:resource="http://identifiers.org/hmdb/HMDB06278"/>
                        </rdf:Bag>
                     </bqbiol:is>
                  </rdf:Description>
               </rdf:RDF>
            </annotation>
         </species>
         <species id="M_5adtststerone_c"
                  initialConcentration="1"
                  constant="false"
                  charge="0"
                  hasOnlySubstanceUnits="false"
                  name="17beta-hydroxy-5alpha-androstan-3-one"
                  metaid="_metaM_5adtststerone_c"
                  boundaryCondition="false"
                  sboTerm="SBO:0000247"
                  compartment="c">
            <notes>
               <body xmlns="http://www.w3.org/1999/xhtml">
                  <p>FORMULA: C19H30O2</p>
                  <p>CHARGE: 0</p>
                  <p>INCHI: InChI=1S/C19H30O2/c1-18-9-7-13(20)11-12(18)3-4-14-15-5-6-17(21)19(15,2)10-8-16(14)18/h12,14-17,21H,3-11H2,1-2H3/t12-,14-,15-,16-,17-,18-,19-/m0/s1</p>
                  <p>EHMN_ABBREVIATION: C03917</p>
               </body>
            </notes>
            <annotation>
               <rdf:RDF xmlns:rdf="http://www.w3.org/1999/02/22-rdf-syntax-ns#"
                        xmlns:bqmodel="http://biomodels.net/model-qualifiers/"
                        xmlns:bqbiol="http://biomodels.net/biology-qualifiers/">
                  <rdf:Description rdf:about="#_metaM_5adtststerone_c">
                     <bqbiol:is>
                        <rdf:Bag>
                           <rdf:li rdf:resource="http://identifiers.org/chebi/CHEBI:16330"/>
                        </rdf:Bag>
                     </bqbiol:is>
                     <bqbiol:is>
                        <rdf:Bag>
                           <rdf:li rdf:resource="http://identifiers.org/hmdb/HMDB02961"/>
                        </rdf:Bag>
                     </bqbiol:is>
                  </rdf:Description>
               </rdf:RDF>
            </annotation>
         </species>
         <species id="M_5adtststerone_e"
                  initialConcentration="1"
                  constant="false"
                  charge="0"
                  hasOnlySubstanceUnits="false"
                  name="17beta-hydroxy-5alpha-androstan-3-one"
                  metaid="_metaM_5adtststerone_e"
                  boundaryCondition="false"
                  sboTerm="SBO:0000247"
                  compartment="e">
            <notes>
               <body xmlns="http://www.w3.org/1999/xhtml">
                  <p>FORMULA: C19H30O2</p>
                  <p>CHARGE: 0</p>
                  <p>INCHI: InChI=1S/C19H30O2/c1-18-9-7-13(20)11-12(18)3-4-14-15-5-6-17(21)19(15,2)10-8-16(14)18/h12,14-17,21H,3-11H2,1-2H3/t12-,14-,15-,16-,17-,18-,19-/m0/s1</p>
                  <p>EHMN_ABBREVIATION: C03917</p>
               </body>
            </notes>
            <annotation>
               <rdf:RDF xmlns:rdf="http://www.w3.org/1999/02/22-rdf-syntax-ns#"
                        xmlns:bqmodel="http://biomodels.net/model-qualifiers/"
                        xmlns:bqbiol="http://biomodels.net/biology-qualifiers/">
                  <rdf:Description rdf:about="#_metaM_5adtststerone_e">
                     <bqbiol:is>
                        <rdf:Bag>
                           <rdf:li rdf:resource="http://identifiers.org/chebi/CHEBI:16330"/>
                        </rdf:Bag>
                     </bqbiol:is>
                     <bqbiol:is>
                        <rdf:Bag>
                           <rdf:li rdf:resource="http://identifiers.org/hmdb/HMDB02961"/>
                        </rdf:Bag>
                     </bqbiol:is>
                  </rdf:Description>
               </rdf:RDF>
            </annotation>
         </species>
         <species id="M_5adtststerone_r"
                  initialConcentration="1"
                  constant="false"
                  charge="0"
                  hasOnlySubstanceUnits="false"
                  name="17beta-hydroxy-5alpha-androstan-3-one"
                  metaid="_metaM_5adtststerone_r"
                  boundaryCondition="false"
                  sboTerm="SBO:0000247"
                  compartment="r">
            <notes>
               <body xmlns="http://www.w3.org/1999/xhtml">
                  <p>FORMULA: C19H30O2</p>
                  <p>CHARGE: 0</p>
                  <p>INCHI: InChI=1S/C19H30O2/c1-18-9-7-13(20)11-12(18)3-4-14-15-5-6-17(21)19(15,2)10-8-16(14)18/h12,14-17,21H,3-11H2,1-2H3/t12-,14-,15-,16-,17-,18-,19-/m0/s1</p>
                  <p>EHMN_ABBREVIATION: C03917</p>
               </body>
            </notes>
            <annotation>
               <rdf:RDF xmlns:rdf="http://www.w3.org/1999/02/22-rdf-syntax-ns#"
                        xmlns:bqmodel="http://biomodels.net/model-qualifiers/"
                        xmlns:bqbiol="http://biomodels.net/biology-qualifiers/">
                  <rdf:Description rdf:about="#_metaM_5adtststerone_r">
                     <bqbiol:is>
                        <rdf:Bag>
                           <rdf:li rdf:resource="http://identifiers.org/chebi/CHEBI:16330"/>
                        </rdf:Bag>
                     </bqbiol:is>
                     <bqbiol:is>
                        <rdf:Bag>
                           <rdf:li rdf:resource="http://identifiers.org/hmdb/HMDB02961"/>
                        </rdf:Bag>
                     </bqbiol:is>
                  </rdf:Description>
               </rdf:RDF>
            </annotation>
         </species>
         <species id="M_5aop_c"
                  initialConcentration="1"
                  constant="false"
                  charge="0"
                  hasOnlySubstanceUnits="false"
                  name="5-Amino-4-oxopentanoate"
                  metaid="_metaM_5aop_c"
                  boundaryCondition="false"
                  sboTerm="SBO:0000247"
                  compartment="c">
            <notes>
               <body xmlns="http://www.w3.org/1999/xhtml">
                  <p>FORMULA: C5H9NO3</p>
                  <p>CHARGE: 0</p>
                  <p>HEPATONET_1.0_ABBREVIATION: HC00349</p>
                  <p>EHMN_ABBREVIATION: C00430</p>
                  <p>INCHI: InChI=1S/C5H9NO3/c6-3-4(7)1-2-5(8)9/h1-3,6H2,(H,8,9)</p>
               </body>
            </notes>
            <annotation>
               <rdf:RDF xmlns:rdf="http://www.w3.org/1999/02/22-rdf-syntax-ns#"
                        xmlns:bqmodel="http://biomodels.net/model-qualifiers/"
                        xmlns:bqbiol="http://biomodels.net/biology-qualifiers/">
                  <rdf:Description rdf:about="#_metaM_5aop_c">
                     <bqbiol:is>
                        <rdf:Bag>
                           <rdf:li rdf:resource="http://identifiers.org/chebi/CHEBI:17549"/>
                        </rdf:Bag>
                     </bqbiol:is>
                     <bqbiol:is>
                        <rdf:Bag>
                           <rdf:li rdf:resource="http://identifiers.org/kegg.compound/C00430"/>
                        </rdf:Bag>
                     </bqbiol:is>
                     <bqbiol:is>
                        <rdf:Bag>
                           <rdf:li rdf:resource="http://identifiers.org/hmdb/HMDB01149"/>
                        </rdf:Bag>
                     </bqbiol:is>
                  </rdf:Description>
               </rdf:RDF>
            </annotation>
         </species>
         <species id="M_5aop_m"
                  initialConcentration="1"
                  constant="false"
                  charge="0"
                  hasOnlySubstanceUnits="false"
                  name="5-Amino-4-oxopentanoate"
                  metaid="_metaM_5aop_m"
                  boundaryCondition="false"
                  sboTerm="SBO:0000247"
                  compartment="m">
            <notes>
               <body xmlns="http://www.w3.org/1999/xhtml">
                  <p>FORMULA: C5H9NO3</p>
                  <p>CHARGE: 0</p>
                  <p>HEPATONET_1.0_ABBREVIATION: HC00349</p>
                  <p>EHMN_ABBREVIATION: C00430</p>
                  <p>INCHI: InChI=1S/C5H9NO3/c6-3-4(7)1-2-5(8)9/h1-3,6H2,(H,8,9)</p>
               </body>
            </notes>
            <annotation>
               <rdf:RDF xmlns:rdf="http://www.w3.org/1999/02/22-rdf-syntax-ns#"
                        xmlns:bqmodel="http://biomodels.net/model-qualifiers/"
                        xmlns:bqbiol="http://biomodels.net/biology-qualifiers/">
                  <rdf:Description rdf:about="#_metaM_5aop_m">
                     <bqbiol:is>
                        <rdf:Bag>
                           <rdf:li rdf:resource="http://identifiers.org/chebi/CHEBI:17549"/>
                        </rdf:Bag>
                     </bqbiol:is>
                     <bqbiol:is>
                        <rdf:Bag>
                           <rdf:li rdf:resource="http://identifiers.org/kegg.compound/C00430"/>
                        </rdf:Bag>
                     </bqbiol:is>
                     <bqbiol:is>
                        <rdf:Bag>
                           <rdf:li rdf:resource="http://identifiers.org/hmdb/HMDB01149"/>
                        </rdf:Bag>
                     </bqbiol:is>
                  </rdf:Description>
               </rdf:RDF>
            </annotation>
         </species>
         <species id="M_5dhf_c"
                  initialConcentration="1"
                  constant="false"
                  charge="-6"
                  hasOnlySubstanceUnits="false"
                  name="pentaglutamyl folate (DHF)"
                  metaid="_metaM_5dhf_c"
                  boundaryCondition="false"
                  sboTerm="SBO:0000247"
                  compartment="c">
            <notes>
               <body xmlns="http://www.w3.org/1999/xhtml">
                  <p>FORMULA: C39H43N11O18</p>
                  <p>CHARGE: -6</p>
                  <p>INCHI: InChI=1/C39H47N11O18/c40-39-49-31-30(33(58)50-39)43-19(16-42-31)15-41-18-3-1-17(2-4-18)32(57)48-24(38(67)68)8-13-28(54)46-22(36(63)64)6-11-26(52)44-20(34(59)60)5-10-25(51)45-21(35(61)62)7-12-27(53)47-23(37(65)66)9-14-29(55)56/h1-4,16,20-24,41H,5-15H2,(H,44,52)(H,45,51)(H,46,54)(H,47,53)(H,48,57)(H,55,56)(H,59,60)(H,61,62)(H,63,64)(H,65,66)(H,67,68)(H3,40,42,49,50,58)/t20-,21-,22-,23-,24-/m0/s1</p>
               </body>
            </notes>
            <annotation>
               <rdf:RDF xmlns:rdf="http://www.w3.org/1999/02/22-rdf-syntax-ns#"
                        xmlns:bqmodel="http://biomodels.net/model-qualifiers/"
                        xmlns:bqbiol="http://biomodels.net/biology-qualifiers/">
                  <rdf:Description rdf:about="#_metaM_5dhf_c">
                     <bqbiol:is>
                        <rdf:Bag>
                           <rdf:li rdf:resource="http://identifiers.org/hmdb/HMDB06487"/>
                        </rdf:Bag>
                     </bqbiol:is>
                  </rdf:Description>
               </rdf:RDF>
            </annotation>
         </species>
         <species id="M_5dhf_l"
                  initialConcentration="1"
                  constant="false"
                  charge="-6"
                  hasOnlySubstanceUnits="false"
                  name="pentaglutamyl folate (DHF)"
                  metaid="_metaM_5dhf_l"
                  boundaryCondition="false"
                  sboTerm="SBO:0000247"
                  compartment="l">
            <notes>
               <body xmlns="http://www.w3.org/1999/xhtml">
                  <p>FORMULA: C39H43N11O18</p>
                  <p>CHARGE: -6</p>
                  <p>INCHI: InChI=1/C39H47N11O18/c40-39-49-31-30(33(58)50-39)43-19(16-42-31)15-41-18-3-1-17(2-4-18)32(57)48-24(38(67)68)8-13-28(54)46-22(36(63)64)6-11-26(52)44-20(34(59)60)5-10-25(51)45-21(35(61)62)7-12-27(53)47-23(37(65)66)9-14-29(55)56/h1-4,16,20-24,41H,5-15H2,(H,44,52)(H,45,51)(H,46,54)(H,47,53)(H,48,57)(H,55,56)(H,59,60)(H,61,62)(H,63,64)(H,65,66)(H,67,68)(H3,40,42,49,50,58)/t20-,21-,22-,23-,24-/m0/s1</p>
               </body>
            </notes>
            <annotation>
               <rdf:RDF xmlns:rdf="http://www.w3.org/1999/02/22-rdf-syntax-ns#"
                        xmlns:bqmodel="http://biomodels.net/model-qualifiers/"
                        xmlns:bqbiol="http://biomodels.net/biology-qualifiers/">
                  <rdf:Description rdf:about="#_metaM_5dhf_l">
                     <bqbiol:is>
                        <rdf:Bag>
                           <rdf:li rdf:resource="http://identifiers.org/hmdb/HMDB06487"/>
                        </rdf:Bag>
                     </bqbiol:is>
                  </rdf:Description>
               </rdf:RDF>
            </annotation>
         </species>
         <species id="M_5fthf_e"
                  initialConcentration="1"
                  constant="false"
                  charge="-2"
                  hasOnlySubstanceUnits="false"
                  name="5-formyltetrahydrofolate(2-)"
                  metaid="_metaM_5fthf_e"
                  boundaryCondition="false"
                  sboTerm="SBO:0000247"
                  compartment="e">
            <notes>
               <body xmlns="http://www.w3.org/1999/xhtml">
                  <p>FORMULA: C20H21N7O7</p>
                  <p>CHARGE: -2</p>
                  <p>INCHI: InChI=1S/C20H23N7O7/c21-20-25-16-15(18(32)26-20)27(9-28)12(8-23-16)7-22-11-3-1-10(2-4-11)17(31)24-13(19(33)34)5-6-14(29)30/h1-4,9,12-13,22H,5-8H2,(H,24,31)(H,29,30)(H,33,34)(H4,21,23,25,26,32)/p-2/t12-,13-/m0/s1</p>
                  <p>HEPATONET_1.0_ABBREVIATION: HC01125</p>
                  <p>EHMN_ABBREVIATION: C03479</p>
               </body>
            </notes>
            <annotation>
               <rdf:RDF xmlns:rdf="http://www.w3.org/1999/02/22-rdf-syntax-ns#"
                        xmlns:bqmodel="http://biomodels.net/model-qualifiers/"
                        xmlns:bqbiol="http://biomodels.net/biology-qualifiers/">
                  <rdf:Description rdf:about="#_metaM_5fthf_e">
                     <bqbiol:is>
                        <rdf:Bag>
                           <rdf:li rdf:resource="http://identifiers.org/chebi/CHEBI:57457"/>
                        </rdf:Bag>
                     </bqbiol:is>
                     <bqbiol:is>
                        <rdf:Bag>
                           <rdf:li rdf:resource="http://identifiers.org/hmdb/HMDB01562"/>
                        </rdf:Bag>
                     </bqbiol:is>
                  </rdf:Description>
               </rdf:RDF>
            </annotation>
         </species>
         <species id="M_5fthf_c"
                  initialConcentration="1"
                  constant="false"
                  charge="-2"
                  hasOnlySubstanceUnits="false"
                  name="5-formyltetrahydrofolate(2-)"
                  metaid="_metaM_5fthf_c"
                  boundaryCondition="false"
                  sboTerm="SBO:0000247"
                  compartment="c">
            <notes>
               <body xmlns="http://www.w3.org/1999/xhtml">
                  <p>FORMULA: C20H21N7O7</p>
                  <p>CHARGE: -2</p>
                  <p>INCHI: InChI=1S/C20H23N7O7/c21-20-25-16-15(18(32)26-20)27(9-28)12(8-23-16)7-22-11-3-1-10(2-4-11)17(31)24-13(19(33)34)5-6-14(29)30/h1-4,9,12-13,22H,5-8H2,(H,24,31)(H,29,30)(H,33,34)(H4,21,23,25,26,32)/p-2/t12-,13-/m0/s1</p>
                  <p>HEPATONET_1.0_ABBREVIATION: HC01125</p>
                  <p>EHMN_ABBREVIATION: C03479</p>
               </body>
            </notes>
            <annotation>
               <rdf:RDF xmlns:rdf="http://www.w3.org/1999/02/22-rdf-syntax-ns#"
                        xmlns:bqmodel="http://biomodels.net/model-qualifiers/"
                        xmlns:bqbiol="http://biomodels.net/biology-qualifiers/">
                  <rdf:Description rdf:about="#_metaM_5fthf_c">
                     <bqbiol:is>
                        <rdf:Bag>
                           <rdf:li rdf:resource="http://identifiers.org/chebi/CHEBI:57457"/>
                        </rdf:Bag>
                     </bqbiol:is>
                     <bqbiol:is>
                        <rdf:Bag>
                           <rdf:li rdf:resource="http://identifiers.org/hmdb/HMDB01562"/>
                        </rdf:Bag>
                     </bqbiol:is>
                  </rdf:Description>
               </rdf:RDF>
            </annotation>
         </species>
         <species id="M_h2o_e"
                  initialConcentration="1"
                  constant="false"
                  charge="0"
                  hasOnlySubstanceUnits="false"
                  name="H2O"
                  metaid="_metaM_h2o_e"
                  boundaryCondition="false"
                  sboTerm="SBO:0000247"
                  compartment="e">
            <notes>
               <body xmlns="http://www.w3.org/1999/xhtml">
                  <p>FORMULA: H2O</p>
                  <p>CHARGE: 0</p>
                  <p>HEPATONET_1.0_ABBREVIATION: HC00011</p>
                  <p>EHMN_ABBREVIATION: C00001</p>
                  <p>INCHI: InChI=1S/H2O/h1H2</p>
               </body>
            </notes>
            <annotation>
               <rdf:RDF xmlns:rdf="http://www.w3.org/1999/02/22-rdf-syntax-ns#"
                        xmlns:bqmodel="http://biomodels.net/model-qualifiers/"
                        xmlns:bqbiol="http://biomodels.net/biology-qualifiers/">
                  <rdf:Description rdf:about="#_metaM_h2o_e">
                     <bqbiol:is>
                        <rdf:Bag>
                           <rdf:li rdf:resource="http://identifiers.org/chebi/CHEBI:15377"/>
                        </rdf:Bag>
                     </bqbiol:is>
                     <bqbiol:is>
                        <rdf:Bag>
                           <rdf:li rdf:resource="http://identifiers.org/kegg.compound/C00001"/>
                        </rdf:Bag>
                     </bqbiol:is>
                     <bqbiol:is>
                        <rdf:Bag>
                           <rdf:li rdf:resource="http://identifiers.org/hmdb/HMDB02111"/>
                        </rdf:Bag>
                     </bqbiol:is>
                  </rdf:Description>
               </rdf:RDF>
            </annotation>
         </species>
         <species id="M_5htrp_c"
                  initialConcentration="1"
                  constant="false"
                  charge="0"
                  hasOnlySubstanceUnits="false"
                  name="5-hydroxy-L-tryptophan"
                  metaid="_metaM_5htrp_c"
                  boundaryCondition="false"
                  sboTerm="SBO:0000247"
                  compartment="c">
            <notes>
               <body xmlns="http://www.w3.org/1999/xhtml">
                  <p>FORMULA: C11H12N2O3</p>
                  <p>CHARGE: 0</p>
                  <p>INCHI: InChI=1S/C11H12N2O3/c12-9(11(15)16)3-6-5-13-10-2-1-7(14)4-8(6)10/h1-2,4-5,9,13-14H,3,12H2,(H,15,16)/t9-/m0/s1</p>
                  <p>HEPATONET_1.0_ABBREVIATION: HC00472</p>
                  <p>EHMN_ABBREVIATION: C00643</p>
               </body>
            </notes>
            <annotation>
               <rdf:RDF xmlns:rdf="http://www.w3.org/1999/02/22-rdf-syntax-ns#"
                        xmlns:bqmodel="http://biomodels.net/model-qualifiers/"
                        xmlns:bqbiol="http://biomodels.net/biology-qualifiers/">
                  <rdf:Description rdf:about="#_metaM_5htrp_c">
                     <bqbiol:is>
                        <rdf:Bag>
                           <rdf:li rdf:resource="http://identifiers.org/chebi/CHEBI:17780"/>
                        </rdf:Bag>
                     </bqbiol:is>
                     <bqbiol:is>
                        <rdf:Bag>
                           <rdf:li rdf:resource="http://identifiers.org/hmdb/HMDB00472"/>
                        </rdf:Bag>
                     </bqbiol:is>
                  </rdf:Description>
               </rdf:RDF>
            </annotation>
         </species>
         <species id="M_srtn_c"
                  initialConcentration="1"
                  constant="false"
                  charge="1"
                  hasOnlySubstanceUnits="false"
                  name="serotonin(1+)"
                  metaid="_metaM_srtn_c"
                  boundaryCondition="false"
                  sboTerm="SBO:0000247"
                  compartment="c">
            <notes>
               <body xmlns="http://www.w3.org/1999/xhtml">
                  <p>FORMULA: C10H13N2O</p>
                  <p>CHARGE: 1</p>
                  <p>INCHI: InChI=1S/C10H12N2O/c11-4-3-7-6-12-10-2-1-8(13)5-9(7)10/h1-2,5-6,12-13H,3-4,11H2/p+1</p>
                  <p>HEPATONET_1.0_ABBREVIATION: HC00533</p>
                  <p>EHMN_ABBREVIATION: C00780</p>
               </body>
            </notes>
            <annotation>
               <rdf:RDF xmlns:rdf="http://www.w3.org/1999/02/22-rdf-syntax-ns#"
                        xmlns:bqmodel="http://biomodels.net/model-qualifiers/"
                        xmlns:bqbiol="http://biomodels.net/biology-qualifiers/">
                  <rdf:Description rdf:about="#_metaM_srtn_c">
                     <bqbiol:is>
                        <rdf:Bag>
                           <rdf:li rdf:resource="http://identifiers.org/chebi/CHEBI:350546"/>
                        </rdf:Bag>
                     </bqbiol:is>
                     <bqbiol:is>
                        <rdf:Bag>
                           <rdf:li rdf:resource="http://identifiers.org/hmdb/HMDB00259"/>
                        </rdf:Bag>
                     </bqbiol:is>
                  </rdf:Description>
               </rdf:RDF>
            </annotation>
         </species>
         <species id="M_5homeprazole_e"
                  initialConcentration="1"
                  constant="false"
                  charge="0"
                  hasOnlySubstanceUnits="false"
                  name="5 hydroxy omeprazole"
                  metaid="_metaM_5homeprazole_e"
                  boundaryCondition="false"
                  sboTerm="SBO:0000247"
                  compartment="e">
            <notes>
               <body xmlns="http://www.w3.org/1999/xhtml">
                  <p>FORMULA: C17H19N3O4S</p>
                  <p>CHARGE: 0</p>
                  <p>INCHI: </p>
               </body>
            </notes>
         </species>
         <species id="M_5homeprazole_c"
                  initialConcentration="1"
                  constant="false"
                  charge="0"
                  hasOnlySubstanceUnits="false"
                  name="5 hydroxy omeprazole"
                  metaid="_metaM_5homeprazole_c"
                  boundaryCondition="false"
                  sboTerm="SBO:0000247"
                  compartment="c">
            <notes>
               <body xmlns="http://www.w3.org/1999/xhtml">
                  <p>FORMULA: C17H19N3O4S</p>
                  <p>CHARGE: 0</p>
                  <p>INCHI: </p>
               </body>
            </notes>
         </species>
         <species id="M_5hoxindact_c"
                  initialConcentration="1"
                  constant="false"
                  charge="0"
                  hasOnlySubstanceUnits="false"
                  name="(5-hydroxyindol-3-yl)acetaldehyde"
                  metaid="_metaM_5hoxindact_c"
                  boundaryCondition="false"
                  sboTerm="SBO:0000247"
                  compartment="c">
            <notes>
               <body xmlns="http://www.w3.org/1999/xhtml">
                  <p>FORMULA: C10H9NO2</p>
                  <p>CHARGE: 0</p>
                  <p>INCHI: InChI=1S/C10H9NO2/c12-4-3-7-6-11-10-2-1-8(13)5-9(7)10/h1-2,4-6,11,13H,3H2</p>
                  <p>HEPATONET_1.0_ABBREVIATION: HC01536</p>
                  <p>EHMN_ABBREVIATION: C05634</p>
               </body>
            </notes>
            <annotation>
               <rdf:RDF xmlns:rdf="http://www.w3.org/1999/02/22-rdf-syntax-ns#"
                        xmlns:bqmodel="http://biomodels.net/model-qualifiers/"
                        xmlns:bqbiol="http://biomodels.net/biology-qualifiers/">
                  <rdf:Description rdf:about="#_metaM_5hoxindact_c">
                     <bqbiol:is>
                        <rdf:Bag>
                           <rdf:li rdf:resource="http://identifiers.org/chebi/CHEBI:50157"/>
                        </rdf:Bag>
                     </bqbiol:is>
                     <bqbiol:is>
                        <rdf:Bag>
                           <rdf:li rdf:resource="http://identifiers.org/hmdb/HMDB04073"/>
                        </rdf:Bag>
                     </bqbiol:is>
                  </rdf:Description>
               </rdf:RDF>
            </annotation>
         </species>
         <species id="M_5hoxindoa_c"
                  initialConcentration="1"
                  constant="false"
                  charge="-1"
                  hasOnlySubstanceUnits="false"
                  name="5-Hydroxyindoleacetate"
                  metaid="_metaM_5hoxindoa_c"
                  boundaryCondition="false"
                  sboTerm="SBO:0000247"
                  compartment="c">
            <notes>
               <body xmlns="http://www.w3.org/1999/xhtml">
                  <p>FORMULA: C10H8NO3</p>
                  <p>CHARGE: -1</p>
                  <p>INCHI: InChI=1S/C10H9NO3/c12-7-1-2-9-8(4-7)6(5-11-9)3-10(13)14/h1-2,4-5,11-12H,3H2,(H,13,14)/p-1</p>
                  <p>HEPATONET_1.0_ABBREVIATION: HC01537</p>
                  <p>EHMN_ABBREVIATION: C05635</p>
               </body>
            </notes>
            <annotation>
               <rdf:RDF xmlns:rdf="http://www.w3.org/1999/02/22-rdf-syntax-ns#"
                        xmlns:bqmodel="http://biomodels.net/model-qualifiers/"
                        xmlns:bqbiol="http://biomodels.net/biology-qualifiers/">
                  <rdf:Description rdf:about="#_metaM_5hoxindoa_c">
                     <bqbiol:is>
                        <rdf:Bag>
                           <rdf:li rdf:resource="http://identifiers.org/chebi/CHEBI:27823"/>
                        </rdf:Bag>
                     </bqbiol:is>
                     <bqbiol:is>
                        <rdf:Bag>
                           <rdf:li rdf:resource="http://identifiers.org/hmdb/HMDB00763"/>
                        </rdf:Bag>
                     </bqbiol:is>
                  </rdf:Description>
               </rdf:RDF>
            </annotation>
         </species>
         <species id="M_5hoxindact_m"
                  initialConcentration="1"
                  constant="false"
                  charge="0"
                  hasOnlySubstanceUnits="false"
                  name="(5-hydroxyindol-3-yl)acetaldehyde"
                  metaid="_metaM_5hoxindact_m"
                  boundaryCondition="false"
                  sboTerm="SBO:0000247"
                  compartment="m">
            <notes>
               <body xmlns="http://www.w3.org/1999/xhtml">
                  <p>FORMULA: C10H9NO2</p>
                  <p>CHARGE: 0</p>
                  <p>INCHI: InChI=1S/C10H9NO2/c12-4-3-7-6-11-10-2-1-8(13)5-9(7)10/h1-2,4-6,11,13H,3H2</p>
                  <p>HEPATONET_1.0_ABBREVIATION: HC01536</p>
                  <p>EHMN_ABBREVIATION: C05634</p>
               </body>
            </notes>
            <annotation>
               <rdf:RDF xmlns:rdf="http://www.w3.org/1999/02/22-rdf-syntax-ns#"
                        xmlns:bqmodel="http://biomodels.net/model-qualifiers/"
                        xmlns:bqbiol="http://biomodels.net/biology-qualifiers/">
                  <rdf:Description rdf:about="#_metaM_5hoxindact_m">
                     <bqbiol:is>
                        <rdf:Bag>
                           <rdf:li rdf:resource="http://identifiers.org/chebi/CHEBI:50157"/>
                        </rdf:Bag>
                     </bqbiol:is>
                     <bqbiol:is>
                        <rdf:Bag>
                           <rdf:li rdf:resource="http://identifiers.org/hmdb/HMDB04073"/>
                        </rdf:Bag>
                     </bqbiol:is>
                  </rdf:Description>
               </rdf:RDF>
            </annotation>
         </species>
         <species id="M_5hoxindoa_m"
                  initialConcentration="1"
                  constant="false"
                  charge="-1"
                  hasOnlySubstanceUnits="false"
                  name="5-Hydroxyindoleacetate"
                  metaid="_metaM_5hoxindoa_m"
                  boundaryCondition="false"
                  sboTerm="SBO:0000247"
                  compartment="m">
            <notes>
               <body xmlns="http://www.w3.org/1999/xhtml">
                  <p>FORMULA: C10H8NO3</p>
                  <p>CHARGE: -1</p>
                  <p>INCHI: InChI=1S/C10H9NO3/c12-7-1-2-9-8(4-7)6(5-11-9)3-10(13)14/h1-2,4-5,11-12H,3H2,(H,13,14)/p-1</p>
                  <p>HEPATONET_1.0_ABBREVIATION: HC01537</p>
                  <p>EHMN_ABBREVIATION: C05635</p>
               </body>
            </notes>
            <annotation>
               <rdf:RDF xmlns:rdf="http://www.w3.org/1999/02/22-rdf-syntax-ns#"
                        xmlns:bqmodel="http://biomodels.net/model-qualifiers/"
                        xmlns:bqbiol="http://biomodels.net/biology-qualifiers/">
                  <rdf:Description rdf:about="#_metaM_5hoxindoa_m">
                     <bqbiol:is>
                        <rdf:Bag>
                           <rdf:li rdf:resource="http://identifiers.org/chebi/CHEBI:27823"/>
                        </rdf:Bag>
                     </bqbiol:is>
                     <bqbiol:is>
                        <rdf:Bag>
                           <rdf:li rdf:resource="http://identifiers.org/hmdb/HMDB00763"/>
                        </rdf:Bag>
                     </bqbiol:is>
                  </rdf:Description>
               </rdf:RDF>
            </annotation>
         </species>
         <species id="M_5hoxnfkyn_c"
                  initialConcentration="1"
                  constant="false"
                  charge="0"
                  hasOnlySubstanceUnits="false"
                  name="5-hydroxy-N-formylkynurenine"
                  metaid="_metaM_5hoxnfkyn_c"
                  boundaryCondition="false"
                  sboTerm="SBO:0000247"
                  compartment="c">
            <notes>
               <body xmlns="http://www.w3.org/1999/xhtml">
                  <p>FORMULA: C11H12N2O5</p>
                  <p>CHARGE: 0</p>
                  <p>INCHI: InChI=1S/C11H12N2O5/c12-8(11(17)18)4-10(16)7-3-6(15)1-2-9(7)13-5-14/h1-3,5,8,15H,4,12H2,(H,13,14)(H,17,18)</p>
                  <p>EHMN_ABBREVIATION: C05648</p>
               </body>
            </notes>
            <annotation>
               <rdf:RDF xmlns:rdf="http://www.w3.org/1999/02/22-rdf-syntax-ns#"
                        xmlns:bqmodel="http://biomodels.net/model-qualifiers/"
                        xmlns:bqbiol="http://biomodels.net/biology-qualifiers/">
                  <rdf:Description rdf:about="#_metaM_5hoxnfkyn_c">
                     <bqbiol:is>
                        <rdf:Bag>
                           <rdf:li rdf:resource="http://identifiers.org/chebi/CHEBI:2065"/>
                        </rdf:Bag>
                     </bqbiol:is>
                     <bqbiol:is>
                        <rdf:Bag>
                           <rdf:li rdf:resource="http://identifiers.org/hmdb/HMDB04086"/>
                        </rdf:Bag>
                     </bqbiol:is>
                  </rdf:Description>
               </rdf:RDF>
            </annotation>
         </species>
         <species id="M_5htrp_e"
                  initialConcentration="1"
                  constant="false"
                  charge="0"
                  hasOnlySubstanceUnits="false"
                  name="5-hydroxy-L-tryptophan"
                  metaid="_metaM_5htrp_e"
                  boundaryCondition="false"
                  sboTerm="SBO:0000247"
                  compartment="e">
            <notes>
               <body xmlns="http://www.w3.org/1999/xhtml">
                  <p>FORMULA: C11H12N2O3</p>
                  <p>CHARGE: 0</p>
                  <p>INCHI: InChI=1S/C11H12N2O3/c12-9(11(15)16)3-6-5-13-10-2-1-7(14)4-8(6)10/h1-2,4-5,9,13-14H,3,12H2,(H,15,16)/t9-/m0/s1</p>
                  <p>HEPATONET_1.0_ABBREVIATION: HC00472</p>
                  <p>EHMN_ABBREVIATION: C00643</p>
               </body>
            </notes>
            <annotation>
               <rdf:RDF xmlns:rdf="http://www.w3.org/1999/02/22-rdf-syntax-ns#"
                        xmlns:bqmodel="http://biomodels.net/model-qualifiers/"
                        xmlns:bqbiol="http://biomodels.net/biology-qualifiers/">
                  <rdf:Description rdf:about="#_metaM_5htrp_e">
                     <bqbiol:is>
                        <rdf:Bag>
                           <rdf:li rdf:resource="http://identifiers.org/chebi/CHEBI:17780"/>
                        </rdf:Bag>
                     </bqbiol:is>
                     <bqbiol:is>
                        <rdf:Bag>
                           <rdf:li rdf:resource="http://identifiers.org/hmdb/HMDB00472"/>
                        </rdf:Bag>
                     </bqbiol:is>
                  </rdf:Description>
               </rdf:RDF>
            </annotation>
         </species>
         <species id="M_5hxkyn_c"
                  initialConcentration="1"
                  constant="false"
                  charge="0"
                  hasOnlySubstanceUnits="false"
                  name="5-hydroxykynurenine"
                  metaid="_metaM_5hxkyn_c"
                  boundaryCondition="false"
                  sboTerm="SBO:0000247"
                  compartment="c">
            <notes>
               <body xmlns="http://www.w3.org/1999/xhtml">
                  <p>FORMULA: C10H12N2O4</p>
                  <p>CHARGE: 0</p>
                  <p>INCHI: InChI=1S/C10H12N2O4/c11-7-2-1-5(13)3-6(7)9(14)4-8(12)10(15)16/h1-3,8,13H,4,11-12H2,(H,15,16)</p>
                  <p>EHMN_ABBREVIATION: C05651</p>
               </body>
            </notes>
            <annotation>
               <rdf:RDF xmlns:rdf="http://www.w3.org/1999/02/22-rdf-syntax-ns#"
                        xmlns:bqmodel="http://biomodels.net/model-qualifiers/"
                        xmlns:bqbiol="http://biomodels.net/biology-qualifiers/">
                  <rdf:Description rdf:about="#_metaM_5hxkyn_c">
                     <bqbiol:is>
                        <rdf:Bag>
                           <rdf:li rdf:resource="http://identifiers.org/chebi/CHEBI:2076"/>
                        </rdf:Bag>
                     </bqbiol:is>
                     <bqbiol:is>
                        <rdf:Bag>
                           <rdf:li rdf:resource="http://identifiers.org/hmdb/HMDB12819"/>
                        </rdf:Bag>
                     </bqbiol:is>
                  </rdf:Description>
               </rdf:RDF>
            </annotation>
         </species>
         <species id="M_5hxkynam_c"
                  initialConcentration="1"
                  constant="false"
                  charge="1"
                  hasOnlySubstanceUnits="false"
                  name="5-Hydroxykynurenamine"
                  metaid="_metaM_5hxkynam_c"
                  boundaryCondition="false"
                  sboTerm="SBO:0000247"
                  compartment="c">
            <notes>
               <body xmlns="http://www.w3.org/1999/xhtml">
                  <p>FORMULA: C9H13N2O2</p>
                  <p>CHARGE: 1</p>
                  <p>INCHI: InChI=1/C9H12N2O2/c10-4-3-9(13)7-5-6(12)1-2-8(7)11/h1-2,5,12H,3-4,10-11H2</p>
                  <p>EHMN_ABBREVIATION: C05638</p>
               </body>
            </notes>
            <annotation>
               <rdf:RDF xmlns:rdf="http://www.w3.org/1999/02/22-rdf-syntax-ns#"
                        xmlns:bqmodel="http://biomodels.net/model-qualifiers/"
                        xmlns:bqbiol="http://biomodels.net/biology-qualifiers/">
                  <rdf:Description rdf:about="#_metaM_5hxkynam_c">
                     <bqbiol:is>
                        <rdf:Bag>
                           <rdf:li rdf:resource="http://identifiers.org/kegg.compound/C05638"/>
                        </rdf:Bag>
                     </bqbiol:is>
                     <bqbiol:is>
                        <rdf:Bag>
                           <rdf:li rdf:resource="http://identifiers.org/hmdb/HMDB04076"/>
                        </rdf:Bag>
                     </bqbiol:is>
                  </rdf:Description>
               </rdf:RDF>
            </annotation>
         </species>
         <species id="M_46dhoxquin_c"
                  initialConcentration="1"
                  constant="false"
                  charge="0"
                  hasOnlySubstanceUnits="false"
                  name="4,6-Dihydroxyquinoline"
                  metaid="_metaM_46dhoxquin_c"
                  boundaryCondition="false"
                  sboTerm="SBO:0000247"
                  compartment="c">
            <notes>
               <body xmlns="http://www.w3.org/1999/xhtml">
                  <p>FORMULA: C9H7NO2</p>
                  <p>CHARGE: 0</p>
                  <p>INCHI: InChI=1S/C9H7NO2/c11-6-1-2-8-7(5-6)9(12)3-4-10-8/h1-5,11H,(H,10,12)</p>
                  <p>EHMN_ABBREVIATION: C05639</p>
               </body>
            </notes>
            <annotation>
               <rdf:RDF xmlns:rdf="http://www.w3.org/1999/02/22-rdf-syntax-ns#"
                        xmlns:bqmodel="http://biomodels.net/model-qualifiers/"
                        xmlns:bqbiol="http://biomodels.net/biology-qualifiers/">
                  <rdf:Description rdf:about="#_metaM_46dhoxquin_c">
                     <bqbiol:is>
                        <rdf:Bag>
                           <rdf:li rdf:resource="http://identifiers.org/chebi/CHEBI:28799"/>
                        </rdf:Bag>
                     </bqbiol:is>
                     <bqbiol:is>
                        <rdf:Bag>
                           <rdf:li rdf:resource="http://identifiers.org/hmdb/HMDB04077"/>
                        </rdf:Bag>
                     </bqbiol:is>
                  </rdf:Description>
               </rdf:RDF>
            </annotation>
         </species>
         <species id="M_5mthf_e"
                  initialConcentration="1"
                  constant="false"
                  charge="-1"
                  hasOnlySubstanceUnits="false"
                  name="5-Methyltetrahydrofolate"
                  metaid="_metaM_5mthf_e"
                  boundaryCondition="false"
                  sboTerm="SBO:0000247"
                  compartment="e">
            <notes>
               <body xmlns="http://www.w3.org/1999/xhtml">
                  <p>FORMULA: C20H24N7O6</p>
                  <p>CHARGE: -1</p>
                  <p>INCHI: </p>
               </body>
            </notes>
            <annotation>
               <rdf:RDF xmlns:rdf="http://www.w3.org/1999/02/22-rdf-syntax-ns#"
                        xmlns:bqmodel="http://biomodels.net/model-qualifiers/"
                        xmlns:bqbiol="http://biomodels.net/biology-qualifiers/">
                  <rdf:Description rdf:about="#_metaM_5mthf_e">
                     <bqbiol:is>
                        <rdf:Bag>
                           <rdf:li rdf:resource="http://identifiers.org/kegg.compound/C00440"/>
                        </rdf:Bag>
                     </bqbiol:is>
                     <bqbiol:is>
                        <rdf:Bag>
                           <rdf:li rdf:resource="http://identifiers.org/pubchem.substance/3729"/>
                        </rdf:Bag>
                     </bqbiol:is>
                     <bqbiol:is>
                        <rdf:Bag>
                           <rdf:li rdf:resource="http://identifiers.org/hmdb/HMDB01396"/>
                        </rdf:Bag>
                     </bqbiol:is>
                  </rdf:Description>
               </rdf:RDF>
            </annotation>
         </species>
         <species id="M_5mthf_c"
                  initialConcentration="1"
                  constant="false"
                  charge="-1"
                  hasOnlySubstanceUnits="false"
                  name="5-Methyltetrahydrofolate"
                  metaid="_metaM_5mthf_c"
                  boundaryCondition="false"
                  sboTerm="SBO:0000247"
                  compartment="c">
            <notes>
               <body xmlns="http://www.w3.org/1999/xhtml">
                  <p>FORMULA: C20H24N7O6</p>
                  <p>CHARGE: -1</p>
                  <p>INCHI: </p>
               </body>
            </notes>
            <annotation>
               <rdf:RDF xmlns:rdf="http://www.w3.org/1999/02/22-rdf-syntax-ns#"
                        xmlns:bqmodel="http://biomodels.net/model-qualifiers/"
                        xmlns:bqbiol="http://biomodels.net/biology-qualifiers/">
                  <rdf:Description rdf:about="#_metaM_5mthf_c">
                     <bqbiol:is>
                        <rdf:Bag>
                           <rdf:li rdf:resource="http://identifiers.org/kegg.compound/C00440"/>
                        </rdf:Bag>
                     </bqbiol:is>
                     <bqbiol:is>
                        <rdf:Bag>
                           <rdf:li rdf:resource="http://identifiers.org/pubchem.substance/3729"/>
                        </rdf:Bag>
                     </bqbiol:is>
                     <bqbiol:is>
                        <rdf:Bag>
                           <rdf:li rdf:resource="http://identifiers.org/hmdb/HMDB01396"/>
                        </rdf:Bag>
                     </bqbiol:is>
                  </rdf:Description>
               </rdf:RDF>
            </annotation>
         </species>
         <species id="M_5thf_c"
                  initialConcentration="1"
                  constant="false"
                  charge="-6"
                  hasOnlySubstanceUnits="false"
                  name="pentaglutamyl folate (THF)"
                  metaid="_metaM_5thf_c"
                  boundaryCondition="false"
                  sboTerm="SBO:0000247"
                  compartment="c">
            <notes>
               <body xmlns="http://www.w3.org/1999/xhtml">
                  <p>FORMULA: C39H45N11O18</p>
                  <p>CHARGE: -6</p>
                  <p>INCHI: </p>
               </body>
            </notes>
         </species>
         <species id="M_5thf_l"
                  initialConcentration="1"
                  constant="false"
                  charge="-6"
                  hasOnlySubstanceUnits="false"
                  name="pentaglutamyl folate (THF)"
                  metaid="_metaM_5thf_l"
                  boundaryCondition="false"
                  sboTerm="SBO:0000247"
                  compartment="l">
            <notes>
               <body xmlns="http://www.w3.org/1999/xhtml">
                  <p>FORMULA: C39H45N11O18</p>
                  <p>CHARGE: -6</p>
                  <p>INCHI: </p>
               </body>
            </notes>
         </species>
         <species id="M_5thf_m"
                  initialConcentration="1"
                  constant="false"
                  charge="-6"
                  hasOnlySubstanceUnits="false"
                  name="pentaglutamyl folate (THF)"
                  metaid="_metaM_5thf_m"
                  boundaryCondition="false"
                  sboTerm="SBO:0000247"
                  compartment="m">
            <notes>
               <body xmlns="http://www.w3.org/1999/xhtml">
                  <p>FORMULA: C39H45N11O18</p>
                  <p>CHARGE: -6</p>
                  <p>INCHI: </p>
               </body>
            </notes>
         </species>
         <species id="M_6dhf_c"
                  initialConcentration="1"
                  constant="false"
                  charge="-7"
                  hasOnlySubstanceUnits="false"
                  name="hexaglutamyl folate (DHF)"
                  metaid="_metaM_6dhf_c"
                  boundaryCondition="false"
                  sboTerm="SBO:0000247"
                  compartment="c">
            <notes>
               <body xmlns="http://www.w3.org/1999/xhtml">
                  <p>FORMULA: C44H49N12O21</p>
                  <p>CHARGE: -7</p>
                  <p>INCHI: InChI=1/C44H54N12O21/c45-21(36(66)67)5-10-26(57)43(15-30(61)62,27(58)11-6-22(46)37(68)69)44(28(59)12-7-23(47)38(70)71,41(76)77-31(63)14-9-25(49)40(74)75)56(29(60)13-8-24(48)39(72)73)35(65)18-1-3-19(4-2-18)51-16-20-17-52-33-32(53-20)34(64)55-42(50)54-33/h1-4,17,21-25,51H,5-16,45-49H2,(H,61,62)(H,66,67)(H,68,69)(H,70,71)(H,72,73)(H,74,75)(H3,50,52,54,55,64)/t21-,22-,23-,24-,25-,44+/m0/s1</p>
               </body>
            </notes>
            <annotation>
               <rdf:RDF xmlns:rdf="http://www.w3.org/1999/02/22-rdf-syntax-ns#"
                        xmlns:bqmodel="http://biomodels.net/model-qualifiers/"
                        xmlns:bqbiol="http://biomodels.net/biology-qualifiers/">
                  <rdf:Description rdf:about="#_metaM_6dhf_c">
                     <bqbiol:is>
                        <rdf:Bag>
                           <rdf:li rdf:resource="http://identifiers.org/hmdb/HMDB06563"/>
                        </rdf:Bag>
                     </bqbiol:is>
                  </rdf:Description>
               </rdf:RDF>
            </annotation>
         </species>
         <species id="M_6dhf_l"
                  initialConcentration="1"
                  constant="false"
                  charge="-7"
                  hasOnlySubstanceUnits="false"
                  name="hexaglutamyl folate (DHF)"
                  metaid="_metaM_6dhf_l"
                  boundaryCondition="false"
                  sboTerm="SBO:0000247"
                  compartment="l">
            <notes>
               <body xmlns="http://www.w3.org/1999/xhtml">
                  <p>FORMULA: C44H49N12O21</p>
                  <p>CHARGE: -7</p>
                  <p>INCHI: InChI=1/C44H54N12O21/c45-21(36(66)67)5-10-26(57)43(15-30(61)62,27(58)11-6-22(46)37(68)69)44(28(59)12-7-23(47)38(70)71,41(76)77-31(63)14-9-25(49)40(74)75)56(29(60)13-8-24(48)39(72)73)35(65)18-1-3-19(4-2-18)51-16-20-17-52-33-32(53-20)34(64)55-42(50)54-33/h1-4,17,21-25,51H,5-16,45-49H2,(H,61,62)(H,66,67)(H,68,69)(H,70,71)(H,72,73)(H,74,75)(H3,50,52,54,55,64)/t21-,22-,23-,24-,25-,44+/m0/s1</p>
               </body>
            </notes>
            <annotation>
               <rdf:RDF xmlns:rdf="http://www.w3.org/1999/02/22-rdf-syntax-ns#"
                        xmlns:bqmodel="http://biomodels.net/model-qualifiers/"
                        xmlns:bqbiol="http://biomodels.net/biology-qualifiers/">
                  <rdf:Description rdf:about="#_metaM_6dhf_l">
                     <bqbiol:is>
                        <rdf:Bag>
                           <rdf:li rdf:resource="http://identifiers.org/hmdb/HMDB06563"/>
                        </rdf:Bag>
                     </bqbiol:is>
                  </rdf:Description>
               </rdf:RDF>
            </annotation>
         </species>
         <species id="M_6dhf_m"
                  initialConcentration="1"
                  constant="false"
                  charge="-7"
                  hasOnlySubstanceUnits="false"
                  name="hexaglutamyl folate (DHF)"
                  metaid="_metaM_6dhf_m"
                  boundaryCondition="false"
                  sboTerm="SBO:0000247"
                  compartment="m">
            <notes>
               <body xmlns="http://www.w3.org/1999/xhtml">
                  <p>FORMULA: C44H49N12O21</p>
                  <p>CHARGE: -7</p>
                  <p>INCHI: InChI=1/C44H54N12O21/c45-21(36(66)67)5-10-26(57)43(15-30(61)62,27(58)11-6-22(46)37(68)69)44(28(59)12-7-23(47)38(70)71,41(76)77-31(63)14-9-25(49)40(74)75)56(29(60)13-8-24(48)39(72)73)35(65)18-1-3-19(4-2-18)51-16-20-17-52-33-32(53-20)34(64)55-42(50)54-33/h1-4,17,21-25,51H,5-16,45-49H2,(H,61,62)(H,66,67)(H,68,69)(H,70,71)(H,72,73)(H,74,75)(H3,50,52,54,55,64)/t21-,22-,23-,24-,25-,44+/m0/s1</p>
               </body>
            </notes>
            <annotation>
               <rdf:RDF xmlns:rdf="http://www.w3.org/1999/02/22-rdf-syntax-ns#"
                        xmlns:bqmodel="http://biomodels.net/model-qualifiers/"
                        xmlns:bqbiol="http://biomodels.net/biology-qualifiers/">
                  <rdf:Description rdf:about="#_metaM_6dhf_m">
                     <bqbiol:is>
                        <rdf:Bag>
                           <rdf:li rdf:resource="http://identifiers.org/hmdb/HMDB06563"/>
                        </rdf:Bag>
                     </bqbiol:is>
                  </rdf:Description>
               </rdf:RDF>
            </annotation>
         </species>
         <species id="M_6htststerone_c"
                  initialConcentration="1"
                  constant="false"
                  charge="0"
                  hasOnlySubstanceUnits="false"
                  name="6 beta hydroxy testosterone"
                  metaid="_metaM_6htststerone_c"
                  boundaryCondition="false"
                  sboTerm="SBO:0000247"
                  compartment="c">
            <notes>
               <body xmlns="http://www.w3.org/1999/xhtml">
                  <p>FORMULA: C19H28O3</p>
                  <p>CHARGE: 0</p>
                  <p>INCHI: InChI=1/C19H28O3/c1-18-7-5-11(20)9-15(18)16(21)10-12-13-3-4-17(22)19(13,2)8-6-14(12)18/h9,12-14,16-17,21-22H,3-8,10H2,1-2H3/t12-,13-,14-,16+,17-,18+,19-/m0/s1</p>
                  <p>EHMN_ABBREVIATION: C14497</p>
               </body>
            </notes>
            <annotation>
               <rdf:RDF xmlns:rdf="http://www.w3.org/1999/02/22-rdf-syntax-ns#"
                        xmlns:bqmodel="http://biomodels.net/model-qualifiers/"
                        xmlns:bqbiol="http://biomodels.net/biology-qualifiers/">
                  <rdf:Description rdf:about="#_metaM_6htststerone_c">
                     <bqbiol:is>
                        <rdf:Bag>
                           <rdf:li rdf:resource="http://identifiers.org/kegg.compound/C14497"/>
                        </rdf:Bag>
                     </bqbiol:is>
                     <bqbiol:is>
                        <rdf:Bag>
                           <rdf:li rdf:resource="http://identifiers.org/pubchem.substance/17395497"/>
                        </rdf:Bag>
                     </bqbiol:is>
                     <bqbiol:is>
                        <rdf:Bag>
                           <rdf:li rdf:resource="http://identifiers.org/hmdb/HMDB06259"/>
                        </rdf:Bag>
                     </bqbiol:is>
                  </rdf:Description>
               </rdf:RDF>
            </annotation>
         </species>
         <species id="M_6htststerone_e"
                  initialConcentration="1"
                  constant="false"
                  charge="0"
                  hasOnlySubstanceUnits="false"
                  name="6 beta hydroxy testosterone"
                  metaid="_metaM_6htststerone_e"
                  boundaryCondition="false"
                  sboTerm="SBO:0000247"
                  compartment="e">
            <notes>
               <body xmlns="http://www.w3.org/1999/xhtml">
                  <p>FORMULA: C19H28O3</p>
                  <p>CHARGE: 0</p>
                  <p>INCHI: InChI=1/C19H28O3/c1-18-7-5-11(20)9-15(18)16(21)10-12-13-3-4-17(22)19(13,2)8-6-14(12)18/h9,12-14,16-17,21-22H,3-8,10H2,1-2H3/t12-,13-,14-,16+,17-,18+,19-/m0/s1</p>
                  <p>EHMN_ABBREVIATION: C14497</p>
               </body>
            </notes>
            <annotation>
               <rdf:RDF xmlns:rdf="http://www.w3.org/1999/02/22-rdf-syntax-ns#"
                        xmlns:bqmodel="http://biomodels.net/model-qualifiers/"
                        xmlns:bqbiol="http://biomodels.net/biology-qualifiers/">
                  <rdf:Description rdf:about="#_metaM_6htststerone_e">
                     <bqbiol:is>
                        <rdf:Bag>
                           <rdf:li rdf:resource="http://identifiers.org/kegg.compound/C14497"/>
                        </rdf:Bag>
                     </bqbiol:is>
                     <bqbiol:is>
                        <rdf:Bag>
                           <rdf:li rdf:resource="http://identifiers.org/pubchem.substance/17395497"/>
                        </rdf:Bag>
                     </bqbiol:is>
                     <bqbiol:is>
                        <rdf:Bag>
                           <rdf:li rdf:resource="http://identifiers.org/hmdb/HMDB06259"/>
                        </rdf:Bag>
                     </bqbiol:is>
                  </rdf:Description>
               </rdf:RDF>
            </annotation>
         </species>
         <species id="M_6htststerone_r"
                  initialConcentration="1"
                  constant="false"
                  charge="0"
                  hasOnlySubstanceUnits="false"
                  name="6 beta hydroxy testosterone"
                  metaid="_metaM_6htststerone_r"
                  boundaryCondition="false"
                  sboTerm="SBO:0000247"
                  compartment="r">
            <notes>
               <body xmlns="http://www.w3.org/1999/xhtml">
                  <p>FORMULA: C19H28O3</p>
                  <p>CHARGE: 0</p>
                  <p>INCHI: InChI=1/C19H28O3/c1-18-7-5-11(20)9-15(18)16(21)10-12-13-3-4-17(22)19(13,2)8-6-14(12)18/h9,12-14,16-17,21-22H,3-8,10H2,1-2H3/t12-,13-,14-,16+,17-,18+,19-/m0/s1</p>
                  <p>EHMN_ABBREVIATION: C14497</p>
               </body>
            </notes>
            <annotation>
               <rdf:RDF xmlns:rdf="http://www.w3.org/1999/02/22-rdf-syntax-ns#"
                        xmlns:bqmodel="http://biomodels.net/model-qualifiers/"
                        xmlns:bqbiol="http://biomodels.net/biology-qualifiers/">
                  <rdf:Description rdf:about="#_metaM_6htststerone_r">
                     <bqbiol:is>
                        <rdf:Bag>
                           <rdf:li rdf:resource="http://identifiers.org/kegg.compound/C14497"/>
                        </rdf:Bag>
                     </bqbiol:is>
                     <bqbiol:is>
                        <rdf:Bag>
                           <rdf:li rdf:resource="http://identifiers.org/pubchem.substance/17395497"/>
                        </rdf:Bag>
                     </bqbiol:is>
                     <bqbiol:is>
                        <rdf:Bag>
                           <rdf:li rdf:resource="http://identifiers.org/hmdb/HMDB06259"/>
                        </rdf:Bag>
                     </bqbiol:is>
                  </rdf:Description>
               </rdf:RDF>
            </annotation>
         </species>
         <species id="M_6thf_c"
                  initialConcentration="1"
                  constant="false"
                  charge="-7"
                  hasOnlySubstanceUnits="false"
                  name="hexaglutamyl folate  (THF)"
                  metaid="_metaM_6thf_c"
                  boundaryCondition="false"
                  sboTerm="SBO:0000247"
                  compartment="c">
            <notes>
               <body xmlns="http://www.w3.org/1999/xhtml">
                  <p>FORMULA: C44H51N12O21</p>
                  <p>CHARGE: -7</p>
                  <p>INCHI: InChI=1/C44H54N12O21/c45-21(36(66)67)5-10-26(57)43(15-30(61)62,27(58)11-6-22(46)37(68)69)44(28(59)12-7-23(47)38(70)71,41(76)77-31(63)14-9-25(49)40(74)75)56(29(60)13-8-24(48)39(72)73)35(65)18-1-3-19(4-2-18)51-16-20-17-52-33-32(53-20)34(64)55-42(50)54-33/h1-4,17,21-25,51H,5-16,45-49H2,(H,61,62)(H,66,67)(H,68,69)(H,70,71)(H,72,73)(H,74,75)(H3,50,52,54,55,64)/p-1/t21u,22u,23u,24u,25u,43u,44-/m1/s1</p>
               </body>
            </notes>
            <annotation>
               <rdf:RDF xmlns:rdf="http://www.w3.org/1999/02/22-rdf-syntax-ns#"
                        xmlns:bqmodel="http://biomodels.net/model-qualifiers/"
                        xmlns:bqbiol="http://biomodels.net/biology-qualifiers/">
                  <rdf:Description rdf:about="#_metaM_6thf_c">
                     <bqbiol:is>
                        <rdf:Bag>
                           <rdf:li rdf:resource="http://identifiers.org/pubchem.substance/169691"/>
                        </rdf:Bag>
                     </bqbiol:is>
                  </rdf:Description>
               </rdf:RDF>
            </annotation>
         </species>
         <species id="M_6thf_l"
                  initialConcentration="1"
                  constant="false"
                  charge="-7"
                  hasOnlySubstanceUnits="false"
                  name="hexaglutamyl folate  (THF)"
                  metaid="_metaM_6thf_l"
                  boundaryCondition="false"
                  sboTerm="SBO:0000247"
                  compartment="l">
            <notes>
               <body xmlns="http://www.w3.org/1999/xhtml">
                  <p>FORMULA: C44H51N12O21</p>
                  <p>CHARGE: -7</p>
                  <p>INCHI: InChI=1/C44H54N12O21/c45-21(36(66)67)5-10-26(57)43(15-30(61)62,27(58)11-6-22(46)37(68)69)44(28(59)12-7-23(47)38(70)71,41(76)77-31(63)14-9-25(49)40(74)75)56(29(60)13-8-24(48)39(72)73)35(65)18-1-3-19(4-2-18)51-16-20-17-52-33-32(53-20)34(64)55-42(50)54-33/h1-4,17,21-25,51H,5-16,45-49H2,(H,61,62)(H,66,67)(H,68,69)(H,70,71)(H,72,73)(H,74,75)(H3,50,52,54,55,64)/p-1/t21u,22u,23u,24u,25u,43u,44-/m1/s1</p>
               </body>
            </notes>
            <annotation>
               <rdf:RDF xmlns:rdf="http://www.w3.org/1999/02/22-rdf-syntax-ns#"
                        xmlns:bqmodel="http://biomodels.net/model-qualifiers/"
                        xmlns:bqbiol="http://biomodels.net/biology-qualifiers/">
                  <rdf:Description rdf:about="#_metaM_6thf_l">
                     <bqbiol:is>
                        <rdf:Bag>
                           <rdf:li rdf:resource="http://identifiers.org/pubchem.substance/169691"/>
                        </rdf:Bag>
                     </bqbiol:is>
                  </rdf:Description>
[truncated: 37,548,064 more chars]
