# Supplementary material for: Stoichiometric gene-to-reaction associations enhance model-driven analysis performance: Metabolic response to chronic exposure to Aldrin in prostate cancer
Source: BMC Genomics. 2019 Aug 15;20:652. doi: 10.1186/s12864-019-5979-4 (PMC6694502; doi:10.1186/s12864-019-5979-4)
Supplement: Supplementary file 7 — Comparison of the reliability of model predictions between HMR2 + algorithm-based GPRs and Recon2. (XLSX 501 kb) [file 12864_2019_5979_MOESM7_ESM.xlsx]

## Sheet: Summary
		Results_&_Statistics	Analysis of the results from the next sheets
		FVA_Aldrin_Recon2	FVA of Aldrin-exposed cells using Recon2
		FVA_Control_Recon2	FVA of non-exposed cells using Recon2
		FVA_Aldrin_HMR2	FVA of Aldrin-exposed cells using HMR2
		FVA_Control_HMR2	FVA of non-exposed cells using HMR2

## Sheet: Results_&_Statistics
Recon2_FVA								HMR2_FVA								HMR2/Recon2
		Experimental								Experimental
	Control	Significant uptake or release	Not Significant uptake or release						Control	Significant uptake or release	Not Significant uptake or release
Predicted	Active forward or backward reaction	48	18		P-val	0.0045		Predicted	Active forward or backward reaction	43	0		P-val	2.3677e-18
	Inactive forward or backward reaction	31	35		% right predictions	62.8788			Inactive forward or backward reaction	41	90		% right predictions	76.4368		21.5621
		Experimental								Experimental
	Aldrin	Significant uptake or release	Not Significant uptake or release						Aldrin	Significant uptake or release	Not Significant uptake or release
Predicted	Active forward or backward reaction	50	16		P-val	0.0633		Predicted	Active forward or backward reaction	94	11		P-val	0.0590
	Inactive forward or backward reaction	39	27		% right predictions	58.3333			Inactive forward or backward reaction	82	285		% right predictions	80.2966		37.6513
		Experimental								Experimental
	Total	Significant uptake or release	Not Significant uptake or release						Total	Significant uptake or release	Not Significant uptake or release
Predicted	Active forward or backward reaction	98	34		P-val	0.0006		Predicted	Active forward or backward reaction	137	11		P-val	9.0068e-57
	Inactive forward or backward reaction	70	62		% right predictions	60.6061			Inactive forward or backward reaction	123	375		% right predictions	79.257		30.774
	Statistical test: Chi-square with Yates correction

## Sheet: FVA_Aldrin_Recon2
Reaction_ID	min	max
10FTHF5GLUtl	0	0
10FTHF5GLUtm	0	0
10FTHF6GLUtl	0	0
10FTHF6GLUtm	0	0
10FTHF7GLUtl	0	166.667
10FTHF7GLUtm	0	166.667
10FTHFtl	-166.667	0
10FTHFtm	-1000	1000
11DOCRTSLtm	0	0
11DOCRTSLtr	0	0
11DOCRTSTRNtm	0	0
11DOCRTSTRNtr	0	0
13DAMPPOX	0	1000
1a_24_25VITD2Hm	0	0
1a_24_25VITD3Hm	0	0
1a_25VITD2Hm	0	0
1a_25VITD3Hm	0	0
1MNCAMti	0	1000
1PPDCRp	0	0
24_25DHVITD2t	0	0
24_25DHVITD2tm	0	0
24_25DHVITD3t	0	1000
24_25DHVITD3tm	0	0
24_25VITD2Hm	0	0
24_25VITD3Hm	0	0
24NPHte	0	0
25HVITD2t	0	1000
25HVITD2tin	0	1000
25HVITD2tin_m	0	1000
25HVITD2tm	0	0
25HVITD3t	0	1000
25HVITD3tin	0	1000
25HVITD3tin_m	0	1000
25HVITD3tm	0	0
25VITD2Hm	0	0
25VITD3Hm	0	0
2AMACHYD	0	0
2AMACSULT	0	0
2AMADPTm	0	0
2DR1PP	0	0
2HBO	-1000	1000
2HBt2	-1000	1000
2HCO3_NAt	-1000	1000
2MCITt	0	1000
2OXOADOXm	0	0
2OXOADPTm	0	0
34DHOXPEGOX	0	0
34DHOXPEGt	0	0
34DHPHAMT	0	0
34DHPHEt	0	0
34DHPLACOX	0	1000
34DHPLACOX_NADP_	-1000	0
34DHXMANDACOX	0	1000
34DHXMANDACOX_NADP_	-1000	0
34HPLFM	0	0
34HPPOR	0	0
35CGMPtn	-1000	1000
3AIBt	0	0
3AIBTm	0	0
3AIBtm	0	0
3DPHBH1	0	0
3DPHBH2	0	0
3DSPHR	0	0
3HAO	0	0
3HBCDm	0	1000
3HBCOAHLm	0	1000
3HKYNAKGAT	0	1000
3HLYTCL	0	1000
3HPCOAHYD	0	0
3HPPD	0	0
3HXKYNDCL	0	0
3HXKYNOXDA	0	0
3M4HDXPAC	0	0
3MLDAt	0	0
3MOBt2im	0	1000
3MOPt2im	0	0
3MOX4HOXPGALDOX	0	1000
3MOX4HOXPGALDOX_NADP_	-1000	0
3MOXTYROX	0	0
3NTD7l	0	0
3SALAASPm	-1000	0
3SALACBOXL	0	0
3SALAOX	0	500
3SALATAi	0	1000
3SALATAim	0	1000
3SPYRSP	0	1000
3SPYRSPm	0	1000
41R1H2MAE12BOOX	0	0
41R2A1H12BOOX	0	0
42A12BOOX	0	0
4ABUTtm	0	0
4HBZCOAFm	0	0
4HBZFm	0	0
4HDEBRISOQUINEte	0	0
4HGLSDm	0	1000
4HOXPACDOX_NADP_	0	0
4MOPt2im	0	1000
4MPTNLte	0	0
4MPTNLtm	0	0
4MPTNLtr	0	0
4MTOLBUTAMIDEte	0	0
4NPHSFte	0	0
4NPHSULT	0	0
4NPHte	0	0
4PYRDX	0	0
5ADTSTSTERONEGLCte	0	11.0471
5ADTSTSTERONEGLCtr	-1000	1000
5ADTSTSTERONESte	-1000	1000
5ADTSTSTERONESULT	0	0
5ADTSTSTERONEte	-1000	1000
5ADTSTSTERONEtr	0	0
5AOPtm	-1000	0
5DHFtl	0	0
5FTHFt2	0	1000
5HLTDL	0	0
5HOMEPRAZOLEte	0	0
5HOXINDACTO2OX	0	0
5HOXINDACTOXm	0	0
5HOXINOXDA	0	0
5HTRPDOX	0	0
5HTRPVESSEC	0	0
5HXKYNDCL	0	0
5HXKYNOXDA	0	0
5MTHFt	-1000	1000
5MTHFt2	-1000	1000
5THFtl	0	0
5THFtm	0	0
6DHFtl	0	0
6DHFtm	0	0
6HTSTSTERONEte	0	0
6HTSTSTERONEtr	0	0
6THFtl	0	0
6THFtm	0	0
7DHCHSTEROLtr	-1000	142.857
7DHFtl	0	166.667
7DHFtm	0	166.667
7THFtl	0	166.667
7THFtm	0	166.667
A_MANASE	0	0
A_MANASEly	0	45.9227
A4GALTc	0	0
A4GALTg	0	200
A4GNT1g	0	0
A4GNT2g	0	0
AACOAT	-1000	1000
AACTOOR	0	0
AACTtm	0	0
AASAD3m	0	1000
AATAi	0	0
ABO1g	0	0
ABO2g	0	0
ABO3g	0	0
ABO4g	0	0
ABO5g	0	0
ABO6g	0	0
ABO7g	0	0
ABO8g	0	0
ABO9g	0	0
ABTArm	0	0
ABTD	-1000	1000
ABTti	0	1000
ABUTD	0	1000
ABUTt2r	-1000	1000
ABUTt2rL	0	0
ABUTt4_2_r	0	0
ACACT10m	-1000	1000
ACACT1r	-1000	1000
ACACT1rm	0	0
ACACT1x	0	1000
ACACt2	-1000	1000
ACACt2m	-1000	1000
ACACT4p	0	0
ACACT5p	0	0
ACACT6p	0	0
ACACT7p	0	0
ACACT8p	0	0
ACACT9p	0	0
ACACtx	-1000	0
ACALDt	-1000	1000
ACALDtm	-1000	0
ACALDtr	0	0
ACALDtx	0	0
ACCOAC	0	0
ACCOACm	0	0
ACCOAgt	0	0
ACCOAL	0	0
ACCOALm	0	0
ACCOAtn	0	0
ACCOAtr	-1000	1000
ACETONEt2	-1000	1000
ACETONEt2m	-1000	1000
ACGAGBSIDEtg	0	0
ACGAGBSIDEtl	0	0
ACGALFUCGALACGALFUC12GAL14ACGLCGALGLUSIDEte	0	0
ACGALFUCGALACGALFUC12GAL14ACGLCGALGLUSIDEtg	0	0
ACGALFUCGALACGALFUCGALACGLCGAL14ACGLCGALGLUSIDEte	0	0
ACGALFUCGALACGALFUCGALACGLCGAL14ACGLCGALGLUSIDEtg	0	0
ACGALK	0	166.667
ACGALK2	0	166.667
ACGALtlg	0	0
ACGALtly	0	166.667
ACGAM2E	0	0
ACGAM6PSi	0	1000
ACGAMK	0	1000
ACGAMPM	0	1000
ACGAMtly	0	0
ACGBGBSIDEtg	0	0
ACGBGBSIDEtl	0	0
ACGPID	0	0
ACGSm	0	0
ACHEe	0	0
ACHtn	0	0
ACHVESSEC	0	0
ACITL	0	1000
ACN13ACNGALGBSIDEte	0	0
ACN13ACNGALGBSIDEtg	0	0
ACN23ACNGALGBSIDEte	0	0
ACN23ACNGALGBSIDEtg	0	0
ACNACNGAL14ACGLCGALGLUSIDEte	0	0
ACNACNGAL14ACGLCGALGLUSIDEtg	0	0
ACNACNGALGBSIDEte	0	0
ACNACNGALGBSIDEtg	0	0
ACNAM9PL	0	1000
ACNAM9PL2	0	1000
ACNAMlt	-83.3333	0
ACNAMPH	0	1000
ACNAMtn	0	1000
ACNGALACGLCGAL14ACGLCGALGLUSIDEte	0	0
ACNGALACGLCGAL14ACGLCGALGLUSIDEtg	0	0
ACNMLr	-83.3333	1000
ACOAD10m	0	1000
ACOAD1fm	0	1000
ACOAD8m	0	1000
ACOAD9m	0	1000
ACOAHi	0	0
ACOAO7p	0	1000
ACOATA	-125	0
ACODA	0	0
ACONT	-1000	1000
ACONTm	-1000	1000
ACOX22x	0	500
ACOX2x	0	0
ACP1_FMN_	0	1000
ACRNtm	0	0
ACS	0	1000
ACS2	0	0
ACSm	0	0
ACSOMT	0	0
ACSRTNMT	0	0
ACt2m	-1000	1000
ACt2r	-1000	1000
ACtg	0	0
ACTLMO	0	0
ACTNMO	0	0
ACYP	0	1000
ADA	0	0
ADAe	0	0
ADCim	0	0
ADEt	0	0
ADEtl	0	0
ADHAPtx	0	0
ADK1	-1000	1000
ADK1m	-1000	1000
ADK3	-1000	1000
ADK3m	-1000	1000
ADKd	0	0
ADMDC	0	1000
ADNCYC	0	1000
ADNK1	0	1000
ADNK1m	0	0
ADNt	-1000	1000
ADNt4	0	0
ADNtl	0	0
ADNtm	0	0
ADPGLC	0	0
ADPMAN	0	0
ADPRDP	0	1000
ADPRDPm	0	0
ADPRIBt	0	0
ADPT	0	1000
ADPtx	-1000	1000
ADRNCOAtx	-1000	0
ADRNCPT1	0	818.182
ADRNCPT2	0	818.182
ADRNCRNt	0	818.182
ADRNLPVESSEC	0	0
ADRNt	-1000	1000
ADSELK	0	0
ADSK	0	1000
ADSL1	0	0
ADSL2	0	0
ADSS	0	0
AFLATOXINte	-1000	1000
AG13T10g	0	21.5618
AG13T11g	0	21.5618
AG13T12g	0	21.5618
AG13T13g	0	21.5618
AG13T14g	0	21.5618
AG13T15g	0	21.5618
AG13T16g	0	66.6667
AG13T17g	0	66.6667
AG13T18g	0	66.6667
AG13T1g	0	83.3333
AG13T2g	0	83.3333
AG13T3g	0	83.3333
AG13T4g	0	21.5618
AG13T5g	0	21.5618
AG13T6g	0	21.5618
AG13T7g	0	21.5618
AG13T8g	0	21.5618
AG13T9g	0	21.5618
AGDC	0	0
AGLPC	0	1000
AGLPED	0	0
AGLPET	0	0
AGLPH	0	1000
AGLPR	0	0
AGLPT	0	1000
AGMTm	0	0
AGPAT1	0	0
AGPex	0	0
AGPRim	0	0
AGPSx	0	0
AGTim	0	0
AGTix	0	0
AHANDROSTANGLCte	0	0
AHANDROSTANGLCtr	0	0
AHC	0	1000
AHCYStn	0	0
AHCYStr	0	0
AHEXASE2ly	0	0
AHEXASEly	0	41.6667
AICART	-1000	1000
AIRCr	0	0
AK2LGCHOLt	-1000	1000
AKGDm	0	0
AKGMALtm	-1000	1000
AKGt4_3	0	0
AKGtp	0	666.667
AKR1C1	0	0
AKR1C41	0	0
AKR1C42	0	0
AKR1D	0	0
AKR1D2	0	0
ALAASNNaEx	0	1000
ALACYSNaEx	0	1000
ALADGLNexR	0	0
ALADGLYexR	0	0
ALAGLNexR	0	0
ALAGLNNaEx	0	1000
ALAGLYexR	0	0
ALAR	-1000	1000
ALASERNaEx	0	1000
ALASm	0	1000
ALAt2r	-1000	1000
ALAt2rL	0	100.159
ALAt4	0	1000
ALATA_L	-1000	1000
ALATHRNaEx	0	1000
ALAtN1	0	0
ALCD1	-1000	1000
ALCD21_D	0	1000
ALCD21_L	0	1000
ALCD22_D	0	0
ALCD22_L	0	0
ALCD2if	0	1000
ALCD2yf	0	1000
ALDD20x	0	0
ALDD20xm	0	0
ALDD21	0	0
ALDD2x	0	1000
ALDD2xm	0	1000
ALDD2y	0	1000
ALDSTRNte	-1000	1000
ALDSTRNtm	0	0
ALKP	0	0
ALOX12	0	0
ALOX12R	0	0
ALOX15	0	0
ALOX5	0	0
ALOX52	0	0
ALR2	0	1000
ALR3	0	1000
AMACR2p	0	0
AMACR2r	0	0
AMACRp	0	0
AMACRr	0	0
AMANK	0	1000
AMCOXO	0	0
AMETr	0	0
AMETt2m	-1000	1000
AMETtn	0	0
AMPDA	0	1000
AMPTASECG	0	0
AMPTASECGe	0	0
AMPtp	-1000	1000
AMPtr	0	0
AMY1e	0	750
AMY2e	0	750
ANDRSTRNGLCte	0	1000
ANDRSTRNGLCtr	-1000	1000
ANDRSTRNte	0	0
ANDRSTRNtr	0	0
ANTIPYRENEte	0	0
AOBUTDsm	0	0
AP4AH1	0	0
APAT2rm	0	0
APNNOXte	0	0
APOCF	0	0
APOCFm	0	0
APOC_LYS_BTNP	0	0
APOC_LYS_BTNPm	0	0
APPNNte	0	0
APRGSTRNte	-1000	1000
APRTO2	0	0
AQCOBALt	0	0
ARAB_Lt	0	1000
ARABR	0	1000
ARACHCOAtx	-1000	1000
ARACHCPT1	0	1000
ARACHCPT2	0	1000
ARACHCRNt	0	1000
ARACHDCOAtx	-1000	0
ARACHDt2	-1000	1000
ARACHDtr	-1000	1000
ARACHt	-1000	1000
ARGDCm	0	0
ARGLYSex	0	0
ARGN	0	0
ARGNm	0	0
ARGSL	0	0
ARGSS	0	0
ARGt4	0	0
ARGtiDF	0	1000
ARGtm	0	0
ARSA	0	0
ARTCOAL1	0	0
ARTCOAL2	0	0
ARTCOAL3	0	0
R_group_phosphotase_1	0	0
R_group_phosphotase_2	0	0
R_group_phosphotase_3	0	0
ARTFR11	0	0
ARTFR12	0	0
ARTFR13	0	0
ARTFR202	0	0
ARTFR203	0	0
ARTFR204	0	0
ARTFR205	0	250
ARTFR206	0	0
ARTFR207	0	0
ARTFR208	0	0
ARTFR209	0	727.273
ARTFR210	0	0
ARTFR211	0	0
ARTFR212	0	0
ARTFR213	0	0
ARTFR31	0	0
ARTFR32	0	0
ARTFR33	0	0
ARTFR34	0	0
ARTFR41	0	0
ARTFR42	0	0
ARTFR43	0	888.889
ARTFR44	0	888.889
ARTFR45	0	0
ARTFR46	0	0
ARTFR51	0	0
ARTFR52	0	0
ARTFR53	0	0
ARTFR54	0	0
ARTFR55	0	0
ARTFR56	0	0
ARTFR57	0	0
ARTFR61	0	1000
ARTPLM1	-1000	1000
ARTPLM1m	0	1000
ARTPLM2	-1000	1000
ARTPLM2m	0	1000
ARTPLM3	-1000	1000
ARTPLM3m	0	1000
ASAH1	0	0
ASCBOX	0	0
ASCBt	-1000	1000
ASCBt4	-1000	1000
ASNALANaEx	0	1000
ASNCYSNaEx	0	1000
ASNGLNNaEx	0	1000
ASNNm	0	0
ASNS1	0	1000
ASNSERNaEx	0	1000
ASNt4	0	1000
ASNTHRNaEx	0	1000
ASNtm	0	0
ASNtN1	0	0
Asn_X_Ser_Thrtr	-21.5618	0
ASP1DC	0	0
ASPCTr	0	0
ASPDt6	0	0
ASPDxt	0	0
ASPGLUm	-1000	1000
ASPNATm	0	0
ASPt6	0	0
ASPTA	-1000	1000
ASPTAm	-1000	1000
ATP1ter	-1000	1000
ATP2ter	-1000	1000
ATPasel	0	0
ATPH1e	0	0
ATPH2e	0	0
ATPS4m	0	0
ATPtm	0	1000
ATPtn	-1000	1000
ATPtx	-1000	1000
AVITE1t	0	1000
AVITE2t	0	1000
B_MANNASEly	0	45.9227
B3GALT3g	0	0
B3GALT41g	0	0
B3GALT42g	0	0
B3GALT43g	0	0
B3GALT44g	0	0
B3GALT5g	0	0
B3GALTg	0	0
B3GNT11g	0	125
B3GNT12g	0	0
B3GNT310g	0	125
B3GNT311g	0	0
B3GNT312g	0	125
B3GNT313g	0	0
B3GNT314g	0	0
B3GNT315g	0	0
B3GNT31g	0	200
B3GNT32g	0	200
B3GNT33g	0	200
B3GNT34g	0	0
B3GNT35g	0	0
B3GNT36g	0	0
B3GNT37g	0	0
B3GNT39g	0	600
B3GNT51g	0	125
BAAT1x	0	0
BAAT2x	0	0
BAAT3x	0	0
BAAT4x	0	0
BACCL	0	0
BACCLm	0	0
BALAtmr	0	0
BALAVECSEC	0	0
BAMPPALDOX	0	1000
BAMPPALDOXm	0	0
BBHOX	0	0
BCDO	0	0
BDG2HCGHD	0	0
BDHm	0	0
BDMT_L	0	21.5618
BDMT_U	0	21.5618
BETALDHxm	0	0
BHBt	0	0
BHBtm	0	0
BHMT	0	0
BILDGLCURt	-1000	1000
BILDGLCURte	-1000	1000
BILDGLCURtr	0	0
BILGLCURt	-1000	1000
BILGLCURte	-1000	1000
BILGLCURtr	-1000	1000
BILIRED	0	125
BILIRUBt2	0	0
BILIRUBtr	-1000	1000
BIOCYTtn	0	0
BMTer_L	0	0
BMTer_U	0	0
BPNT	0	1000
BPNT2	0	0
BTND1	0	0
BTND1n	0	0
BTNDe	0	1000
BTNDm	0	0
BTNPL	0	0
BTNPLm	0	0
BTNt2	0	1000
BTNt2m	0	0
BTNt3i	0	0
BTNt4i	0	0
BTNtn	0	0
BUP2	0	0
BUTt2m	0	0
BUTt2r	0	0
BVITEt	0	0
BZt	0	0
BZtr	0	0
C14STRr	0	1000
C160CPT1	0	1000
C160CPT2	0	0
C160CRNt	0	0
C161CPT1	0	1000
C161CPT12	0	1000
C161CPT2	0	1000
C161CPT22	0	1000
C161CRN2t	0	1000
C161CRNt	0	1000
C180CPT1	0	1000
C180CPT2	0	1000
C180CRNt	0	1000
C181CPT1	0	1000
C181CPT2	0	1000
C181CRNt	0	1000
C204CPT1	0	1000
C204CPT2	0	900
C204CRNt	0	900
C226COAtx	-1000	0
C226CPT1	0	1000
C226CPT2	0	1000
C226CRNt	0	1000
C2M26DCOAHLm	0	0
C2M26DCOAHLx	0	0
C3STDH1Pr	0	385.781
C3STDH1r	0	385.781
C3STKR2r	0	385.781
C4STMO1r	0	385.781
C4STMO2Pr	0	385.781
C4STMO2r	0	0
CAATPS	0	0
CAMPt	0	0
CAROtr	0	0
CARVEOLte	0	0
CAT2p	0	0
CAt7r	0	0
CATm	0	1000
CATp	0	1000
CBL2OR	0	0
CBL2tm	0	0
CBLATm	0	0
CBPPer	0	0
CBPS	0	0
CBPSam	0	0
CBPter	0	0
CBR1	0	0
CBR2	0	0
CCA_D3t	0	0
CCA_D3tm	0	0
CDIPTr	0	0
CDPDAGtm	0	0
CDS	0	0
CDSm	0	0
CEPTC	0	1000
CEPTE	0	0
CERK	0	0
CERT1gt	-1000	1000
CERT1rt	-1000	1000
CERT2gt	0	600
CERT2rt	-1000	0
CGLYt3_2_	0	1000
CGMPt	0	0
CH25H	0	0
CHAT	0	0
CHATn	0	0
CHLP	0	1000
CHLPCTD	0	1000
CHLtm	0	0
CHOLATEt	-1000	1000
CHOLATEt2	0	0
CHOLATEt3	0	1000
CHOLD2m	0	0
CHOLK	0	0
CHOLPtg	0	0
CHOLPtl	0	0
CHOLt4	0	0
CHOLtg	0	0
CHOLtn	0	0
CHOLtr	0	0
CHOLtu	0	0
CHSTEROLSULT	0	0
CHSTEROLt	0	1000
CHSTEROLt1	-1000	1000
CHSTEROLt2	0	0
CHSTEROLt3	-1000	1000
CHSTEROLtg	0	0
CHTNASE	0	0
CHTNASEe	0	0
CITL	0	0
CITMCOAHm	0	0
CITMCOALm	0	0
CITRtm	-1000	1000
CITt4_2	0	0
CITtam	-1000	1000
CITtbm	-1000	1000
CK	0	0
CKc	0	0
CLFORtex	0	0
CLHCO3tex2	0	1000
CLI2tex	0	0
CLOHtex2	0	1000
CLOXAtex2	0	1000
CLPNDCOAtx	0	0
CLPNDCPT1	0	0
CLPNDCPT2	0	0
CLPNDCRNt	0	0
CLPNDt	0	0
CLS_hs	0	0
CMPACNAtg	0	83.3333
CMPACNAtn	0	1000
CMPSAS	0	1000
CMPSASn	0	1000
CO2t	-1000	1000
CO2ter	-1000	0
CO2tg	0	0
CO2tm	-1000	1000
CO2tn	0	0
CO2tp	-1000	0
COAtg	0	0
COAtl	0	0
COAtm	-1000	1000
COAtn	0	0
COAtp	-1000	1000
COAtr	-1000	1000
COKECBESr	0	0
COQ3m	0	0
COQ5m	0	0
COQ6m	0	0
COQ7m	0	0
CORE2GTg	0	83.3333
CORE3GTg	0	66.6667
CORE4GTg	0	66.6667
CORE5GTg	0	0
CORE6GTg	0	0
CORE7GTg	0	0
CORE8GTg	0	0
COt	0	125
COUCOAFm	0	0
COUMARINte	0	0
CPCTDTX	0	0
CPPPGO	0	125
CREATt4_2_r	-1000	1000
CREATtmdiffir	0	0
CRMPte	0	0
CRNCAR3tp	0	1000
CRNCARtp	0	1000
CRNt	-1000	1000
CRNtHa	0	1000
CRNtim	0	1000
CRNtuNa	0	0
CRNtx	-1000	1000
CRTNsyn	0	0
CRTSLt	0	0
CRTSLtm	0	0
CRTSLtr	0	0
CRTSTRNt	-7.46126	3.88095
CRTSTRNtm	-1000	1000
CRTSTRNtr	-1000	1000
CRVNCtr	-1000	1000
CSAPASEly	0	83.3333
CSBPASEly	0	0
CSCPASEly	0	83.3333
CSDPASEly	0	55.5556
CSEPASEly	0	47.619
CSm	0	0
CSNAT2m	0	1000
CSNAT2x	0	666.667
CSNAT3x	0	1000
CSNATer	-1000	1000
CSNATm	0	1000
CSNATp	-1000	1000
CSNATr	-1000	1000
CSND	0	1000
CSNt	0	1000
CSPG_At	0	0
CSPG_Atly	0	83.3333
CSPG_Bt	0	0
CSPG_Btly	0	0
CSPG_Ct	0	0
CSPG_Ctly	0	83.3333
CSPG_Dt	0	0
CSPG_Dtly	0	55.5556
CSPG_Et	0	0
CSPG_Etly	0	47.619
CTPS1	0	1000
CTPS2	0	0
CTPtn	0	1000
CYANt	0	0
CYANtm	0	0
CYOOm2	0	0
CYOR_u10m	0	0
CYSALANaEx	0	1000
CYSASNNaEx	0	1000
CYSGLNNaEx	0	1000
CYSGLTH	0	1000
CYSGLUexR	0	0
CYSGLYexR	0	0
CYSLYSL	0	0
CYSO	0	1000
CYSSERNaEx	0	1000
CYSt4	0	0
CYSTA	0	1000
CYSTAm	0	0
CYStec	0	0
CYSTGL	0	1000
CYSTGLUex	0	1000
CYSTHRNaEx	0	1000
CYSTS	0	1000
CYSTSERex	0	0
CYTD	0	1000
CYTDK1	0	1000
CYTDK2m	0	0
CYTDn	0	0
CYTDt	-1000	1000
CYTDt4	0	0
CYTDtl	0	0
CYTDtm	0	0
CYTDtn	0	0
CYTK1	-1000	1000
CYTK10	-1000	1000
CYTK10n	-1000	1000
CYTK11	-1000	1000
CYTK11n	-1000	1000
CYTK12	-1000	1000
CYTK12n	-1000	1000
CYTK13	-1000	1000
CYTK13n	-1000	1000
CYTK14	-1000	1000
CYTK14n	-1000	1000
CYTK1m	0	0
CYTK1n	-1000	1000
CYTK2	-1000	1000
CYTK2n	-1000	1000
CYTK3	-1000	1000
CYTK3n	-1000	1000
CYTK4	-1000	1000
CYTK4n	-1000	1000
CYTK5	-1000	1000
CYTK5n	-1000	1000
CYTK6	-1000	1000
CYTK6n	-1000	1000
CYTK7	-1000	1000
CYTK7n	-1000	1000
CYTK8	-1000	1000
CYTK8n	-1000	1000
CYTK9	-1000	1000
CYTK9n	-1000	1000
D_3AIBt	0	1000
D3AIBTm	-1000	1000
DADA	0	1000
DADAe	0	0
DADNK	0	1000
DADNt4	-1000	1000
DAG_HSter	0	0
DAGK_hs	-1000	1000
DAGKn_hs	0	500
DAGt	-1000	1000
DALAOXx	0	0
DALAt2r	-1000	1000
DALAt2rL	0	0
DALAxt	0	0
DARGOp	0	0
DASCBH	0	0
DASCBR	0	1000
DASPO1p	0	0
DATPtn	0	0
DCIm	-1000	1000
DCK1m	0	0
DCK1n	-1000	1000
DCK2n	-1000	1000
DCMPDA	-1000	1000
DCSPTN1COAtx	-1000	0
DCSPTN1CPT1	0	1000
DCSPTN1CPT2	0	1000
DCSPTN1CRNt	0	1000
DCSPTN1t	0	0
DCT	0	0
DCTPtn	0	0
DCYTD	0	1000
DCYTDn	0	0
DCYTt	0	1000
DDPGAm	0	1000
DEBRISOQUINEt	0	0
DECDPtm	0	0
DEDOLP1_L	0	0
DEDOLP1_U	0	0
DEDOLP2_L	0	0
DEDOLP2_U	0	0
DEDOLR_L	0	0
DEDOLR_U	0	0
DESAT16_2	0	1000
DESAT18_10	0	1000
DESAT18_3	0	1000
DESAT18_4	0	1000
DESAT18_5	0	1000
DESAT18_6	0	1000
DESAT18_7	0	1000
DESAT18_8	0	1000
DESAT18_9	0	1000
DESAT20_1	0	250
DESAT20_2	0	1000
DESAT22_1p	0	1000
DESAT22_2p	0	0
DESAT24_1	0	1000
DGAT	0	0
DGCHOLte	-1000	1000
DGCHOLtx	0	0
DGK1	-1000	1000
DGK2m	-1000	1000
DGNSKm	0	1000
DGSNt	-1000	1000
DGSNtm	0	1000
DGTPtn	0	0
DGULND	0	285.714
DHAAt1r	-1000	1000
DHAPA	0	0
DHAPAx	0	0
DHCHOLESTANATEtm	-1000	1000
DHCR241r	0	1000
DHCR242r	0	1000
DHCR243r	0	142.857
DHCR71r	0	142.857
DHCR72r	0	1000
DHCRD1	0	0
DHCRD2	0	1000
DHDPBMTm	0	0
DHEASt	0	0
DHEAStr	0	0
DHEASULT	0	0
DHEAtr	0	0
DHFR	-1000	1000
DHFtl	-1000	1000
DHFtm	-1000	1000
DHORD9	0	0
DHORTS	0	0
DHPM1	0	0
DHPM2	0	0
DHPR	0	0
DHPR2	0	0
DIDPtn	-1000	1000
DIGALSGALSIDEte	0	0
DIGALSGALSIDEtg	0	0
DIGALSIDEtg	0	0
DIGALSIDEtl	0	1000
DINt	-1000	1000
DITPtn	-1000	1000
DKMPPD	0	0
D_LACt2	-1000	0
D_LACtm	0	0
DLNLCGCPT1	0	250
DLNLCGCPT2	0	250
DLNLCGCRNt	0	250
DLNLCGt	0	0
DM_13_cis_oretn_n_	0	0
DM_13_cis_retn_n_	0	1000
DM_Asn_X_Ser_Thr_ly_	0	45.9227
DM_atp_c_	0	0
DM_avite1_c_	0	0
DM_avite2_c_	0	0
DM_bvite_c_	0	0
DM_core5_g_	0	0
DM_core7_g_	0	0
DM_core8_g_	0	0
DM_datp_m_	0	1000
DM_datp_n_	0	0
DM_dctp_m_	0	1000
DM_dctp_n_	0	0
DM_dem2emgacpail_prot_hs_r_	0	0
DM_dgpi_prot_hs_r_	0	0
DM_dgtp_m_	0	1000
DM_dgtp_n_	0	0
DM_dsT_antigen_g_	0	0
DM_dttp_m_	0	0
DM_dttp_n_	0	1000
DM_ethamp_r_	0	1000
DM_gncore2_g_	0	0
DM_gpi_sig_er_	0	0
DM_hretn_n_	0	0
DM_kdn_c_	0	1000
DM_m_em_3gacpail_prot_hs_r_	0	0
DM_melanin_c_	0	0
DM_mem2emgacpail_prot_hs_r_	0	0
DM_n5m2masn_g_	0	0
DM_oretn_n_	0	0
DM_Ser_Thr_ly_	0	0
DM_Ser_Gly_Ala_X_Gly_ly_	0	83.3333
DM_sprm_c_	0	0
DM_sTn_antigen_g_	0	0
DM_T_antigen_g_	-83.3333	0
DM_yvite_c_	0	1000
DMANTIPYRINEte	0	0
DMATT	0	285.714
DMATTx	0	285.714
DMGDHm	0	0
DMGtm	0	0
DMHPTCRNCPT1	0	0
DMHPTCRNCPT2	-666.667	0
DMHPTCRNt	-666.667	0
DMHPTCRNte	0	666.667
DMNONCOACRNCPT1	0	0
DMNONCRNCPT2	0	666.667
DMNONCRNt	-1000	1000
DNADtn	0	0
DNAMTn	0	0
DNAMTSEn	0	0
DNDPt10m	0	1000
DNDPt11m	0	0
DNDPt12m	0	0
DNDPt13m	0	0
DNDPt14m	0	0
DNDPt15m	0	0
DNDPt16m	0	1000
DNDPt17m	0	1000
DNDPt18m	0	0
DNDPt19m	0	0
DNDPt1m	0	0
DNDPt20m	0	0
DNDPt21m	0	1000
DNDPt22m	0	1000
DNDPt23m	0	1000
DNDPt24m	0	0
DNDPt25m	0	0
DNDPt26m	0	0
DNDPt27m	0	1000
DNDPt28m	0	1000
DNDPt29m	0	0
DNDPt2m	0	0
DNDPt30m	0	0
DNDPt31m	0	0
DNDPt32m	0	0
DNDPt33m	0	1000
DNDPt34m	0	0
DNDPt35m	0	1000
DNDPt36m	0	0
DNDPt37m	0	0
DNDPt38m	0	0
DNDPt39m	0	0
DNDPt3m	0	0
DNDPt40m	0	0
DNDPt41m	0	0
DNDPt42m	0	1000
DNDPt43m	0	0
DNDPt44m	0	0
DNDPt45m	0	0
DNDPt46m	0	0
DNDPt47m	0	0
DNDPt48m	0	0
DNDPt49m	0	1000
DNDPt4m	0	0
DNDPt50m	0	0
DNDPt51m	0	0
DNDPt52m	0	0
DNDPt53m	0	0
DNDPt54m	0	0
DNDPt55m	0	0
DNDPt56m	0	0
DNDPt57m	0	0
DNDPt58m	0	0
DNDPt59m	0	0
DNDPt5m	0	1000
DNDPt60m	0	0
DNDPt61m	0	0
DNDPt62m	0	0
DNDPt63m	0	0
DNDPt6m	0	0
DNDPt7m	0	0
DNDPt8m	0	0
DNDPt9m	0	1000
DOGULND1	0	0
DOGULND2	0	0
DOGULNO1	0	0
DOGULNO2	0	0
DOLASNT_Ler	0	21.5618
DOLASNT_Uer	0	21.5618
DOLDPP_Ler	0	21.5618
DOLDPP_Uer	0	21.5618
DOLGLCP_Lter	0	64.6853
DOLGLCP_Uter	0	64.6853
DOLGPP_Ler	0	0
DOLGPP_Uer	0	0
DOLICHOL_Lter	0	172.494
DOLICHOL_Uter	0	0
DOLK_L	0	172.494
DOLK_U	0	0
DOLMANP_Lter	0	86.2471
DOLMANP_Uter	0	86.2471
DOLP_Lter	0	21.5618
DOLP_Uter	0	21.5618
DOLPGT1_Ler	0	21.5618
DOLPGT1_Uer	0	21.5618
DOLPGT2_Ler	0	21.5618
DOLPGT2_Uer	0	21.5618
DOLPGT3_Ler	0	172.494
DOLPGT3_Uer	0	0
DOLPH_Ler	0	21.5618
DOLPH_Uer	0	21.5618
DOLPMT_L	0	21.5618
DOLPMT_U	0	21.5618
DOLPMT1_Ler	0	21.5618
DOLPMT1_Uer	0	21.5618
DOLPMT2_Ler	0	21.5618
DOLPMT2_Uer	0	21.5618
DOLPMT3_Ler	0	86.2471
DOLPMT3_Uer	0	86.2471
DOLPMT4_Ler	0	172.494
DOLPMT4_Uer	0	172.494
DOPABMO	0	0
DOPACHRMISO	0	0
DOPAMT	0	0
DOPAQNISO1	0	0
DOPASFt	0	0
DOPASULT	0	0
DOPAt4_2_r	-1000	1000
DOPAtu	0	0
DOPAVESSEC	0	0
DORNOp	0	0
DPCOAK	0	1000
DPCOAtl	0	0
DPGase	0	1000
DPGM	0	1000
DPHMBDCm	0	0
DPMVDx	0	666.667
DPPS	0	0
DPROOp	0	0
DRBK	0	0
DRIBt	0	0
DRPA	0	1000
DSAT	0	1000
DTDPtn	0	0
DTMPK	-1000	1000
DTTPtn	0	1000
DUDPtn	0	0
DUMPtn	0	0
DURAD	0	0
DURAD2	0	1000
DURIK1	0	1000
DURIK1m	0	0
DURIPP	-1000	1000
DURIt	-1000	1000
DURItn	0	0
DUTPDPm	0	0
DUTPDPn	0	0
EAFLATOXINte	0	0
EBASTINEOHte	0	0
EBASTINEOHtr	0	0
EBASTINEte	0	0
EBASTINEtr	-1000	1000
EBP1r	0	1000
EBP2r	0	1000
ECGISOr	0	0
ECOAH12m	0	1000
ECOAH1m	-1000	1000
ECOAH1x	0	0
ECOAH9m	-1000	1000
EGMESTr	0	0
EHGLAT	0	0
EHGLAT2m	0	1000
EHGLATm	0	1000
EICOSTETCPT1	0	1000
EICOSTETCPT2	0	1000
EICOSTETCRNt	0	1000
EICOSTETt	0	1000
ELAIDCPT1	0	1000
ELAIDCPT2	0	1000
ELAIDCRNt	0	1000
ELAIDt	-1000	1000
ENGASE	0	0
ENGASE2	0	0
ENGASE2ly	0	0
ENGASE3ly	0	14.4928
ENGASEly	0	41.6667
ENMAN1g	0	0
ENMAN2g	0	0
ENMAN3g	0	0
ENMAN4g	0	0
ENMAN5g	0	0
ENMAN6g	0	0
ENO	-1000	1000
EPCTX	0	0
ESTRADIOLGLCt	0	1000
ESTRADIOLGLCt2	0	1000
ESTRADIOLGLCtr	0	0
ESTRADIOLt	0	1000
ESTRADIOLtr	-1000	0
ESTRIOLGLCte	0	1000
ESTRIOLGLCtr	-1000	1000
ESTRIOLtr	0	0
ESTRONEGLCt	0	1000
ESTRONEGLCtr	-1000	1000
ESTRONESt	-1000	1000
ESTRONESt2	0	0
ESTRONEtr	0	0
ESTSULT	0	0
ETF	0	1000
ETFQO	0	1000
ETHAK	0	1000
ETHP	0	0
ETOHMO	0	0
ETOHt	0	1000
ETOHtx	0	0
EX_10fthf(e)	0	333.333
EX_10fthf5glu(e)	0	0
EX_10fthf6glu(e)	0	0
EX_10fthf7glu(e)	-333.333	0
EX_11_cis_retfa(e)	0	0
EX_13_cis_retnglc(e)	0	0
EX_1glyc_hs(e)	0	0
EX_1mncam(e)	0	1000
EX_2425dhvitd2(e)	0	0
EX_2425dhvitd3(e)	0	1000
EX_24nph(e)	0	0
EX_25hvitd2(e)	-1000	0
EX_25hvitd3(e)	-5.56106	1000
EX_2hb(e)	-1000	1000
EX_2mcit(e)	0	1000
EX_34dhoxpeg(e)	0	0
EX_34dhphe(e)	-1000	0
EX_35cgmp(e)	0	0
EX_3aib(e)	0	0
EX_3aib_D(e)	0	1000
EX_3mlda(e)	0	0
EX_4abut(e)	-1000	1000
EX_4hdebrisoquine(e)	0	0
EX_4hphac(e)	0	0
EX_4mptnl(e)	0	0
EX_4mtolbutamide(e)	0	0
EX_4nph(e)	-1000	1000
EX_4nphsf(e)	0	0
EX_4pyrdx(e)	0	0
EX_5adtststerone(e)	-1000	1000
EX_5adtststeroneglc(e)	0	11.0471
EX_5adtststerones(e)	-1000	1000
EX_5dhf(e)	-500	1000
EX_5fthf(e)	-1000	0
EX_5homeprazole(e)	0	0
EX_5htrp(e)	0	0
EX_5mthf(e)	-1000	1000
EX_5thf(e)	0	0
EX_6dhf(e)	-1000	1000
EX_6htststerone(e)	0	0
EX_6thf(e)	0	0
EX_7dhf(e)	-1000	0
EX_7thf(e)	-333.333	0
EX_9_cis_retfa(e)	0	0
EX_abt(e)	0	1000
EX_ac(e)	-1000	1000
EX_acac(e)	-1000	1000
EX_acald(e)	-1000	1000
EX_acetone(e)	0	0
EX_acgalfucgalacgalfuc12gal14acglcgalgluside_hs(e)	0	0
EX_acgalfucgalacgalfucgalacglcgal14acglcgalgluside_hs(e)	0	0
EX_acgam(e)	0	0
EX_ach(e)	0	0
EX_acn13acngalgbside_hs(e)	0	0
EX_acn23acngalgbside_hs(e)	0	0
EX_acnacngal14acglcgalgluside_hs(e)	0	0
EX_acnacngalgbside_hs(e)	0	0
EX_acngalacglcgal14acglcgalgluside_hs(e)	0	0
EX_ade(e)	-1000	1000
EX_adn(e)	0	0
EX_adp	0	0
EX_adprbp(e)	0	0
EX_adprib(e)	0	0
EX_adrn(e)	0	0
EX_adrnl(e)	0	0
EX_aflatoxin(e)	-1000	1000
EX_ahandrostanglc(e)	0	0
EX_ak2lgchol_hs(e)	-1000	1000
EX_akg(e)	0	0
EX_ala_B(e)	0	1000
EX_ala_D(e)	-1000	1000
EX_ala_L(e)	-1000	1000
EX_aldstrn(e)	-1000	1000
EX_amp(e)	-1000	1000
EX_andrstrn(e)	0	0
EX_andrstrnglc(e)	0	1000
EX_antipyrene(e)	0	0
EX_apnnox(e)	0	0
EX_appnn(e)	0	0
EX_aprgstrn(e)	-1000	1000
EX_aqcobal(e)	0	0
EX_arab_L(e)	-1000	0
EX_arach(e)	-998.879	1000
EX_arachd(e)	-900	250
EX_arg_L(e)	-1000	1000
EX_ascb_L(e)	-1000	1000
EX_asn_L(e)	0	1000
EX_asp_D(e)	0	0
EX_asp_L(e)	-1000	1000
EX_atp(e)	-1000	1000
EX_avite1(e)	-1000	0
EX_avite2(e)	-1000	0
EX_bhb(e)	0	0
EX_bildglcur(e)	0	0
EX_bilglcur(e)	-1000	1000
EX_bilirub(e)	-1000	1000
EX_biocyt(e)	-1000	0
EX_btn(e)	0	1000
EX_but(e)	0	0
EX_bvite(e)	0	0
EX_bz(e)	0	0
EX_ca2(e)	0	0
EX_camp(e)	0	0
EX_caro(e)	0	0
EX_carveol(e)	0	0
EX_cca_d3(e)	0	0
EX_cgly(e)	-1000	0
EX_chol(e)	0	0
EX_cholate(e)	-1000	1000
EX_chsterol(e)	0	1000
EX_chtn(e)	0	0
EX_cit(e)	-1000	1000
EX_cl(e)	0	0
EX_CLPND(e)	0	0
EX_cmp(e)	-1000	1000
EX_co(e)	0	125
EX_co2(e)	-1000	1000
EX_coumarin(e)	0	0
EX_creat(e)	0	0
EX_crmp_hs(e)	0	0
EX_crn(e)	-1000	1000
EX_crtsl(e)	0	0
EX_crtstrn(e)	-3.88095	7.46126
EX_crvnc(e)	0	0
EX_csn(e)	-1000	0
EX_cspg_a(e)	-83.3333	0
EX_cspg_b(e)	0	0
EX_cspg_c(e)	-83.3333	0
EX_cspg_d(e)	-55.5556	0
EX_cspg_e(e)	-47.619	0
EX_cyan(e)	0	0
EX_cys_L(e)	-1000	1000
EX_cytd(e)	-1000	1000
EX_dad_2(e)	-1000	1000
EX_dag_hs(e)	-1000	1000
EX_dcsptn1(e)	0	0
EX_dcyt(e)	-1000	0
EX_debrisoquine(e)	0	0
EX_dgchol(e)	-1000	0
EX_dgsn(e)	-1000	1000
EX_dhdascb(e)	-1000	1000
EX_dheas(e)	0	0
EX_dhf(e)	0	500
EX_digalsgalside_hs(e)	0	0
EX_din(e)	-1000	1000
EX_dlnlcg(e)	0	0
EX_dmantipyrine(e)	0	0
EX_dmhptcrn(e)	0	666.667
EX_dopa(e)	0	1000
EX_dopasf(e)	0	0
EX_drib(e)	0	0
EX_duri(e)	-1000	1000
EX_eaflatoxin(e)	0	0
EX_ebastine(e)	0	0
EX_ebastineoh(e)	0	0
EX_eicostet(e)	-1000	0
EX_elaid(e)	-1000	1000
EX_estradiol(e)	-1000	0
EX_estradiolglc(e)	0	0
EX_estriolglc(e)	0	1000
EX_estroneglc(e)	0	1000
EX_estrones(e)	0	0
EX_etoh(e)	-1000	0
EX_fe2(e)	-1000	1000
EX_fe3(e)	-1000	1000
EX_fol(e)	-1000	1000
EX_for(e)	0	0
EX_fru(e)	-1000	1000
EX_fuc13galacglcgal14acglcgalgluside_hs(e)	0	0
EX_fuc14galacglcgalgluside_hs(e)	0	0
EX_fucacgalfucgalacglcgalgluside_hs(e)	0	0
EX_fucacngal14acglcgalgluside_hs(e)	0	0
EX_fucacngalacglcgalgluside_hs(e)	0	0
EX_fucfuc12gal14acglcgalgluside_hs(e)	0	0
EX_fucfuc132galacglcgal14acglcgalgluside_hs(e)	0	0
EX_fucfucfucgalacglc13galacglcgal14acglcgalgluside_hs(e)	0	0
EX_fucfucfucgalacglcgal14acglcgalgluside_hs(e)	0	125
EX_fucfucgalacglcgalgluside_hs(e)	0	0
EX_fucgal14acglcgalgluside_hs(e)	0	0
EX_fucgalfucgalacglcgalgluside_hs(e)	0	0
EX_fucgalgbside_hs(e)	0	0
EX_fuc_L(e)	0	0
EX_gal(e)	-1000	1000
EX_galacglcgalgbside_hs(e)	0	0
EX_galfuc12gal14acglcgalgluside_hs(e)	0	0
EX_galfucgalacglcgal14acglcgalgluside_hs(e)	0	0
EX_galgalfucfucgalacglcgalacglcgal14acglcgalgluside_hs(e)	0	0
EX_galgalgalthcrm_hs(e)	0	200
EX_gam(e)	-1000	0
EX_gbside_hs(e)	0	0
EX_gchola(e)	-1000	1000
EX_gd1b2_hs(e)	0	0
EX_gd1c_hs(e)	0	0
EX_gdp(e)	0	0
EX_glc(e)	-1000	1000
EX_gln_L(e)	-1000	1000
EX_gluala(e)	-1000	0
EX_glu_L(e)	-1000	1000
EX_gly(e)	-1000	1000
EX_glyb(e)	0	0
EX_glyc(e)	-1000	1000
EX_glyc_S(e)	0	1000
EX_glygn2(e)	-750	0
EX_glygn4(e)	0	750
EX_glygn5(e)	0	0
EX_gmp(e)	0	0
EX_gp1c_hs(e)	0	0
EX_gp1calpha_hs(e)	0	0
EX_gq1b_hs(e)	0	0
EX_gq1balpha_hs(e)	0	0
EX_gsn(e)	-1000	1000
EX_gt1a_hs(e)	0	0
EX_gthox(e)	-1000	1000
EX_gthrd(e)	-1000	1000
EX_gtp(e)	0	0
EX_gua(e)	-1000	1000
EX_h(e)	-1000	1000
EX_h2o(e)	-1000	1000
EX_h2o2(e)	-1000	1000
EX_ha(e)	-95.2381	0
EX_ha_pre1(e)	0	0
EX_hco3(e)	-1000	1000
EX_hcoumarin(e)	0	0
EX_hdca(e)	-1000	1000
EX_hdcea(e)	-1000	1000
EX_hestratriol(e)	0	1000
EX_hexc(e)	0	0
EX_his_L(e)	0	558.824
EX_hista(e)	0	0
EX_hom_L(e)	0	0
EX_hpdca(e)	-1000	0
EX_hspg(e)	0	0
EX_htaxol(e)	0	0
EX_hxan(e)	-1000	1000
EX_i(e)	0	0
EX_idp(e)	-1000	1000
EX_ile_L(e)	-1000	1000
EX_imp(e)	0	0
EX_inost(e)	0	1000
EX_ins(e)	0	0
EX_k(e)	0	0
EX_ksi(e)	-14.4928	18.5185
EX_ksi_deg1(e)	0	0
EX_ksii_core2(e)	-66.6667	83.3333
EX_ksii_core4(e)	0	66.6667
EX_lac_D(e)	0	1000
EX_lac_L(e)	-1000	1000
EX_lcts(e)	-1000	1000
EX_Lcystin(e)	-1000	0
EX_leuktrA4(e)	-1000	6.91806
EX_leuktrB4(e)	-49.6664	1000
EX_leuktrC4(e)	-1000	1000
EX_leuktrD4(e)	-1000	1000
EX_leuktrE4(e)	-1000	1000
EX_leuktrF4(e)	-1000	1000
EX_leu_L(e)	-1000	1000
EX_lgnc(e)	0	0
EX_limnen(e)	0	0
EX_lipoate(e)	0	0
EX_lneldc(e)	0	0
EX_lnlc(e)	-1000	0
EX_lnlnca(e)	-1000	0
EX_lnlncg(e)	0	0
EX_lpchol_hs(e)	0	1000
EX_lys_L(e)	-1000	1000
EX_mag_hs(e)	-1000	0
EX_malt(e)	0	0
EX_malttr(e)	0	0
EX_man(e)	-1000	194.056
EX_meoh(e)	-1000	1000
EX_mepi(e)	0	0
EX_mercplaccys(e)	0	1000
EX_met_L(e)	0	294.118
EX_mthgxl(e)	0	1000
EX_n2m2nmasn(e)	0	0
EX_na1(e)	0	0
EX_nac(e)	0	1000
EX_nad(e)	0	0
EX_nadp(e)	0	0
EX_ncam(e)	0	0
EX_nh4(e)	0	0
EX_nifedipine(e)	0	0
EX_no(e)	-1000	1000
EX_npthl(e)	0	0
EX_nrpphr(e)	0	0
EX_nrpphrsf(e)	0	0
EX_nrvnc(e)	0	0
EX_o2(e)	0	0
EX_o2s(e)	-1000	0
EX_oagd3_hs(e)	0	0
EX_oagt3_hs(e)	0	0
EX_ocdca(e)	-1000	1000
EX_ocdcea(e)	-1000	1000
EX_octa(e)	-1000	0
EX_omeprazole(e)	0	0
EX_onpthl(e)	0	0
EX_orn(e)	-1000	1000
EX_oxa(e)	0	1000
EX_paf_hs(e)	-1000	0
EX_pchol_hs(e)	-1000	0
EX_pe_hs(e)	0	0
EX_peplys(e)	0	0
EX_perillyl(e)	0	0
EX_pglyc_hs(e)	0	0
EX_pheacgln(e)	0	0
EX_phe_L(e)	-1000	1000
EX_pheme(e)	0	125
EX_phyQ(e)	0	0
EX_phyt(e)	-666.667	0
EX_pi(e)	0	0
EX_pnto_R(e)	-1000	1000
EX_ppa(e)	0	0
EX_prgstrn(e)	0	0
EX_pro_D(e)	0	0
EX_pro_L(e)	-1000	1000
EX_prostgd2(e)	-129.834	38.3757
EX_prostge1(e)	-1000	1000
EX_prostge2(e)	-1000	1000
EX_prostgf2(e)	-1000	1000
EX_ps_hs(e)	-1000	1000
EX_ptdca(e)	-1000	0
EX_pydam(e)	-1000	1000
EX_pydx(e)	-1000	1000
EX_pydxn(e)	-1000	1000
EX_pyr(e)	0	0
EX_rbt(e)	0	1000
EX_retfa(e)	0	1000
EX_retinol(e)	0	0
EX_retinol_9_cis(e)	0	0
EX_retinol_cis_11(e)	0	0
EX_retn(e)	-1000	0
EX_retnglc(e)	0	0
EX_rib_D(e)	-1000	0
EX_ribflv(e)	-1000	1000
EX_Rtotal(e)	0	1000
EX_Rtotal2(e)	-1000	1000
EX_Rtotal3(e)	-1000	0
EX_s2l2fn2m2masn(e)	0	0
EX_s2l2n2m2masn(e)	-41.6667	0
EX_sarcs(e)	0	0
EX_sel(e)	0	0
EX_ser_D(e)	0	0
EX_ser_L(e)	-1000	1000
EX_sl_L(e)	0	1000
EX_so4(e)	-1000	0
EX_spc_hs(e)	-1000	1000
EX_sph1p(e)	-1000	1000
EX_sphs1p(e)	-1000	1000
EX_srtn(e)	0	0
EX_strch1(e)	-750	0
EX_strch2(e)	0	750
EX_strdnc(e)	-125	0
EX_succ(e)	0	0
EX_sucr(e)	0	0
EX_tag_hs(e)	0	0
EX_tagat_D(e)	0	0
EX_taur(e)	-1000	1000
EX_taxol(e)	0	0
EX_tchola(e)	-1000	1000
EX_tcynt(e)	0	0
EX_tdchola(e)	0	0
EX_tethex3(e)	-1000	1000
EX_tetpent3(e)	-1000	0
EX_tetpent6(e)	0	0
EX_tettet6(e)	-1000	0
EX_thf(e)	-1000	1000
EX_thm(e)	0	0
EX_thmmp(e)	0	0
EX_thmtp(e)	0	0
EX_thr_L(e)	0	882.353
EX_thym(e)	0	0
EX_thymd(e)	-1000	0
EX_thyox_L(e)	0	0
EX_tmndnc(e)	0	0
EX_tolbutamide(e)	0	0
EX_tre(e)	0	0
EX_triodthy(e)	-1000	0
EX_triodthysuf(e)	0	1000
EX_trp_L(e)	0	235.294
EX_tststerone(e)	0	0
EX_tststeroneglc(e)	0	0
EX_tststerones(e)	0	0
EX_tsul(e)	0	0
EX_ttdca(e)	-1000	1000
EX_txa2(e)	-129.834	38.3757
EX_tymsf(e)	0	0
EX_Tyr_ggn(e)	0	0
EX_tyr_L(e)	-1000	1000
EX_udp(e)	0	0
EX_ump(e)	-1000	1000
EX_ura(e)	-1000	1000
EX_urate(e)	0	1000
EX_urea(e)	0	0
EX_uri(e)	-1000	1000
EX_utp(e)	-1000	0
EX_vacc(e)	0	0
EX_val_L(e)	-1000	1000
EX_vitd2(e)	0	0
EX_vitd3(e)	-1000	1000
EX_whddca(e)	0	0
EX_whhdca(e)	-1000	1000
EX_whtststerone(e)	0	0
EX_whttdca(e)	0	0
EX_xolest_hs(e)	-2.07337	1000
EX_xolest2_hs(e)	0	0
EX_xoltri24(e)	0	0
EX_xoltri25(e)	2.27694	59.7348
EX_xoltri27(e)	2.27694	59.7348
EX_xyl_D(e)	0	83.3333
EX_xylt(e)	-1000	1000
EX_yvite(e)	-1000	0
F1Atg	0	0
F1PGT	0	14.4928
F6Tg	0	21.5618
FA120ACPH	0	0
FA140ACPH	0	0
FA141ACPH	0	0
FA160ACPH	0	0
FA161ACPH	0	0
FA180ACPH	0	0
FA181ACPH	0	0
FA1821ACPH	0	0
FA1822ACPH	0	0
FA182ACPH	0	0
FACOAL140i	0	1000
FACOAL150	0	1000
FACOAL160i	0	1000
FACOAL161	0	0
FACOAL170	0	1000
FACOAL180i	0	1000
FACOAL1812	0	0
FACOAL1813	0	0
FACOAL181i	0	1000
FACOAL1821	0	0
FACOAL1822	0	0
FACOAL1831	0	0
FACOAL1832	0	1000
FACOAL184	0	0
FACOAL191	0	1000
FACOAL200	0	0
FACOAL203	0	0
FACOAL204	-1000	1000
FACOAL2042	0	1000
FACOAL205	0	0
FACOAL206	0	666.667
FACOAL224	0	0
FACOAL2251	0	0
FACOAL2252	0	0
FACOAL226	0	0
FACOAL240	0	0
FACOAL241	0	0
FACOAL244_1	0	1000
FACOAL245_1	0	0
FACOAL245_2	0	1000
FACOAL246_1	0	0
FACOAL260	0	0
FACOAL40im	0	0
FACOAL80i	0	1000
FADDP	0	1000
FADH2tru	0	1000
FADH2tx	0	500
FADtru	0	0
FADtx	-1000	1000
FAEL183	0	0
FAEL184	0	0
FAEL204	0	0
FAEL205	0	0
FAH1	0	0
FAH2	0	0
FAH3	0	0
FALDH	-1000	1000
FALDtly	0	0
FALDtm	0	0
FAOXC11	0	666.667
FAOXC140	0	0
FAOXC150m	0	1000
FAOXC160	0	1000
FAOXC16080m	0	0
FAOXC16080x	0	0
FAOXC161802m	0	0
FAOXC16180m	0	0
FAOXC170m	0	1000
FAOXC180	0	0
FAOXC180x	0	0
FAOXC1811601m	0	1000
FAOXC1811602m	0	1000
FAOXC1811603m	0	1000
FAOXC182806m	0	0
FAOXC18280m	0	1000
FAOXC183803m	0	1000
FAOXC183806m	0	1000
FAOXC183806x	0	285.714
FAOXC18480m	0	1000
FAOXC18480x	0	0
FAOXC200180m	0	0
FAOXC200180x	0	1000
FAOXC2031836m	0	250
FAOXC204	0	900
FAOXC204184m	0	1000
FAOXC2051843m	0	1000
FAOXC2051843x	0	0
FAOXC2242046m	0	818.182
FAOXC2242046x	0	0
FAOXC2251836m	0	0
FAOXC2251836x	0	285.714
FAOXC2252053m	0	1000
FAOXC2252053x	0	0
FAOXC226	0	818.182
FAOXC226205m	0	1000
FAOXC226205x	0	0
FAOXC240200x	0	0
FAOXC241181x	0	0
FAOXC2442246x	0	1000
FAOXC2452253x	0	0
FAOXC2452256x	0	0
FAOXC246226x	0	1000
FAOXC260240x	0	0
FAOXC80	0	0
FAS100COA	0	1000
FAS120COA	0	500
FAS140COA	0	0
FAS160COA	0	1000
FAS180COA	0	1000
FAS80COA_L	0	0
FATP1t	-1000	1000
FATP2t	0	0
FATP3t	0	0
FATP4t	-1000	1000
FATP5t	-1000	1000
FATP6t	-1000	1000
FATP7t	-1000	1000
FATP8t	-1000	1000
FATP9t	-1000	1000
FBA	-1000	1000
FBA2	0	1000
FBA4	0	1000
FBA5	0	0
FBP	0	1000
FBP26	0	1000
FCLTm	0	125
FCOAH	0	666.667
FDH	0	0
FE2t	0	125
FE2tm	0	125
FE3R2e	0	1000
FK	0	14.4928
FKYNH	0	0
FMNAT	0	0
FOLR2	0	1000
FOLt2	-1000	1000
FORMCOAtx	0	666.667
FORt2m	-1000	1000
FORtr	-142.857	0
FORtrn	0	0
FPGS	0	166.667
FPGS2	0	166.667
FPGS2m	0	166.667
FPGS3	0	166.667
FPGS3m	0	166.667
FPGS4	0	166.667
FPGS4m	0	166.667
FPGS5	0	166.667
FPGS5m	0	166.667
FPGS6	0	166.667
FPGS6m	0	166.667
FPGS7	0	166.667
FPGS7m	0	166.667
FPGS8	0	166.667
FPGS8m	0	166.667
FPGS9	0	166.667
FPGS9m	0	166.667
FPGSm	0	166.667
FRDPtc	-1000	1000
FRDPtr	-1000	1000
FRTT	0	0
FRUt1r	-1000	1000
FRUt4	0	0
FT	0	0
FTCD	0	0
FTHFCL	0	1000
FTHFDH	0	0
FTHFL	-1000	1000
FTHFLm	-1000	1000
FUC13GALACGLCGAL14ACGLCGALGLUSIDEte	0	0
FUC13GALACGLCGAL14ACGLCGALGLUSIDEtg	0	0
FUC14GALACGLCGALGLUSIDEte	0	0
FUC14GALACGLCGALGLUSIDEtg	0	0
FUCACGALFUCGALACGLCGALGLUSIDEte	0	0
FUCACGALFUCGALACGLCGALGLUSIDEtg	0	0
FUCACNGAL14ACGLCGALGLUSIDEte	0	0
FUCACNGAL14ACGLCGALGLUSIDEtg	0	0
FUCACNGALACGLCGALGLUSIDEte	0	0
FUCACNGALACGLCGALGLUSIDEtg	0	0
FUCASE2e	0	0
FUCASE2ly	0	14.4928
FUCASEe	0	0
FUCASEly	0	0
FUCFUC12GAL14ACGLCGALGLUSIDEte	0	0
FUCFUC12GAL14ACGLCGALGLUSIDEtg	0	0
FUCFUC132GALACGLCGAL14ACGLCGALGLUSIDEte	0	0
FUCFUC132GALACGLCGAL14ACGLCGALGLUSIDEtg	0	0
FUCFUCFUCGALACGLC13GALACGLCGAL14ACGLCGALGLUSIDEte	0	0
FUCFUCFUCGALACGLC13GALACGLCGAL14ACGLCGALGLUSIDEtg	0	0
FUCFUCFUCGALACGLCGAL14ACGLCGALGLUSIDEte	-125	0
FUCFUCFUCGALACGLCGAL14ACGLCGALGLUSIDEtg	0	125
FUCFUCGALACGLCGALGLUSIDEte	0	0
FUCFUCGALACGLCGALGLUSIDEtg	0	0
FUCGAL14ACGLCGALGLUSIDEte	0	0
FUCGAL14ACGLCGALGLUSIDEtg	0	0
FUCGALFUCGALACGLCGALGLUSIDEte	0	0
FUCGALFUCGALACGLCGALGLUSIDEtg	0	0
FUCGALGBSIDEte	0	0
FUCGALGBSIDEtg	0	0
FUCtly	0	14.4928
FUM	-1000	1000
FUMAC	0	0
FUMm	-1000	1000
FUMSO3tm	-1000	1000
FUMSO4tm	-1000	1000
FUMtm	-1000	1000
FUMTSULtm	-1000	1000
FUT11g	0	0
FUT12g	0	0
FUT14g	0	0
FUT15g	0	0
FUT16g	0	125
FUT17g	0	0
FUT18g	0	0
FUT31g	0	0
FUT32g	0	0
FUT33g	0	0
FUT34g	0	0
FUT35g	0	0
FUT910g	0	0
FUT911g	0	0
FUT91g	0	0
FUT92g	0	0
FUT93g	0	0
FUT94g	0	125
FUT95g	0	125
FUT96g	0	0
FUT97g	0	0
FUT98g	0	0
FUT99g	0	0
G12MT1_L	0	21.5618
G12MT1_U	0	21.5618
G12MT2_L	0	21.5618
G12MT2_U	0	21.5618
G13MT_L	0	21.5618
G13MT_U	0	21.5618
G14T10g	0	21.5618
G14T11g	0	21.5618
G14T12g	0	21.5618
G14T13g	0	21.5618
G14T14g	0	21.5618
G14T15g	0	21.5618
G14T16g	0	21.5618
G14T17g	0	21.5618
G14T18g	0	66.6667
G14T19g	0	66.6667
G14T20g	0	66.6667
G14T21g	0	66.6667
G14T2g	0	83.3333
G14T3g	0	83.3333
G14T4g	0	83.3333
G14T5g	0	83.3333
G14T6g	0	21.5618
G14T7g	0	21.5618
G14T8g	0	21.5618
G14T9g	0	21.5618
G14Tg	0	21.5618
G16MT_L	0	21.5618
G16MT_U	0	21.5618
G1M6MASNB1terg	0	0
G1M7MASNBterg	0	0
G1M7MASNCterg	0	0
G1M8MASNterg	0	0
G1PTT	0	0
G2M8MASNterg	0	0
G3M8MASNterg	0	0
G3PD1	0	0
G3PD2m	0	1000
G5SADrm	-1000	1000
G5SADs	0	1000
G5SDym	0	0
G6PDA	0	1000
G6PDH1rer	-1000	1000
G6PDH2r	-1000	1000
G6PDH2rer	-1000	1000
G6PPer	0	1000
G6Pter	-1000	1000
GABAVESSEC	0	0
GACMTRc	0	0
GACPAILter	0	0
GAL3ST11	0	0
GAL3ST12	0	0
GALACGLCGALGBSIDEte	0	0
GALACGLCGALGBSIDEtg	0	0
GALASE10ly	0	14.4928
GALASE11ly	0	14.4928
GALASE12ly	0	14.4928
GALASE13ly	0	14.4928
GALASE14ly	0	14.4928
GALASE15ly	0	14.4928
GALASE16ly	0	66.6667
GALASE17ly	0	66.6667
GALASE18ly	0	66.6667
GALASE19ly	0	66.6667
GALASE1ly	0	41.6667
GALASE20ly	0	62.5
GALASE3ly	0	14.4928
GALASE4ly	0	14.4928
GALASE5ly	0	14.4928
GALASE6ly	0	14.4928
GALASE7ly	0	14.4928
GALASE8ly	0	14.4928
GALASE9ly	0	14.4928
GALC	0	1000
GALFUC12GAL14ACGLCGALGLUSIDEte	0	0
GALFUC12GAL14ACGLCGALGLUSIDEtg	0	0
GALFUCGALACGLCGAL14ACGLCGALGLUSIDEte	0	0
GALFUCGALACGLCGAL14ACGLCGALGLUSIDEtg	0	0
GALGALFUCFUCGALACGLCGALACGLCGAL14ACGLCGALGLUSIDEte	0	0
GALGALFUCFUCGALACGLCGALACGLCGAL14ACGLCGALGLUSIDEtg	0	0
GALGALGALTHCRMte	0	200
GALGALGALTHCRMtg	-200	0
GALGLUSIDEtg	-500	0
GALGLUSIDEtl	0	500
GALGT1	0	0
GALGT2	0	0
GALGT3	0	0
GALGT4	0	0
GALK	0	0
GALNACT1g	0	0
GALNACT2g	0	0
GALNACT3g	0	0
GALNACT4g	0	0
GALNACT5g	0	0
GALNTg	0	66.6667
GALOR	0	0
GALSIDEtg	-1000	1000
GALSIDEtl	-1000	1000
GALT	-1000	1000
GALt1r	-1000	0
GALt2_2	0	0
GALT2g	0	0
GALt4	0	0
GALTg	0	0
GALtly	0	1000
GALU	-1000	1000
GAMt1r	0	1000
GAMYe	0	0
GAO1	0	0
GAO1g	0	0
GAO2	0	0
GAO2g	0	0
GAPD	-1000	1000
GARFT	0	0
GASNASE2ly	0	0
GASNASE3ly	0	14.4928
GASNASEly	0	41.6667
GBA	0	1000
GBAl	0	500
GBGT1	0	0
GBSIDEte	0	0
GBSIDEtl	0	0
GCALDD	0	1000
GCALDDm	0	0
GCC2am	0	0
GCC2bim	0	0
GCC2cm	0	0
GCCam	0	0
GCCbim	0	0
GCCcm	0	0
GCHOLAt	-1000	1000
GCHOLAt2	0	0
GCHOLAt3	0	1000
GCHOLAte	-1000	1000
GCHOLAtx	-1000	1000
GCNTg	0	0
GD1B2te	0	0
GD1B2tg	0	0
GD1Cte	0	0
GD1Ctg	0	0
GDPFUCtg	0	375
GDPtg	-375	0
GF6PTA	0	1000
GFUCS	0	375
GGH_10FTHF5GLUe	0	333.333
GGH_10FTHF5GLUl	0	166.667
GGH_10FTHF6GLUe	0	333.333
GGH_10FTHF6GLUl	0	166.667
GGH_10FTHF7GLUe	0	333.333
GGH_10FTHF7GLUl	0	166.667
GGH_5DHFe	0	500
GGH_5DHFl	0	166.667
GGH_5THFe	0	333.333
GGH_5THFl	0	166.667
GGH_6DHFe	0	1000
GGH_6DHFl	0	166.667
GGH_6THFe	0	333.333
GGH_6THFl	0	166.667
GGH_7DHFe	0	1000
GGH_7DHFl	0	166.667
GGH_7THFe	0	333.333
GGH_7THFl	0	166.667
[truncated: 5,697 more rows]

## Sheet: FVA_Control_Recon2
Reaction_ID	min	max
10FTHF5GLUtl	0	0
10FTHF5GLUtm	0	0
10FTHF6GLUtl	0	0
10FTHF6GLUtm	0	0
10FTHF7GLUtl	0	166.667
10FTHF7GLUtm	0	166.667
10FTHFtl	-166.667	0
10FTHFtm	-1000	1000
11DOCRTSLtm	0	0
11DOCRTSLtr	0	0
11DOCRTSTRNtm	0	0
11DOCRTSTRNtr	0	0
13DAMPPOX	0	1000
1a_24_25VITD2Hm	0	0
1a_24_25VITD3Hm	0	0
1a_25VITD2Hm	0	0
1a_25VITD3Hm	0	0
1MNCAMti	0	1000
1PPDCRp	0	0
24_25DHVITD2t	0	0
24_25DHVITD2tm	0	0
24_25DHVITD3t	0	1000
24_25DHVITD3tm	0	0
24_25VITD2Hm	0	0
24_25VITD3Hm	0	0
24NPHte	0	0
25HVITD2t	0	1000
25HVITD2tin	0	0
25HVITD2tin_m	0	0
25HVITD2tm	0	1000
25HVITD3t	0	1000
25HVITD3tin	0	1000
25HVITD3tin_m	0	1000
25HVITD3tm	0	0
25VITD2Hm	0	0
25VITD3Hm	0	0
2AMACHYD	0	0
2AMACSULT	0	0
2AMADPTm	0	0
2DR1PP	0	0
2HBO	-1000	0
2HBt2	-1000	0
2HCO3_NAt	-1000	1000
2MCITt	0	0
2OXOADOXm	0	0
2OXOADPTm	0	0
34DHOXPEGOX	0	0
34DHOXPEGt	0	0
34DHPHAMT	0	0
34DHPHEt	-1000	0
34DHPLACOX	0	1000
34DHPLACOX_NADP_	-1000	0
34DHXMANDACOX	0	1000
34DHXMANDACOX_NADP_	-1000	0
34HPLFM	0	0
34HPPOR	0	0
35CGMPtn	-1000	1000
3AIBt	0	0
3AIBTm	0	0
3AIBtm	0	0
3DPHBH1	0	0
3DPHBH2	0	0
3DSPHR	0	0
3HAO	0	0
3HBCDm	0	1000
3HBCOAHLm	0	1000
3HKYNAKGAT	0	1000
3HLYTCL	0	0
3HPCOAHYD	0	0
3HPPD	0	0
3HXKYNDCL	0	0
3HXKYNOXDA	0	0
3M4HDXPAC	0	0
3MLDAt	0	0
3MOBt2im	0	1000
3MOPt2im	0	1000
3MOX4HOXPGALDOX	0	1000
3MOX4HOXPGALDOX_NADP_	-1000	0
3MOXTYROX	0	0
3NTD7l	0	0
3SALAASPm	-1000	0
3SALACBOXL	0	0
3SALAOX	0	500
3SALATAi	0	1000
3SALATAim	0	1000
3SPYRSP	0	1000
3SPYRSPm	0	1000
41R1H2MAE12BOOX	0	0
41R2A1H12BOOX	0	0
42A12BOOX	0	0
4ABUTtm	0	0
4HBZCOAFm	0	0
4HBZFm	0	0
4HDEBRISOQUINEte	0	0
4HGLSDm	0	1000
4HOXPACDOX_NADP_	0	1000
4MOPt2im	0	1000
4MPTNLte	0	0
4MPTNLtm	0	0
4MPTNLtr	0	0
4MTOLBUTAMIDEte	0	0
4NPHSFte	0	0
4NPHSULT	0	0
4NPHte	0	0
4PYRDX	0	0
5ADTSTSTERONEGLCte	0	1000
5ADTSTSTERONEGLCtr	-1000	1000
5ADTSTSTERONESte	0	1000
5ADTSTSTERONESULT	0	0
5ADTSTSTERONEte	0	0
5ADTSTSTERONEtr	0	1000
5AOPtm	-1000	0
5DHFtl	0	0
5FTHFt2	0	1000
5HLTDL	0	0
5HOMEPRAZOLEte	0	0
5HOXINDACTO2OX	0	0
5HOXINDACTOXm	0	0
5HOXINOXDA	0	0
5HTRPDOX	0	0
5HTRPVESSEC	0	0
5HXKYNDCL	0	0
5HXKYNOXDA	0	0
5MTHFt	-1000	1000
5MTHFt2	-1000	1000
5THFtl	0	0
5THFtm	0	0
6DHFtl	0	0
6DHFtm	0	0
6HTSTSTERONEte	0	0
6HTSTSTERONEtr	0	0
6THFtl	0	0
6THFtm	0	0
7DHCHSTEROLtr	0	0
7DHFtl	0	166.667
7DHFtm	0	166.667
7THFtl	0	166.667
7THFtm	0	166.667
A_MANASE	0	0
A_MANASEly	0	21.5385
A4GALTc	0	0
A4GALTg	0	200
A4GNT1g	0	0
A4GNT2g	0	0
AACOAT	-1000	1000
AACTOOR	0	0
AACTtm	0	0
AASAD3m	0	1000
AATAi	0	0
ABO1g	0	0
ABO2g	0	0
ABO3g	0	0
ABO4g	0	0
ABO5g	0	0
ABO6g	0	0
ABO7g	0	0
ABO8g	0	0
ABO9g	0	0
ABTArm	0	0
ABTD	-1000	1000
ABTti	0	1000
ABUTD	0	1000
ABUTt2r	-1000	0
ABUTt2rL	0	0
ABUTt4_2_r	0	0
ACACT10m	-1000	1000
ACACT1r	-1000	1000
ACACT1rm	0	0
ACACT1x	0	1000
ACACt2	-1000	1000
ACACt2m	-1000	1000
ACACT4p	0	0
ACACT5p	0	0
ACACT6p	0	0
ACACT7p	0	0
ACACT8p	0	0
ACACT9p	0	0
ACACtx	0	0
ACALDt	0	0
ACALDtm	-1000	0
ACALDtr	0	0
ACALDtx	0	0
ACCOAC	0	1000
ACCOACm	0	0
ACCOAgt	0	0
ACCOAL	0	1000
ACCOALm	0	0
ACCOAtn	0	0
ACCOAtr	-1000	1000
ACETONEt2	-1000	1000
ACETONEt2m	-1000	1000
ACGAGBSIDEtg	0	0
ACGAGBSIDEtl	0	0
ACGALFUCGALACGALFUC12GAL14ACGLCGALGLUSIDEte	0	0
ACGALFUCGALACGALFUC12GAL14ACGLCGALGLUSIDEtg	0	0
ACGALFUCGALACGALFUCGALACGLCGAL14ACGLCGALGLUSIDEte	0	0
ACGALFUCGALACGALFUCGALACGLCGAL14ACGLCGALGLUSIDEtg	0	0
ACGALK	0	166.667
ACGALK2	0	166.667
ACGALtlg	0	0
ACGALtly	0	166.667
ACGAM2E	0	0
ACGAM6PSi	0	0
ACGAMK	0	416.667
ACGAMPM	0	416.667
ACGAMtly	0	0
ACGBGBSIDEtg	0	0
ACGBGBSIDEtl	0	0
ACGPID	0	0
ACGSm	0	0
ACHEe	0	0
ACHtn	0	0
ACHVESSEC	0	0
ACITL	0	1000
ACN13ACNGALGBSIDEte	0	0
ACN13ACNGALGBSIDEtg	0	0
ACN23ACNGALGBSIDEte	0	0
ACN23ACNGALGBSIDEtg	0	0
ACNACNGAL14ACGLCGALGLUSIDEte	0	0
ACNACNGAL14ACGLCGALGLUSIDEtg	0	0
ACNACNGALGBSIDEte	0	0
ACNACNGALGBSIDEtg	0	0
ACNAM9PL	0	1000
ACNAM9PL2	0	1000
ACNAMlt	-68.2594	0
ACNAMPH	0	1000
ACNAMtn	0	83.3333
ACNGALACGLCGAL14ACGLCGALGLUSIDEte	0	0
ACNGALACGLCGAL14ACGLCGALGLUSIDEtg	0	0
ACNMLr	-83.3333	1000
ACOAD10m	0	1000
ACOAD1fm	0	0
ACOAD8m	0	1000
ACOAD9m	0	0
ACOAHi	0	0
ACOAO7p	0	1000
ACOATA	-125	125
ACODA	0	0
ACONT	-1000	1000
ACONTm	-1000	1000
ACOX22x	0	733.333
ACOX2x	0	0
ACP1_FMN_	0	1000
ACRNtm	0	0
ACS	0	0
ACS2	0	0
ACSm	0	0
ACSOMT	0	0
ACSRTNMT	0	0
ACt2m	-1000	1000
ACt2r	-1000	1000
ACtg	0	0
ACTLMO	0	0
ACTNMO	0	0
ACYP	0	1000
ADA	0	1000
ADAe	0	0
ADCim	0	1000
ADEt	0	0
ADEtl	0	0
ADHAPtx	0	0
ADK1	-1000	1000
ADK1m	-1000	1000
ADK3	-1000	1000
ADK3m	-1000	1000
ADKd	0	0
ADMDC	0	1000
ADNCYC	0	1000
ADNK1	0	1000
ADNK1m	0	1000
ADNt	-1000	1000
ADNt4	0	0
ADNtl	0	0
ADNtm	0	1000
ADPGLC	0	0
ADPMAN	0	0
ADPRDP	0	1000
ADPRDPm	0	0
ADPRIBt	0	0
ADPT	0	1000
ADPtx	-1000	1000
ADRNCOAtx	-818.182	0
ADRNCPT1	0	818.182
ADRNCPT2	0	818.182
ADRNCRNt	0	818.182
ADRNLPVESSEC	0	0
ADRNt	-1000	1000
ADSELK	0	0
ADSK	0	282.308
ADSL1	0	0
ADSL2	0	1000
ADSS	0	0
AFLATOXINte	-1000	1000
AG13T10g	0	21.5385
AG13T11g	0	21.5385
AG13T12g	0	21.5385
AG13T13g	0	21.5385
AG13T14g	0	21.5385
AG13T15g	0	21.5385
AG13T16g	0	60.8893
AG13T17g	0	60.8893
AG13T18g	0	60.8893
AG13T1g	0	83.3333
AG13T2g	0	83.3333
AG13T3g	0	83.3333
AG13T4g	0	21.5385
AG13T5g	0	21.5385
AG13T6g	0	21.5385
AG13T7g	0	21.5385
AG13T8g	0	21.5385
AG13T9g	0	21.5385
AGDC	0	0
AGLPC	0	1000
AGLPED	0	0
AGLPET	0	0
AGLPH	0	1000
AGLPR	0	0
AGLPT	0	1000
AGMTm	0	0
AGPAT1	0	0
AGPex	0	0
AGPRim	0	0
AGPSx	0	0
AGTim	0	0
AGTix	0	0
AHANDROSTANGLCte	0	0
AHANDROSTANGLCtr	0	0
AHC	0	1000
AHCYStn	0	0
AHCYStr	0	0
AHEXASE2ly	0	0
AHEXASEly	0	18.5185
AICART	-1000	1000
AIRCr	0	1000
AK2LGCHOLt	-1000	1000
AKGDm	0	0
AKGMALtm	-1000	1000
AKGt4_3	0	0
AKGtp	0	666.667
AKR1C1	0	1000
AKR1C41	0	0
AKR1C42	0	0
AKR1D	0	0
AKR1D2	0	0
ALAASNNaEx	0	1000
ALACYSNaEx	0	1000
ALADGLNexR	0	0
ALADGLYexR	0	0
ALAGLNexR	0	0
ALAGLNNaEx	0	1000
ALAGLYexR	0	0
ALAR	-1000	1000
ALASERNaEx	0	1000
ALASm	0	1000
ALAt2r	-1000	1000
ALAt2rL	0	100.159
ALAt4	0	1000
ALATA_L	-1000	1000
ALATHRNaEx	0	1000
ALAtN1	0	0
ALCD1	-1000	1000
ALCD21_D	0	1000
ALCD21_L	0	1000
ALCD22_D	0	0
ALCD22_L	0	0
ALCD2if	0	0
ALCD2yf	0	1000
ALDD20x	0	0
ALDD20xm	0	0
ALDD21	0	0
ALDD2x	0	1000
ALDD2xm	0	1000
ALDD2y	0	1000
ALDSTRNte	-1000	1000
ALDSTRNtm	0	0
ALKP	0	0
ALOX12	0	0
ALOX12R	0	0
ALOX15	0	0
ALOX5	0	0
ALOX52	0	0
ALR2	0	1000
ALR3	0	1000
AMACR2p	0	0
AMACR2r	0	0
AMACRp	0	0
AMACRr	0	0
AMANK	0	1000
AMCOXO	0	0
AMETr	0	0
AMETt2m	-1000	1000
AMETtn	0	0
AMPDA	0	1000
AMPTASECG	0	0
AMPTASECGe	0	0
AMPtp	-1000	1000
AMPtr	-1000	1000
AMY1e	0	750
AMY2e	0	750
ANDRSTRNGLCte	0	1000
ANDRSTRNGLCtr	-1000	0
ANDRSTRNte	0	0
ANDRSTRNtr	0	0
ANTIPYRENEte	0	0
AOBUTDsm	0	0
AP4AH1	0	0
APAT2rm	-1000	0
APNNOXte	0	0
APOCF	0	0
APOCFm	0	0
APOC_LYS_BTNP	0	0
APOC_LYS_BTNPm	0	0
APPNNte	0	0
APRGSTRNte	0	0
APRTO2	0	0
AQCOBALt	0	0
ARAB_Lt	0	1000
ARABR	0	1000
ARACHCOAtx	-1000	1000
ARACHCPT1	0	1000
ARACHCPT2	0	1000
ARACHCRNt	0	1000
ARACHDCOAtx	-1000	0
ARACHDt2	-1000	1000
ARACHDtr	-1000	1000
ARACHt	-1000	1000
ARGDCm	0	0
ARGLYSex	0	0
ARGN	0	0
ARGNm	0	0
ARGSL	0	0
ARGSS	0	0
ARGt4	0	0
ARGtiDF	0	1000
ARGtm	-1000	1000
ARSA	0	0
ARTCOAL1	0	1000
ARTCOAL2	0	0
ARTCOAL3	0	0
R_group_phosphotase_1	0	0
R_group_phosphotase_2	0	1000
R_group_phosphotase_3	0	0
ARTFR11	0	1000
ARTFR12	0	0
ARTFR13	0	0
ARTFR202	0	0
ARTFR203	0	1000
ARTFR204	0	0
ARTFR205	0	0
ARTFR206	0	0
ARTFR207	0	0
ARTFR208	0	0
ARTFR209	0	0
ARTFR210	0	0
ARTFR211	0	0
ARTFR212	0	0
ARTFR213	0	0
ARTFR31	0	888.889
ARTFR32	0	0
ARTFR33	0	0
ARTFR34	0	0
ARTFR41	0	0
ARTFR42	0	0
ARTFR43	0	0
ARTFR44	0	888.889
ARTFR45	0	0
ARTFR46	0	888.889
ARTFR51	0	0
ARTFR52	0	0
ARTFR53	0	0
ARTFR54	0	0
ARTFR55	0	0
ARTFR56	0	0
ARTFR57	0	0
ARTFR61	0	0
ARTPLM1	-1000	1000
ARTPLM1m	0	1000
ARTPLM2	-1000	1000
ARTPLM2m	0	1000
ARTPLM3	-1000	1000
ARTPLM3m	0	1000
ASAH1	0	333.333
ASCBOX	0	0
ASCBt	-1000	1000
ASCBt4	-1000	1000
ASNALANaEx	0	1000
ASNCYSNaEx	0	1000
ASNGLNNaEx	0	1000
ASNNm	0	0
ASNS1	0	1000
ASNSERNaEx	0	1000
ASNt4	0	1000
ASNTHRNaEx	0	1000
ASNtm	0	0
ASNtN1	0	0
Asn_X_Ser_Thrtr	-21.5385	0
ASP1DC	0	0
ASPCTr	0	1000
ASPDt6	0	0
ASPDxt	0	0
ASPGLUm	-1000	1000
ASPNATm	0	0
ASPt6	0	0
ASPTA	-1000	1000
ASPTAm	-1000	1000
ATP1ter	-1000	1000
ATP2ter	-1000	1000
ATPasel	0	0
ATPH1e	0	0
ATPH2e	0	0
ATPS4m	0	0
ATPtm	0	1000
ATPtn	-1000	1000
ATPtx	-1000	1000
AVITE1t	0	1000
AVITE2t	0	1000
B_MANNASEly	0	21.5385
B3GALT3g	0	0
B3GALT41g	0	0
B3GALT42g	0	0
B3GALT43g	0	0
B3GALT44g	0	0
B3GALT5g	0	0
B3GALTg	0	0
B3GNT11g	0	0
B3GNT12g	0	0
B3GNT310g	0	0
B3GNT311g	0	0
B3GNT312g	0	0
B3GNT313g	0	0
B3GNT314g	0	0
B3GNT315g	0	0
B3GNT31g	0	200
B3GNT32g	0	200
B3GNT33g	0	200
B3GNT34g	0	0
B3GNT35g	0	0
B3GNT36g	0	0
B3GNT37g	0	0
B3GNT39g	0	466.667
B3GNT51g	0	0
BAAT1x	0	0
BAAT2x	0	0
BAAT3x	0	0
BAAT4x	0	0
BACCL	0	0
BACCLm	0	0
BALAtmr	-1000	0
BALAVECSEC	0	0
BAMPPALDOX	0	1000
BAMPPALDOXm	0	0
BBHOX	0	0
BCDO	0	0
BDG2HCGHD	0	0
BDHm	0	0
BDMT_L	0	21.5385
BDMT_U	0	21.5385
BETALDHxm	0	0
BHBt	0	0
BHBtm	0	0
BHMT	0	0
BILDGLCURt	-1000	1000
BILDGLCURte	-1000	1000
BILDGLCURtr	0	0
BILGLCURt	-1000	1000
BILGLCURte	-1000	1000
BILGLCURtr	0	0
BILIRED	0	125
BILIRUBt2	0	0
BILIRUBtr	-1000	1000
BIOCYTtn	0	0
BMTer_L	0	0
BMTer_U	0	0
BPNT	0	282.308
BPNT2	0	0
BTND1	0	0
BTND1n	0	0
BTNDe	0	0
BTNDm	0	0
BTNPL	0	0
BTNPLm	0	0
BTNt2	0	1000
BTNt2m	0	0
BTNt3i	0	0
BTNt4i	0	0
BTNtn	0	0
BUP2	0	0
BUTt2m	0	0
BUTt2r	0	0
BVITEt	0	0
BZt	0	0
BZtr	0	0
C14STRr	0	1000
C160CPT1	0	1000
C160CPT2	0	1000
C160CRNt	0	1000
C161CPT1	0	1000
C161CPT12	0	1000
C161CPT2	0	1000
C161CPT22	0	1000
C161CRN2t	0	1000
C161CRNt	0	1000
C180CPT1	0	1000
C180CPT2	0	1000
C180CRNt	0	1000
C181CPT1	0	1000
C181CPT2	0	1000
C181CRNt	0	1000
C204CPT1	0	1000
C204CPT2	0	0
C204CRNt	0	0
C226COAtx	-1000	0
C226CPT1	0	1000
C226CPT2	0	1000
C226CRNt	0	1000
C2M26DCOAHLm	0	0
C2M26DCOAHLx	0	0
C3STDH1Pr	0	500
C3STDH1r	0	0
C3STKR2r	0	500
C4STMO1r	0	500
C4STMO2Pr	0	500
C4STMO2r	0	0
CAATPS	0	0
CAMPt	0	0
CAROtr	0	0
CARVEOLte	0	0
CAT2p	0	0
CAt7r	0	0
CATm	0	0
CATp	0	1000
CBL2OR	0	0
CBL2tm	0	0
CBLATm	0	0
CBPPer	0	0
CBPS	0	1000
CBPSam	0	0
CBPter	0	0
CBR1	0	0
CBR2	0	0
CCA_D3t	0	0
CCA_D3tm	0	0
CDIPTr	0	0
CDPDAGtm	0	0
CDS	0	0
CDSm	0	0
CEPTC	0	1000
CEPTE	0	0
CERK	0	1000
CERT1gt	-1000	1000
CERT1rt	-1000	1000
CERT2gt	0	466.667
CERT2rt	-1000	0
CGLYt3_2_	0	1000
CGMPt	0	0
CH25H	0	0
CHAT	0	0
CHATn	0	0
CHLP	0	1000
CHLPCTD	0	1000
CHLtm	0	0
CHOLATEt	-1000	1000
CHOLATEt2	0	0
CHOLATEt3	0	1000
CHOLD2m	0	0
CHOLK	0	1000
CHOLPtg	0	0
CHOLPtl	0	0
CHOLt4	0	0
CHOLtg	0	0
CHOLtn	0	0
CHOLtr	0	0
CHOLtu	0	0
CHSTEROLSULT	0	0
CHSTEROLt	0	1000
CHSTEROLt1	-1000	1000
CHSTEROLt2	0	0
CHSTEROLt3	-1000	1000
CHSTEROLtg	0	0
CHTNASE	0	0
CHTNASEe	0	0
CITL	0	1000
CITMCOAHm	0	0
CITMCOALm	0	0
CITRtm	-1000	1000
CITt4_2	0	0
CITtam	-1000	1000
CITtbm	-1000	1000
CK	0	0
CKc	0	0
CLFORtex	0	0
CLHCO3tex2	0	0
CLI2tex	0	0
CLOHtex2	0	1000
CLOXAtex2	0	0
CLPNDCOAtx	0	0
CLPNDCPT1	0	0
CLPNDCPT2	0	0
CLPNDCRNt	0	0
CLPNDt	0	0
CLS_hs	0	0
CMPACNAtg	0	83.3333
CMPACNAtn	0	83.3333
CMPSAS	0	83.3333
CMPSASn	0	83.3333
CO2t	-1000	1000
CO2ter	-1000	0
CO2tg	0	0
CO2tm	-1000	1000
CO2tn	0	0
CO2tp	-1000	0
COAtg	0	0
COAtl	0	0
COAtm	-1000	1000
COAtn	0	0
COAtp	-1000	1000
COAtr	-1000	1000
COKECBESr	0	0
COQ3m	0	0
COQ5m	0	0
COQ6m	0	0
COQ7m	0	0
CORE2GTg	0	83.3333
CORE3GTg	0	60.8893
CORE4GTg	0	60.8893
CORE5GTg	0	0
CORE6GTg	0	0
CORE7GTg	0	66.6667
CORE8GTg	0	0
COt	0	125
COUCOAFm	0	0
COUMARINte	0	0
CPCTDTX	0	0
CPPPGO	0	125
CREATt4_2_r	-1000	1000
CREATtmdiffir	0	0
CRMPte	0	1000
CRNCAR3tp	0	1000
CRNCARtp	0	1000
CRNt	0	0
CRNtHa	0	0
CRNtim	0	1000
CRNtuNa	0	0
CRNtx	-1000	1000
CRTNsyn	0	0
CRTSLt	0	0
CRTSLtm	0	0
CRTSLtr	0	0
CRTSTRNt	-1000	1000
CRTSTRNtm	-1000	1000
CRTSTRNtr	-1000	1000
CRVNCtr	-1000	1000
CSAPASEly	0	83.3333
CSBPASEly	0	0
CSCPASEly	0	83.3333
CSDPASEly	0	55.5556
CSEPASEly	0	47.619
CSm	0	0
CSNAT2m	0	1000
CSNAT2x	0	666.667
CSNAT3x	0	1000
CSNATer	-1000	1000
CSNATm	0	1000
CSNATp	-1000	1000
CSNATr	-1000	1000
CSND	0	1000
CSNt	0	1000
CSPG_At	0	0
CSPG_Atly	0	83.3333
CSPG_Bt	0	0
CSPG_Btly	0	0
CSPG_Ct	0	0
CSPG_Ctly	0	83.3333
CSPG_Dt	0	0
CSPG_Dtly	0	55.5556
CSPG_Et	0	0
CSPG_Etly	0	47.619
CTPS1	0	1000
CTPS2	0	0
CTPtn	0	83.3333
CYANt	0	0
CYANtm	0	0
CYOOm2	0	1000
CYOR_u10m	0	1000
CYSALANaEx	0	1000
CYSASNNaEx	0	1000
CYSGLNNaEx	0	1000
CYSGLTH	0	1000
CYSGLUexR	0	0
CYSGLYexR	0	0
CYSLYSL	0	0
CYSO	0	1000
CYSSERNaEx	0	1000
CYSt4	0	0
CYSTA	0	1000
CYSTAm	0	0
CYStec	0	0
CYSTGL	0	0
CYSTGLUex	0	1000
CYSTHRNaEx	0	1000
CYSTS	0	0
CYSTSERex	0	0
CYTD	0	1000
CYTDK1	0	1000
CYTDK2m	0	0
CYTDn	0	0
CYTDt	-1000	1000
CYTDt4	0	0
CYTDtl	0	0
CYTDtm	0	0
CYTDtn	0	0
CYTK1	-1000	1000
CYTK10	-1000	1000
CYTK10n	-1000	1000
CYTK11	-1000	1000
CYTK11n	-1000	1000
CYTK12	-1000	1000
CYTK12n	-1000	1000
CYTK13	-1000	1000
CYTK13n	-1000	1000
CYTK14	-1000	1000
CYTK14n	-1000	1000
CYTK1m	0	0
CYTK1n	-1000	1000
CYTK2	-1000	1000
CYTK2n	-1000	1000
CYTK3	-1000	1000
CYTK3n	-1000	1000
CYTK4	-1000	1000
CYTK4n	-1000	1000
CYTK5	-1000	1000
CYTK5n	-1000	1000
CYTK6	-1000	1000
CYTK6n	-1000	1000
CYTK7	-1000	1000
CYTK7n	-1000	1000
CYTK8	-1000	1000
CYTK8n	-1000	1000
CYTK9	-1000	1000
CYTK9n	-1000	1000
D_3AIBt	0	1000
D3AIBTm	-1000	1000
DADA	0	1000
DADAe	0	0
DADNK	0	0
DADNt4	-1000	1000
DAG_HSter	0	0
DAGK_hs	-1000	1000
DAGKn_hs	0	500
DAGt	-1000	1000
DALAOXx	0	0
DALAt2r	-1000	1000
DALAt2rL	0	0
DALAxt	0	0
DARGOp	0	0
DASCBH	0	0
DASCBR	0	1000
DASPO1p	0	0
DATPtn	0	0
DCIm	-1000	1000
DCK1m	0	0
DCK1n	-1000	1000
DCK2n	-1000	1000
DCMPDA	-1000	1000
DCSPTN1COAtx	-1000	0
DCSPTN1CPT1	0	1000
DCSPTN1CPT2	0	1000
DCSPTN1CRNt	0	1000
DCSPTN1t	0	0
DCT	0	0
DCTPtn	0	1000
DCYTD	0	0
DCYTDn	0	0
DCYTt	0	0
DDPGAm	0	1000
DEBRISOQUINEt	0	0
DECDPtm	0	0
DEDOLP1_L	0	0
DEDOLP1_U	0	0
DEDOLP2_L	0	0
DEDOLP2_U	0	0
DEDOLR_L	0	0
DEDOLR_U	0	0
DESAT16_2	0	1000
DESAT18_10	0	1000
DESAT18_3	0	1000
DESAT18_4	0	1000
DESAT18_5	0	1000
DESAT18_6	0	1000
DESAT18_7	0	1000
DESAT18_8	0	1000
DESAT18_9	0	1000
DESAT20_1	0	250
DESAT20_2	0	1000
DESAT22_1p	0	1000
DESAT22_2p	0	0
DESAT24_1	0	1000
DGAT	0	1000
DGCHOLte	-1000	1000
DGCHOLtx	0	0
DGK1	-1000	1000
DGK2m	-1000	1000
DGNSKm	0	1000
DGSNt	-1000	1000
DGSNtm	0	1000
DGTPtn	0	0
DGULND	0	285.714
DHAAt1r	-1000	1000
DHAPA	0	0
DHAPAx	0	0
DHCHOLESTANATEtm	-1000	1000
DHCR241r	0	1000
DHCR242r	0	1000
DHCR243r	0	142.857
DHCR71r	0	142.857
DHCR72r	0	0
DHCRD1	0	0
DHCRD2	0	1000
DHDPBMTm	0	0
DHEASt	0	0
DHEAStr	0	0
DHEASULT	0	0
DHEAtr	0	0
DHFR	-1000	1000
DHFtl	-1000	1000
DHFtm	-1000	1000
DHORD9	0	1000
DHORTS	-1000	0
DHPM1	0	0
DHPM2	0	0
DHPR	0	1000
DHPR2	0	1000
DIDPtn	-1000	1000
DIGALSGALSIDEte	0	0
DIGALSGALSIDEtg	0	0
DIGALSIDEtg	0	0
DIGALSIDEtl	0	0
DINt	-1000	1000
DITPtn	-1000	1000
DKMPPD	0	0
D_LACt2	-1000	0
D_LACtm	0	0
DLNLCGCPT1	0	250
DLNLCGCPT2	0	250
DLNLCGCRNt	0	250
DLNLCGt	0	0
DM_13_cis_oretn_n_	0	0
DM_13_cis_retn_n_	0	1000
DM_Asn_X_Ser_Thr_ly_	0	0
DM_atp_c_	0	0
DM_avite1_c_	0	0
DM_avite2_c_	0	0
DM_bvite_c_	0	0
DM_core5_g_	0	0
DM_core7_g_	0	66.6667
DM_core8_g_	0	0
DM_datp_m_	0	0
DM_datp_n_	0	0
DM_dctp_m_	0	1000
DM_dctp_n_	0	1000
DM_dem2emgacpail_prot_hs_r_	0	0
DM_dgpi_prot_hs_r_	0	0
DM_dgtp_m_	0	0
DM_dgtp_n_	0	0
DM_dsT_antigen_g_	0	0
DM_dttp_m_	0	1000
DM_dttp_n_	0	0
DM_ethamp_r_	0	1000
DM_gncore2_g_	0	0
DM_gpi_sig_er_	0	0
DM_hretn_n_	0	0
DM_kdn_c_	0	1000
DM_m_em_3gacpail_prot_hs_r_	0	0
DM_melanin_c_	0	0
DM_mem2emgacpail_prot_hs_r_	0	0
DM_n5m2masn_g_	0	0
DM_oretn_n_	0	0
DM_Ser_Thr_ly_	0	0
DM_Ser_Gly_Ala_X_Gly_ly_	0	83.3333
DM_sprm_c_	0	0
DM_sTn_antigen_g_	0	0
DM_T_antigen_g_	-83.3333	0
DM_yvite_c_	0	1000
DMANTIPYRINEte	0	0
DMATT	0	285.714
DMATTx	0	285.714
DMGDHm	0	0
DMGtm	0	0
DMHPTCRNCPT1	0	0
DMHPTCRNCPT2	-666.667	0
DMHPTCRNt	-666.667	0
DMHPTCRNte	0	666.667
DMNONCOACRNCPT1	0	0
DMNONCRNCPT2	0	666.667
DMNONCRNt	-1000	1000
DNADtn	0	0
DNAMTn	0	0
DNAMTSEn	0	0
DNDPt10m	0	0
DNDPt11m	0	1000
DNDPt12m	0	0
DNDPt13m	0	1000
DNDPt14m	0	0
DNDPt15m	0	1000
DNDPt16m	0	0
DNDPt17m	0	0
DNDPt18m	0	0
DNDPt19m	0	0
DNDPt1m	0	0
DNDPt20m	0	0
DNDPt21m	0	0
DNDPt22m	0	1000
DNDPt23m	0	0
DNDPt24m	0	1000
DNDPt25m	0	0
DNDPt26m	0	1000
DNDPt27m	0	1000
DNDPt28m	0	0
DNDPt29m	0	1000
DNDPt2m	0	0
DNDPt30m	0	0
DNDPt31m	0	0
DNDPt32m	0	0
DNDPt33m	0	0
DNDPt34m	0	1000
DNDPt35m	0	0
DNDPt36m	0	1000
DNDPt37m	0	0
DNDPt38m	0	0
DNDPt39m	0	0
DNDPt3m	0	0
DNDPt40m	0	1000
DNDPt41m	0	0
DNDPt42m	0	0
DNDPt43m	0	0
DNDPt44m	0	0
DNDPt45m	0	0
DNDPt46m	0	0
DNDPt47m	0	0
DNDPt48m	0	1000
DNDPt49m	0	0
DNDPt4m	0	0
DNDPt50m	0	0
DNDPt51m	0	0
DNDPt52m	0	0
DNDPt53m	0	0
DNDPt54m	0	0
DNDPt55m	0	0
DNDPt56m	0	0
DNDPt57m	0	0
DNDPt58m	0	0
DNDPt59m	0	0
DNDPt5m	0	0
DNDPt60m	0	0
DNDPt61m	0	0
DNDPt62m	0	0
DNDPt63m	0	1000
DNDPt6m	0	0
DNDPt7m	0	0
DNDPt8m	0	1000
DNDPt9m	0	0
DOGULND1	0	0
DOGULND2	0	0
DOGULNO1	0	0
DOGULNO2	0	0
DOLASNT_Ler	0	21.5385
DOLASNT_Uer	0	21.5385
DOLDPP_Ler	0	21.5385
DOLDPP_Uer	0	21.5385
DOLGLCP_Lter	0	64.6154
DOLGLCP_Uter	0	64.6154
DOLGPP_Ler	0	0
DOLGPP_Uer	0	0
DOLICHOL_Lter	0	0
DOLICHOL_Uter	0	0
DOLK_L	0	0
DOLK_U	0	0
DOLMANP_Lter	0	86.1538
DOLMANP_Uter	0	86.1538
DOLP_Lter	0	21.5385
DOLP_Uter	0	21.5385
DOLPGT1_Ler	0	21.5385
DOLPGT1_Uer	0	21.5385
DOLPGT2_Ler	0	21.5385
DOLPGT2_Uer	0	21.5385
DOLPGT3_Ler	0	0
DOLPGT3_Uer	0	0
DOLPH_Ler	0	21.5385
DOLPH_Uer	0	21.5385
DOLPMT_L	0	21.5385
DOLPMT_U	0	21.5385
DOLPMT1_Ler	0	21.5385
DOLPMT1_Uer	0	21.5385
DOLPMT2_Ler	0	21.5385
DOLPMT2_Uer	0	21.5385
DOLPMT3_Ler	0	86.1538
DOLPMT3_Uer	0	86.1538
DOLPMT4_Ler	0	172.308
DOLPMT4_Uer	0	172.308
DOPABMO	0	0
DOPACHRMISO	0	0
DOPAMT	0	0
DOPAQNISO1	0	0
DOPASFt	0	0
DOPASULT	0	0
DOPAt4_2_r	-1000	1000
DOPAtu	0	0
DOPAVESSEC	0	0
DORNOp	0	0
DPCOAK	0	1000
DPCOAtl	0	0
DPGase	0	1000
DPGM	0	1000
DPHMBDCm	0	0
DPMVDx	0	666.667
DPPS	0	0
DPROOp	0	0
DRBK	0	0
DRIBt	0	0
DRPA	0	1000
DSAT	0	1000
DTDPtn	-1000	1000
DTMPK	0	1000
DTTPtn	-1000	1000
DUDPtn	0	0
DUMPtn	0	0
DURAD	0	0
DURAD2	0	1000
DURIK1	0	1000
DURIK1m	0	0
DURIPP	-1000	1000
DURIt	-1000	1000
DURItn	0	0
DUTPDPm	0	0
DUTPDPn	0	0
EAFLATOXINte	0	0
EBASTINEOHte	0	0
EBASTINEOHtr	0	0
EBASTINEte	-1000	1000
EBASTINEtr	-1000	1000
EBP1r	0	1000
EBP2r	0	1000
ECGISOr	0	0
ECOAH12m	0	1000
ECOAH1m	-1000	1000
ECOAH1x	0	0
ECOAH9m	-1000	1000
EGMESTr	0	0
EHGLAT	0	0
EHGLAT2m	0	1000
EHGLATm	0	1000
EICOSTETCPT1	0	1000
EICOSTETCPT2	0	1000
EICOSTETCRNt	0	1000
EICOSTETt	0	1000
ELAIDCPT1	0	1000
ELAIDCPT2	0	1000
ELAIDCRNt	0	1000
ELAIDt	-1000	1000
ENGASE	0	0
ENGASE2	0	0
ENGASE2ly	0	0
ENGASE3ly	0	14.4928
ENGASEly	0	18.5185
ENMAN1g	0	0
ENMAN2g	0	0
ENMAN3g	0	0
ENMAN4g	0	0
ENMAN5g	0	0
ENMAN6g	0	0
ENO	-1000	1000
EPCTX	0	0
ESTRADIOLGLCt	0	1000
ESTRADIOLGLCt2	0	1000
ESTRADIOLGLCtr	0	0
ESTRADIOLt	0	1000
ESTRADIOLtr	-1000	1000
ESTRIOLGLCte	0	1000
ESTRIOLGLCtr	-1000	1000
ESTRIOLtr	0	0
ESTRONEGLCt	0	1000
ESTRONEGLCtr	-1000	1000
ESTRONESt	-1000	1000
ESTRONESt2	0	0
ESTRONEtr	-1000	0
ESTSULT	0	0
ETF	0	1000
ETFQO	0	1000
ETHAK	0	0
ETHP	0	1000
ETOHMO	0	0
ETOHt	0	1000
ETOHtx	0	0
EX_10fthf(e)	0	666.667
EX_10fthf5glu(e)	0	0
EX_10fthf6glu(e)	0	0
EX_10fthf7glu(e)	-666.667	0
EX_11_cis_retfa(e)	0	0
EX_13_cis_retnglc(e)	0	0
EX_1glyc_hs(e)	0	0
EX_1mncam(e)	0	1000
EX_2425dhvitd2(e)	0	0
EX_2425dhvitd3(e)	0	1000
EX_24nph(e)	0	0
EX_25hvitd2(e)	0	1000
EX_25hvitd3(e)	-1000	1000
EX_2hb(e)	0	1000
EX_2mcit(e)	0	0
EX_34dhoxpeg(e)	0	0
EX_34dhphe(e)	0	0
EX_35cgmp(e)	0	0
EX_3aib(e)	0	0
EX_3aib_D(e)	0	1000
EX_3mlda(e)	0	0
EX_4abut(e)	0	1000
EX_4hdebrisoquine(e)	0	0
EX_4hphac(e)	0	1000
EX_4mptnl(e)	0	0
EX_4mtolbutamide(e)	0	0
EX_4nph(e)	-1000	1000
EX_4nphsf(e)	0	0
EX_4pyrdx(e)	0	0
EX_5adtststerone(e)	0	0
EX_5adtststeroneglc(e)	0	1000
EX_5adtststerones(e)	0	1000
EX_5dhf(e)	0	0
EX_5fthf(e)	-1000	0
EX_5homeprazole(e)	0	0
EX_5htrp(e)	0	0
EX_5mthf(e)	-1000	1000
EX_5thf(e)	0	0
EX_6dhf(e)	0	0
EX_6htststerone(e)	0	0
EX_6thf(e)	0	0
EX_7dhf(e)	-666.667	0
EX_7thf(e)	-666.667	0
EX_9_cis_retfa(e)	0	0
EX_abt(e)	0	1000
EX_ac(e)	-1000	1000
EX_acac(e)	-1000	1000
EX_acald(e)	0	0
EX_acetone(e)	0	1000
EX_acgalfucgalacgalfuc12gal14acglcgalgluside_hs(e)	0	0
EX_acgalfucgalacgalfucgalacglcgal14acglcgalgluside_hs(e)	0	0
EX_acgam(e)	0	0
EX_ach(e)	0	0
EX_acn13acngalgbside_hs(e)	0	0
EX_acn23acngalgbside_hs(e)	0	0
EX_acnacngal14acglcgalgluside_hs(e)	0	0
EX_acnacngalgbside_hs(e)	0	0
EX_acngalacglcgal14acglcgalgluside_hs(e)	0	0
EX_ade(e)	-1000	1000
EX_adn(e)	-1000	1000
EX_adp	0	0
EX_adprbp(e)	0	0
EX_adprib(e)	0	0
EX_adrn(e)	0	0
EX_adrnl(e)	0	0
EX_aflatoxin(e)	-1000	1000
EX_ahandrostanglc(e)	0	0
EX_ak2lgchol_hs(e)	-1000	1000
EX_akg(e)	0	0
EX_ala_B(e)	0	1000
EX_ala_D(e)	-1000	1000
EX_ala_L(e)	-1000	1000
EX_aldstrn(e)	-1000	1000
EX_amp(e)	-1000	1000
EX_andrstrn(e)	0	0
EX_andrstrnglc(e)	0	1000
EX_antipyrene(e)	0	0
EX_apnnox(e)	0	0
EX_appnn(e)	0	0
EX_aprgstrn(e)	0	0
EX_aqcobal(e)	0	0
EX_arab_L(e)	-1000	0
EX_arach(e)	0	1000
EX_arachd(e)	0	250
EX_arg_L(e)	-1000	1000
EX_ascb_L(e)	-1000	1000
EX_asn_L(e)	0	1000
EX_asp_D(e)	0	0
EX_asp_L(e)	-1000	1000
EX_atp(e)	-1000	1000
EX_avite1(e)	-1000	0
EX_avite2(e)	-1000	0
EX_bhb(e)	0	0
EX_bildglcur(e)	0	0
EX_bilglcur(e)	-1000	1000
EX_bilirub(e)	-1000	1000
EX_biocyt(e)	0	0
EX_btn(e)	-1000	0
EX_but(e)	0	0
EX_bvite(e)	0	0
EX_bz(e)	0	0
EX_ca2(e)	0	0
EX_camp(e)	0	0
EX_caro(e)	0	0
EX_carveol(e)	0	0
EX_cca_d3(e)	0	0
EX_cgly(e)	-1000	0
EX_chol(e)	0	0
EX_cholate(e)	-1000	1000
EX_chsterol(e)	-1000	142.857
EX_chtn(e)	0	0
EX_cit(e)	-1000	1000
EX_cl(e)	0	0
EX_CLPND(e)	0	0
EX_cmp(e)	-1000	1000
EX_co(e)	0	125
EX_co2(e)	-1000	1000
EX_coumarin(e)	0	0
EX_creat(e)	0	0
EX_crmp_hs(e)	0	1000
EX_crn(e)	0	0
EX_crtsl(e)	0	0
EX_crtstrn(e)	-1000	1000
EX_crvnc(e)	0	0
EX_csn(e)	-1000	0
EX_cspg_a(e)	-83.3333	0
EX_cspg_b(e)	0	0
EX_cspg_c(e)	-83.3333	0
EX_cspg_d(e)	-55.5556	0
EX_cspg_e(e)	-47.619	0
EX_cyan(e)	0	0
EX_cys_L(e)	-1000	1000
EX_cytd(e)	-1000	1000
EX_dad_2(e)	-1000	1000
EX_dag_hs(e)	-1000	1000
EX_dcsptn1(e)	0	0
EX_dcyt(e)	0	0
EX_debrisoquine(e)	0	0
EX_dgchol(e)	-1000	0
EX_dgsn(e)	-1000	1000
EX_dhdascb(e)	-1000	1000
EX_dheas(e)	0	0
EX_dhf(e)	0	666.667
EX_digalsgalside_hs(e)	0	0
EX_din(e)	-1000	1000
EX_dlnlcg(e)	0	0
EX_dmantipyrine(e)	0	0
EX_dmhptcrn(e)	0	666.667
EX_dopa(e)	0	0
EX_dopasf(e)	0	0
EX_drib(e)	0	0
EX_duri(e)	-1000	1000
EX_eaflatoxin(e)	0	0
EX_ebastine(e)	-1000	1000
EX_ebastineoh(e)	0	0
EX_eicostet(e)	-1000	0
EX_elaid(e)	-1000	1000
EX_estradiol(e)	-1000	0
EX_estradiolglc(e)	0	0
EX_estriolglc(e)	0	1000
EX_estroneglc(e)	0	1000
EX_estrones(e)	0	0
EX_etoh(e)	-1000	0
EX_fe2(e)	-1000	1000
EX_fe3(e)	-1000	1000
EX_fol(e)	-1000	1000
EX_for(e)	0	0
EX_fru(e)	-1000	1000
EX_fuc13galacglcgal14acglcgalgluside_hs(e)	0	0
EX_fuc14galacglcgalgluside_hs(e)	0	0
EX_fucacgalfucgalacglcgalgluside_hs(e)	0	0
EX_fucacngal14acglcgalgluside_hs(e)	0	0
EX_fucacngalacglcgalgluside_hs(e)	0	0
EX_fucfuc12gal14acglcgalgluside_hs(e)	0	0
EX_fucfuc132galacglcgal14acglcgalgluside_hs(e)	0	0
EX_fucfucfucgalacglc13galacglcgal14acglcgalgluside_hs(e)	0	0
EX_fucfucfucgalacglcgal14acglcgalgluside_hs(e)	0	0
EX_fucfucgalacglcgalgluside_hs(e)	0	0
EX_fucgal14acglcgalgluside_hs(e)	0	0
EX_fucgalfucgalacglcgalgluside_hs(e)	0	0
EX_fucgalgbside_hs(e)	0	0
EX_fuc_L(e)	0	0
EX_gal(e)	-1000	1000
EX_galacglcgalgbside_hs(e)	0	0
EX_galfuc12gal14acglcgalgluside_hs(e)	0	0
EX_galfucgalacglcgal14acglcgalgluside_hs(e)	0	0
EX_galgalfucfucgalacglcgalacglcgal14acglcgalgluside_hs(e)	0	0
EX_galgalgalthcrm_hs(e)	0	200
EX_gam(e)	-1000	0
EX_gbside_hs(e)	0	0
EX_gchola(e)	-1000	1000
EX_gd1b2_hs(e)	0	0
EX_gd1c_hs(e)	0	0
EX_gdp(e)	0	0
EX_glc(e)	-1000	1000
EX_gln_L(e)	-1000	1000
EX_gluala(e)	-1000	0
EX_glu_L(e)	-1000	1000
EX_gly(e)	-1000	1000
EX_glyb(e)	0	0
EX_glyc(e)	-1000	1000
EX_glyc_S(e)	0	1000
EX_glygn2(e)	-750	0
EX_glygn4(e)	0	750
EX_glygn5(e)	0	0
EX_gmp(e)	0	0
EX_gp1c_hs(e)	0	0
EX_gp1calpha_hs(e)	0	0
EX_gq1b_hs(e)	0	0
EX_gq1balpha_hs(e)	0	0
EX_gsn(e)	-1000	1000
EX_gt1a_hs(e)	0	0
EX_gthox(e)	-1000	1000
EX_gthrd(e)	-1000	1000
EX_gtp(e)	0	0
EX_gua(e)	-1000	1000
EX_h(e)	-1000	1000
EX_h2o(e)	-1000	1000
EX_h2o2(e)	-1000	1000
EX_ha(e)	-95.2381	0
EX_ha_pre1(e)	0	0
EX_hco3(e)	-1000	1000
EX_hcoumarin(e)	0	0
EX_hdca(e)	-1000	1000
EX_hdcea(e)	-1000	1000
EX_hestratriol(e)	0	1000
EX_hexc(e)	0	0
EX_his_L(e)	0	537.525
EX_hista(e)	0	0
EX_hom_L(e)	0	0
EX_hpdca(e)	-1000	0
EX_hspg(e)	0	0
EX_htaxol(e)	0	0
EX_hxan(e)	-1000	1000
EX_i(e)	0	0
EX_idp(e)	-1000	1000
EX_ile_L(e)	-1000	689.655
EX_imp(e)	0	0
EX_inost(e)	0	1000
EX_ins(e)	0	0
EX_k(e)	0	0
EX_ksi(e)	0	18.5185
EX_ksi_deg1(e)	0	0
EX_ksii_core2(e)	0	83.3333
EX_ksii_core4(e)	0	0
EX_lac_D(e)	0	1000
EX_lac_L(e)	-1000	1000
EX_lcts(e)	-1000	1000
EX_Lcystin(e)	-1000	0
EX_leuktrA4(e)	-1000	1000
EX_leuktrB4(e)	-1000	1000
EX_leuktrC4(e)	-1000	1000
EX_leuktrD4(e)	-1000	1000
EX_leuktrE4(e)	-1000	1000
EX_leuktrF4(e)	-1000	1000
EX_leu_L(e)	-1000	1000
EX_lgnc(e)	0	0
EX_limnen(e)	0	0
EX_lipoate(e)	0	0
EX_lneldc(e)	0	0
EX_lnlc(e)	-1000	0
EX_lnlnca(e)	-1000	0
EX_lnlncg(e)	0	0
EX_lpchol_hs(e)	0	0
EX_lys_L(e)	-1000	1000
EX_mag_hs(e)	-1000	0
EX_malt(e)	0	0
EX_malttr(e)	0	0
EX_man(e)	-1000	193.846
EX_meoh(e)	-1000	1000
EX_mepi(e)	0	0
EX_mercplaccys(e)	0	1000
EX_met_L(e)	0	1000
EX_mthgxl(e)	0	1000
EX_n2m2nmasn(e)	0	0
EX_na1(e)	0	0
EX_nac(e)	0	1000
EX_nad(e)	0	0
EX_nadp(e)	0	0
EX_ncam(e)	-1000	0
EX_nh4(e)	-1000	1000
EX_nifedipine(e)	0	0
EX_no(e)	-1000	1000
EX_npthl(e)	0	0
EX_nrpphr(e)	0	0
EX_nrpphrsf(e)	0	0
EX_nrvnc(e)	0	0
EX_o2(e)	-1000	1000
EX_o2s(e)	-1000	0
EX_oagd3_hs(e)	0	0
EX_oagt3_hs(e)	0	0
EX_ocdca(e)	-1000	1000
EX_ocdcea(e)	-1000	1000
EX_octa(e)	-1000	0
EX_omeprazole(e)	0	0
EX_onpthl(e)	0	0
EX_orn(e)	-1000	1000
EX_oxa(e)	0	1000
EX_paf_hs(e)	-1000	1000
EX_pchol_hs(e)	0	0
EX_pe_hs(e)	-1000	1000
EX_peplys(e)	0	0
EX_perillyl(e)	0	0
EX_pglyc_hs(e)	0	0
EX_pheacgln(e)	0	0
EX_phe_L(e)	-1000	1000
EX_pheme(e)	0	0
EX_phyQ(e)	0	0
EX_phyt(e)	-666.667	0
EX_pi(e)	-1000	1000
EX_pnto_R(e)	-1000	0
EX_ppa(e)	-1000	0
EX_prgstrn(e)	-1000	0
EX_pro_D(e)	0	0
EX_pro_L(e)	-1000	1000
EX_prostgd2(e)	-1000	1000
EX_prostge1(e)	-1000	1000
EX_prostge2(e)	-1000	1000
EX_prostgf2(e)	-1000	1000
EX_ps_hs(e)	-1000	1000
EX_ptdca(e)	-1000	0
EX_pydam(e)	-1000	1000
EX_pydx(e)	-1000	1000
EX_pydxn(e)	-1000	1000
EX_pyr(e)	-1000	1000
EX_rbt(e)	0	1000
EX_retfa(e)	0	0
EX_retinol(e)	0	0
EX_retinol_9_cis(e)	0	0
EX_retinol_cis_11(e)	0	0
EX_retn(e)	-1000	1000
EX_retnglc(e)	0	0
EX_rib_D(e)	-1000	0
EX_ribflv(e)	-1000	1000
EX_Rtotal(e)	0	1000
EX_Rtotal2(e)	-1000	0
EX_Rtotal3(e)	0	0
EX_s2l2fn2m2masn(e)	0	0
EX_s2l2n2m2masn(e)	-18.5185	0
EX_sarcs(e)	0	0
EX_sel(e)	0	0
EX_ser_D(e)	0	0
EX_ser_L(e)	-1000	1000
EX_sl_L(e)	0	1000
EX_so4(e)	-1000	190.779
EX_spc_hs(e)	-1000	1000
EX_sph1p(e)	-1000	1000
EX_sphs1p(e)	-1000	1000
EX_srtn(e)	0	0
EX_strch1(e)	-750	0
EX_strch2(e)	0	750
EX_strdnc(e)	-125	125
EX_succ(e)	0	0
EX_sucr(e)	0	0
EX_tag_hs(e)	0	1000
EX_tagat_D(e)	0	0
EX_taur(e)	-1000	1000
EX_taxol(e)	0	0
EX_tchola(e)	-1000	1000
EX_tcynt(e)	0	0
EX_tdchola(e)	0	0
EX_tethex3(e)	-1000	1000
EX_tetpent3(e)	-1000	0
EX_tetpent6(e)	0	0
EX_tettet6(e)	-1000	0
EX_thf(e)	-1000	1000
EX_thm(e)	0	0
EX_thmmp(e)	0	0
EX_thmtp(e)	0	0
EX_thr_L(e)	0	1000
EX_thym(e)	-1000	1000
EX_thymd(e)	-1000	0
EX_thyox_L(e)	0	0
EX_tmndnc(e)	0	0
EX_tolbutamide(e)	0	0
EX_tre(e)	0	0
EX_triodthy(e)	0	0
EX_triodthysuf(e)	0	0
EX_trp_L(e)	0	103.448
EX_tststerone(e)	-1000	0
EX_tststeroneglc(e)	0	0
EX_tststerones(e)	0	0
EX_tsul(e)	0	0
EX_ttdca(e)	-1000	1000
EX_txa2(e)	-1000	1000
EX_tymsf(e)	0	0
EX_Tyr_ggn(e)	0	0
EX_tyr_L(e)	-1000	1000
EX_udp(e)	-1000	0
EX_ump(e)	-1000	1000
EX_ura(e)	-1000	1000
EX_urate(e)	0	0
EX_urea(e)	0	0
EX_uri(e)	-1000	1000
EX_utp(e)	0	0
EX_vacc(e)	0	0
EX_val_L(e)	-1000	1000
EX_vitd2(e)	0	0
EX_vitd3(e)	0	1000
EX_whddca(e)	0	0
EX_whhdca(e)	-1000	1000
EX_whtststerone(e)	0	0
EX_whttdca(e)	0	0
EX_xolest_hs(e)	-1000	1000
EX_xolest2_hs(e)	0	1000
EX_xoltri24(e)	-1000	1000
EX_xoltri25(e)	-1000	1000
EX_xoltri27(e)	-1000	1000
EX_xyl_D(e)	0	83.3333
EX_xylt(e)	-1000	1000
EX_yvite(e)	-1000	0
F1Atg	0	0
F1PGT	0	14.4928
F6Tg	0	21.5385
FA120ACPH	0	0
FA140ACPH	0	0
FA141ACPH	0	0
FA160ACPH	0	0
FA161ACPH	0	0
FA180ACPH	0	0
FA181ACPH	0	0
FA1821ACPH	0	0
FA1822ACPH	0	0
FA182ACPH	0	0
FACOAL140i	0	1000
FACOAL150	0	1000
FACOAL160i	0	1000
FACOAL161	0	0
FACOAL170	0	1000
FACOAL180i	0	1000
FACOAL1812	0	0
FACOAL1813	0	0
FACOAL181i	0	1000
FACOAL1821	0	0
FACOAL1822	0	0
FACOAL1831	0	0
FACOAL1832	0	1000
FACOAL184	0	0
FACOAL191	0	1000
FACOAL200	0	0
FACOAL203	0	0
FACOAL204	-1000	1000
FACOAL2042	0	1000
FACOAL205	0	0
FACOAL206	0	666.667
FACOAL224	0	0
FACOAL2251	0	0
FACOAL2252	0	0
FACOAL226	0	0
FACOAL240	0	0
FACOAL241	0	0
FACOAL244_1	0	1000
FACOAL245_1	0	0
FACOAL245_2	0	1000
FACOAL246_1	0	0
FACOAL260	0	0
FACOAL40im	0	0
FACOAL80i	0	1000
FADDP	0	0
FADH2tru	0	1000
FADH2tx	0	733.333
FADtru	0	0
FADtx	-1000	1000
FAEL183	0	0
FAEL184	0	0
FAEL204	0	0
FAEL205	0	0
FAH1	0	0
FAH2	0	0
FAH3	0	0
FALDH	-1000	1000
FALDtly	0	0
FALDtm	0	0
FAOXC11	0	666.667
FAOXC140	0	0
FAOXC150m	0	1000
FAOXC160	0	1000
FAOXC16080m	0	1000
FAOXC16080x	0	500
FAOXC161802m	0	0
FAOXC16180m	0	0
FAOXC170m	0	1000
FAOXC180	0	1000
FAOXC180x	0	0
FAOXC1811601m	0	1000
FAOXC1811602m	0	1000
FAOXC1811603m	0	0
FAOXC182806m	0	0
FAOXC18280m	0	1000
FAOXC183803m	0	1000
FAOXC183806m	0	500
FAOXC183806x	0	0
FAOXC18480m	0	1000
FAOXC18480x	0	0
FAOXC200180m	0	0
FAOXC200180x	0	0
FAOXC2031836m	0	250
FAOXC204	0	818.182
FAOXC204184m	0	1000
FAOXC2051843m	0	1000
FAOXC2051843x	0	0
FAOXC2242046m	0	818.182
FAOXC2242046x	0	0
FAOXC2251836m	0	0
FAOXC2251836x	0	0
FAOXC2252053m	0	1000
FAOXC2252053x	0	0
FAOXC226	0	818.182
FAOXC226205m	0	1000
FAOXC226205x	0	0
FAOXC240200x	0	0
FAOXC241181x	0	0
FAOXC2442246x	0	1000
FAOXC2452253x	0	0
FAOXC2452256x	0	0
FAOXC246226x	0	1000
FAOXC260240x	0	0
FAOXC80	0	0
FAS100COA	0	1000
FAS120COA	0	1000
FAS140COA	0	0
FAS160COA	0	0
FAS180COA	0	0
FAS80COA_L	0	0
FATP1t	-1000	1000
FATP2t	0	0
FATP3t	0	0
FATP4t	-1000	1000
FATP5t	-1000	1000
FATP6t	-1000	1000
FATP7t	-1000	1000
FATP8t	-1000	1000
FATP9t	-1000	1000
FBA	-1000	1000
FBA2	0	1000
FBA4	0	1000
FBA5	0	0
FBP	0	1000
FBP26	0	1000
FCLTm	0	125
FCOAH	0	666.667
FDH	0	0
FE2t	0	0
FE2tm	0	125
FE3R2e	0	0
FK	0	14.4928
FKYNH	0	0
FMNAT	0	0
FOLR2	0	1000
FOLt2	-1000	1000
FORMCOAtx	0	666.667
FORt2m	-1000	1000
FORtr	-142.857	0
FORtrn	0	0
FPGS	0	166.667
FPGS2	0	166.667
FPGS2m	0	166.667
FPGS3	0	166.667
FPGS3m	0	166.667
FPGS4	0	166.667
FPGS4m	0	166.667
FPGS5	0	166.667
FPGS5m	0	166.667
FPGS6	0	166.667
FPGS6m	0	166.667
FPGS7	0	166.667
FPGS7m	0	166.667
FPGS8	0	166.667
FPGS8m	0	166.667
FPGS9	0	166.667
FPGS9m	0	166.667
FPGSm	0	166.667
FRDPtc	-1000	1000
FRDPtr	-1000	1000
FRTT	0	0
FRUt1r	-1000	1000
FRUt4	0	0
FT	0	0
FTCD	0	0
FTHFCL	0	1000
FTHFDH	0	0
FTHFL	-1000	1000
FTHFLm	-1000	1000
FUC13GALACGLCGAL14ACGLCGALGLUSIDEte	0	0
FUC13GALACGLCGAL14ACGLCGALGLUSIDEtg	0	0
FUC14GALACGLCGALGLUSIDEte	0	0
FUC14GALACGLCGALGLUSIDEtg	0	0
FUCACGALFUCGALACGLCGALGLUSIDEte	0	0
FUCACGALFUCGALACGLCGALGLUSIDEtg	0	0
FUCACNGAL14ACGLCGALGLUSIDEte	0	0
FUCACNGAL14ACGLCGALGLUSIDEtg	0	0
FUCACNGALACGLCGALGLUSIDEte	0	0
FUCACNGALACGLCGALGLUSIDEtg	0	0
FUCASE2e	0	0
FUCASE2ly	0	14.4928
FUCASEe	0	0
FUCASEly	0	0
FUCFUC12GAL14ACGLCGALGLUSIDEte	0	0
FUCFUC12GAL14ACGLCGALGLUSIDEtg	0	0
FUCFUC132GALACGLCGAL14ACGLCGALGLUSIDEte	0	0
FUCFUC132GALACGLCGAL14ACGLCGALGLUSIDEtg	0	0
FUCFUCFUCGALACGLC13GALACGLCGAL14ACGLCGALGLUSIDEte	0	0
FUCFUCFUCGALACGLC13GALACGLCGAL14ACGLCGALGLUSIDEtg	0	0
FUCFUCFUCGALACGLCGAL14ACGLCGALGLUSIDEte	0	0
FUCFUCFUCGALACGLCGAL14ACGLCGALGLUSIDEtg	0	0
FUCFUCGALACGLCGALGLUSIDEte	0	0
FUCFUCGALACGLCGALGLUSIDEtg	0	0
FUCGAL14ACGLCGALGLUSIDEte	0	0
FUCGAL14ACGLCGALGLUSIDEtg	0	0
FUCGALFUCGALACGLCGALGLUSIDEte	0	0
FUCGALFUCGALACGLCGALGLUSIDEtg	0	0
FUCGALGBSIDEte	0	0
FUCGALGBSIDEtg	0	0
FUCtly	0	14.4928
FUM	-1000	1000
FUMAC	0	0
FUMm	-1000	1000
FUMSO3tm	-1000	1000
FUMSO4tm	-1000	1000
FUMtm	-1000	1000
FUMTSULtm	-1000	1000
FUT11g	0	0
FUT12g	0	0
FUT14g	0	0
FUT15g	0	0
FUT16g	0	0
FUT17g	0	0
FUT18g	0	0
FUT31g	0	0
FUT32g	0	0
FUT33g	0	0
FUT34g	0	0
FUT35g	0	0
FUT910g	0	0
FUT911g	0	0
FUT91g	0	0
FUT92g	0	0
FUT93g	0	0
FUT94g	0	0
FUT95g	0	0
FUT96g	0	0
FUT97g	0	0
FUT98g	0	0
FUT99g	0	0
G12MT1_L	0	21.5385
G12MT1_U	0	21.5385
G12MT2_L	0	21.5385
G12MT2_U	0	21.5385
G13MT_L	0	21.5385
G13MT_U	0	21.5385
G14T10g	0	21.5385
G14T11g	0	21.5385
G14T12g	0	21.5385
G14T13g	0	21.5385
G14T14g	0	21.5385
G14T15g	0	21.5385
G14T16g	0	21.5385
G14T17g	0	21.5385
G14T18g	0	60.8893
G14T19g	0	60.8893
G14T20g	0	60.8893
G14T21g	0	60.8893
G14T2g	0	83.3333
G14T3g	0	83.3333
G14T4g	0	83.3333
G14T5g	0	83.3333
G14T6g	0	21.5385
G14T7g	0	21.5385
G14T8g	0	21.5385
G14T9g	0	21.5385
G14Tg	0	21.5385
G16MT_L	0	21.5385
G16MT_U	0	21.5385
G1M6MASNB1terg	0	0
G1M7MASNBterg	0	0
G1M7MASNCterg	0	0
G1M8MASNterg	0	0
G1PTT	0	0
G2M8MASNterg	0	0
G3M8MASNterg	0	0
G3PD1	0	0
G3PD2m	0	0
G5SADrm	-1000	1000
G5SADs	0	1000
G5SDym	0	0
G6PDA	0	1000
G6PDH1rer	0	0
G6PDH2r	-1000	1000
G6PDH2rer	0	0
G6PPer	0	1000
G6Pter	-1000	1000
GABAVESSEC	0	0
GACMTRc	0	0
GACPAILter	0	0
GAL3ST11	0	0
GAL3ST12	0	0
GALACGLCGALGBSIDEte	0	0
GALACGLCGALGBSIDEtg	0	0
GALASE10ly	0	14.4928
GALASE11ly	0	14.4928
GALASE12ly	0	14.4928
GALASE13ly	0	14.4928
GALASE14ly	0	14.4928
GALASE15ly	0	14.4928
GALASE16ly	0	66.6667
GALASE17ly	0	66.6667
GALASE18ly	0	66.6667
GALASE19ly	0	66.6667
GALASE1ly	0	18.5185
GALASE20ly	0	60.8893
GALASE3ly	0	14.4928
GALASE4ly	0	14.4928
GALASE5ly	0	14.4928
GALASE6ly	0	14.4928
GALASE7ly	0	14.4928
GALASE8ly	0	14.4928
GALASE9ly	0	14.4928
GALC	0	0
GALFUC12GAL14ACGLCGALGLUSIDEte	0	0
GALFUC12GAL14ACGLCGALGLUSIDEtg	0	0
GALFUCGALACGLCGAL14ACGLCGALGLUSIDEte	0	0
GALFUCGALACGLCGAL14ACGLCGALGLUSIDEtg	0	0
GALGALFUCFUCGALACGLCGALACGLCGAL14ACGLCGALGLUSIDEte	0	0
GALGALFUCFUCGALACGLCGALACGLCGAL14ACGLCGALGLUSIDEtg	0	0
GALGALGALTHCRMte	0	200
GALGALGALTHCRMtg	-200	0
GALGLUSIDEtg	-333.333	0
GALGLUSIDEtl	0	333.333
GALGT1	0	0
GALGT2	0	0
GALGT3	0	0
GALGT4	0	0
GALK	0	0
GALNACT1g	0	0
GALNACT2g	0	0
GALNACT3g	0	0
GALNACT4g	0	0
GALNACT5g	0	0
GALNTg	0	66.6667
GALOR	0	0
GALSIDEtg	-1000	1000
GALSIDEtl	-1000	1000
GALT	-1000	1000
GALt1r	-333.333	1000
GALt2_2	0	0
GALT2g	0	0
GALt4	0	0
GALTg	0	0
GALtly	0	333.333
GALU	-1000	1000
GAMt1r	0	1000
GAMYe	0	0
GAO1	0	0
GAO1g	0	0
GAO2	0	0
GAO2g	0	0
GAPD	-1000	1000
GARFT	0	1000
GASNASE2ly	0	0
GASNASE3ly	0	14.4928
GASNASEly	0	18.5185
GBA	0	1000
GBAl	0	333.333
GBGT1	0	0
GBSIDEte	0	0
GBSIDEtl	0	0
GCALDD	0	1000
GCALDDm	0	0
GCC2am	0	0
GCC2bim	0	0
GCC2cm	0	0
GCCam	0	0
GCCbim	0	0
GCCcm	0	0
GCHOLAt	-1000	1000
GCHOLAt2	0	0
GCHOLAt3	0	1000
GCHOLAte	-1000	1000
GCHOLAtx	-1000	1000
GCNTg	0	0
GD1B2te	0	0
GD1B2tg	0	0
GD1Cte	0	0
GD1Ctg	0	0
GDPFUCtg	0	21.5385
GDPtg	-21.5385	0
GF6PTA	0	1000
GFUCS	0	18.5185
GGH_10FTHF5GLUe	0	666.667
GGH_10FTHF5GLUl	0	166.667
GGH_10FTHF6GLUe	0	666.667
GGH_10FTHF6GLUl	0	166.667
GGH_10FTHF7GLUe	0	666.667
GGH_10FTHF7GLUl	0	166.667
GGH_5DHFe	0	666.667
GGH_5DHFl	0	166.667
GGH_5THFe	0	666.667
GGH_5THFl	0	166.667
GGH_6DHFe	0	666.667
GGH_6DHFl	0	166.667
GGH_6THFe	0	666.667
GGH_6THFl	0	166.667
GGH_7DHFe	0	666.667
GGH_7DHFl	0	166.667
GGH_7THFe	0	666.667
GGH_7THFl	0	166.667
[truncated: 5,697 more rows]

## Sheet: FVA_Aldrin_HMR2
Reaction_ID	min	max
R_HMR_4128	0	0
R_HMR_4131	1	1000000
R_HMR_4774	-1000000	-2
R_HMR_4775	-1000000	1000000
R_HMR_4831	0	0
R_HMR_8762	-1000000	1000000
R_HMR_8766	-1000000	1000000
R_HMR_4592	-1000000	-1
R_HMR_4595	-1000000	1000000
R_HMR_8342	-1000000	1000000
R_HMR_8352	-1000000	1000000
R_HMR_8353	-1000000	1000000
R_HMR_6537	-1000000	1000000
R_HMR_8502	-1000000	-1
R_HMR_8512	-1000000	999999
R_HMR_4280	-1000000	1000000
R_HMR_0153	-1000000	1000000
R_HMR_3212	0	0
R_HMR_3797	-1000000	999999
R_HMR_4331	0	0
R_HMR_4459	-1000000	1000000
R_HMR_4460	-1000000	1000000
R_HMR_9803	-1000000	1000000
R_HMR_5351	-1000000	1000000
R_HMR_4306	0	0
R_HMR_4350	0	0
R_HMR_4352	-1000000	1000000
R_HMR_4404	-1000000	1000000
R_HMR_4476	-1000000	-1
R_HMR_4477	-1000000	1000000
R_HMR_4501	-1000000	1000000
R_HMR_4567	-1000000	1000000
R_HMR_9799	-1000000	1000000
R_HMR_9800	0	0
R_HMR_4710	-1000000	-1
R_HMR_4841	-1000000	1000000
R_HMR_8653	-1000000	999999
R_HMR_4006	0	0
R_HMR_4028	0	0
R_HMR_4030	0	0
R_HMR_4670	0	0
R_HMR_4673	0	0
R_HMR_6614	0	0
R_HMR_6615	0	0
R_HMR_6616	0	0
R_HMR_4635	0	0
R_HMR_3793	-1000000	999998
R_HMR_4008	-1000000	1000000
R_HMR_4345	0	0
R_HMR_4485	0	0
R_HMR_4512	0	0
R_HMR_4579	-1000000	1000000
R_HMR_4608	0	0
R_HMR_4575	0	0
R_HMR_4637	-1000000	1000000
R_HMR_4644	-1000000	999998
R_HMR_6612	-1000000	1000000
R_HMR_6613	-1000000	-1
R_HMR_6627	-1000000	1000000
R_HMR_7744	-1000000	1000000
R_HMR_1532	-1000000	1000000
R_HMR_8662	-1000000	1000000
R_HMR_8663	-1000000	1000000
R_HMR_8664	-1000000	1000000
R_HMR_8665	-1000000	1000000
R_HMR_8667	-1000000	1000000
R_HMR_8668	-1000000	1000000
R_HMR_4139	-1000000	1000000
R_HMR_4141	-1000000	1000000
R_HMR_4145	-1000000	1000000
R_HMR_4147	-1000000	1000000
R_HMR_4152	-1000000	1000000
R_HMR_4408	0	0
R_HMR_4410	0	0
R_HMR_4454	-1000000	1000000
R_HMR_4456	-1000000	1000000
R_HMR_4458	-1000000	1000000
R_HMR_4585	-1000000	1000000
R_HMR_4586	-1000000	1000000
R_HMR_4587	-1000000	999991
R_HMR_4588	-1000000	1000000
R_HMR_4589	-1000000	1000000
R_HMR_4652	-1000000	1000000
R_HMR_6414	0	0
R_HMR_8743	-1000000	1000000
R_HMR_6911	-1000000	1000000
R_HMR_6608	-1000000	1000000
R_HMR_0156	-1000000	1000000
R_HMR_0165	-1000000	1000000
R_HMR_0168	-1000000	1000000
R_HMR_0171	-1000000	1000000
R_HMR_0174	-1000000	1000000
R_HMR_0177	-1000000	1000000
R_HMR_0180	-1000000	1000000
R_HMR_0184	-1000000	1000000
R_HMR_0188	0	0
R_HMR_0192	0	0
R_HMR_0196	0	0
R_HMR_0209	0	0
R_HMR_0213	0	0
R_HMR_0217	0	0
R_HMR_0226	0	0
R_HMR_0233	0	0
R_HMR_0237	0	0
R_HMR_0245	0	0
R_HMR_0249	0	0
R_HMR_0255	0	0
R_HMR_0259	0	0
R_HMR_0267	0	0
R_HMR_0271	0	0
R_HMR_0279	0	0
R_HMR_0283	0	0
R_HMR_0293	0	0
R_HMR_0301	0	0
R_HMR_0305	0	0
R_HMR_0309	0	0
R_HMR_0313	0	0
R_HMR_0319	0	0
R_HMR_0323	0	0
R_HMR_0327	0	0
R_HMR_0331	0	0
R_HMR_0337	0	0
R_HMR_0341	0	0
R_HMR_0345	0	0
R_HMR_0349	0	0
R_HMR_0353	0	0
R_HMR_0357	0	0
R_HMR_0361	0	0
R_HMR_0365	0	0
R_HMR_0377	0	0
R_HMR_0397	0	0
R_HMR_0401	0	0
R_HMR_0405	0	0
R_HMR_0409	0	0
R_HMR_0413	0	0
R_HMR_0437	0	0
R_HMR_2942	0	0
R_HMR_2943	0	0
R_HMR_2944	0	0
R_HMR_2945	0	0
R_HMR_2948	0	0
R_HMR_2949	0	0
R_HMR_2951	0	0
R_HMR_2952	0	0
R_HMR_2954	0	0
R_HMR_2956	0	0
R_HMR_2957	0	0
R_HMR_2962	0	0
R_HMR_2963	0	0
R_HMR_2965	0	0
R_HMR_2966	0	0
R_HMR_2967	0	0
R_HMR_2970	0	0
R_HMR_2971	0	0
R_HMR_2972	0	0
R_HMR_2973	0	0
R_HMR_2974	0	0
R_HMR_2975	0	0
R_HMR_2976	0	0
R_HMR_2977	0	0
R_HMR_2978	0	0
R_HMR_2979	0	0
R_HMR_2980	0	0
R_HMR_2981	0	0
R_HMR_2982	0	0
R_HMR_2983	0	0
R_HMR_2984	0	0
R_HMR_2985	0	0
R_HMR_2988	0	0
R_HMR_2991	0	0
R_HMR_2992	0	0
R_HMR_2994	0	0
R_HMR_2996	0	0
R_HMR_2998	0	0
R_HMR_2442	-1000000	1000000
R_HMR_2443	-1000000	1000000
R_HMR_2445	0	0
R_HMR_2447	-1000000	1000000
R_HMR_2448	-1000000	1000000
R_HMR_2451	-1000000	1000000
R_HMR_2452	-1000000	1000000
R_HMR_2467	0	0
R_HMR_2469	0	0
R_HMR_2514	-1000000	999998
R_HMR_2545	-1000000	1000000
R_HMR_2546	-1000000	1000000
R_HMR_2551	-1000000	1000000
R_HMR_2552	0	0
R_HMR_2556	-1000000	1000000
R_HMR_2412	-1000000	999998
R_HMR_1002	-1000000	1000000
R_HMR_1003	-1000000	1000000
R_HMR_1004	-1000000	1000000
R_HMR_1006	-1000000	1000000
R_HMR_1007	-1000000	1000000
R_HMR_1008	-1000000	1000000
R_HMR_1020	-1000000	1000000
R_HMR_1021	-1000000	1000000
R_HMR_1022	-1000000	1000000
R_HMR_1023	-1000000	1000000
R_HMR_1025	-1000000	1000000
R_HMR_1026	-1000000	1000000
R_HMR_1027	-1000000	1000000
R_HMR_1028	-1000000	1000000
R_HMR_1041	-1000000	-1
R_HMR_1042	-1000000	1000000
R_HMR_1043	0	0
R_HMR_1050	-1000000	1000000
R_HMR_1054	-1000000	1000000
R_HMR_1055	-1000000	1000000
R_HMR_1057	-1000000	1000000
R_HMR_1058	-1000000	999974
R_HMR_1088	-1000000	1000000
R_HMR_1091	-1000000	1000000
R_HMR_1093	0	0
R_HMR_1098	-1000000	1000000
R_HMR_1099	-1000000	1000000
R_HMR_1116	1	1000000
R_HMR_1132	0	0
R_HMR_1133	0	0
R_HMR_1134	0	0
R_HMR_1142	0	0
R_HMR_1146	-1000000	1000000
R_HMR_1147	-1000000	1000000
R_HMR_1148	-1000000	1000000
R_HMR_1149	-1000000	1000000
R_HMR_1150	-1000000	1000000
R_HMR_1152	-1000000	1000000
R_HMR_1186	-1000000	1000000
R_HMR_1190	-1000000	1000000
R_HMR_1191	-1000000	1000000
R_HMR_1192	-1000000	1000000
R_HMR_1193	0	0
R_HMR_1194	-1000000	1000000
R_HMR_1196	-1000000	1000000
R_HMR_1248	0	0
R_HMR_1249	0	0
R_HMR_1250	0	0
R_HMR_1280	-1000000	1000000
R_HMR_1285	-1000000	1000000
R_HMR_2591	-1000000	1000000
R_HMR_2594	-1000000	1000000
R_HMR_2599	-1000000	1000000
R_HMR_2602	-1000000	1000000
R_HMR_2605	-1000000	1000000
R_HMR_2608	-1000000	1000000
R_HMR_2620	-1000000	-2
R_HMR_2623	-1000000	1000000
R_HMR_2626	-1000000	1000000
R_HMR_2633	-1000000	-2
R_HMR_2636	-1000000	1000000
R_HMR_2642	-1000000	1000000
R_HMR_2651	-1000000	-2
R_HMR_2654	-1000000	1000000
R_HMR_2657	-1000000	-2
R_HMR_2660	-1000000	1000000
R_HMR_2663	-1000000	1000000
R_HMR_2666	-1000000	-2
R_HMR_2675	-1000000	1000000
R_HMR_2678	-1000000	1000000
R_HMR_2684	-1000000	-3
R_HMR_2690	-1000000	-2
R_HMR_2693	-1000000	-2
R_HMR_2699	-1000000	1000000
R_HMR_2702	-1000000	1000000
R_HMR_2705	-1000000	-3
R_HMR_2708	-1000000	-2
R_HMR_2711	-1000000	1000000
R_HMR_2714	-1000000	-3
R_HMR_2717	-1000000	-3
R_HMR_2720	-1000000	-3
R_HMR_2726	-1000000	-3
R_HMR_2730	-1000000	999998
R_HMR_2742	-1000000	1000000
R_HMR_2746	-1000000	1000000
R_HMR_2752	-1000000	1000000
R_HMR_2759	-1000000	-3
R_HMR_2762	-1000000	999998
R_HMR_2774	-1000000	-2
R_HMR_2877	-1000000	999998
R_HMR_3032	-1000000	1000000
R_HMR_3521	-1000000	1000000
R_HMR_0160	-1000000	1000000
R_HMR_0161	-1000000	1000000
R_HMR_0162	-1000000	1000000
R_HMR_0163	-1000000	1000000
R_HMR_2593	-1000000	1000000
R_HMR_2596	-1000000	1000000
R_HMR_2598	-1000000	1000000
R_HMR_2601	-1000000	1000000
R_HMR_2603	-1000000	1000000
R_HMR_2604	-1000000	1000000
R_HMR_2606	-1000000	1000000
R_HMR_2607	-1000000	1000000
R_HMR_2609	-1000000	1000000
R_HMR_2610	-1000000	1000000
R_HMR_2612	-1000000	1000000
R_HMR_2616	-1000000	1000000
R_HMR_2621	-1000000	1000000
R_HMR_2624	-1000000	1000000
R_HMR_2625	-1000000	1000000
R_HMR_2629	-1000000	1000000
R_HMR_2630	-1000000	1000000
R_HMR_2638	-1000000	1000000
R_HMR_2640	-1000000	1000000
R_HMR_2646	-1000000	1000000
R_HMR_2655	-1000000	1000000
R_HMR_2656	-1000000	1000000
R_HMR_2658	-1000000	1000000
R_HMR_2661	-1000000	1000000
R_HMR_2662	-1000000	1000000
R_HMR_2664	-1000000	1000000
R_HMR_2665	-1000000	1000000
R_HMR_2670	-1000000	1000000
R_HMR_2676	-1000000	1000000
R_HMR_2677	-1000000	1000000
R_HMR_2680	-1000000	1000000
R_HMR_2691	-1000000	1000000
R_HMR_2695	-1000000	1000000
R_HMR_2701	-1000000	1000000
R_HMR_2704	-1000000	1000000
R_HMR_2712	-1000000	1000000
R_HMR_2713	-1000000	1000000
R_HMR_2715	-1000000	1000000
R_HMR_2718	-1000000	1000000
R_HMR_2722	-1000000	1000000
R_HMR_2727	-1000000	1000000
R_HMR_2734	-1000000	1000000
R_HMR_2737	-1000000	1000000
R_HMR_2740	-1000000	1000000
R_HMR_2744	-1000000	1000000
R_HMR_2750	-1000000	1000000
R_HMR_2754	-1000000	1000000
R_HMR_2757	-1000000	1000000
R_HMR_2758	-1000000	1000000
R_HMR_2760	-1000000	1000000
R_HMR_2764	-1000000	1000000
R_HMR_2772	-1000000	1000000
R_HMR_2775	-1000000	1000000
R_HMR_8418	-1000000	1000000
R_HMR_3027	-1000000	1000000
R_HMR_3028	-1000000	1000000
R_HMR_3029	-1000000	1000000
R_HMR_3030	-1000000	1000000
R_HMR_3033	-1000000	1000000
R_HMR_3034	-1000000	1000000
R_HMR_3035	-1000000	1000000
R_HMR_3037	-1000000	1000000
R_HMR_2778	0	0
R_HMR_2780	-1000000	1000000
R_HMR_2783	-1000000	1000000
R_HMR_2785	-1000000	1000000
R_HMR_2787	-1000000	1000000
R_HMR_2788	-1000000	1000000
R_HMR_2789	-1000000	1000000
R_HMR_2790	-1000000	1000000
R_HMR_2791	-1000000	1000000
R_HMR_2792	-1000000	1000000
R_HMR_2793	-1000000	1000000
R_HMR_2795	-1000000	1000000
R_HMR_2797	-1000000	1000000
R_HMR_2798	-1000000	-1
R_HMR_2799	-1000000	1000000
R_HMR_2800	-1000000	1000000
R_HMR_2801	-1000000	1000000
R_HMR_2803	-1000000	1000000
R_HMR_2806	-1000000	-1
R_HMR_2807	-1000000	1000000
R_HMR_2809	-1000000	1000000
R_HMR_2812	-1000000	1000000
R_HMR_2816	-1000000	-1
R_HMR_2817	-1000000	1000000
R_HMR_2819	-1000000	1000000
R_HMR_2821	-1000000	1000000
R_HMR_2823	-1000000	1000000
R_HMR_2824	-1000000	1000000
R_HMR_2827	-1000000	1000000
R_HMR_2831	-1000000	1000000
R_HMR_2835	-1000000	1000000
R_HMR_2836	-1000000	1000000
R_HMR_2838	-1000000	1000000
R_HMR_2840	-1000000	-1
R_HMR_2845	-1000000	1000000
R_HMR_2846	-1000000	-1
R_HMR_2847	-1000000	1000000
R_HMR_2848	-1000000	-1
R_HMR_2850	-1000000	1000000
R_HMR_2852	-1000000	1000000
R_HMR_2854	-1000000	-1
R_HMR_2856	-1000000	-1
R_HMR_2857	-1000000	1000000
R_HMR_2859	-1000000	1000000
R_HMR_2861	-1000000	1000000
R_HMR_2862	-1000000	-1
R_HMR_2863	-1000000	1000000
R_HMR_2864	-1000000	-1
R_HMR_2865	-1000000	1000000
R_HMR_2866	-1000000	-1
R_HMR_2867	-1000000	1000000
R_HMR_2868	-1000000	-1
R_HMR_2870	-1000000	-1
R_HMR_2871	-1000000	1000000
R_HMR_2873	-1000000	1000000
R_HMR_2875	-1000000	1000000
R_HMR_2880	-1000000	1000000
R_HMR_2882	-1000000	1000000
R_HMR_2886	-1000000	1000000
R_HMR_2890	-1000000	1000000
R_HMR_2892	-1000000	1000000
R_HMR_2894	-1000000	1000000
R_HMR_2896	-1000000	1000000
R_HMR_2897	-1000000	-1
R_HMR_2898	-1000000	1000000
R_HMR_2902	-1000000	1000000
R_HMR_2904	-1000000	1000000
R_HMR_2906	-1000000	1000000
R_HMR_2907	-1000000	1000000
R_HMR_2908	-1000000	1000000
R_HMR_2909	-1000000	1000000
R_HMR_2910	-1000000	1000000
R_HMR_2911	-1000000	1000000
R_HMR_2912	-1000000	-3
R_HMR_2914	-1000000	-1
R_HMR_2915	-1000000	1000000
R_HMR_2917	-1000000	1000000
R_HMR_2918	-1000000	1000000
R_HMR_2920	-1000000	1000000
R_HMR_2921	-1000000	999997
R_HMR_2924	-1000000	999998
R_HMR_2927	-1000000	999998
R_HMR_2930	-1000000	999998
R_HMR_3106	-1000000	1000000
R_HMR_3355	-1000000	999999
R_HMR_3375	-1000000	999999
R_HMR_3480	0	0
R_HMR_3482	0	0
R_HMR_3489	0	0
R_HMR_3491	0	0
R_HMR_3493	0	0
R_HMR_3517	-1000000	1000000
R_HMR_3272	0	0
R_HMR_3239	-1000000	-1
R_HMR_1219	-1000000	1000000
R_HMR_1220	-1000000	1000000
R_HMR_2002	-1000000	1000000
R_HMR_2004	-1000000	1000000
R_HMR_7942	0	0
R_HMR_7943	0	0
R_HMR_1978	-1000000	1000000
R_HMR_2022	0	0
R_HMR_2025	-1000000	1000000
R_HMR_1465	-1000000	1000000
R_HMR_2048	-1000000	1000000
R_HMR_2052	-1000000	1000000
R_HMR_2058	-1000000	1000000
R_HMR_2059	-1000000	1000000
R_HMR_2061	-1000000	1000000
R_HMR_2063	-1000000	1000000
R_HMR_2076	-1000000	1000000
R_HMR_2088	0	0
R_HMR_2095	-1000000	1000000
R_HMR_2099	0	0
R_HMR_2106	-1000000	1000000
R_HMR_2107	-1000000	1000000
R_HMR_2108	-1000000	1000000
R_HMR_2109	-1000000	1000000
R_HMR_2110	-1000000	1000000
R_HMR_2111	-1000000	1000000
R_HMR_2112	-1000000	1000000
R_HMR_2113	-1000000	1000000
R_HMR_3622	-1000000	1000000
R_HMR_0763	-1000000	1000000
R_HMR_0453	-1000000	1000000
R_HMR_0928	-1000000	1000000
R_HMR_0873	-1000000	1000000
R_HMR_0912	-1000000	1000000
R_HMR_0915	-1000000	1000000
R_HMR_1315	-1000000	1000000
R_HMR_1318	-1000000	1000000
R_HMR_1320	-1000000	1000000
R_HMR_1321	-1000000	1000000
R_HMR_1322	-1000000	1000000
R_HMR_1323	-1000000	1000000
R_HMR_1324	-1000000	1000000
R_HMR_1329	0	0
R_HMR_1332	-1000000	1000000
R_HMR_1333	-1000000	1000000
R_HMR_1341	-1000000	1000000
R_HMR_1342	-1000000	1000000
R_HMR_1343	-1000000	1000000
R_HMR_1345	-1000000	1000000
R_HMR_1367	-1000000	1000000
R_HMR_1370	-1000000	1000000
R_HMR_1373	-1000000	1000000
R_HMR_1375	-1000000	1000000
R_HMR_1376	-1000000	1000000
R_HMR_1379	-1000000	1000000
R_HMR_1382	0	0
R_HMR_1383	-1000000	1000000
R_HMR_1384	-1000000	1000000
R_HMR_1387	0	0
R_HMR_1393	0	0
R_HMR_1395	-1000000	1000000
R_HMR_1398	-1000000	1000000
R_HMR_1401	-1000000	1000000
R_HMR_1402	-1000000	1000000
R_HMR_1619	-1000000	1000000
R_HMR_1620	-1000000	1000000
R_HMR_1623	-1000000	1000000
R_HMR_1629	-1000000	1000000
R_HMR_1630	0	0
R_HMR_1631	-1000000	1000000
R_HMR_1656	-1000000	999997
R_HMR_1694	-1000000	1000000
R_HMR_1695	-1000000	1000000
R_HMR_1696	-1000000	1000000
R_HMR_1717	-1000000	999997
R_HMR_1725	-1000000	999997
R_HMR_1848	-1000000	1000000
R_HMR_1850	-1000000	1000000
R_HMR_1852	-1000000	1000000
R_HMR_1875	-1000000	1000000
R_HMR_1876	-1000000	1000000
R_HMR_1877	-1000000	1000000
R_HMR_1879	-1000000	1000000
R_HMR_1880	-1000000	1000000
R_HMR_1881	-1000000	1000000
R_HMR_1882	-1000000	1000000
R_HMR_1883	-1000000	1000000
R_HMR_1884	0	0
R_HMR_1885	-1000000	1000000
R_HMR_1886	-1000000	1000000
R_HMR_1887	0	0
R_HMR_1888	-1000000	1000000
R_HMR_1889	-1000000	1000000
R_HMR_1890	-1000000	1000000
R_HMR_1891	-1000000	1000000
R_HMR_1892	-1000000	1000000
R_HMR_1893	-1000000	1000000
R_HMR_1894	-1000000	1000000
R_HMR_1418	-1000000	1000000
R_HMR_1419	-1000000	1000000
R_HMR_1420	-1000000	1000000
R_HMR_1421	-1000000	1000000
R_HMR_1422	-1000000	1000000
R_HMR_1423	-1000000	1000000
R_HMR_1424	-1000000	1000000
R_HMR_1425	-1000000	1000000
R_HMR_1426	-1000000	1000000
R_HMR_1427	-1000000	1000000
R_HMR_1428	-1000000	1000000
R_HMR_1429	-1000000	1000000
R_HMR_1430	-1000000	1000000
R_HMR_1431	-1000000	1000000
R_HMR_1432	-1000000	1000000
R_HMR_1433	-1000000	1000000
R_HMR_4254	-1000000	1000000
R_HMR_4257	-1000000	1000000
R_HMR_4262	-1000000	1000000
R_HMR_8791	-1000000	1000000
R_HMR_4717	-1000000	1000000
R_HMR_4727	-1000000	1000000
R_HMR_6393	0	0
R_HMR_6394	-1000000	1000000
R_HMR_6405	-1000000	1000000
R_HMR_8345	-1000000	1000000
R_HMR_8346	-1000000	1000000
R_HMR_8348	-1000000	1000000
R_HMR_4768	-1000000	1000000
R_HMR_4769	-1000000	1000000
R_HMR_4770	-1000000	1000000
R_HMR_4771	-1000000	1000000
R_HMR_4773	-1000000	1000000
R_HMR_6638	0	0
R_HMR_6644	0	0
R_HMR_6668	0	0
R_HMR_6670	0	0
R_HMR_6671	-1000000	999999
R_HMR_6672	-1000000	1000000
R_HMR_6673	0	0
R_HMR_6674	0	0
R_HMR_6675	0	0
R_HMR_6676	0	0
R_HMR_6691	-1000000	1000000
R_HMR_6692	-1000000	1000000
R_HMR_6694	-1000000	1000000
R_HMR_6695	-1000000	1000000
R_HMR_6697	-1000000	1000000
R_HMR_6699	-1000000	1000000
R_HMR_8698	-1000000	1000000
R_HMR_8699	-1000000	1000000
R_HMR_8702	0	0
R_HMR_8709	0	0
R_HMR_8710	0	0
R_HMR_8711	-1000000	999999
R_HMR_8615	-1000000	1000000
R_HMR_8616	-1000000	1000000
R_HMR_4071	-1000000	1000000
R_HMR_8011	-1000000	1000000
R_HMR_8013	0	0
R_HMR_8014	-1000000	1000000
R_HMR_6423	-1000000	1000000
R_HMR_6457	-1000000	1000000
R_HMR_6458	-1000000	1000000
R_HMR_6459	-1000000	1000000
R_HMR_6460	-1000000	1000000
R_HMR_6499	-1000000	1000000
R_HMR_6535	-1000000	1000000
R_HMR_6536	-1000000	1000000
R_HMR_5406	-1000000	1000000
R_HMR_8749	-1000000	1000000
R_HMR_8750	-1000000	1000000
R_HMR_7741	-1000000	1000000
R_HMR_9467	-1000000	1000000
R_HMR_9470	-1000000	1000000
R_HMR_9495	-1000000	1000000
R_HMR_9505	-1000000	1000000
R_HMR_9512	-1000000	1000000
R_HMR_9518	-1000000	1000000
R_HMR_9519	-1000000	1000000
R_HMR_9520	-1000000	1000000
R_HMR_9521	-1000000	1000000
R_HMR_9523	-1000000	1000000
R_HMR_9538	-1000000	1000000
R_HMR_9542	-1000000	1000000
R_HMR_9544	-1000000	1000000
R_HMR_9546	0	0
R_HMR_9801	0	0
R_HMR_0018	-1000000	1000000
R_HMR_0155	-1000000	1000000
R_HMR_0164	0	0
R_HMR_0167	0	0
R_HMR_0170	0	0
R_HMR_0173	0	0
R_HMR_0176	0	0
R_HMR_0179	0	0
R_HMR_0183	0	0
R_HMR_0444	-1000000	1000000
R_HMR_0770	-1000000	1000000
R_HMR_0782	0	0
R_HMR_1086	-1000000	1000000
R_HMR_1898	-1000000	1000000
R_HMR_1899	-1000000	1000000
R_HMR_1900	-1000000	1000000
R_HMR_1901	-1000000	1000000
R_HMR_1902	-1000000	1000000
R_HMR_1903	-1000000	1000000
R_HMR_1904	-1000000	1000000
R_HMR_1905	-1000000	1000000
R_HMR_1906	-1000000	1000000
R_HMR_1907	-1000000	1000000
R_HMR_1908	-1000000	1000000
R_HMR_1909	-1000000	1000000
R_HMR_2013	-1000000	1000000
R_HMR_3916	0	0
R_HMR_3951	-1000000	1000000
R_HMR_3959	-1000000	1000000
R_HMR_4321	0	0
R_HMR_4433	-1000000	1000000
R_HMR_4434	-1000000	1000000
R_HMR_4435	-1000000	1000000
R_HMR_4436	-1000000	1000000
R_HMR_4844	-1000000	1000000
R_HMR_4847	-1000000	1000000
R_HMR_4848	-1000000	1000000
R_HMR_4849	-1000000	1000000
R_HMR_4858	0	0
R_HMR_4861	0	0
R_HMR_4873	-1000000	1000000
R_HMR_4882	-1000000	1000000
R_HMR_4885	-1000000	1000000
R_HMR_4896	-1000000	1000000
R_HMR_4919	-1000000	1000000
R_HMR_4947	-1000000	1000000
R_HMR_4948	-1000000	1000000
R_HMR_4949	-1000000	1000000
R_HMR_4954	-1000000	1000000
R_HMR_4969	-1000000	1000000
R_HMR_4973	-1000000	1000000
R_HMR_4982	-1000000	1000000
R_HMR_4985	-1000000	1000000
R_HMR_4992	0	0
R_HMR_4993	-1000000	1000000
R_HMR_4994	-1000000	1000000
R_HMR_5000	0	0
R_HMR_5002	-1000000	1000000
R_HMR_5003	-1000000	1000000
R_HMR_5008	-1000000	1000000
R_HMR_5013	-1000000	1000000
R_HMR_5023	-1000000	1000000
R_HMR_5029	-1000000	1000000
R_HMR_5032	0	0
R_HMR_5034	-1000000	1000000
R_HMR_5035	-1000000	1000000
R_HMR_5037	-1000000	1000000
R_HMR_5042	-1000000	1000000
R_HMR_5070	-1000000	1000000
R_HMR_5074	-1000000	1000000
R_HMR_5078	-1000000	1000000
R_HMR_5080	-1000000	1000000
R_HMR_5082	-1000000	1000000
R_HMR_5085	-1000000	1000000
R_HMR_5089	-1000000	1000000
R_HMR_5092	-1000000	1000000
R_HMR_5296	-1000000	1000000
R_HMR_5303	-1000000	1000000
R_HMR_5441	-1000000	1000000
R_HMR_5458	-1000000	1000000
R_HMR_5459	-1000000	1000000
R_HMR_5460	-1000000	1000000
R_HMR_5461	-1000000	1000000
R_HMR_5462	-1000000	1000000
R_HMR_5463	-1000000	1000000
R_HMR_5464	-1000000	1000000
R_HMR_5465	-1000000	1000000
R_HMR_5466	-1000000	1000000
R_HMR_5467	-1000000	1000000
R_HMR_5468	-1000000	1000000
R_HMR_5469	-1000000	1000000
R_HMR_5470	-1000000	1000000
R_HMR_5471	-1000000	1000000
R_HMR_5472	-1000000	1000000
R_HMR_5473	-1000000	1000000
R_HMR_5474	-1000000	1000000
R_HMR_5475	-1000000	1000000
R_HMR_5476	-1000000	1000000
R_HMR_5477	-1000000	1000000
R_HMR_5478	-1000000	1000000
R_HMR_5479	0	0
R_HMR_5480	-1000000	1000000
R_HMR_5481	-1000000	1000000
R_HMR_5482	-1000000	1000000
R_HMR_5483	-1000000	1000000
R_HMR_5484	-1000000	1000000
R_HMR_5485	-1000000	1000000
R_HMR_5486	-1000000	1000000
R_HMR_5487	-1000000	1000000
R_HMR_5488	-1000000	1000000
R_HMR_5489	-1000000	1000000
R_HMR_5490	-1000000	1000000
R_HMR_5491	-1000000	1000000
R_HMR_5492	-1000000	1000000
R_HMR_5493	-1000000	1000000
R_HMR_5494	-1000000	1000000
R_HMR_5495	-1000000	1000000
R_HMR_5496	-1000000	1000000
R_HMR_5497	-1000000	1000000
R_HMR_5498	-1000000	1000000
R_HMR_5499	-1000000	1000000
R_HMR_5500	-1000000	1000000
R_HMR_5501	-1000000	1000000
R_HMR_5502	-1000000	1000000
R_HMR_5503	-1000000	1000000
R_HMR_5504	-1000000	1000000
R_HMR_5505	-1000000	1000000
R_HMR_5506	-1000000	1000000
R_HMR_5507	-1000000	1000000
R_HMR_5508	-1000000	1000000
R_HMR_5509	-1000000	1000000
R_HMR_5510	-1000000	1000000
R_HMR_5511	-1000000	1000000
R_HMR_5512	-1000000	1000000
R_HMR_5513	-1000000	1000000
R_HMR_5514	-1000000	1000000
R_HMR_5515	-1000000	1000000
R_HMR_5516	-1000000	1000000
R_HMR_5517	-1000000	1000000
R_HMR_5518	-1000000	1000000
R_HMR_5519	-1000000	1000000
R_HMR_5520	-1000000	1000000
R_HMR_5521	-1000000	1000000
R_HMR_5522	-1000000	1000000
R_HMR_5523	-1000000	1000000
R_HMR_5524	-1000000	1000000
R_HMR_5525	-1000000	1000000
R_HMR_5526	-1000000	1000000
R_HMR_5527	-1000000	1000000
R_HMR_5528	-1000000	1000000
R_HMR_5529	-1000000	1000000
R_HMR_5530	-1000000	1000000
R_HMR_5531	-1000000	1000000
R_HMR_5532	-1000000	1000000
R_HMR_5533	-1000000	1000000
R_HMR_5534	-1000000	1000000
R_HMR_5535	-1000000	1000000
R_HMR_5536	-1000000	1000000
R_HMR_5537	-1000000	1000000
R_HMR_5538	-1000000	1000000
R_HMR_5539	-1000000	1000000
R_HMR_5540	-1000000	1000000
R_HMR_5541	-1000000	1000000
R_HMR_5542	0	0
R_HMR_5543	-1000000	1000000
R_HMR_5544	-1000000	1000000
R_HMR_5545	-1000000	1000000
R_HMR_5546	0	0
R_HMR_5547	0	0
R_HMR_5548	-1000000	1000000
R_HMR_5549	0	0
R_HMR_5551	-1000000	1000000
R_HMR_5552	-1000000	1000000
R_HMR_5553	-1000000	1000000
R_HMR_5554	-1000000	1000000
R_HMR_5555	-1000000	1000000
R_HMR_5556	-1000000	1000000
R_HMR_5557	-1000000	1000000
R_HMR_5558	-1000000	1000000
R_HMR_5559	-1000000	1000000
R_HMR_5560	-1000000	1000000
R_HMR_5561	-1000000	1000000
R_HMR_5562	-1000000	1000000
R_HMR_5563	-1000000	1000000
R_HMR_5564	-1000000	1000000
R_HMR_5565	-1000000	1000000
R_HMR_5566	-1000000	1000000
R_HMR_5567	-1000000	1000000
R_HMR_5568	-1000000	1000000
R_HMR_5569	-1000000	1000000
R_HMR_5570	-1000000	1000000
R_HMR_5571	-1000000	1000000
R_HMR_5572	-1000000	1000000
R_HMR_5573	-1000000	1000000
R_HMR_5574	-1000000	1000000
R_HMR_5575	-1000000	1000000
R_HMR_5576	-1000000	1000000
R_HMR_5577	-1000000	1000000
R_HMR_5578	-1000000	1000000
R_HMR_5579	-1000000	1000000
R_HMR_5580	0	0
R_HMR_5581	-1000000	1000000
R_HMR_5582	0	0
R_HMR_5583	-1000000	1000000
R_HMR_5584	-1000000	1000000
R_HMR_5585	-1000000	1000000
R_HMR_5586	-1000000	1000000
R_HMR_6000	-1000000	1000000
R_HMR_6001	-1000000	1000000
R_HMR_6002	-1000000	1000000
R_HMR_6003	-1000000	1000000
R_HMR_6004	-1000000	1000000
R_HMR_6005	-1000000	1000000
R_HMR_6006	-1000000	1000000
R_HMR_6007	-1000000	1000000
R_HMR_6008	-1000000	1000000
R_HMR_6009	-1000000	1000000
R_HMR_6010	-1000000	1000000
R_HMR_6011	-1000000	1000000
R_HMR_6012	-1000000	1000000
R_HMR_6013	-1000000	1000000
R_HMR_6014	-1000000	1000000
R_HMR_6015	-1000000	1000000
R_HMR_6016	-1000000	1000000
R_HMR_6017	-1000000	1000000
R_HMR_6018	-1000000	1000000
R_HMR_6019	-1000000	1000000
R_HMR_6021	-1000000	1000000
R_HMR_6022	-1000000	1000000
R_HMR_6023	-1000000	1000000
R_HMR_6024	0	0
R_HMR_6025	-1000000	1000000
R_HMR_6026	-1000000	1000000
R_HMR_6027	-1000000	1000000
R_HMR_6028	-1000000	1000000
R_HMR_6029	-1000000	1000000
R_HMR_6030	-1000000	1000000
R_HMR_6031	-1000000	1000000
R_HMR_6032	-1000000	1000000
R_HMR_6033	-1000000	1000000
R_HMR_6034	-1000000	1000000
R_HMR_6035	-1000000	1000000
R_HMR_6036	-1000000	1000000
R_HMR_6037	-1000000	1000000
R_HMR_6038	0	0
R_HMR_6039	-1000000	1000000
R_HMR_6040	-1000000	1000000
R_HMR_6041	-1000000	1000000
R_HMR_6042	0	0
R_HMR_6043	-1000000	1000000
R_HMR_6044	0	0
R_HMR_6045	-1000000	1000000
R_HMR_6046	-1000000	1000000
R_HMR_6047	-1000000	1000000
R_HMR_6048	-1000000	1000000
R_HMR_6049	-1000000	1000000
R_HMR_6050	-1000000	1000000
R_HMR_6051	-1000000	1000000
R_HMR_6052	-1000000	1000000
R_HMR_6053	-1000000	1000000
R_HMR_6054	-1000000	1000000
R_HMR_6056	-1000000	1000000
R_HMR_6060	-1000000	1000000
R_HMR_6061	-1000000	1000000
R_HMR_6062	-1000000	1000000
R_HMR_6063	-1000000	1000000
R_HMR_6064	-1000000	1000000
R_HMR_6065	-1000000	1000000
R_HMR_6066	-1000000	1000000
R_HMR_6067	-1000000	1000000
R_HMR_6068	-1000000	1000000
R_HMR_6069	-1000000	1000000
R_HMR_6070	-1000000	1000000
R_HMR_6071	-1000000	1000000
R_HMR_6072	-1000000	1000000
R_HMR_6073	-1000000	1000000
R_HMR_6074	-1000000	1000000
R_HMR_6075	0	0
R_HMR_6076	-1000000	1000000
R_HMR_6077	-1000000	1000000
R_HMR_6078	-1000000	1000000
R_HMR_6079	-1000000	1000000
R_HMR_6080	-1000000	1000000
R_HMR_6081	-1000000	1000000
R_HMR_6082	-1000000	1000000
R_HMR_6083	-1000000	1000000
R_HMR_6084	0	0
R_HMR_6085	-1000000	1000000
R_HMR_6086	-1000000	1000000
R_HMR_6087	-1000000	1000000
R_HMR_6088	-1000000	1000000
R_HMR_6089	-1000000	1000000
R_HMR_6090	-1000000	1000000
R_HMR_6091	-1000000	1000000
R_HMR_6092	-1000000	1000000
R_HMR_6093	-1000000	1000000
R_HMR_6094	-1000000	1000000
R_HMR_6095	-1000000	1000000
R_HMR_6097	-1000000	1000000
R_HMR_6099	-1000000	1000000
R_HMR_6100	-1000000	1000000
R_HMR_6102	-1000000	1000000
R_HMR_6103	-1000000	1000000
R_HMR_6104	-1000000	1000000
R_HMR_6105	-1000000	1000000
R_HMR_6106	-1000000	1000000
R_HMR_6107	-1000000	1000000
R_HMR_6108	-1000000	1000000
R_HMR_6109	-1000000	1000000
R_HMR_6110	-1000000	1000000
R_HMR_6111	-1000000	1000000
R_HMR_6112	-1000000	1000000
R_HMR_6113	-1000000	1000000
R_HMR_6114	-1000000	1000000
R_HMR_6115	-1000000	1000000
R_HMR_6116	-1000000	1000000
R_HMR_6117	-1000000	1000000
R_HMR_6118	-1000000	1000000
R_HMR_6119	-1000000	1000000
R_HMR_6120	-1000000	1000000
R_HMR_6121	-1000000	1000000
R_HMR_6122	-1000000	1000000
R_HMR_6123	-1000000	1000000
R_HMR_6124	0	0
R_HMR_6125	-1000000	1000000
R_HMR_6126	-1000000	1000000
R_HMR_6127	-1000000	1000000
R_HMR_6128	-1000000	1000000
R_HMR_6130	-1000000	1000000
R_HMR_6131	0	0
R_HMR_6132	-1000000	1000000
R_HMR_6133	-1000000	1000000
R_HMR_6134	0	0
R_HMR_6135	-1000000	1000000
R_HMR_6136	-1000000	1000000
R_HMR_6137	-1000000	1000000
R_HMR_6138	-1000000	1000000
R_HMR_6139	-1000000	1000000
R_HMR_6140	-1000000	1000000
R_HMR_6141	-1000000	1000000
R_HMR_6142	-1000000	1000000
R_HMR_6143	-1000000	1000000
R_HMR_6144	0	0
R_HMR_6145	0	0
R_HMR_6146	-1000000	1000000
R_HMR_6147	-1000000	1000000
R_HMR_6148	-1000000	1000000
R_HMR_6149	-1000000	1000000
R_HMR_6150	-1000000	1000000
R_HMR_6151	-1000000	1000000
R_HMR_6152	-1000000	1000000
R_HMR_6153	-1000000	1000000
R_HMR_6154	-1000000	1000000
R_HMR_6155	-1000000	1000000
R_HMR_6156	-1000000	1000000
R_HMR_6157	-1000000	1000000
R_HMR_6158	-1000000	1000000
R_HMR_6159	-1000000	1000000
R_HMR_6160	-1000000	1000000
R_HMR_6161	-1000000	1000000
R_HMR_6162	-1000000	1000000
R_HMR_6163	-1000000	1000000
R_HMR_6164	-1000000	1000000
R_HMR_6165	-1000000	1000000
R_HMR_6166	-1000000	1000000
R_HMR_6167	-1000000	1000000
R_HMR_6168	-1000000	1000000
R_HMR_6169	-1000000	1000000
R_HMR_6170	-1000000	1000000
R_HMR_6171	-1000000	1000000
R_HMR_6172	-1000000	1000000
R_HMR_6173	-1000000	1000000
R_HMR_6174	-1000000	1000000
R_HMR_6175	-1000000	1000000
R_HMR_6176	-1000000	1000000
R_HMR_6177	-1000000	1000000
R_HMR_6178	-1000000	1000000
R_HMR_6179	-1000000	1000000
R_HMR_6180	-1000000	1000000
R_HMR_6181	-1000000	1000000
R_HMR_6182	-1000000	1000000
R_HMR_6183	-1000000	1000000
R_HMR_6184	-1000000	1000000
R_HMR_6185	-1000000	1000000
R_HMR_6186	-1000000	1000000
R_HMR_6187	-1000000	1000000
R_HMR_6188	-1000000	1000000
R_HMR_6189	-1000000	1000000
R_HMR_6190	-1000000	1000000
R_HMR_6191	-1000000	1000000
R_HMR_6192	-1000000	1000000
R_HMR_6193	-1000000	1000000
R_HMR_6194	-1000000	1000000
R_HMR_6195	-1000000	1000000
R_HMR_6196	-1000000	1000000
R_HMR_6197	-1000000	1000000
R_HMR_6198	-1000000	1000000
R_HMR_6199	-1000000	1000000
R_HMR_6200	-1000000	1000000
R_HMR_6201	-1000000	1000000
R_HMR_6202	-1000000	1000000
R_HMR_6203	-1000000	1000000
R_HMR_6204	-1000000	1000000
R_HMR_6205	-1000000	1000000
R_HMR_6206	-1000000	1000000
R_HMR_6207	-1000000	1000000
R_HMR_6208	-1000000	1000000
R_HMR_6209	-1000000	1000000
R_HMR_6210	-1000000	1000000
R_HMR_6211	-1000000	1000000
R_HMR_6212	-1000000	1000000
R_HMR_6213	-1000000	1000000
R_HMR_6214	0	0
R_HMR_6215	-1000000	1000000
R_HMR_6216	-1000000	1000000
R_HMR_6217	-1000000	1000000
R_HMR_6218	-1000000	1000000
R_HMR_6219	-1000000	1000000
R_HMR_6220	-1000000	1000000
R_HMR_6221	-1000000	1000000
R_HMR_6222	-1000000	1000000
R_HMR_6223	-1000000	1000000
R_HMR_6224	-1000000	1000000
R_HMR_6225	-1000000	1000000
R_HMR_6226	-1000000	1000000
R_HMR_6227	-1000000	1000000
R_HMR_6228	-1000000	1000000
R_HMR_6229	-1000000	1000000
R_HMR_6230	-1000000	1000000
R_HMR_6231	-1000000	1000000
R_HMR_6232	-1000000	1000000
R_HMR_6233	-1000000	1000000
R_HMR_6234	-1000000	1000000
R_HMR_6235	-1000000	1000000
R_HMR_6236	-1000000	1000000
R_HMR_6237	-1000000	1000000
R_HMR_6238	-1000000	1000000
R_HMR_6239	-1000000	1000000
R_HMR_6240	-1000000	1000000
R_HMR_6241	0	0
R_HMR_6245	0	0
R_HMR_6251	-1000000	1000000
R_HMR_6252	-1000000	1000000
R_HMR_6253	-1000000	1000000
R_HMR_6254	-1000000	1000000
R_HMR_6255	-1000000	1000000
R_HMR_6258	-1000000	1000000
R_HMR_6259	0	0
R_HMR_6260	-1000000	1000000
R_HMR_6261	0	0
R_HMR_6262	-1000000	1000000
R_HMR_6269	-1000000	1000000
R_HMR_6272	-1000000	1000000
R_HMR_6273	-1000000	1000000
R_HMR_6274	-1000000	1000000
R_HMR_6368	-1000000	1000000
R_HMR_6424	0	0
R_HMR_6462	0	0
R_HMR_6474	0	0
R_HMR_6505	-1000000	1000000
R_HMR_6512	-1000000	1000000
R_HMR_6516	0	0
R_HMR_6732	-1000000	1000000
R_HMR_6991	-1000000	1000000
R_HMR_7253	-1000000	1000000
R_HMR_7643	-1000000	1000000
R_HMR_7644	-1000000	1000000
R_HMR_7683	-1000000	-1
R_HMR_7684	0	0
R_HMR_7685	0	1000000
R_HMR_7686	0	0
R_HMR_7735	-1000000	1000000
R_HMR_7898	-1000000	1000000
R_HMR_7900	-1000000	1000000
R_HMR_7903	-1000000	1000000
R_HMR_7906	-1000000	1000000
R_HMR_7961	-1000000	1000000
R_HMR_7977	-1000000	1000000
R_HMR_7994	-1000000	1000000
R_HMR_7997	-1000000	1000000
R_HMR_8010	-1000000	1000000
R_HMR_8023	-1000000	999998
R_HMR_8039	-1000000	1000000
R_HMR_8057	-1000000	1000000
R_HMR_8061	-1000000	1000000
R_HMR_8104	-1000000	1000000
R_HMR_8154	-1000000	1000000
R_HMR_8158	-1000000	1000000
R_HMR_8161	-1000000	1000000
R_HMR_8164	-1000000	1000000
R_HMR_8214	-1000000	1000000
R_HMR_8223	-1000000	1000000
R_HMR_8225	-1000000	1000000
R_HMR_8229	-1000000	1000000
R_HMR_8231	-1000000	1000000
R_HMR_8240	-1000000	1000000
R_HMR_8247	-1000000	1000000
R_HMR_8253	-1000000	1000000
R_HMR_8266	-1000000	1000000
R_HMR_8270	-1000000	1000000
R_HMR_8273	-1000000	1000000
R_HMR_8283	-1000000	1000000
R_HMR_8290	-1000000	1000000
R_HMR_8297	-1000000	1000000
R_HMR_8300	-1000000	1000000
R_HMR_8304	-1000000	1000000
R_HMR_8311	-1000000	1000000
R_HMR_8313	-1000000	1000000
R_HMR_8315	-1000000	1000000
R_HMR_8321	-1000000	1000000
R_HMR_8324	-1000000	1000000
R_HMR_8329	-1000000	1000000
R_HMR_8336	-1000000	1000000
R_HMR_8339	-1000000	1000000
R_HMR_8408	-1000000	1000000
R_HMR_8420	-1000000	1000000
R_HMR_8520	-1000000	1000000
R_HMR_8586	-1000000	1000000
R_HMR_8593	-1000000	1000000
R_HMR_8618	-1000000	1000000
R_HMR_8676	-1000000	1000000
R_HMR_8678	-1000000	1000000
R_HMR_8679	-1000000	1000000
R_HMR_8733	-1000000	1000000
R_HMR_8734	0	0
R_HMR_8846	-1000000	1000000
R_HMR_8852	-1000000	1000000
R_HMR_8854	-1000000	1000000
R_HMR_8861	-1000000	1000000
R_HMR_8865	-1000000	1000000
R_HMR_8867	0	0
R_HMR_8870	0	0
R_HMR_8873	-1000000	1000000
R_HMR_8878	-1000000	999998
R_HMR_8881	-1000000	1000000
R_HMR_8883	-1000000	1000000
R_HMR_8896	-1000000	1000000
R_HMR_8898	-1000000	1000000
R_HMR_8899	-1000000	1000000
R_HMR_8901	0	0
R_HMR_8903	-1000000	1000000
R_HMR_8905	-1000000	1000000
R_HMR_9175	-1000000	1000000
R_HMR_9176	-1000000	1000000
R_HMR_9178	-1000000	1000000
R_HMR_9180	-1000000	1000000
R_HMR_9182	-1000000	1000000
R_HMR_9193	-1000000	1000000
R_HMR_9195	-1000000	1000000
R_HMR_9640	-1000000	1000000
R_HMR_9641	-1000000	1000000
R_HMR_9643	-1000000	1000000
R_HMR_9649	-1000000	1000000
R_HMR_9650	-1000000	1000000
R_HMR_4312	-1000000	1000000
R_HMR_8022	-1000000	1000000
R_HMR_0446	-1000000	1000000
R_HMR_1145	0	0
R_HMR_1173	-1000000	1000000
R_HMR_1187	0	0
R_HMR_1215	-1000000	1000000
R_HMR_1243	0	0
R_HMR_1284	-1000000	1000000
R_HMR_1602	-1000000	1000000
R_HMR_1915	-1000000	1000000
R_HMR_1936	-1000000	1000000
R_HMR_1997	0	0
R_HMR_2065	-1000000	1000000
R_HMR_2080	-1000000	1000000
R_HMR_2094	-1000000	1000000
R_HMR_2105	0	0
R_HMR_2116	-1000000	1000000
R_HMR_3746	-1000000	1000000
R_HMR_3762	-1000000	1000000
R_HMR_3789	-1000000	1000000
R_HMR_3818	-1000000	1000000
R_HMR_3946	0	0
R_HMR_3950	-1000000	999998
R_HMR_3952	-1000000	1000000
R_HMR_3971	0	0
R_HMR_4205	-1000000	1000000
R_HMR_4237	-1000000	1000000
R_HMR_4266	0	0
R_HMR_4367	-1000000	1000000
R_HMR_4684	-1000000	1000000
R_HMR_4692	-1000000	1000000
R_HMR_4720	-1000000	1000000
R_HMR_4738	-1000000	1000000
R_HMR_4743	-1000000	1000000
R_HMR_4760	-1000000	1000000
R_HMR_4843	-1000000	999997
R_HMR_4851	-1000000	1000000
R_HMR_4852	-1000000	1000000
R_HMR_4854	-1000000	1000000
R_HMR_4855	-1000000	1000000
R_HMR_4862	0	0
R_HMR_4863	-1000000	1000000
R_HMR_4864	-1000000	1000000
R_HMR_4867	-1000000	1000000
R_HMR_4868	-1000000	1000000
R_HMR_4871	0	0
R_HMR_4872	-1000000	1000000
R_HMR_4874	-1000000	1000000
R_HMR_4888	-1000000	1000000
R_HMR_4898	-1000000	1000000
R_HMR_4914	-1000000	1000000
R_HMR_4922	-1000000	1000000
R_HMR_4940	-1000000	1000000
R_HMR_4944	-1000000	1000000
R_HMR_4951	-1000000	1000000
R_HMR_4953	-1000000	1000000
R_HMR_4971	-1000000	1000000
R_HMR_4972	0	0
R_HMR_5022	-1000000	1000000
R_HMR_5031	-1000000	1000000
R_HMR_5033	-1000000	1000000
R_HMR_5043	-1000000	1000000
R_HMR_5046	-1000000	1000000
R_HMR_5099	-1000000	1000000
R_HMR_5109	-1000000	1000000
R_HMR_5124	-1000000	1000000
R_HMR_5292	-1000000	1000000
R_HMR_5304	-1000000	1000000
R_HMR_5361	-1000000	1000000
R_HMR_5411	-1000000	1000000
R_HMR_5426	-1000000	1000000
R_HMR_6276	-1000000	1000000
R_HMR_6277	-1000000	1000000
R_HMR_6297	-1000000	999998
R_HMR_6298	-1000000	1000000
R_HMR_6328	-1000000	1000000
R_HMR_6330	-1000000	1000000
R_HMR_6391	-1000000	1000000
R_HMR_6513	-1000000	999998
R_HMR_6517	-1000000	-1
R_HMR_6521	-1000000	1000000
R_HMR_6522	-1000000	1000000
R_HMR_6618	-1000000	1000000
R_HMR_6620	-1000000	1000000
R_HMR_7708	0	0
R_HMR_7719	-1000000	1000000
R_HMR_7723	-1000000	1000000
R_HMR_7757	-1000000	1000000
R_HMR_7758	-1000000	999997
R_HMR_7760	-1000000	1000000
R_HMR_7769	-1000000	1000000
R_HMR_7804	-1000000	1000000
R_HMR_7806	-1000000	1000000
R_HMR_7808	0	0
R_HMR_7810	-1000000	1000000
R_HMR_7812	0	0
R_HMR_7814	-1000000	1000000
R_HMR_7818	-1000000	1000000
R_HMR_7820	-1000000	-1
R_HMR_7822	-1000000	1000000
R_HMR_7897	-1000000	1000000
R_HMR_7899	-1000000	1000000
R_HMR_7995	-1000000	1000000
R_HMR_7998	0	0
R_HMR_8009	-1000000	1000000
R_HMR_8356	-1000000	1000000
R_HMR_8411	-1000000	1000000
R_HMR_8438	-1000000	1000000
R_HMR_8475	0	0
R_HMR_8505	-1000000	1000000
R_HMR_8510	0	0
R_HMR_8513	-1000000	999999
R_HMR_8528	0	0
R_HMR_8532	-1000000	1000000
R_HMR_8562	-1000000	1000000
R_HMR_8657	-1000000	1000000
R_HMR_8680	-1000000	1000000
R_HMR_8731	-1000000	1000000
R_HMR_8741	-1000000	1000000
R_HMR_8742	-1000000	1000000
R_HMR_8745	-1000000	1000000
R_HMR_8776	0	0
R_HMR_8890	-1000000	1000000
R_HMR_8910	0	0
R_HMR_9174	-1000000	1000000
R_HMR_9194	-1000000	1000000
R_HMR_9677	-1000000	1000000
R_HMR_1104	0	0
R_HMR_1135	0	0
R_HMR_1144	-1000000	1000000
R_HMR_1172	-1000000	1000000
R_HMR_1188	-1000000	1000000
R_HMR_1214	-1000000	1000000
R_HMR_1242	-1000000	-1
R_HMR_1283	-1000000	1000000
R_HMR_2067	0	0
R_HMR_2082	0	0
R_HMR_2093	-1000000	1000000
R_HMR_2104	-1000000	1000000
R_HMR_2407	-1000000	999998
R_HMR_2509	-1000000	999998
R_HMR_2575	-1000000	1000000
R_HMR_3007	-1000000	1000000
R_HMR_3021	-1000000	999998
R_HMR_3024	-1000000	999997
R_HMR_3025	-1000000	999998
R_HMR_3026	-1000000	1000000
R_HMR_3848	-1000000	1000000
R_HMR_3850	-1000000	1000000
R_HMR_3867	0	0
R_HMR_3947	-1000000	1000000
R_HMR_4393	-1000000	-2
R_HMR_4468	-1000000	1000000
R_HMR_4469	-1000000	-1
R_HMR_4647	-1000000	1000000
R_HMR_4790	-1000000	1000000
R_HMR_4890	-1000000	1000000
R_HMR_4900	-1000000	1000000
R_HMR_4908	-1000000	1000000
R_HMR_4915	-1000000	1000000
R_HMR_4924	-1000000	1000000
R_HMR_4930	-1000000	1000000
R_HMR_4986	-1000000	1000000
R_HMR_5344	-1000000	1000000
R_HMR_5346	-1000000	1000000
R_HMR_5362	-1000000	1000000
R_HMR_5452	-1000000	1000000
R_HMR_5453	-1000000	1000000
R_HMR_6928	-1000000	1000000
R_HMR_6937	-1000000	1000000
R_HMR_6986	0	0
R_HMR_6987	-1000000	1000000
R_HMR_7707	-1000000	-1
R_HMR_7782	-1000000	1000000
R_HMR_7783	-1000000	1000000
R_HMR_7785	-1000000	1000000
R_HMR_7790	-1000000	1000000
R_HMR_7797	-1000000	1000000
R_HMR_8020	0	0
R_HMR_8359	-1000000	1000000
R_HMR_8414	-1000000	1000000
R_HMR_8422	0	0
R_HMR_8756	-1000000	-1
R_HMR_8926	-1000000	1000000
R_HMR_9179	-1000000	1000000
R_HMR_9181	-1000000	1000000
R_HMR_1089	-1000000	1000000
R_HMR_1090	-1000000	1000000
R_HMR_1094	-1000000	1000000
R_HMR_1095	-1000000	1000000
R_HMR_2564	0	0
R_HMR_4277	-1000000	1000000
R_HMR_4538	-1000000	-1
R_HMR_4893	-1000000	1000000
R_HMR_4904	-1000000	1000000
R_HMR_4916	-1000000	1000000
R_HMR_5422	-1000000	1000000
R_HMR_7712	-1000000	1000000
R_HMR_7763	-1000000	1000000
R_HMR_7764	-1000000	1000000
R_HMR_7765	-1000000	999997
R_HMR_7767	-1000000	1000000
R_HMR_7773	-1000000	1000000
R_HMR_7786	-1000000	1000000
R_HMR_7792	-1000000	-5
R_HMR_7795	-1000000	1000000
R_HMR_7796	0	0
R_HMR_7855	-1000000	1000000
R_HMR_7856	-1000000	1000000
R_HMR_7862	-1000000	1000000
R_HMR_8024	-1000000	999998
R_HMR_8082	-1000000	1000000
R_HMR_8361	-1000000	1000000
R_HMR_8363	-1000000	-1
R_HMR_8412	-1000000	1000000
R_HMR_8447	-1000000	1000000
R_HMR_8476	-1000000	1000000
R_HMR_8789	-1000000	1000000
R_HMR_8828	-1000000	1000000
R_HMR_8839	-1000000	-1
R_HMR_8842	0	0
R_HMR_8862	0	0
R_HMR_8868	-1000000	1000000
R_HMR_8871	-1000000	1000000
R_HMR_8894	0	0
R_HMR_8918	-1000000	1000000
R_HMR_4314	0	0
R_HMR_0769	-1000000	1000000
R_HMR_0791	-1000000	1000000
R_HMR_0796	-1000000	1000000
R_HMR_0798	0	0
R_HMR_0929	-1000000	1000000
R_HMR_1917	-1000000	1000000
R_HMR_2040	-1000000	999997
R_HMR_2087	-1000000	1000000
R_HMR_2090	0	0
R_HMR_2101	0	0
R_HMR_4903	-1000000	1000000
R_HMR_7196	-1000000	1000000
R_HMR_7199	-1000000	1000000
R_HMR_7470	-1000000	1000000
R_HMR_7710	0	0
R_HMR_7711	-1000000	1000000
R_HMR_7714	-1000000	1000000
R_HMR_7715	-1000000	1000000
R_HMR_7718	-1000000	1000000
R_HMR_7720	-1000000	1000000
R_HMR_7722	-1000000	1000000
R_HMR_7724	-1000000	1000000
R_HMR_7726	-1000000	1000000
R_HMR_7727	-1000000	999998
R_HMR_7729	-1000000	1000000
R_HMR_7730	-1000000	1000000
R_HMR_7762	-1000000	1000000
R_HMR_7770	-1000000	1000000
R_HMR_7927	-1000000	-1
R_HMR_8131	-1000000	1000000
R_HMR_8134	0	0
R_HMR_8196	-1000000	1000000
R_HMR_8200	-1000000	1000000
R_HMR_8202	-1000000	1000000
R_HMR_8203	-1000000	999998
R_HMR_8208	-1000000	1000000
R_HMR_8216	-1000000	1000000
R_HMR_8244	-1000000	1000000
R_HMR_8355	-1000000	1000000
R_HMR_8492	0	0
R_HMR_8531	-1000000	1000000
R_HMR_8588	-1000000	1000000
R_HMR_8688	-1000000	1000000
R_HMR_8753	0	0
R_HMR_8858	-1000000	1000000
R_HMR_8887	-1000000	1000000
R_HMR_8908	-1000000	1000000
R_HMR_8928	-1000000	1000000
R_HMR_5045	-1000000	1000000
R_HMR_0652	-1000000	1000000
R_HMR_0717	-1000000	1000000
R_HMR_0732	-1000000	1000000
R_HMR_0734	-1000000	999998
R_HMR_0918	0	0
R_HMR_1916	-1000000	1000000
R_HMR_4892	-1000000	1000000
R_HMR_4902	-1000000	1000000
R_HMR_6577	-1000000	1000000
R_HMR_6578	-1000000	1000000
R_HMR_7204	-1000000	1000000
R_HMR_7331	-1000000	999998
R_HMR_7431	-1000000	1000000
R_HMR_7433	0	0
R_HMR_7434	-1000000	1000000
R_HMR_7675	0	0
R_HMR_7694	-1000000	1000000
R_HMR_7695	-1000000	1000000
R_HMR_7733	-1000000	-9
R_HMR_7740	-1000000	1000000
R_HMR_7743	-1000000	999997
R_HMR_7759	-1000000	1000000
R_HMR_7761	-1000000	1000000
R_HMR_7793	-1000000	1000000
R_HMR_8084	-1000000	1000000
R_HMR_8086	0	0
R_HMR_8145	-1000000	1000000
R_HMR_8146	-1000000	1000000
R_HMR_8153	-1000000	1000000
R_HMR_8157	-1000000	1000000
R_HMR_8160	-1000000	1000000
R_HMR_8163	-1000000	1000000
R_HMR_8195	-1000000	1000000
R_HMR_8199	-1000000	1000000
R_HMR_8205	0	0
R_HMR_8207	-1000000	1000000
R_HMR_8213	-1000000	1000000
R_HMR_8215	-1000000	1000000
R_HMR_8222	-1000000	1000000
R_HMR_8230	-1000000	1000000
R_HMR_8232	-1000000	1000000
R_HMR_8241	0	0
R_HMR_8243	-1000000	1000000
R_HMR_8252	-1000000	1000000
R_HMR_8265	-1000000	1000000
R_HMR_8269	-1000000	1000000
R_HMR_8272	-1000000	1000000
R_HMR_8282	-1000000	1000000
R_HMR_8289	-1000000	1000000
R_HMR_8296	-1000000	1000000
R_HMR_8299	-1000000	1000000
R_HMR_8303	-1000000	1000000
R_HMR_8310	-1000000	1000000
R_HMR_8312	-1000000	1000000
R_HMR_8314	-1000000	1000000
R_HMR_8320	-1000000	1000000
R_HMR_8323	-1000000	1000000
R_HMR_8328	-1000000	1000000
R_HMR_8335	-1000000	1000000
R_HMR_8338	-1000000	1000000
R_HMR_8496	-1000000	1000000
R_HMR_8524	-1000000	1000000
R_HMR_8527	-1000000	999998
R_HMR_8673	-1000000	1000000
R_HMR_8857	-1000000	1000000
R_HMR_8874	-1000000	1000000
R_HMR_8880	-1000000	1000000
R_HMR_8882	-1000000	1000000
R_HMR_8895	-1000000	1000000
R_HMR_8897	-1000000	1000000
R_HMR_8900	-1000000	1000000
R_HMR_8902	-1000000	-1
R_HMR_8904	-1000000	1000000
R_HMR_9665	-1000000	1000000
R_HMR_4313	-1000000	1000000
R_HMR_1809	-1000000	1000000
R_HMR_0020	-1000000	1000000
R_HMR_0461	-1000000	999998
R_HMR_0464	-1000000	999998
R_HMR_0467	-1000000	1000000
R_HMR_0730	-1000000	999997
R_HMR_0771	-1000000	1000000
R_HMR_1035	-1000000	1000000
R_HMR_1143	-1000000	1000000
R_HMR_1189	-1000000	1000000
R_HMR_1306	0	0
R_HMR_1309	0	0
R_HMR_1311	-1000000	1000000
R_HMR_1316	-1000000	1000000
R_HMR_1331	-1000000	1000000
R_HMR_1392	0	0
R_HMR_1530	-1000000	1000000
R_HMR_1937	-1000000	1000000
R_HMR_1998	-1000000	1000000
R_HMR_2039	-1000000	999997
R_HMR_2066	-1000000	1000000
R_HMR_2081	-1000000	1000000
R_HMR_2092	-1000000	1000000
R_HMR_2103	-1000000	1000000
R_HMR_2569	-1000000	1000000
R_HMR_2777	-1000000	1000000
R_HMR_3953	0	0
R_HMR_4123	0	0
R_HMR_4765	-1000000	1000000
R_HMR_4846	-1000000	1000000
R_HMR_4876	-1000000	1000000
R_HMR_4878	-1000000	1000000
R_HMR_4879	-1000000	1000000
R_HMR_4880	-1000000	1000000
R_HMR_4883	-1000000	1000000
R_HMR_4894	-1000000	1000000
R_HMR_4913	-1000000	1000000
R_HMR_4917	-1000000	1000000
R_HMR_4941	-1000000	1000000
R_HMR_4942	-1000000	1000000
R_HMR_5004	0	0
R_HMR_5027	-1000000	1000000
R_HMR_5342	-1000000	1000000
R_HMR_5347	-1000000	1000000
R_HMR_5354	-1000000	1000000
R_HMR_6387	-1000000	1000000
R_HMR_6425	-1000000	1000000
R_HMR_6463	-1000000	-1
R_HMR_6475	-1000000	1000000
R_HMR_6797	-1000000	1000000
R_HMR_6990	0	0
R_HMR_7766	-1000000	999997
R_HMR_7768	-1000000	1000000
R_HMR_7784	-1000000	1000000
R_HMR_7956	-1000000	1000000
R_HMR_7960	-1000000	1000000
R_HMR_7963	-1000000	1000000
R_HMR_7966	-1000000	1000000
R_HMR_7969	-1000000	-1
R_HMR_7983	-1000000	1000000
R_HMR_7985	-1000000	1000000
R_HMR_7988	-1000000	1000000
R_HMR_7989	-1000000	1000000
R_HMR_8058	0	0
R_HMR_8060	-1000000	1000000
R_HMR_8234	-1000000	-1
R_HMR_8236	-1000000	1000000
R_HMR_8239	0	0
R_HMR_8350	0	0
R_HMR_8358	-1000000	1000000
R_HMR_8369	-1000000	1000000
R_HMR_8526	-1000000	1000000
R_HMR_8553	-1000000	1000000
R_HMR_8594	-1000000	1000000
R_HMR_8681	-1000000	1000000
R_HMR_8855	0	0
R_HMR_8859	0	0
R_HMR_8888	0	0
R_HMR_8906	-1000000	1000000
R_HMR_8914	-1000000	1000000
R_HMR_8915	-1000000	1000000
R_HMR_8921	-1000000	1000000
R_HMR_9177	-1000000	1000000
R_HMR_9626	-1000000	1000000
R_HMR_9628	-1000000	1000000
R_HMR_TR2320m_b	-1000000	1000000
R_HMR_TR0661c_b	-1000000	1000000
R_HMR_TR0661m_b	-1000000	999998
R_HMR_TR0670c_b	-1000000	1000000
R_HMR_TR0670m_b	0	0
R_HMR_TR0824c_b	-1000000	1000000
R_HMR_TR0913c_b	-1000000	1000000
R_HMR_TR1708c_b	-1000000	1000000
R_HMR_TR1074c_b	-1000000	1000000
R_HMR_TR1961c_b	-1000000	-1
R_HMR_TR1961r_b	-1000000	999999
R_HMR_TR1425c_b	-1000000	1000000
R_HMR_TR1425r_b	-1000000	1000000
R_HMR_TR1597c_b	-1000000	1000000
R_HMR_TR1597m_b	-1000000	1000000
R_HMR_TR1597p_b	-1000000	1000000
R_HMR_TR1597n_b	-1000000	1000000
R_HMR_TR1597r_b	-1000000	1000000
R_HMR_TR1686c_b	-1000000	-1
R_HMR_TR1688c_b	-1000000	1000000
R_HMR_TR1733c_b	-1000000	-2
R_HMR_TR1862c_b	-1000000	1000000
R_HMR_TR1862m_b	-1000000	1000000
R_HMR_TR1685c_b	-1000000	1000000
R_HMR_TR1685r_b	-1000000	1000000
R_HMR_TR2374c_b	-1000000	1000000
R_HMR_TR1981c_b	-1000000	1000000
R_HMR_TR2479c_b	-1000000	1000000
R_HMR_TR2136c_b	-1000000	1000000
R_HMR_TR2183c_b	-1000000	-1
R_HMR_TR2183m_b	-1000000	999998
R_HMR_TR2168c_b	-1000000	1000000
R_HMR_TR0631c_b	-1000000	1000000
R_HMR_TR2329c_b	-1000000	1000000
R_HMR_TR2173c_b	-1000000	-1
R_HMR_TR0019c_b	0	0
R_HMR_TR0019r_b	0	0
R_HMR_TR2929c_b	-1000000	1000000
R_HMR_TR3111c_b	-1000000	1000000
R_HMR_TR3110c_b	-1000000	1000000
R_HMR_TR3108c_b	-1000000	1000000
R_HMR_TR3107c_b	-1000000	-1
R_HMR_TR3109c_b	-1000000	1000000
R_HMR_TR3148c_b	-1000000	1000000
R_HMR_TR1617c_b	-1000000	1000000
R_HMR_TR1621c_b	-1000000	1000000
R_HMR_TR1840c_b	-1000000	-1
R_HMR_TR1629c_b	0	0
R_HMR_TR2583c_b	-1000000	1000000
R_HMR_TR2588c_b	-1000000	1000000
R_HMR_TR2617c_b	-1000000	-1
R_HMR_TR2817c_b	-1000000	1000000
R_HMR_TR2841c_b	-1000000	1000000
R_HMR_TR1744c_b	-1000000	1000000
R_HMR_TR3118c_b	-1000000	1000000
R_HMR_TR3155c_b	-1000000	1000000
R_HMR_TR1253c_b	-1000000	1000000
R_HMR_TR1383c_b	-1000000	1000000
R_HMR_TR1587c_b	-1000000	1000000
R_HMR_TR1587m_b	-1000000	1000000
R_HMR_TR1393c_b	-1000000	1000000
R_HMR_TR2170c_b	-1000000	1000000
R_HMR_TR1279c_b	-1000000	1000000
R_HMR_TR1910c_b	-1000000	1000000
R_HMR_TR1742c_b	-1000000	1000000
R_HMR_TR3089c_b	-1000000	1000000
R_HMR_TR1795c_b	-1000000	1000000
R_HMR_TR2159c_b	-1000000	1000000
R_HMR_TR2961c_b	-1000000	1000000
R_HMR_TR2171c_b	-1000000	-1
R_HMR_TR2348c_b	-1000000	1000000
R_HMR_TR2348m_b	-1000000	1000000
R_HMR_TR1680c_b	-1000000	1000000
R_HMR_TR1680n_b	0	0
R_HMR_TR2027r_b	-1000000	1000000
R_HMR_TR2026c_b	-1000000	1000000
R_HMR_TR2026p_b	-1000000	1000000
R_HMR_TR2772c_b	-1000000	1000000
R_HMR_TR1638c_b	-1000000	1000000
R_HMR_TR1307c_b	-1000000	1000000
R_HMR_TR1369c_b	-1000000	1000000
R_HMR_TR1628c_b	-1000000	1000000
R_HMR_TR1965c_b	-1000000	1000000
R_HMR_TR1975c_b	-1000000	1000000
R_HMR_TR1974c_b	-1000000	-1
R_HMR_TR1974m_b	0	0
R_HMR_TR2039c_b	-1000000	1000000
R_HMR_TR2039m_b	-1000000	1000000
R_HMR_TR2039p_b	-1000000	999991
R_HMR_TR2039r_b	-1000000	-2
R_HMR_TR2040c_b	-1000000	1000000
R_HMR_TR2040m_b	-1000000	-21
R_HMR_TR2040p_b	-1000000	999974
R_HMR_TR2040r_b	-1000000	1000000
R_HMR_TR2125c_b	-1000000	1000000
R_HMR_TR2184c_b	-1000000	1000000
R_HMR_TR2360c_b	-1000000	1000000
R_HMR_TR2453c_b	-1000000	1000000
R_HMR_TR2471c_b	-1000000	1000000
R_HMR_TR2724c_b	-1000000	1000000
R_HMR_TR2770c_b	-1000000	1000000
R_HMR_TR2880c_b	-1000000	1000000
R_HMR_TR2896c_b	-1000000	1000000
R_HMR_TR2946c_b	-1000000	1000000
R_HMR_TR2946r_b	-1000000	1000000
R_HMR_TR2943c_b	-1000000	1000000
R_HMR_TR2993c_b	-1000000	1000000
R_HMR_TR2996c_b	-1000000	1000000
R_HMR_TR3101c_b	-1000000	1000000
R_HMR_TR3106c_b	-1000000	1000000
R_HMR_TR3106n_b	0	0
R_HMR_TR3114c_b	-1000000	1000000
R_HMR_TR3130c_b	-1000000	1000000
R_HMR_TR3135c_b	-1000000	1000000
R_HMR_TR1415c_b	-1000000	1000000
R_HMR_TR1070c_b	-1000000	1000000
R_HMR_TR1327c_b	-1000000	1000000
R_HMR_TR1398c_b	-1000000	1000000
R_HMR_TR1614c_b	-1000000	1000000
R_HMR_TR1765c_b	-1000000	1000000
R_HMR_TR2364c_b	-1000000	1000000
R_HMR_TR2783c_b	-1000000	1000000
R_HMR_TR2783r_b	0	0
R_HMR_TR2786r_b	0	0
R_HMR_TR2842c_b	-1000000	1000000
R_HMR_TR2928c_b	-1000000	1000000
R_HMR_TR2994c_b	-1000000	1000000
R_HMR_TR2362c_b	-1000000	1000000
R_HMR_TR1988c_b	-1000000	1000000
R_HMR_TR2931c_b	-1000000	1000000
R_HMR_TR0516c_b	-1000000	1000000
R_HMR_TR1309c_b	-1000000	1000000
R_HMR_TR1433c_b	-1000000	1000000
R_HMR_TR1339c_b	-1000000	1000000
R_HMR_TR1330c_b	-1000000	1000000
R_HMR_TR1396c_b	-1000000	1000000
R_HMR_TR1700c_b	-1000000	1000000
R_HMR_TR1700m_b	0	0
R_HMR_TR0402c_b	-1000000	1000000
R_HMR_TR2552c_b	-1000000	1000000
R_HMR_TR2980c_b	-1000000	1000000
R_HMR_TR3123c_b	-1000000	1000000
R_HMR_TR0403c_b	-1000000	1000000
R_HMR_TR1419c_b	-1000000	-1
R_HMR_TR1334c_b	-1000000	1000000
R_HMR_TR1334m_b	-1000000	999999
R_HMR_TR1334g_b	-1000000	1000000
R_HMR_TR1334r_b	-1000000	1000000
R_HMR_TR0620c_b	-1000000	1000000
R_HMR_TR1285c_b	-1000000	1000000
R_HMR_TR1285m_b	-1000000	1000000
R_HMR_TR1285n_b	0	0
R_HMR_TR0580c_b	-1000000	1000000
R_HMR_TR1704c_b	-1000000	1000000
R_HMR_TR1428c_b	-1000000	1000000
R_HMR_TR2776c_b	-1000000	1000000
R_HMR_TR2778c_b	-1000000	1000000
R_HMR_TR2792c_b	-1000000	1000000
R_HMR_TR2787c_b	-1000000	1000000
R_HMR_TR2794c_b	-1000000	1000000
R_HMR_TR2795c_b	-1000000	1000000
R_HMR_TR1451c_b	-1000000	1000000
R_HMR_TR1451l_b	0	1000000
R_HMR_TR1451r_b	-1000000	1000000
R_HMR_TR2679c_b	-1000000	1000000
R_HMR_TR1445c_b	-1000000	1000000
R_HMR_TR1802c_b	-1000000	1000000
R_HMR_TR1802m_b	-1000000	999998
R_HMR_TR1430c_b	-1000000	999997
R_HMR_TR1679c_b	-1000000	1000000
R_HMR_TR1729m_b	-1000000	1000000
R_HMR_TR1729r_b	-1000000	1000000
R_HMR_9003	-1000000	1000000
R_biomass_components	0	0
R_cofactors_vitamins	0	0
R_vitaminA	0	999998
R_vitaminD	0	0
R_vitaminE	0	0
R_xenobiotics	0	0
R_arachidonates	0	0
R_steroids	0	0
R_others	0	0
R_HMR_3905	0	0
R_HMR_3907	1	1000000
R_HMR_4097	0	0
R_HMR_4133	0	0
R_HMR_4137	0	0
R_HMR_4283	1	1000000
R_HMR_4379	1	1000000
R_HMR_4301	0	0
R_HMR_4355	0	0
R_HMR_4358	1	1000000
R_HMR_4360	0	0
R_HMR_4362	0	0
R_HMR_4370	0	0
R_HMR_4371	0	0
R_HMR_4394	1	1000000
R_HMR_6412	0	0
R_HMR_7746	1	1000000
R_HMR_7747	1	1000000
R_HMR_8757	0	0
R_HMR_3989	1	999978
R_HMR_4122	0	0
R_HMR_4837	1	999978
R_HMR_9727	0	0
R_HMR_8568	0	0
R_HMR_8569	0	0
R_HMR_8570	0	0
R_HMR_8571	0	0
R_HMR_8572	0	0
R_HMR_8573	0	0
R_HMR_8574	0	0
R_HMR_8575	0	0
R_HMR_8576	0	0
R_HMR_8577	0	0
R_HMR_8578	0	0
R_HMR_8579	0	0
R_HMR_8581	0	0
R_HMR_8591	1	1000000
R_HMR_8592	0	0
R_HMR_8580	0	0
R_HMR_8582	0	0
R_HMR_8587	1	1000000
R_HMR_8589	0	0
R_HMR_8583	0	0
R_HMR_8584	0	0
R_HMR_8585	0	0
R_HMR_3944	0	0
R_HMR_4130	1	1000000
R_HMR_4132	1	1000000
R_HMR_4303	0	0
R_HMR_4414	1	1000000
R_HMR_4415	0	0
R_HMR_4416	1	1000000
R_HMR_7674	0	0
R_HMR_8761	0	0
R_HMR_8764	0	0
R_HMR_0454	0	0
R_HMR_4297	1	1000000
R_HMR_4310	0	0
R_HMR_4317	0	0
R_HMR_4318	0	0
R_HMR_4319	1	1000000
R_HMR_4320	0	0
R_HMR_4356	0	0
R_HMR_4386	1	1000000
R_HMR_4387	1	999996
R_HMR_4402	0	0
R_HMR_4403	0	0
R_HMR_4490	1	1000000
R_HMR_4590	1	1000000
R_HMR_4591	0	0
R_HMR_4593	0	0
R_HMR_4594	1	1000000
R_HMR_8341	1	1000000
R_HMR_8726	0	0
R_HMR_8727	1	1000000
R_HMR_8729	1	1000000
R_HMR_1568	1	1000000
R_HMR_3853	1	1000000
R_HMR_3854	1	1000000
R_HMR_3855	1	1000000
R_HMR_3857	1	1000000
R_HMR_3859	1	1000000
R_HMR_4087	0	0
R_HMR_4089	1	1000000
R_HMR_4091	0	0
R_HMR_4093	1	1000000
R_HMR_4101	1	999996
R_HMR_4143	1	1000000
R_HMR_4193	1	999999
R_HMR_8497	1	1000000
R_HMR_8498	0	0
R_HMR_8499	0	0
R_HMR_8500	1	1000000
R_HMR_8501	1	1000000
R_HMR_8503	1	1000000
R_HMR_8504	0	0
R_HMR_8506	0	0
R_HMR_8507	0	0
R_HMR_8508	0	0
R_HMR_8509	1	1000000
R_HMR_8516	0	0
R_HMR_8517	0	0
R_HMR_3800	0	0
R_HMR_4282	1	1000000
R_HMR_4464	0	0
R_HMR_4497	0	1000000
R_HMR_4741	0	0
R_HMR_8078	0	0
R_HMR_9804	0	0
R_HMR_0718	1	1000000
R_HMR_0719	0	0
R_HMR_1434	0	0
R_HMR_1436	1	1000000
R_HMR_3163	0	0
R_HMR_4461	0	0
R_HMR_4604	0	0
R_HMR_4052	1	1000000
R_HMR_4474	1	1000000
R_HMR_4565	0	0
R_HMR_4623	1	1000000
R_HMR_4625	1	1000000
R_HMR_8074	0	0
R_HMR_3998	0	0
R_HMR_4000	1	1000000
R_HMR_4010	1	1000000
R_HMR_4081	1	1000000
R_HMR_4082	1	1000000
R_HMR_4012	0	0
R_HMR_4014	1	1000000
R_HMR_4022	1	999996
R_HMR_4040	1	1000000
R_HMR_4046	1	1000000
R_HMR_4048	1	1000000
R_HMR_4080	0	0
R_HMR_4134	1	1000000
R_HMR_4168	0	0
R_HMR_4171	1	1000000
R_HMR_4290	0	0
R_HMR_4406	0	0
R_HMR_4417	1	1000000
R_HMR_4419	1	1000000
R_HMR_4421	1	1000000
R_HMR_4449	1	1000000
R_HMR_4450	1	1000000
R_HMR_4451	0	0
R_HMR_4453	0	0
R_HMR_4481	1	1000000
R_HMR_4482	1	1000000
R_HMR_4486	1	1000000
R_HMR_4487	0	0
R_HMR_4488	1	1000000
R_HMR_4489	0	0
R_HMR_4492	1	1000000
R_HMR_4493	0	0
R_HMR_4496	0	0
R_HMR_4518	0	0
R_HMR_4519	0	0
R_HMR_4520	0	0
R_HMR_4573	1	1000000
R_HMR_4600	1	1000000
R_HMR_4602	1	1000000
R_HMR_4611	1	1000000
R_HMR_4612	1	1000000
R_HMR_4614	1	999996
R_HMR_4615	1	1000000
R_HMR_4617	0	0
R_HMR_4618	0	0
R_HMR_4619	1	999999
R_HMR_4621	0	0
R_HMR_4632	0	0
R_HMR_4646	0	0
R_HMR_4648	0	0
R_HMR_4649	0	0
R_HMR_4650	0	0
R_HMR_4694	0	0
R_HMR_4705	1	1000000
R_HMR_4804	0	0
R_HMR_4808	1	1000000
R_HMR_4810	0	0
R_HMR_5301	0	0
R_HMR_7144	0	0
R_HMR_8755	0	0
R_HMR_9797	0	0
R_HMR_4420	0	0
R_HMR_4572	0	0
R_HMR_4675	0	0
R_HMR_3931	1	1000000
R_HMR_3969	0	0
R_HMR_3970	1	1000000
R_HMR_4032	1	1000000
R_HMR_4034	0	0
R_HMR_4036	0	0
R_HMR_4056	0	0
R_HMR_4059	0	0
R_HMR_4060	0	0
R_HMR_4127	1	1000000
R_HMR_4177	1	1000000
R_HMR_4179	1	1000000
[truncated: 4,942 more rows]

## Sheet: FVA_Control_HMR2
Reaction_ID	min	max
R_HMR_4128	-1000000	1000000
R_HMR_4131	-1000000	1000000
R_HMR_4774	-1000000	-1
R_HMR_4775	-1000000	1000000
R_HMR_4831	-1000000	1000000
R_HMR_8762	-1000000	1000000
R_HMR_8766	-1000000	1000000
R_HMR_4592	-1000000	1000000
R_HMR_4595	-1000000	1000000
R_HMR_8342	-1000000	1000000
R_HMR_8352	-1000000	1000000
R_HMR_8353	-1000000	1000000
R_HMR_6537	-1000000	1000000
R_HMR_8502	-1000000	999999
R_HMR_8512	-1000000	1000000
R_HMR_4280	-1000000	1000000
R_HMR_0153	-1000000	1000000
R_HMR_3212	-1000000	1000000
R_HMR_3797	-1000000	999999
R_HMR_4331	-1000000	1000000
R_HMR_4459	-1000000	1000000
R_HMR_4460	-1000000	1000000
R_HMR_9803	-1000000	1000000
R_HMR_5351	-1000000	1000000
R_HMR_4306	-1000000	1000000
R_HMR_4350	-1000000	1000000
R_HMR_4352	-1000000	1000000
R_HMR_4404	-1000000	1000000
R_HMR_4476	-1000000	1000000
R_HMR_4477	-1000000	1000000
R_HMR_4501	-1000000	1000000
R_HMR_4567	-1000000	1000000
R_HMR_9799	-1000000	1000000
R_HMR_9800	-1000000	1000000
R_HMR_4710	-1000000	1000000
R_HMR_4841	-1000000	1000000
R_HMR_8653	-1000000	1000000
R_HMR_4006	-1000000	1000000
R_HMR_4028	-1000000	1000000
R_HMR_4030	-1000000	1000000
R_HMR_4670	-1000000	1000000
R_HMR_4673	-1000000	1000000
R_HMR_6614	-1000000	1000000
R_HMR_6615	-1000000	1000000
R_HMR_6616	-1000000	1000000
R_HMR_4635	-1000000	1000000
R_HMR_3793	-1000000	1000000
R_HMR_4008	-1000000	1000000
R_HMR_4345	-1000000	0
R_HMR_4485	-1000000	1000000
R_HMR_4512	-1000000	1000000
R_HMR_4579	-1000000	1000000
R_HMR_4608	-1000000	1000000
R_HMR_4575	-1000000	1000000
R_HMR_4637	-1000000	1000000
R_HMR_4644	-1000000	999998
R_HMR_6612	-1000000	1000000
R_HMR_6613	-1000000	1000000
R_HMR_6627	-1000000	1000000
R_HMR_7744	-1000000	1000000
R_HMR_1532	-1000000	1000000
R_HMR_8662	-1000000	1000000
R_HMR_8663	-1000000	1000000
R_HMR_8664	-1000000	1000000
R_HMR_8665	-1000000	1000000
R_HMR_8667	-1000000	1000000
R_HMR_8668	-1000000	1000000
R_HMR_4139	-1000000	1000000
R_HMR_4141	-1000000	1000000
R_HMR_4145	-1000000	1000000
R_HMR_4147	-1000000	1000000
R_HMR_4152	-1000000	1000000
R_HMR_4408	-1000000	1000000
R_HMR_4410	-1000000	1000000
R_HMR_4454	-1000000	1000000
R_HMR_4456	-1000000	1000000
R_HMR_4458	-1000000	1000000
R_HMR_4585	-1000000	1000000
R_HMR_4586	-1000000	1000000
R_HMR_4587	-1000000	1000000
R_HMR_4588	-1000000	1000000
R_HMR_4589	-1000000	1000000
R_HMR_4652	-1000000	1000000
R_HMR_6414	-1000000	1000000
R_HMR_8743	-1000000	1000000
R_HMR_6911	-1000000	1000000
R_HMR_6608	-1000000	1000000
R_HMR_0156	-1000000	1000000
R_HMR_0165	-1000000	1000000
R_HMR_0168	-1000000	1000000
R_HMR_0171	-1000000	1000000
R_HMR_0174	-1000000	1000000
R_HMR_0177	-1000000	1000000
R_HMR_0180	-1000000	1000000
R_HMR_0184	-1000000	1000000
R_HMR_0188	-1000000	1000000
R_HMR_0192	-1000000	1000000
R_HMR_0196	-1000000	1000000
R_HMR_0209	-1000000	999999
R_HMR_0213	-1000000	1000000
R_HMR_0217	-1000000	1000000
R_HMR_0226	-1000000	1000000
R_HMR_0233	-1000000	999999
R_HMR_0237	-1000000	1000000
R_HMR_0245	-1000000	999999
R_HMR_0249	-1000000	1000000
R_HMR_0255	-1000000	1000000
R_HMR_0259	-1000000	1000000
R_HMR_0267	-1000000	999999
R_HMR_0271	-1000000	999999
R_HMR_0279	-1000000	1000000
R_HMR_0283	-1000000	1000000
R_HMR_0293	-1000000	999998
R_HMR_0301	-1000000	999999
R_HMR_0305	-1000000	999999
R_HMR_0309	-1000000	1000000
R_HMR_0313	-1000000	1000000
R_HMR_0319	-1000000	999998
R_HMR_0323	-1000000	999999
R_HMR_0327	-1000000	1000000
R_HMR_0331	-1000000	1000000
R_HMR_0337	-1000000	999998
R_HMR_0341	-1000000	1000000
R_HMR_0345	-1000000	1000000
R_HMR_0349	-1000000	1000000
R_HMR_0353	-1000000	999998
R_HMR_0357	-1000000	999998
R_HMR_0361	-1000000	999998
R_HMR_0365	-1000000	999998
R_HMR_0377	-1000000	1000000
R_HMR_0397	-1000000	1000000
R_HMR_0401	-1000000	1000000
R_HMR_0405	-1000000	1000000
R_HMR_0409	-1000000	1000000
R_HMR_0413	-1000000	999998
R_HMR_0437	-1000000	999999
R_HMR_2942	-1000000	1000000
R_HMR_2943	-1000000	1000000
R_HMR_2944	-1000000	1000000
R_HMR_2945	-1000000	999999
R_HMR_2948	-1000000	1000000
R_HMR_2949	-1000000	1000000
R_HMR_2951	-1000000	999999
R_HMR_2952	-1000000	1000000
R_HMR_2954	-1000000	1000000
R_HMR_2956	-1000000	999999
R_HMR_2957	-1000000	1000000
R_HMR_2962	-1000000	1000000
R_HMR_2963	-1000000	1000000
R_HMR_2965	-1000000	1000000
R_HMR_2966	-1000000	1000000
R_HMR_2967	-1000000	999999
R_HMR_2970	-1000000	999999
R_HMR_2971	-1000000	999999
R_HMR_2972	-1000000	1000000
R_HMR_2973	-1000000	1000000
R_HMR_2974	-1000000	999999
R_HMR_2975	-1000000	999999
R_HMR_2976	-1000000	1000000
R_HMR_2977	-1000000	1000000
R_HMR_2978	-1000000	999999
R_HMR_2979	-1000000	1000000
R_HMR_2980	-1000000	1000000
R_HMR_2981	-1000000	1000000
R_HMR_2982	-1000000	999999
R_HMR_2983	-1000000	999999
R_HMR_2984	-1000000	999999
R_HMR_2985	-1000000	999999
R_HMR_2988	-1000000	999999
R_HMR_2991	-1000000	1000000
R_HMR_2992	-1000000	1000000
R_HMR_2994	-1000000	1000000
R_HMR_2996	-1000000	1000000
R_HMR_2998	-1000000	999999
R_HMR_2442	-1000000	1000000
R_HMR_2443	-1000000	1000000
R_HMR_2445	-1000000	1000000
R_HMR_2447	-1000000	1000000
R_HMR_2448	-1000000	1000000
R_HMR_2451	-1000000	1000000
R_HMR_2452	-1000000	1000000
R_HMR_2467	-1000000	1000000
R_HMR_2469	-1000000	1000000
R_HMR_2514	-1000000	999999
R_HMR_2545	-1000000	1000000
R_HMR_2546	-1000000	1000000
R_HMR_2551	-1000000	1000000
R_HMR_2552	-1000000	1000000
R_HMR_2556	-1000000	1000000
R_HMR_2412	-1000000	999999
R_HMR_1002	-1000000	1000000
R_HMR_1003	-1000000	1000000
R_HMR_1004	-1000000	1000000
R_HMR_1006	-1000000	1000000
R_HMR_1007	-1000000	1000000
R_HMR_1008	-1000000	1000000
R_HMR_1020	-1000000	1000000
R_HMR_1021	-1000000	1000000
R_HMR_1022	-1000000	1000000
R_HMR_1023	-1000000	1000000
R_HMR_1025	-1000000	1000000
R_HMR_1026	-1000000	1000000
R_HMR_1027	-1000000	1000000
R_HMR_1028	-1000000	1000000
R_HMR_1041	-1000000	1000000
R_HMR_1042	-1000000	1000000
R_HMR_1043	-1000000	1000000
R_HMR_1050	-1000000	1000000
R_HMR_1054	-1000000	1000000
R_HMR_1055	-1000000	1000000
R_HMR_1057	-1000000	1000000
R_HMR_1058	-1000000	999977
R_HMR_1088	-1000000	1000000
R_HMR_1091	-1000000	1000000
R_HMR_1093	-1000000	1000000
R_HMR_1098	-1000000	1000000
R_HMR_1099	-1000000	1000000
R_HMR_1116	-1000000	1000000
R_HMR_1132	-1000000	1000000
R_HMR_1133	-1000000	1000000
R_HMR_1134	-1000000	1000000
R_HMR_1142	-1000000	1000000
R_HMR_1146	-1000000	1000000
R_HMR_1147	-1000000	1000000
R_HMR_1148	-1000000	1000000
R_HMR_1149	-1000000	1000000
R_HMR_1150	-1000000	1000000
R_HMR_1152	-1000000	1000000
R_HMR_1186	-1000000	1000000
R_HMR_1190	-1000000	1000000
R_HMR_1191	-1000000	1000000
R_HMR_1192	-1000000	1000000
R_HMR_1193	-1000000	1000000
R_HMR_1194	-1000000	1000000
R_HMR_1196	-1000000	1000000
R_HMR_1248	-1000000	1000000
R_HMR_1249	-1000000	1000000
R_HMR_1250	-1000000	1000000
R_HMR_1280	-1000000	1000000
R_HMR_1285	-1000000	1000000
R_HMR_2591	-1000000	1000000
R_HMR_2594	-1000000	1000000
R_HMR_2599	-1000000	1000000
R_HMR_2602	-1000000	1000000
R_HMR_2605	-1000000	1000000
R_HMR_2608	-1000000	1000000
R_HMR_2620	-1000000	999999
R_HMR_2623	-1000000	1000000
R_HMR_2626	-1000000	1000000
R_HMR_2633	-1000000	999999
R_HMR_2636	-1000000	1000000
R_HMR_2642	-1000000	1000000
R_HMR_2651	-1000000	999999
R_HMR_2654	-1000000	1000000
R_HMR_2657	-1000000	999999
R_HMR_2660	-1000000	1000000
R_HMR_2663	-1000000	1000000
R_HMR_2666	-1000000	999999
R_HMR_2675	-1000000	1000000
R_HMR_2678	-1000000	1000000
R_HMR_2684	-1000000	999998
R_HMR_2690	-1000000	999999
R_HMR_2693	-1000000	999999
R_HMR_2699	-1000000	1000000
R_HMR_2702	-1000000	1000000
R_HMR_2705	-1000000	999998
R_HMR_2708	-1000000	999999
R_HMR_2711	-1000000	1000000
R_HMR_2714	-1000000	999998
R_HMR_2717	-1000000	999998
R_HMR_2720	-1000000	999998
R_HMR_2726	-1000000	999998
R_HMR_2730	-1000000	999999
R_HMR_2742	-1000000	1000000
R_HMR_2746	-1000000	1000000
R_HMR_2752	-1000000	1000000
R_HMR_2759	-1000000	999998
R_HMR_2762	-1000000	999999
R_HMR_2774	-1000000	999999
R_HMR_2877	-1000000	999999
R_HMR_3032	-1000000	1000000
R_HMR_3521	-1000000	1000000
R_HMR_0160	-1000000	1000000
R_HMR_0161	-1000000	1000000
R_HMR_0162	-1000000	1000000
R_HMR_0163	-1000000	1000000
R_HMR_2593	-1000000	1000000
R_HMR_2596	-1000000	1000000
R_HMR_2598	-1000000	1000000
R_HMR_2601	-1000000	1000000
R_HMR_2603	-1000000	1000000
R_HMR_2604	-1000000	1000000
R_HMR_2606	-1000000	1000000
R_HMR_2607	-1000000	1000000
R_HMR_2609	-1000000	1000000
R_HMR_2610	-1000000	1000000
R_HMR_2612	-1000000	1000000
R_HMR_2616	-1000000	1000000
R_HMR_2621	-1000000	1000000
R_HMR_2624	-1000000	1000000
R_HMR_2625	-1000000	1000000
R_HMR_2629	-1000000	1000000
R_HMR_2630	-1000000	1000000
R_HMR_2638	-1000000	1000000
R_HMR_2640	-1000000	1000000
R_HMR_2646	-1000000	1000000
R_HMR_2655	-1000000	1000000
R_HMR_2656	-1000000	1000000
R_HMR_2658	-1000000	1000000
R_HMR_2661	-1000000	1000000
R_HMR_2662	-1000000	1000000
R_HMR_2664	-1000000	1000000
R_HMR_2665	-1000000	1000000
R_HMR_2670	-1000000	1000000
R_HMR_2676	-1000000	1000000
R_HMR_2677	-1000000	1000000
R_HMR_2680	-1000000	1000000
R_HMR_2691	-1000000	1000000
R_HMR_2695	-1000000	1000000
R_HMR_2701	-1000000	1000000
R_HMR_2704	-1000000	1000000
R_HMR_2712	-1000000	1000000
R_HMR_2713	-1000000	1000000
R_HMR_2715	-1000000	1000000
R_HMR_2718	-1000000	1000000
R_HMR_2722	-1000000	1000000
R_HMR_2727	-1000000	1000000
R_HMR_2734	-1000000	1000000
R_HMR_2737	-1000000	1000000
R_HMR_2740	-1000000	1000000
R_HMR_2744	-1000000	1000000
R_HMR_2750	-1000000	1000000
R_HMR_2754	-1000000	1000000
R_HMR_2757	-1000000	1000000
R_HMR_2758	-1000000	1000000
R_HMR_2760	-1000000	1000000
R_HMR_2764	-1000000	1000000
R_HMR_2772	-1000000	1000000
R_HMR_2775	-1000000	1000000
R_HMR_8418	-1000000	1000000
R_HMR_3027	-1000000	1000000
R_HMR_3028	-1000000	1000000
R_HMR_3029	-1000000	1000000
R_HMR_3030	-1000000	1000000
R_HMR_3033	-1000000	1000000
R_HMR_3034	-1000000	1000000
R_HMR_3035	-1000000	1000000
R_HMR_3037	-1000000	1000000
R_HMR_2778	-1000000	1000000
R_HMR_2780	-1000000	1000000
R_HMR_2783	-1000000	1000000
R_HMR_2785	-1000000	1000000
R_HMR_2787	-1000000	1000000
R_HMR_2788	-1000000	1000000
R_HMR_2789	-1000000	1000000
R_HMR_2790	-1000000	1000000
R_HMR_2791	-1000000	1000000
R_HMR_2792	-1000000	1000000
R_HMR_2793	-1000000	1000000
R_HMR_2795	-1000000	1000000
R_HMR_2797	-1000000	1000000
R_HMR_2798	-1000000	999999
R_HMR_2799	-1000000	1000000
R_HMR_2800	-1000000	1000000
R_HMR_2801	-1000000	1000000
R_HMR_2803	-1000000	1000000
R_HMR_2806	-1000000	999999
R_HMR_2807	-1000000	1000000
R_HMR_2809	-1000000	1000000
R_HMR_2812	-1000000	1000000
R_HMR_2816	-1000000	999999
R_HMR_2817	-1000000	1000000
R_HMR_2819	-1000000	1000000
R_HMR_2821	-1000000	1000000
R_HMR_2823	-1000000	1000000
R_HMR_2824	-1000000	1000000
R_HMR_2827	-1000000	1000000
R_HMR_2831	-1000000	1000000
R_HMR_2835	-1000000	1000000
R_HMR_2836	-1000000	1000000
R_HMR_2838	-1000000	1000000
R_HMR_2840	-1000000	999999
R_HMR_2845	-1000000	1000000
R_HMR_2846	-1000000	999999
R_HMR_2847	-1000000	1000000
R_HMR_2848	-1000000	999999
R_HMR_2850	-1000000	1000000
R_HMR_2852	-1000000	1000000
R_HMR_2854	-1000000	999999
R_HMR_2856	-1000000	999999
R_HMR_2857	-1000000	1000000
R_HMR_2859	-1000000	1000000
R_HMR_2861	-1000000	1000000
R_HMR_2862	-1000000	999999
R_HMR_2863	-1000000	1000000
R_HMR_2864	-1000000	999999
R_HMR_2865	-1000000	1000000
R_HMR_2866	-1000000	999999
R_HMR_2867	-1000000	1000000
R_HMR_2868	-1000000	999999
R_HMR_2870	-1000000	999999
R_HMR_2871	-1000000	1000000
R_HMR_2873	-1000000	1000000
R_HMR_2875	-1000000	1000000
R_HMR_2880	-1000000	1000000
R_HMR_2882	-1000000	1000000
R_HMR_2886	-1000000	1000000
R_HMR_2890	-1000000	1000000
R_HMR_2892	-1000000	1000000
R_HMR_2894	-1000000	1000000
R_HMR_2896	-1000000	1000000
R_HMR_2897	-1000000	999999
R_HMR_2898	-1000000	1000000
R_HMR_2902	-1000000	1000000
R_HMR_2904	-1000000	1000000
R_HMR_2906	-1000000	1000000
R_HMR_2907	-1000000	1000000
R_HMR_2908	-1000000	1000000
R_HMR_2909	-1000000	1000000
R_HMR_2910	-1000000	1000000
R_HMR_2911	-1000000	1000000
R_HMR_2912	-1000000	999998
R_HMR_2914	-1000000	999999
R_HMR_2915	-1000000	1000000
R_HMR_2917	-1000000	1000000
R_HMR_2918	-1000000	1000000
R_HMR_2920	-1000000	1000000
R_HMR_2921	-1000000	999998
R_HMR_2924	-1000000	999999
R_HMR_2927	-1000000	999999
R_HMR_2930	-1000000	999999
R_HMR_3106	-1000000	1000000
R_HMR_3355	-1000000	999999
R_HMR_3375	-1000000	999999
R_HMR_3480	-1000000	1000000
R_HMR_3482	-1000000	0
R_HMR_3489	-1000000	1000000
R_HMR_3491	-1000000	1000000
R_HMR_3493	-1000000	1000000
R_HMR_3517	-1000000	1000000
R_HMR_3272	-1000000	999999
R_HMR_3239	-1000000	999999
R_HMR_1219	-1000000	1000000
R_HMR_1220	-1000000	1000000
R_HMR_2002	-1000000	1000000
R_HMR_2004	-1000000	1000000
R_HMR_7942	-1000000	1000000
R_HMR_7943	-1000000	1000000
R_HMR_1978	-1000000	1000000
R_HMR_2022	-1000000	1000000
R_HMR_2025	-1000000	1000000
R_HMR_1465	-1000000	1000000
R_HMR_2048	-1000000	1000000
R_HMR_2052	-1000000	1000000
R_HMR_2058	-1000000	1000000
R_HMR_2059	-1000000	1000000
R_HMR_2061	-1000000	1000000
R_HMR_2063	-1000000	1000000
R_HMR_2076	-1000000	1000000
R_HMR_2088	-1000000	1000000
R_HMR_2095	-1000000	1000000
R_HMR_2099	-1000000	1000000
R_HMR_2106	-1000000	1000000
R_HMR_2107	-1000000	1000000
R_HMR_2108	-1000000	1000000
R_HMR_2109	-1000000	1000000
R_HMR_2110	-1000000	1000000
R_HMR_2111	-1000000	1000000
R_HMR_2112	-1000000	1000000
R_HMR_2113	-1000000	1000000
R_HMR_3622	-1000000	1000000
R_HMR_0763	-1000000	1000000
R_HMR_0453	-1000000	1000000
R_HMR_0928	-1000000	1000000
R_HMR_0873	-1000000	1000000
R_HMR_0912	-1000000	1000000
R_HMR_0915	-1000000	1000000
R_HMR_1315	-1000000	1000000
R_HMR_1318	-1000000	1000000
R_HMR_1320	-1000000	1000000
R_HMR_1321	-1000000	1000000
R_HMR_1322	-1000000	1000000
R_HMR_1323	-1000000	1000000
R_HMR_1324	-1000000	1000000
R_HMR_1329	-1000000	1000000
R_HMR_1332	-1000000	1000000
R_HMR_1333	-1000000	1000000
R_HMR_1341	-1000000	1000000
R_HMR_1342	-1000000	1000000
R_HMR_1343	-1000000	1000000
R_HMR_1345	-1000000	1000000
R_HMR_1367	-1000000	1000000
R_HMR_1370	-1000000	1000000
R_HMR_1373	-1000000	1000000
R_HMR_1375	-1000000	1000000
R_HMR_1376	-1000000	1000000
R_HMR_1379	-1000000	1000000
R_HMR_1382	-1000000	1000000
R_HMR_1383	-1000000	1000000
R_HMR_1384	-1000000	1000000
R_HMR_1387	-1000000	1000000
R_HMR_1393	-1000000	500000
R_HMR_1395	-1000000	1000000
R_HMR_1398	-1000000	1000000
R_HMR_1401	-1000000	1000000
R_HMR_1402	-1000000	1000000
R_HMR_1619	-1000000	1000000
R_HMR_1620	-1000000	1000000
R_HMR_1623	-1000000	1000000
R_HMR_1629	-1000000	1000000
R_HMR_1630	-1000000	1000000
R_HMR_1631	-1000000	1000000
R_HMR_1656	-1000000	999999
R_HMR_1694	-1000000	1000000
R_HMR_1695	-1000000	1000000
R_HMR_1696	-1000000	1000000
R_HMR_1717	-1000000	1000000
R_HMR_1725	-1000000	1000000
R_HMR_1848	-1000000	1000000
R_HMR_1850	-1000000	1000000
R_HMR_1852	-1000000	1000000
R_HMR_1875	-1000000	1000000
R_HMR_1876	-1000000	1000000
R_HMR_1877	-1000000	1000000
R_HMR_1879	-1000000	1000000
R_HMR_1880	-1000000	1000000
R_HMR_1881	-1000000	1000000
R_HMR_1882	-1000000	1000000
R_HMR_1883	-1000000	1000000
R_HMR_1884	-1000000	1000000
R_HMR_1885	-1000000	1000000
R_HMR_1886	-1000000	1000000
R_HMR_1887	-1000000	1000000
R_HMR_1888	-1000000	1000000
R_HMR_1889	-1000000	1000000
R_HMR_1890	-1000000	1000000
R_HMR_1891	-1000000	1000000
R_HMR_1892	-1000000	1000000
R_HMR_1893	-1000000	1000000
R_HMR_1894	-1000000	1000000
R_HMR_1418	-1000000	1000000
R_HMR_1419	-1000000	1000000
R_HMR_1420	-1000000	1000000
R_HMR_1421	-1000000	1000000
R_HMR_1422	-1000000	1000000
R_HMR_1423	-1000000	1000000
R_HMR_1424	-1000000	1000000
R_HMR_1425	-1000000	1000000
R_HMR_1426	-1000000	1000000
R_HMR_1427	-1000000	1000000
R_HMR_1428	-1000000	1000000
R_HMR_1429	-1000000	1000000
R_HMR_1430	-1000000	1000000
R_HMR_1431	-1000000	1000000
R_HMR_1432	-1000000	1000000
R_HMR_1433	-1000000	1000000
R_HMR_4254	-1000000	1000000
R_HMR_4257	-1000000	1000000
R_HMR_4262	-1000000	1000000
R_HMR_8791	-1000000	1000000
R_HMR_4717	-1000000	1000000
R_HMR_4727	-1000000	1000000
R_HMR_6393	-1000000	1000000
R_HMR_6394	-1000000	1000000
R_HMR_6405	-1000000	1000000
R_HMR_8345	-1000000	1000000
R_HMR_8346	-1000000	1000000
R_HMR_8348	-1000000	1000000
R_HMR_4768	-1000000	1000000
R_HMR_4769	-1000000	1000000
R_HMR_4770	-1000000	1000000
R_HMR_4771	-1000000	1000000
R_HMR_4773	-1000000	1000000
R_HMR_6638	-1000000	1000000
R_HMR_6644	-1000000	1000000
R_HMR_6668	-1000000	1000000
R_HMR_6670	-1000000	1000000
R_HMR_6671	-1000000	1000000
R_HMR_6672	-1000000	1000000
R_HMR_6673	-1000000	1000000
R_HMR_6674	-1000000	1000000
R_HMR_6675	-1000000	1000000
R_HMR_6676	-1000000	1000000
R_HMR_6691	-1000000	1000000
R_HMR_6692	-1000000	1000000
R_HMR_6694	-1000000	1000000
R_HMR_6695	-1000000	1000000
R_HMR_6697	-1000000	1000000
R_HMR_6699	-1000000	1000000
R_HMR_8698	-1000000	1000000
R_HMR_8699	-1000000	1000000
R_HMR_8702	-1000000	1000000
R_HMR_8709	-1000000	1000000
R_HMR_8710	-1000000	1000000
R_HMR_8711	-1000000	1000000
R_HMR_8615	-1000000	1000000
R_HMR_8616	-1000000	1000000
R_HMR_4071	-1000000	1000000
R_HMR_8011	-1000000	1000000
R_HMR_8013	-1000000	1000000
R_HMR_8014	-1000000	1000000
R_HMR_6423	-1000000	1000000
R_HMR_6457	-1000000	1000000
R_HMR_6458	-1000000	1000000
R_HMR_6459	-1000000	1000000
R_HMR_6460	-1000000	1000000
R_HMR_6499	-1000000	1000000
R_HMR_6535	-1000000	1000000
R_HMR_6536	-1000000	1000000
R_HMR_5406	-1000000	1000000
R_HMR_8749	-1000000	1000000
R_HMR_8750	-1000000	1000000
R_HMR_7741	-1000000	1000000
R_HMR_9467	-1000000	1000000
R_HMR_9470	-1000000	1000000
R_HMR_9495	-1000000	1000000
R_HMR_9505	-1000000	1000000
R_HMR_9512	-1000000	1000000
R_HMR_9518	-1000000	1000000
R_HMR_9519	-1000000	1000000
R_HMR_9520	-1000000	1000000
R_HMR_9521	-1000000	1000000
R_HMR_9523	-1000000	1000000
R_HMR_9538	-1000000	1000000
R_HMR_9542	-1000000	1000000
R_HMR_9544	-1000000	1000000
R_HMR_9546	-1000000	1000000
R_HMR_9801	-1000000	999999
R_HMR_0018	-1000000	1000000
R_HMR_0155	-1000000	1000000
R_HMR_0164	-1000000	1000000
R_HMR_0167	-1000000	1000000
R_HMR_0170	-1000000	1000000
R_HMR_0173	-1000000	1000000
R_HMR_0176	-1000000	1000000
R_HMR_0179	-1000000	1000000
R_HMR_0183	-1000000	1000000
R_HMR_0444	-1000000	1000000
R_HMR_0770	-1000000	1000000
R_HMR_0782	-1000000	999999
R_HMR_1086	-1000000	1000000
R_HMR_1898	-1000000	1000000
R_HMR_1899	-1000000	1000000
R_HMR_1900	-1000000	1000000
R_HMR_1901	-1000000	1000000
R_HMR_1902	-1000000	1000000
R_HMR_1903	-1000000	1000000
R_HMR_1904	-1000000	1000000
R_HMR_1905	-1000000	1000000
R_HMR_1906	-1000000	1000000
R_HMR_1907	-1000000	1000000
R_HMR_1908	-1000000	1000000
R_HMR_1909	-1000000	1000000
R_HMR_2013	-1000000	1000000
R_HMR_3916	-1000000	1000000
R_HMR_3951	-1000000	1000000
R_HMR_3959	-1000000	1000000
R_HMR_4321	-1000000	1000000
R_HMR_4433	-1000000	1000000
R_HMR_4434	-1000000	1000000
R_HMR_4435	-1000000	1000000
R_HMR_4436	-1000000	1000000
R_HMR_4844	-1000000	1000000
R_HMR_4847	-1000000	1000000
R_HMR_4848	-1000000	1000000
R_HMR_4849	-1000000	1000000
R_HMR_4858	-1000000	1000000
R_HMR_4861	-1000000	1000000
R_HMR_4873	-1000000	1000000
R_HMR_4882	-1000000	1000000
R_HMR_4885	-1000000	1000000
R_HMR_4896	-1000000	1000000
R_HMR_4919	-1000000	1000000
R_HMR_4947	-1000000	1000000
R_HMR_4948	-1000000	1000000
R_HMR_4949	-1000000	1000000
R_HMR_4954	-1000000	1000000
R_HMR_4969	-1000000	1000000
R_HMR_4973	-1000000	1000000
R_HMR_4982	-1000000	1000000
R_HMR_4985	-1000000	1000000
R_HMR_4992	-1000000	0
R_HMR_4993	-1000000	1000000
R_HMR_4994	-1000000	1000000
R_HMR_5000	-1000000	999999
R_HMR_5002	-1000000	1000000
R_HMR_5003	-1000000	1000000
R_HMR_5008	-1000000	1000000
R_HMR_5013	-1000000	1000000
R_HMR_5023	-1000000	1000000
R_HMR_5029	-1000000	1000000
R_HMR_5032	-1000000	1000000
R_HMR_5034	-1000000	1000000
R_HMR_5035	-1000000	1000000
R_HMR_5037	-1000000	1000000
R_HMR_5042	-1000000	1000000
R_HMR_5070	-1000000	1000000
R_HMR_5074	-1000000	1000000
R_HMR_5078	-1000000	1000000
R_HMR_5080	-1000000	1000000
R_HMR_5082	-1000000	1000000
R_HMR_5085	-1000000	1000000
R_HMR_5089	-1000000	1000000
R_HMR_5092	-1000000	1000000
R_HMR_5296	-1000000	1000000
R_HMR_5303	-1000000	1000000
R_HMR_5441	-1000000	1000000
R_HMR_5458	-1000000	1000000
R_HMR_5459	-1000000	1000000
R_HMR_5460	-1000000	1000000
R_HMR_5461	-1000000	1000000
R_HMR_5462	-1000000	1000000
R_HMR_5463	-1000000	1000000
R_HMR_5464	-1000000	1000000
R_HMR_5465	-1000000	1000000
R_HMR_5466	-1000000	1000000
R_HMR_5467	-1000000	1000000
R_HMR_5468	-1000000	1000000
R_HMR_5469	-1000000	1000000
R_HMR_5470	-1000000	1000000
R_HMR_5471	-1000000	1000000
R_HMR_5472	-1000000	1000000
R_HMR_5473	-1000000	1000000
R_HMR_5474	-1000000	1000000
R_HMR_5475	-1000000	1000000
R_HMR_5476	-1000000	1000000
R_HMR_5477	-1000000	1000000
R_HMR_5478	-1000000	1000000
R_HMR_5479	-1000000	1000000
R_HMR_5480	-1000000	1000000
R_HMR_5481	-1000000	1000000
R_HMR_5482	-1000000	1000000
R_HMR_5483	-1000000	1000000
R_HMR_5484	-1000000	1000000
R_HMR_5485	-1000000	1000000
R_HMR_5486	-1000000	1000000
R_HMR_5487	-1000000	1000000
R_HMR_5488	-1000000	1000000
R_HMR_5489	-1000000	1000000
R_HMR_5490	-1000000	1000000
R_HMR_5491	-1000000	1000000
R_HMR_5492	-1000000	1000000
R_HMR_5493	-1000000	1000000
R_HMR_5494	-1000000	1000000
R_HMR_5495	-1000000	1000000
R_HMR_5496	-1000000	1000000
R_HMR_5497	-1000000	1000000
R_HMR_5498	-1000000	1000000
R_HMR_5499	-1000000	1000000
R_HMR_5500	-1000000	1000000
R_HMR_5501	-1000000	1000000
R_HMR_5502	-1000000	1000000
R_HMR_5503	-1000000	1000000
R_HMR_5504	-1000000	1000000
R_HMR_5505	-1000000	1000000
R_HMR_5506	-1000000	1000000
R_HMR_5507	-1000000	1000000
R_HMR_5508	-1000000	1000000
R_HMR_5509	-1000000	1000000
R_HMR_5510	-1000000	1000000
R_HMR_5511	-1000000	1000000
R_HMR_5512	-1000000	1000000
R_HMR_5513	-1000000	1000000
R_HMR_5514	-1000000	1000000
R_HMR_5515	-1000000	1000000
R_HMR_5516	-1000000	1000000
R_HMR_5517	-1000000	1000000
R_HMR_5518	-1000000	1000000
R_HMR_5519	-1000000	1000000
R_HMR_5520	-1000000	1000000
R_HMR_5521	-1000000	1000000
R_HMR_5522	-1000000	1000000
R_HMR_5523	-1000000	1000000
R_HMR_5524	-1000000	1000000
R_HMR_5525	-1000000	1000000
R_HMR_5526	-1000000	1000000
R_HMR_5527	-1000000	1000000
R_HMR_5528	-1000000	1000000
R_HMR_5529	-1000000	1000000
R_HMR_5530	-1000000	1000000
R_HMR_5531	-1000000	1000000
R_HMR_5532	-1000000	1000000
R_HMR_5533	-1000000	1000000
R_HMR_5534	-1000000	1000000
R_HMR_5535	-1000000	1000000
R_HMR_5536	-1000000	1000000
R_HMR_5537	-1000000	1000000
R_HMR_5538	-1000000	1000000
R_HMR_5539	-1000000	1000000
R_HMR_5540	-1000000	1000000
R_HMR_5541	-1000000	1000000
R_HMR_5542	-1000000	1000000
R_HMR_5543	-1000000	1000000
R_HMR_5544	-1000000	1000000
R_HMR_5545	-1000000	1000000
R_HMR_5546	-1000000	1000000
R_HMR_5547	-1000000	1000000
R_HMR_5548	-1000000	1000000
R_HMR_5549	-1000000	1000000
R_HMR_5551	-1000000	1000000
R_HMR_5552	-1000000	1000000
R_HMR_5553	-1000000	1000000
R_HMR_5554	-1000000	1000000
R_HMR_5555	-1000000	1000000
R_HMR_5556	-1000000	1000000
R_HMR_5557	-1000000	1000000
R_HMR_5558	-1000000	1000000
R_HMR_5559	-1000000	1000000
R_HMR_5560	-1000000	1000000
R_HMR_5561	-1000000	1000000
R_HMR_5562	-1000000	1000000
R_HMR_5563	-1000000	1000000
R_HMR_5564	-1000000	1000000
R_HMR_5565	-1000000	1000000
R_HMR_5566	-1000000	1000000
R_HMR_5567	-1000000	1000000
R_HMR_5568	-1000000	1000000
R_HMR_5569	-1000000	1000000
R_HMR_5570	-1000000	1000000
R_HMR_5571	-1000000	1000000
R_HMR_5572	-1000000	1000000
R_HMR_5573	-1000000	1000000
R_HMR_5574	-1000000	1000000
R_HMR_5575	-1000000	1000000
R_HMR_5576	-1000000	1000000
R_HMR_5577	-1000000	1000000
R_HMR_5578	-1000000	1000000
R_HMR_5579	-1000000	1000000
R_HMR_5580	-1000000	1000000
R_HMR_5581	-1000000	1000000
R_HMR_5582	-1000000	1000000
R_HMR_5583	-1000000	1000000
R_HMR_5584	-1000000	1000000
R_HMR_5585	-1000000	1000000
R_HMR_5586	-1000000	1000000
R_HMR_6000	-1000000	1000000
R_HMR_6001	-1000000	1000000
R_HMR_6002	-1000000	1000000
R_HMR_6003	-1000000	1000000
R_HMR_6004	-1000000	1000000
R_HMR_6005	-1000000	1000000
R_HMR_6006	-1000000	1000000
R_HMR_6007	-1000000	1000000
R_HMR_6008	-1000000	1000000
R_HMR_6009	-1000000	1000000
R_HMR_6010	-1000000	1000000
R_HMR_6011	-1000000	1000000
R_HMR_6012	-1000000	1000000
R_HMR_6013	-1000000	1000000
R_HMR_6014	-1000000	1000000
R_HMR_6015	-1000000	1000000
R_HMR_6016	-1000000	1000000
R_HMR_6017	-1000000	1000000
R_HMR_6018	-1000000	1000000
R_HMR_6019	-1000000	1000000
R_HMR_6021	-1000000	1000000
R_HMR_6022	-1000000	1000000
R_HMR_6023	-1000000	1000000
R_HMR_6024	-1000000	1000000
R_HMR_6025	-1000000	1000000
R_HMR_6026	-1000000	1000000
R_HMR_6027	-1000000	1000000
R_HMR_6028	-1000000	1000000
R_HMR_6029	-1000000	1000000
R_HMR_6030	-1000000	1000000
R_HMR_6031	-1000000	1000000
R_HMR_6032	-1000000	1000000
R_HMR_6033	-1000000	1000000
R_HMR_6034	-1000000	1000000
R_HMR_6035	-1000000	1000000
R_HMR_6036	-1000000	1000000
R_HMR_6037	-1000000	1000000
R_HMR_6038	-1000000	1000000
R_HMR_6039	-1000000	1000000
R_HMR_6040	-1000000	1000000
R_HMR_6041	-1000000	1000000
R_HMR_6042	-1000000	1000000
R_HMR_6043	-1000000	1000000
R_HMR_6044	-1000000	1000000
R_HMR_6045	-1000000	1000000
R_HMR_6046	-1000000	1000000
R_HMR_6047	-1000000	1000000
R_HMR_6048	-1000000	1000000
R_HMR_6049	-1000000	1000000
R_HMR_6050	-1000000	1000000
R_HMR_6051	-1000000	1000000
R_HMR_6052	-1000000	1000000
R_HMR_6053	-1000000	1000000
R_HMR_6054	-1000000	1000000
R_HMR_6056	-1000000	1000000
R_HMR_6060	-1000000	1000000
R_HMR_6061	-1000000	1000000
R_HMR_6062	-1000000	1000000
R_HMR_6063	-1000000	1000000
R_HMR_6064	-1000000	1000000
R_HMR_6065	-1000000	1000000
R_HMR_6066	-1000000	1000000
R_HMR_6067	-1000000	1000000
R_HMR_6068	-1000000	1000000
R_HMR_6069	-1000000	1000000
R_HMR_6070	-1000000	1000000
R_HMR_6071	-1000000	1000000
R_HMR_6072	-1000000	1000000
R_HMR_6073	-1000000	1000000
R_HMR_6074	-1000000	1000000
R_HMR_6075	-1000000	1000000
R_HMR_6076	-1000000	1000000
R_HMR_6077	-1000000	1000000
R_HMR_6078	-1000000	1000000
R_HMR_6079	-1000000	1000000
R_HMR_6080	-1000000	1000000
R_HMR_6081	-1000000	1000000
R_HMR_6082	-1000000	1000000
R_HMR_6083	-1000000	1000000
R_HMR_6084	-1000000	1000000
R_HMR_6085	-1000000	1000000
R_HMR_6086	-1000000	1000000
R_HMR_6087	-1000000	1000000
R_HMR_6088	-1000000	1000000
R_HMR_6089	-1000000	1000000
R_HMR_6090	-1000000	1000000
R_HMR_6091	-1000000	1000000
R_HMR_6092	-1000000	1000000
R_HMR_6093	-1000000	1000000
R_HMR_6094	-1000000	1000000
R_HMR_6095	-1000000	1000000
R_HMR_6097	-1000000	1000000
R_HMR_6099	-1000000	1000000
R_HMR_6100	-1000000	1000000
R_HMR_6102	-1000000	1000000
R_HMR_6103	-1000000	1000000
R_HMR_6104	-1000000	1000000
R_HMR_6105	-1000000	1000000
R_HMR_6106	-1000000	1000000
R_HMR_6107	-1000000	1000000
R_HMR_6108	-1000000	1000000
R_HMR_6109	-1000000	1000000
R_HMR_6110	-1000000	1000000
R_HMR_6111	-1000000	1000000
R_HMR_6112	-1000000	1000000
R_HMR_6113	-1000000	1000000
R_HMR_6114	-1000000	1000000
R_HMR_6115	-1000000	1000000
R_HMR_6116	-1000000	1000000
R_HMR_6117	-1000000	1000000
R_HMR_6118	-1000000	1000000
R_HMR_6119	-1000000	1000000
R_HMR_6120	-1000000	1000000
R_HMR_6121	-1000000	1000000
R_HMR_6122	-1000000	1000000
R_HMR_6123	-1000000	1000000
R_HMR_6124	-1000000	1000000
R_HMR_6125	-1000000	1000000
R_HMR_6126	-1000000	1000000
R_HMR_6127	-1000000	1000000
R_HMR_6128	-1000000	1000000
R_HMR_6130	-1000000	1000000
R_HMR_6131	-1000000	1000000
R_HMR_6132	-1000000	1000000
R_HMR_6133	-1000000	1000000
R_HMR_6134	-1000000	1000000
R_HMR_6135	-1000000	1000000
R_HMR_6136	-1000000	1000000
R_HMR_6137	-1000000	1000000
R_HMR_6138	-1000000	1000000
R_HMR_6139	-1000000	1000000
R_HMR_6140	-1000000	1000000
R_HMR_6141	-1000000	1000000
R_HMR_6142	-1000000	1000000
R_HMR_6143	-1000000	1000000
R_HMR_6144	-1000000	1000000
R_HMR_6145	-1000000	1000000
R_HMR_6146	-1000000	1000000
R_HMR_6147	-1000000	1000000
R_HMR_6148	-1000000	1000000
R_HMR_6149	-1000000	1000000
R_HMR_6150	-1000000	1000000
R_HMR_6151	-1000000	1000000
R_HMR_6152	-1000000	1000000
R_HMR_6153	-1000000	1000000
R_HMR_6154	-1000000	1000000
R_HMR_6155	-1000000	1000000
R_HMR_6156	-1000000	1000000
R_HMR_6157	-1000000	1000000
R_HMR_6158	-1000000	1000000
R_HMR_6159	-1000000	1000000
R_HMR_6160	-1000000	1000000
R_HMR_6161	-1000000	1000000
R_HMR_6162	-1000000	1000000
R_HMR_6163	-1000000	1000000
R_HMR_6164	-1000000	1000000
R_HMR_6165	-1000000	1000000
R_HMR_6166	-1000000	1000000
R_HMR_6167	-1000000	1000000
R_HMR_6168	-1000000	1000000
R_HMR_6169	-1000000	1000000
R_HMR_6170	-1000000	1000000
R_HMR_6171	-1000000	1000000
R_HMR_6172	-1000000	1000000
R_HMR_6173	-1000000	1000000
R_HMR_6174	-1000000	1000000
R_HMR_6175	-1000000	1000000
R_HMR_6176	-1000000	1000000
R_HMR_6177	-1000000	1000000
R_HMR_6178	-1000000	1000000
R_HMR_6179	-1000000	1000000
R_HMR_6180	-1000000	1000000
R_HMR_6181	-1000000	1000000
R_HMR_6182	-1000000	1000000
R_HMR_6183	-1000000	1000000
R_HMR_6184	-1000000	1000000
R_HMR_6185	-1000000	1000000
R_HMR_6186	-1000000	1000000
R_HMR_6187	-1000000	1000000
R_HMR_6188	-1000000	1000000
R_HMR_6189	-1000000	1000000
R_HMR_6190	-1000000	1000000
R_HMR_6191	-1000000	1000000
R_HMR_6192	-1000000	1000000
R_HMR_6193	-1000000	1000000
R_HMR_6194	-1000000	1000000
R_HMR_6195	-1000000	1000000
R_HMR_6196	-1000000	1000000
R_HMR_6197	-1000000	1000000
R_HMR_6198	-1000000	1000000
R_HMR_6199	-1000000	1000000
R_HMR_6200	-1000000	1000000
R_HMR_6201	-1000000	1000000
R_HMR_6202	-1000000	1000000
R_HMR_6203	-1000000	1000000
R_HMR_6204	-1000000	1000000
R_HMR_6205	-1000000	1000000
R_HMR_6206	-1000000	1000000
R_HMR_6207	-1000000	1000000
R_HMR_6208	-1000000	1000000
R_HMR_6209	-1000000	1000000
R_HMR_6210	-1000000	1000000
R_HMR_6211	-1000000	1000000
R_HMR_6212	-1000000	1000000
R_HMR_6213	-1000000	1000000
R_HMR_6214	-1000000	1000000
R_HMR_6215	-1000000	1000000
R_HMR_6216	-1000000	1000000
R_HMR_6217	-1000000	1000000
R_HMR_6218	-1000000	1000000
R_HMR_6219	-1000000	1000000
R_HMR_6220	-1000000	1000000
R_HMR_6221	-1000000	1000000
R_HMR_6222	-1000000	1000000
R_HMR_6223	-1000000	1000000
R_HMR_6224	-1000000	1000000
R_HMR_6225	-1000000	1000000
R_HMR_6226	-1000000	1000000
R_HMR_6227	-1000000	1000000
R_HMR_6228	-1000000	1000000
R_HMR_6229	-1000000	1000000
R_HMR_6230	-1000000	1000000
R_HMR_6231	-1000000	1000000
R_HMR_6232	-1000000	1000000
R_HMR_6233	-1000000	1000000
R_HMR_6234	-1000000	1000000
R_HMR_6235	-1000000	1000000
R_HMR_6236	-1000000	1000000
R_HMR_6237	-1000000	1000000
R_HMR_6238	-1000000	1000000
R_HMR_6239	-1000000	1000000
R_HMR_6240	-1000000	1000000
R_HMR_6241	-1000000	1000000
R_HMR_6245	-1000000	1000000
R_HMR_6251	-1000000	1000000
R_HMR_6252	-1000000	1000000
R_HMR_6253	-1000000	1000000
R_HMR_6254	-1000000	1000000
R_HMR_6255	-1000000	1000000
R_HMR_6258	-1000000	1000000
R_HMR_6259	-1000000	1000000
R_HMR_6260	-1000000	1000000
R_HMR_6261	-1000000	1000000
R_HMR_6262	-1000000	1000000
R_HMR_6269	-1000000	1000000
R_HMR_6272	-1000000	1000000
R_HMR_6273	-1000000	1000000
R_HMR_6274	-1000000	1000000
R_HMR_6368	-1000000	1000000
R_HMR_6424	-1000000	1000000
R_HMR_6462	-1000000	1000000
R_HMR_6474	-1000000	1000000
R_HMR_6505	-1000000	1000000
R_HMR_6512	-1000000	1000000
R_HMR_6516	-1000000	1000000
R_HMR_6732	-1000000	1000000
R_HMR_6991	-1000000	1000000
R_HMR_7253	-1000000	1000000
R_HMR_7643	-1000000	1000000
R_HMR_7644	-1000000	1000000
R_HMR_7683	-1000000	1000000
R_HMR_7684	-1000000	0
R_HMR_7685	-1000000	1000000
R_HMR_7686	-1000000	1000000
R_HMR_7735	-1000000	1000000
R_HMR_7898	-1000000	1000000
R_HMR_7900	-1000000	1000000
R_HMR_7903	-1000000	1000000
R_HMR_7906	-1000000	1000000
R_HMR_7961	-1000000	1000000
R_HMR_7977	-1000000	1000000
R_HMR_7994	-1000000	1000000
R_HMR_7997	-1000000	1000000
R_HMR_8010	-1000000	1000000
R_HMR_8023	-1000000	999998
R_HMR_8039	-1000000	1000000
R_HMR_8057	-1000000	1000000
R_HMR_8061	-1000000	1000000
R_HMR_8104	-1000000	1000000
R_HMR_8154	-1000000	1000000
R_HMR_8158	-1000000	1000000
R_HMR_8161	-1000000	1000000
R_HMR_8164	-1000000	1000000
R_HMR_8214	-1000000	1000000
R_HMR_8223	-1000000	1000000
R_HMR_8225	-1000000	1000000
R_HMR_8229	-1000000	1000000
R_HMR_8231	-1000000	1000000
R_HMR_8240	-1000000	1000000
R_HMR_8247	-1000000	1000000
R_HMR_8253	-1000000	1000000
R_HMR_8266	-1000000	1000000
R_HMR_8270	-1000000	1000000
R_HMR_8273	-1000000	1000000
R_HMR_8283	-1000000	1000000
R_HMR_8290	-1000000	1000000
R_HMR_8297	-1000000	1000000
R_HMR_8300	-1000000	1000000
R_HMR_8304	-1000000	1000000
R_HMR_8311	-1000000	1000000
R_HMR_8313	-1000000	1000000
R_HMR_8315	-1000000	1000000
R_HMR_8321	-1000000	1000000
R_HMR_8324	-1000000	1000000
R_HMR_8329	-1000000	1000000
R_HMR_8336	-1000000	1000000
R_HMR_8339	-1000000	1000000
R_HMR_8408	-1000000	1000000
R_HMR_8420	-1000000	1000000
R_HMR_8520	-1000000	1000000
R_HMR_8586	-1000000	1000000
R_HMR_8593	-1000000	1000000
R_HMR_8618	-1000000	1000000
R_HMR_8676	-1000000	1000000
R_HMR_8678	-1000000	1000000
R_HMR_8679	-1000000	1000000
R_HMR_8733	-1000000	1000000
R_HMR_8734	-1000000	1000000
R_HMR_8846	-1000000	1000000
R_HMR_8852	-1000000	1000000
R_HMR_8854	-1000000	1000000
R_HMR_8861	-1000000	1000000
R_HMR_8865	-1000000	1000000
R_HMR_8867	-1000000	1000000
R_HMR_8870	-1000000	1000000
R_HMR_8873	-1000000	1000000
R_HMR_8878	-1000000	1000000
R_HMR_8881	-1000000	1000000
R_HMR_8883	-1000000	1000000
R_HMR_8896	-1000000	1000000
R_HMR_8898	-1000000	1000000
R_HMR_8899	-1000000	1000000
R_HMR_8901	-1000000	999999
R_HMR_8903	-1000000	1000000
R_HMR_8905	-1000000	1000000
R_HMR_9175	-1000000	1000000
R_HMR_9176	-1000000	1000000
R_HMR_9178	-1000000	1000000
R_HMR_9180	-1000000	1000000
R_HMR_9182	-1000000	1000000
R_HMR_9193	-1000000	1000000
R_HMR_9195	-1000000	1000000
R_HMR_9640	-1000000	1000000
R_HMR_9641	-1000000	1000000
R_HMR_9643	-1000000	1000000
R_HMR_9649	-1000000	1000000
R_HMR_9650	-1000000	1000000
R_HMR_4312	-1000000	1000000
R_HMR_8022	-1000000	1000000
R_HMR_0446	-1000000	1000000
R_HMR_1145	-1000000	1000000
R_HMR_1173	-1000000	1000000
R_HMR_1187	-1000000	1000000
R_HMR_1215	-1000000	1000000
R_HMR_1243	-1000000	999999
R_HMR_1284	-1000000	1000000
R_HMR_1602	-1000000	1000000
R_HMR_1915	-1000000	1000000
R_HMR_1936	-1000000	1000000
R_HMR_1997	-1000000	1000000
R_HMR_2065	-1000000	1000000
R_HMR_2080	-1000000	1000000
R_HMR_2094	-1000000	1000000
R_HMR_2105	-1000000	1000000
R_HMR_2116	-1000000	1000000
R_HMR_3746	-1000000	1000000
R_HMR_3762	-1000000	1000000
R_HMR_3789	-1000000	1000000
R_HMR_3818	-1000000	1000000
R_HMR_3946	-1000000	1000000
R_HMR_3950	-1000000	999998
R_HMR_3952	-1000000	1000000
R_HMR_3971	-1000000	1000000
R_HMR_4205	-1000000	1000000
R_HMR_4237	-1000000	1000000
R_HMR_4266	-1000000	1000000
R_HMR_4367	-1000000	1000000
R_HMR_4684	-1000000	1000000
R_HMR_4692	-1000000	1000000
R_HMR_4720	-1000000	1000000
R_HMR_4738	-1000000	1000000
R_HMR_4743	-1000000	1000000
R_HMR_4760	-1000000	1000000
R_HMR_4843	-1000000	999998
R_HMR_4851	-1000000	1000000
R_HMR_4852	-1000000	1000000
R_HMR_4854	-1000000	1000000
R_HMR_4855	-1000000	1000000
R_HMR_4862	-1000000	1000000
R_HMR_4863	-1000000	1000000
R_HMR_4864	-1000000	1000000
R_HMR_4867	-1000000	1000000
R_HMR_4868	-1000000	1000000
R_HMR_4871	-1000000	1000000
R_HMR_4872	-1000000	1000000
R_HMR_4874	-1000000	1000000
R_HMR_4888	-1000000	1000000
R_HMR_4898	-1000000	1000000
R_HMR_4914	-1000000	1000000
R_HMR_4922	-1000000	1000000
R_HMR_4940	-1000000	1000000
R_HMR_4944	-1000000	1000000
R_HMR_4951	-1000000	1000000
R_HMR_4953	-1000000	1000000
R_HMR_4971	-1000000	1000000
R_HMR_4972	-1000000	1000000
R_HMR_5022	-1000000	1000000
R_HMR_5031	-1000000	1000000
R_HMR_5033	-1000000	1000000
R_HMR_5043	-1000000	1000000
R_HMR_5046	-1000000	1000000
R_HMR_5099	-1000000	1000000
R_HMR_5109	-1000000	1000000
R_HMR_5124	-1000000	1000000
R_HMR_5292	-1000000	1000000
R_HMR_5304	-1000000	1000000
R_HMR_5361	-1000000	1000000
R_HMR_5411	-1000000	1000000
R_HMR_5426	-1000000	1000000
R_HMR_6276	-1000000	1000000
R_HMR_6277	-1000000	1000000
R_HMR_6297	-1000000	1000000
R_HMR_6298	-1000000	1000000
R_HMR_6328	-1000000	1000000
R_HMR_6330	-1000000	1000000
R_HMR_6391	-1000000	1000000
R_HMR_6513	-1000000	1000000
R_HMR_6517	-1000000	1000000
R_HMR_6521	-1000000	1000000
R_HMR_6522	-1000000	1000000
R_HMR_6618	-1000000	1000000
R_HMR_6620	-1000000	1000000
R_HMR_7708	-1000000	999999
R_HMR_7719	-1000000	1000000
R_HMR_7723	-1000000	1000000
R_HMR_7757	-1000000	1000000
R_HMR_7758	-1000000	999999
R_HMR_7760	-1000000	1000000
R_HMR_7769	-1000000	1000000
R_HMR_7804	-1000000	1000000
R_HMR_7806	-1000000	1000000
R_HMR_7808	-1000000	1000000
R_HMR_7810	-1000000	1000000
R_HMR_7812	-1000000	999999
R_HMR_7814	-1000000	1000000
R_HMR_7818	-1000000	1000000
R_HMR_7820	-1000000	999999
R_HMR_7822	-1000000	1000000
R_HMR_7897	-1000000	1000000
R_HMR_7899	-1000000	1000000
R_HMR_7995	-1000000	1000000
R_HMR_7998	-1000000	1000000
R_HMR_8009	-1000000	1000000
R_HMR_8356	-1000000	1000000
R_HMR_8411	-1000000	1000000
R_HMR_8438	-1000000	1000000
R_HMR_8475	-1000000	1000000
R_HMR_8505	-1000000	1000000
R_HMR_8510	-1000000	999999
R_HMR_8513	-1000000	1000000
R_HMR_8528	-1000000	1000000
R_HMR_8532	-1000000	1000000
R_HMR_8562	-1000000	1000000
R_HMR_8657	-1000000	1000000
R_HMR_8680	-1000000	1000000
R_HMR_8731	-1000000	1000000
R_HMR_8741	-1000000	1000000
R_HMR_8742	-1000000	1000000
R_HMR_8745	-1000000	1000000
R_HMR_8776	-1000000	999999
R_HMR_8890	-1000000	1000000
R_HMR_8910	-1000000	1000000
R_HMR_9174	-1000000	1000000
R_HMR_9194	-1000000	1000000
R_HMR_9677	-1000000	1000000
R_HMR_1104	-1000000	1000000
R_HMR_1135	-1000000	1000000
R_HMR_1144	-1000000	1000000
R_HMR_1172	-1000000	1000000
R_HMR_1188	-1000000	1000000
R_HMR_1214	-1000000	1000000
R_HMR_1242	-1000000	999999
R_HMR_1283	-1000000	1000000
R_HMR_2067	-1000000	1000000
R_HMR_2082	-1000000	1000000
R_HMR_2093	-1000000	1000000
R_HMR_2104	-1000000	1000000
R_HMR_2407	-1000000	999999
R_HMR_2509	-1000000	999999
R_HMR_2575	-1000000	1000000
R_HMR_3007	-1000000	1000000
R_HMR_3021	-1000000	999999
R_HMR_3024	-1000000	999998
R_HMR_3025	-1000000	999999
R_HMR_3026	-1000000	1000000
R_HMR_3848	-1000000	1000000
R_HMR_3850	-1000000	1000000
R_HMR_3867	-1000000	1000000
R_HMR_3947	-1000000	1000000
R_HMR_4393	-1000000	-2
R_HMR_4468	-1000000	1000000
R_HMR_4469	-1000000	999999
R_HMR_4647	-1000000	1000000
R_HMR_4790	-1000000	1000000
R_HMR_4890	-1000000	1000000
R_HMR_4900	-1000000	1000000
R_HMR_4908	-1000000	1000000
R_HMR_4915	-1000000	1000000
R_HMR_4924	-1000000	1000000
R_HMR_4930	-1000000	1000000
R_HMR_4986	-1000000	1000000
R_HMR_5344	-1000000	1000000
R_HMR_5346	-1000000	1000000
R_HMR_5362	-1000000	1000000
R_HMR_5452	-1000000	1000000
R_HMR_5453	-1000000	1000000
R_HMR_6928	-1000000	1000000
R_HMR_6937	-1000000	1000000
R_HMR_6986	-1000000	1000000
R_HMR_6987	-1000000	1000000
R_HMR_7707	-1000000	999999
R_HMR_7782	-1000000	1000000
R_HMR_7783	-1000000	1000000
R_HMR_7785	-1000000	1000000
R_HMR_7790	-1000000	1000000
R_HMR_7797	-1000000	1000000
R_HMR_8020	-1000000	0
R_HMR_8359	-1000000	1000000
R_HMR_8414	-1000000	1000000
R_HMR_8422	-1000000	0
R_HMR_8756	-1000000	999999
R_HMR_8926	-1000000	1000000
R_HMR_9179	-1000000	1000000
R_HMR_9181	-1000000	1000000
R_HMR_1089	-1000000	1000000
R_HMR_1090	-1000000	1000000
R_HMR_1094	-1000000	1000000
R_HMR_1095	-1000000	1000000
R_HMR_2564	-1000000	1000000
R_HMR_4277	-1000000	1000000
R_HMR_4538	-1000000	0
R_HMR_4893	-1000000	1000000
R_HMR_4904	-1000000	1000000
R_HMR_4916	-1000000	1000000
R_HMR_5422	-1000000	1000000
R_HMR_7712	-1000000	1000000
R_HMR_7763	-1000000	1000000
R_HMR_7764	-1000000	1000000
R_HMR_7765	-1000000	1000000
R_HMR_7767	-1000000	1000000
R_HMR_7773	-1000000	1000000
R_HMR_7786	-1000000	1000000
R_HMR_7792	-1000000	999999
R_HMR_7795	-1000000	1000000
R_HMR_7796	-1000000	1000000
R_HMR_7855	-1000000	1000000
R_HMR_7856	-1000000	1000000
R_HMR_7862	-1000000	1000000
R_HMR_8024	-1000000	999998
R_HMR_8082	-1000000	1000000
R_HMR_8361	-1000000	1000000
R_HMR_8363	-1000000	1000000
R_HMR_8412	-1000000	1000000
R_HMR_8447	-1000000	1000000
R_HMR_8476	-1000000	1000000
R_HMR_8789	-1000000	1000000
R_HMR_8828	-1000000	1000000
R_HMR_8839	-1000000	0
R_HMR_8842	-1000000	999999
R_HMR_8862	-1000000	1000000
R_HMR_8868	-1000000	1000000
R_HMR_8871	-1000000	1000000
R_HMR_8894	-1000000	1000000
R_HMR_8918	-1000000	1000000
R_HMR_4314	-1000000	1000000
R_HMR_0769	-1000000	1000000
R_HMR_0791	-1000000	1000000
R_HMR_0796	-1000000	1000000
R_HMR_0798	-1000000	1000000
R_HMR_0929	-1000000	1000000
R_HMR_1917	-1000000	1000000
R_HMR_2040	-1000000	1000000
R_HMR_2087	-1000000	1000000
R_HMR_2090	-1000000	1000000
R_HMR_2101	-1000000	1000000
R_HMR_4903	-1000000	1000000
R_HMR_7196	-1000000	1000000
R_HMR_7199	-1000000	1000000
R_HMR_7470	-1000000	1000000
R_HMR_7710	-1000000	1000000
R_HMR_7711	-1000000	1000000
R_HMR_7714	-1000000	1000000
R_HMR_7715	-1000000	1000000
R_HMR_7718	-1000000	1000000
R_HMR_7720	-1000000	1000000
R_HMR_7722	-1000000	1000000
R_HMR_7724	-1000000	1000000
R_HMR_7726	-1000000	1000000
R_HMR_7727	-1000000	1000000
R_HMR_7729	-1000000	1000000
R_HMR_7730	-1000000	1000000
R_HMR_7762	-1000000	1000000
R_HMR_7770	-1000000	1000000
R_HMR_7927	-1000000	0
R_HMR_8131	-1000000	1000000
R_HMR_8134	-1000000	1000000
R_HMR_8196	-1000000	1000000
R_HMR_8200	-1000000	1000000
R_HMR_8202	-1000000	1000000
R_HMR_8203	-1000000	1000000
R_HMR_8208	-1000000	1000000
R_HMR_8216	-1000000	1000000
R_HMR_8244	-1000000	1000000
R_HMR_8355	-1000000	1000000
R_HMR_8492	-1000000	999999
R_HMR_8531	-1000000	1000000
R_HMR_8588	-1000000	1000000
R_HMR_8688	-1000000	1000000
R_HMR_8753	-1000000	1000000
R_HMR_8858	-1000000	1000000
R_HMR_8887	-1000000	1000000
R_HMR_8908	-1000000	1000000
R_HMR_8928	-1000000	1000000
R_HMR_5045	-1000000	1000000
R_HMR_0652	-1000000	1000000
R_HMR_0717	-1000000	1000000
R_HMR_0732	-1000000	1000000
R_HMR_0734	-1000000	999999
R_HMR_0918	-1000000	1000000
R_HMR_1916	-1000000	1000000
R_HMR_4892	-1000000	1000000
R_HMR_4902	-1000000	1000000
R_HMR_6577	-1000000	1000000
R_HMR_6578	-1000000	1000000
R_HMR_7204	-1000000	1000000
R_HMR_7331	-1000000	1000000
R_HMR_7431	-1000000	1000000
R_HMR_7433	-1000000	1000000
R_HMR_7434	-1000000	1000000
R_HMR_7675	-1000000	1000000
R_HMR_7694	-1000000	1000000
R_HMR_7695	-1000000	1000000
R_HMR_7733	-1000000	0
R_HMR_7740	-1000000	1000000
R_HMR_7743	-1000000	999998
R_HMR_7759	-1000000	1000000
R_HMR_7761	-1000000	1000000
R_HMR_7793	-1000000	1000000
R_HMR_8084	-1000000	1000000
R_HMR_8086	-1000000	999999
R_HMR_8145	-1000000	1000000
R_HMR_8146	-1000000	1000000
R_HMR_8153	-1000000	1000000
R_HMR_8157	-1000000	1000000
R_HMR_8160	-1000000	1000000
R_HMR_8163	-1000000	1000000
R_HMR_8195	-1000000	1000000
R_HMR_8199	-1000000	1000000
R_HMR_8205	-1000000	1000000
R_HMR_8207	-1000000	1000000
R_HMR_8213	-1000000	1000000
R_HMR_8215	-1000000	1000000
R_HMR_8222	-1000000	1000000
R_HMR_8230	-1000000	1000000
R_HMR_8232	-1000000	1000000
R_HMR_8241	-1000000	1000000
R_HMR_8243	-1000000	1000000
R_HMR_8252	-1000000	1000000
R_HMR_8265	-1000000	1000000
R_HMR_8269	-1000000	1000000
R_HMR_8272	-1000000	1000000
R_HMR_8282	-1000000	1000000
R_HMR_8289	-1000000	1000000
R_HMR_8296	-1000000	1000000
R_HMR_8299	-1000000	1000000
R_HMR_8303	-1000000	1000000
R_HMR_8310	-1000000	1000000
R_HMR_8312	-1000000	1000000
R_HMR_8314	-1000000	1000000
R_HMR_8320	-1000000	1000000
R_HMR_8323	-1000000	1000000
R_HMR_8328	-1000000	1000000
R_HMR_8335	-1000000	1000000
R_HMR_8338	-1000000	1000000
R_HMR_8496	-1000000	1000000
R_HMR_8524	-1000000	1000000
R_HMR_8527	-1000000	1000000
R_HMR_8673	-1000000	1000000
R_HMR_8857	-1000000	1000000
R_HMR_8874	-1000000	1000000
R_HMR_8880	-1000000	1000000
R_HMR_8882	-1000000	1000000
R_HMR_8895	-1000000	1000000
R_HMR_8897	-1000000	1000000
R_HMR_8900	-1000000	1000000
R_HMR_8902	-1000000	999999
R_HMR_8904	-1000000	1000000
R_HMR_9665	-1000000	1000000
R_HMR_4313	-1000000	1000000
R_HMR_1809	-1000000	1000000
R_HMR_0020	-1000000	1000000
R_HMR_0461	-1000000	999999
R_HMR_0464	-1000000	1000000
R_HMR_0467	-1000000	1000000
R_HMR_0730	-1000000	999998
R_HMR_0771	-1000000	1000000
R_HMR_1035	-1000000	1000000
R_HMR_1143	-1000000	1000000
R_HMR_1189	-1000000	1000000
R_HMR_1306	-1000000	1000000
R_HMR_1309	-1000000	1000000
R_HMR_1311	-1000000	1000000
R_HMR_1316	-1000000	1000000
R_HMR_1331	-1000000	1000000
R_HMR_1392	-1000000	1000000
R_HMR_1530	-1000000	1000000
R_HMR_1937	-1000000	1000000
R_HMR_1998	-1000000	1000000
R_HMR_2039	-1000000	1000000
R_HMR_2066	-1000000	1000000
R_HMR_2081	-1000000	1000000
R_HMR_2092	-1000000	1000000
R_HMR_2103	-1000000	1000000
R_HMR_2569	-1000000	1000000
R_HMR_2777	-1000000	1000000
R_HMR_3953	-1000000	1000000
R_HMR_4123	-1000000	1000000
R_HMR_4765	-1000000	1000000
R_HMR_4846	-1000000	1000000
R_HMR_4876	-1000000	1000000
R_HMR_4878	-1000000	1000000
R_HMR_4879	-1000000	1000000
R_HMR_4880	-1000000	1000000
R_HMR_4883	-1000000	1000000
R_HMR_4894	-1000000	1000000
R_HMR_4913	-1000000	1000000
R_HMR_4917	-1000000	1000000
R_HMR_4941	-1000000	1000000
R_HMR_4942	-1000000	1000000
R_HMR_5004	-1000000	1000000
R_HMR_5027	-1000000	1000000
R_HMR_5342	-1000000	1000000
R_HMR_5347	-1000000	1000000
R_HMR_5354	-1000000	1000000
R_HMR_6387	-1000000	1000000
R_HMR_6425	-1000000	1000000
R_HMR_6463	-1000000	1000000
R_HMR_6475	-1000000	1000000
R_HMR_6797	-1000000	1000000
R_HMR_6990	-1000000	0
R_HMR_7766	-1000000	1000000
R_HMR_7768	-1000000	1000000
R_HMR_7784	-1000000	1000000
R_HMR_7956	-1000000	1000000
R_HMR_7960	-1000000	1000000
R_HMR_7963	-1000000	1000000
R_HMR_7966	-1000000	1000000
R_HMR_7969	-1000000	1000000
R_HMR_7983	-1000000	1000000
R_HMR_7985	-1000000	1000000
R_HMR_7988	-1000000	1000000
R_HMR_7989	-1000000	1000000
R_HMR_8058	-1000000	1000000
R_HMR_8060	-1000000	1000000
R_HMR_8234	-1000000	999999
R_HMR_8236	-1000000	1000000
R_HMR_8239	-1000000	1000000
R_HMR_8350	-1000000	1000000
R_HMR_8358	-1000000	1000000
R_HMR_8369	-1000000	1000000
R_HMR_8526	-1000000	1000000
R_HMR_8553	-1000000	1000000
R_HMR_8594	-1000000	1000000
R_HMR_8681	-1000000	1000000
R_HMR_8855	-1000000	1000000
R_HMR_8859	-1000000	1000000
R_HMR_8888	-1000000	1000000
R_HMR_8906	-1000000	1000000
R_HMR_8914	-1000000	1000000
R_HMR_8915	-1000000	1000000
R_HMR_8921	-1000000	1000000
R_HMR_9177	-1000000	1000000
R_HMR_9626	-1000000	1000000
R_HMR_9628	-1000000	1000000
R_HMR_TR2320m_b	-1000000	1000000
R_HMR_TR0661c_b	-1000000	1000000
R_HMR_TR0661m_b	-1000000	1000000
R_HMR_TR0670c_b	-1000000	1000000
R_HMR_TR0670m_b	-1000000	0
R_HMR_TR0824c_b	-1000000	1000000
R_HMR_TR0913c_b	-1000000	1000000
R_HMR_TR1708c_b	-1000000	1000000
R_HMR_TR1074c_b	-1000000	1000000
R_HMR_TR1961c_b	-1000000	1000000
R_HMR_TR1961r_b	-1000000	1000000
R_HMR_TR1425c_b	-1000000	1000000
R_HMR_TR1425r_b	-1000000	1000000
R_HMR_TR1597c_b	-1000000	1000000
R_HMR_TR1597m_b	-1000000	1000000
R_HMR_TR1597p_b	-1000000	1000000
R_HMR_TR1597n_b	-1000000	1000000
R_HMR_TR1597r_b	-1000000	1000000
R_HMR_TR1686c_b	-1000000	999999
R_HMR_TR1688c_b	-1000000	1000000
R_HMR_TR1733c_b	-1000000	-1
R_HMR_TR1862c_b	-1000000	1000000
R_HMR_TR1862m_b	-1000000	1000000
R_HMR_TR1685c_b	-1000000	1000000
R_HMR_TR1685r_b	-1000000	1000000
R_HMR_TR2374c_b	-1000000	1000000
R_HMR_TR1981c_b	-1000000	1000000
R_HMR_TR2479c_b	-1000000	1000000
R_HMR_TR2136c_b	-1000000	1000000
R_HMR_TR2183c_b	-1000000	1000000
R_HMR_TR2183m_b	-1000000	1000000
R_HMR_TR2168c_b	-1000000	1000000
R_HMR_TR0631c_b	-1000000	1000000
R_HMR_TR2329c_b	-1000000	1000000
R_HMR_TR2173c_b	-1000000	999999
R_HMR_TR0019c_b	-1000000	1000000
R_HMR_TR0019r_b	-1000000	1000000
R_HMR_TR2929c_b	-1000000	1000000
R_HMR_TR3111c_b	-1000000	1000000
R_HMR_TR3110c_b	-1000000	1000000
R_HMR_TR3108c_b	-1000000	1000000
R_HMR_TR3107c_b	-1000000	1000000
R_HMR_TR3109c_b	-1000000	1000000
R_HMR_TR3148c_b	-1000000	1000000
R_HMR_TR1617c_b	-1000000	1000000
R_HMR_TR1621c_b	-1000000	1000000
R_HMR_TR1840c_b	-1000000	1000000
R_HMR_TR1629c_b	-1000000	0
R_HMR_TR2583c_b	-1000000	1000000
R_HMR_TR2588c_b	-1000000	1000000
R_HMR_TR2617c_b	-1000000	1000000
R_HMR_TR2817c_b	-1000000	1000000
R_HMR_TR2841c_b	-1000000	1000000
R_HMR_TR1744c_b	-1000000	1000000
R_HMR_TR3118c_b	-1000000	1000000
R_HMR_TR3155c_b	-1000000	1000000
R_HMR_TR1253c_b	-1000000	1000000
R_HMR_TR1383c_b	-1000000	1000000
R_HMR_TR1587c_b	-1000000	1000000
R_HMR_TR1587m_b	-1000000	1000000
R_HMR_TR1393c_b	-1000000	1000000
R_HMR_TR2170c_b	-1000000	1000000
R_HMR_TR1279c_b	-1000000	1000000
R_HMR_TR1910c_b	-1000000	1000000
R_HMR_TR1742c_b	-1000000	1000000
R_HMR_TR3089c_b	-1000000	1000000
R_HMR_TR1795c_b	-1000000	1000000
R_HMR_TR2159c_b	-1000000	1000000
R_HMR_TR2961c_b	-1000000	1000000
R_HMR_TR2171c_b	-1000000	1000000
R_HMR_TR2348c_b	-1000000	1000000
R_HMR_TR2348m_b	-1000000	1000000
R_HMR_TR1680c_b	-1000000	1000000
R_HMR_TR1680n_b	-1000000	0
R_HMR_TR2027r_b	-1000000	1000000
R_HMR_TR2026c_b	-1000000	1000000
R_HMR_TR2026p_b	-1000000	1000000
R_HMR_TR2772c_b	-1000000	1000000
R_HMR_TR1638c_b	-1000000	1000000
R_HMR_TR1307c_b	-1000000	1000000
R_HMR_TR1369c_b	-1000000	1000000
R_HMR_TR1628c_b	-1000000	1000000
R_HMR_TR1965c_b	-1000000	1000000
R_HMR_TR1975c_b	-1000000	1000000
R_HMR_TR1974c_b	-1000000	1000000
R_HMR_TR1974m_b	-1000000	0
R_HMR_TR2039c_b	-1000000	1000000
R_HMR_TR2039m_b	-1000000	1000000
R_HMR_TR2039p_b	-1000000	1000000
R_HMR_TR2039r_b	-1000000	1000000
R_HMR_TR2040c_b	-1000000	1000000
R_HMR_TR2040m_b	-1000000	-20
R_HMR_TR2040p_b	-1000000	999977
R_HMR_TR2040r_b	-1000000	1000000
R_HMR_TR2125c_b	-1000000	1000000
R_HMR_TR2184c_b	-1000000	1000000
R_HMR_TR2360c_b	-1000000	1000000
R_HMR_TR2453c_b	-1000000	1000000
R_HMR_TR2471c_b	-1000000	1000000
R_HMR_TR2724c_b	-1000000	1000000
R_HMR_TR2770c_b	-1000000	1000000
R_HMR_TR2880c_b	-1000000	1000000
R_HMR_TR2896c_b	-1000000	1000000
R_HMR_TR2946c_b	-1000000	1000000
R_HMR_TR2946r_b	-1000000	1000000
R_HMR_TR2943c_b	-1000000	1000000
R_HMR_TR2993c_b	-1000000	1000000
R_HMR_TR2996c_b	-1000000	1000000
R_HMR_TR3101c_b	-1000000	1000000
R_HMR_TR3106c_b	-1000000	1000000
R_HMR_TR3106n_b	-1000000	0
R_HMR_TR3114c_b	-1000000	1000000
R_HMR_TR3130c_b	-1000000	1000000
R_HMR_TR3135c_b	-1000000	1000000
R_HMR_TR1415c_b	-1000000	1000000
R_HMR_TR1070c_b	-1000000	1000000
R_HMR_TR1327c_b	-1000000	1000000
R_HMR_TR1398c_b	-1000000	1000000
R_HMR_TR1614c_b	-1000000	1000000
R_HMR_TR1765c_b	-1000000	1000000
R_HMR_TR2364c_b	-1000000	1000000
R_HMR_TR2783c_b	-1000000	1000000
R_HMR_TR2783r_b	-1000000	0
R_HMR_TR2786r_b	-1000000	0
R_HMR_TR2842c_b	-1000000	1000000
R_HMR_TR2928c_b	-1000000	1000000
R_HMR_TR2994c_b	-1000000	1000000
R_HMR_TR2362c_b	-1000000	1000000
R_HMR_TR1988c_b	-1000000	1000000
R_HMR_TR2931c_b	-1000000	1000000
R_HMR_TR0516c_b	-1000000	1000000
R_HMR_TR1309c_b	-1000000	1000000
R_HMR_TR1433c_b	-1000000	1000000
R_HMR_TR1339c_b	-1000000	1000000
R_HMR_TR1330c_b	-1000000	1000000
R_HMR_TR1396c_b	-1000000	1000000
R_HMR_TR1700c_b	-1000000	1000000
R_HMR_TR1700m_b	-1000000	0
R_HMR_TR0402c_b	-1000000	1000000
R_HMR_TR2552c_b	-1000000	1000000
R_HMR_TR2980c_b	-1000000	1000000
R_HMR_TR3123c_b	-1000000	1000000
R_HMR_TR0403c_b	-1000000	1000000
R_HMR_TR1419c_b	-1000000	999999
R_HMR_TR1334c_b	-1000000	1000000
R_HMR_TR1334m_b	-1000000	999999
R_HMR_TR1334g_b	-1000000	1000000
R_HMR_TR1334r_b	-1000000	1000000
R_HMR_TR0620c_b	-1000000	1000000
R_HMR_TR1285c_b	-1000000	1000000
R_HMR_TR1285m_b	-1000000	1000000
R_HMR_TR1285n_b	-1000000	0
R_HMR_TR0580c_b	-1000000	1000000
R_HMR_TR1704c_b	-1000000	1000000
R_HMR_TR1428c_b	-1000000	1000000
R_HMR_TR2776c_b	-1000000	1000000
R_HMR_TR2778c_b	-1000000	1000000
R_HMR_TR2792c_b	-1000000	1000000
R_HMR_TR2787c_b	-1000000	1000000
R_HMR_TR2794c_b	-1000000	1000000
R_HMR_TR2795c_b	-1000000	1000000
R_HMR_TR1451c_b	-1000000	1000000
R_HMR_TR1451l_b	-1000000	1000000
R_HMR_TR1451r_b	-1000000	1000000
R_HMR_TR2679c_b	-1000000	1000000
R_HMR_TR1445c_b	-1000000	1000000
R_HMR_TR1802c_b	-1000000	1000000
R_HMR_TR1802m_b	-1000000	1000000
R_HMR_TR1430c_b	-1000000	999998
R_HMR_TR1679c_b	-1000000	1000000
R_HMR_TR1729m_b	-1000000	1000000
R_HMR_TR1729r_b	-1000000	1000000
R_HMR_9003	-1000000	1000000
R_biomass_components	0	0
R_cofactors_vitamins	0	0
R_vitaminA	0	1000000
R_vitaminD	0	0
R_vitaminE	0	0
R_xenobiotics	0	0
R_arachidonates	0	0
R_steroids	0	0
R_others	0	0
R_HMR_3905	0	1000000
R_HMR_3907	1	1000000
R_HMR_4097	0	1000000
R_HMR_4133	0	1000000
R_HMR_4137	0	1000000
R_HMR_4283	1	1000000
R_HMR_4379	1	1000000
R_HMR_4301	0	0
R_HMR_4355	0	999998
R_HMR_4358	1	1000000
R_HMR_4360	0	1000000
R_HMR_4362	0	1000000
R_HMR_4370	0	0
R_HMR_4371	0	0
R_HMR_4394	1	1000000
R_HMR_6412	0	1000000
R_HMR_7746	0	1000000
R_HMR_7747	1	1000000
R_HMR_8757	0	1000000
R_HMR_3989	1	999997
R_HMR_4122	0	1000000
R_HMR_4837	0	999996
R_HMR_9727	0	1000000
R_HMR_8568	0	1000000
R_HMR_8569	0	999996
R_HMR_8570	0	1000000
R_HMR_8571	0	499998
R_HMR_8572	0	1000000
R_HMR_8573	0	999996
R_HMR_8574	0	1000000
R_HMR_8575	0	999996
R_HMR_8576	0	1000000
R_HMR_8577	0	999996
R_HMR_8578	0	1000000
R_HMR_8579	0	999996
R_HMR_8581	0	999996
R_HMR_8591	1	1000000
R_HMR_8592	0	0
R_HMR_8580	0	1000000
R_HMR_8582	0	1000000
R_HMR_8587	1	1000000
R_HMR_8589	0	0
R_HMR_8583	0	125000
R_HMR_8584	0	999996
R_HMR_8585	0	0
R_HMR_3944	0	1000000
R_HMR_4130	0	1000000
R_HMR_4132	1	1000000
R_HMR_4303	0	999996
R_HMR_4414	0	1000000
R_HMR_4415	0	999996
R_HMR_4416	1	1000000
R_HMR_7674	0	0
R_HMR_8761	0	1000000
R_HMR_8764	0	0
R_HMR_0454	0	1000000
R_HMR_4297	0	1000000
R_HMR_4310	0	1000000
R_HMR_4317	0	1000000
R_HMR_4318	0	1000000
R_HMR_4319	0	1000000
R_HMR_4320	0	1000000
R_HMR_4356	0	999998
R_HMR_4386	1	1000000
R_HMR_4387	1	1000000
R_HMR_4402	0	0
R_HMR_4403	0	0
R_HMR_4490	0	1000000
R_HMR_4590	1	1000000
R_HMR_4591	0	1000000
R_HMR_4593	0	1000000
R_HMR_4594	0	1000000
R_HMR_8341	1	1000000
R_HMR_8726	0	1000000
R_HMR_8727	1	1000000
R_HMR_8729	1	1000000
R_HMR_1568	1	1000000
R_HMR_3853	1	1000000
R_HMR_3854	1	1000000
R_HMR_3855	1	1000000
R_HMR_3857	1	1000000
R_HMR_3859	0	1000000
R_HMR_4087	0	0
R_HMR_4089	1	1000000
R_HMR_4091	0	0
R_HMR_4093	0	1000000
R_HMR_4101	0	999999
R_HMR_4143	0	1000000
R_HMR_4193	1	1000000
R_HMR_8497	1	1000000
R_HMR_8498	0	0
R_HMR_8499	0	1000000
R_HMR_8500	1	1000000
R_HMR_8501	1	1000000
R_HMR_8503	1	1000000
R_HMR_8504	0	999999
R_HMR_8506	0	999980
R_HMR_8507	0	1000000
R_HMR_8508	0	1000000
R_HMR_8509	1	1000000
R_HMR_8516	0	999998
R_HMR_8517	0	0
R_HMR_3800	0	0
R_HMR_4282	0	1000000
R_HMR_4464	0	0
R_HMR_4497	0	1000000
R_HMR_4741	0	0
R_HMR_8078	0	1000000
R_HMR_9804	0	0
R_HMR_0718	1	1000000
R_HMR_0719	0	1000000
R_HMR_1434	0	0
R_HMR_1436	0	1000000
R_HMR_3163	0	0
R_HMR_4461	0	0
R_HMR_4604	0	0
R_HMR_4052	0	1000000
R_HMR_4474	0	1000000
R_HMR_4565	0	0
R_HMR_4623	0	1000000
R_HMR_4625	0	1000000
R_HMR_8074	0	1000000
R_HMR_3998	0	1000000
R_HMR_4000	0	1000000
R_HMR_4010	1	1000000
R_HMR_4081	1	1000000
R_HMR_4082	1	1000000
R_HMR_4012	0	1000000
R_HMR_4014	1	1000000
R_HMR_4022	0	999999
R_HMR_4040	1	1000000
R_HMR_4046	1	1000000
R_HMR_4048	0	1000000
R_HMR_4080	0	1000000
R_HMR_4134	1	1000000
R_HMR_4168	0	999999
R_HMR_4171	1	1000000
R_HMR_4290	0	999996
R_HMR_4406	0	1000000
R_HMR_4417	1	1000000
R_HMR_4419	1	1000000
R_HMR_4421	1	1000000
R_HMR_4449	1	1000000
R_HMR_4450	1	1000000
R_HMR_4451	0	1000000
R_HMR_4453	0	1000000
R_HMR_4481	1	1000000
R_HMR_4482	1	1000000
R_HMR_4486	0	1000000
R_HMR_4487	0	0
R_HMR_4488	0	1000000
R_HMR_4489	0	0
R_HMR_4492	0	1000000
R_HMR_4493	0	0
R_HMR_4496	0	0
R_HMR_4518	0	1000000
R_HMR_4519	0	1000000
R_HMR_4520	0	1000000
R_HMR_4573	1	1000000
R_HMR_4600	0	1000000
R_HMR_4602	1	1000000
R_HMR_4611	0	1000000
R_HMR_4612	0	1000000
R_HMR_4614	0	999999
R_HMR_4615	0	1000000
R_HMR_4617	0	0
R_HMR_4618	0	0
R_HMR_4619	0	999999
R_HMR_4621	0	0
R_HMR_4632	0	0
R_HMR_4646	0	1000000
R_HMR_4648	0	1000000
R_HMR_4649	0	1000000
R_HMR_4650	0	1000000
R_HMR_4694	0	0
R_HMR_4705	1	1000000
R_HMR_4804	0	0
R_HMR_4808	1	1000000
R_HMR_4810	0	0
R_HMR_5301	0	999999
R_HMR_7144	0	0
R_HMR_8755	0	1000000
R_HMR_9797	0	1000000
R_HMR_4420	0	1000000
R_HMR_4572	0	1000000
R_HMR_4675	0	1000000
R_HMR_3931	1	1000000
R_HMR_3969	0	1000000
R_HMR_3970	1	1000000
R_HMR_4032	1	1000000
R_HMR_4034	0	1000000
R_HMR_4036	0	0
R_HMR_4056	0	1000000
R_HMR_4059	0	1000000
R_HMR_4060	0	999996
R_HMR_4127	1	1000000
R_HMR_4177	1	1000000
R_HMR_4179	1	1000000
[truncated: 4,942 more rows]
