# Supplementary material for: Stoichiometric gene-to-reaction associations enhance model-driven analysis performance: Metabolic response to chronic exposure to Aldrin in prostate cancer
Source: BMC Genomics. 2019 Aug 15;20:652. doi: 10.1186/s12864-019-5979-4 (PMC6694502; doi:10.1186/s12864-019-5979-4)
Supplement: Supplementary file 8 — Results of the analyses comparing predictive capabilities of GPR-based and S-GPR-based approaches using iMat, Gimme, Gonçalves et al. 2012 and MADE algorithms. (XLSX 309 kb) [file 12864_2019_5979_MOESM8_ESM.xlsx]

## Sheet: Summary
		Metabolites_in_model	Metabolites with significant measured consumption/secretion rates that are annotated in HMR2 model
		Metabolic_flux_results	Metabolic flux result of the analyses
		Metabolic_activity_state_GPR_vs_S-GPR	% of change in the activity state of metabolic reactions between GPRs and sGPRs
		iMat_&_Gimme_threshold_analysis	Analysis to determine wihçch threshols provide more differences between condition for iMat and GIMME algorithms
		Contingency_matrix_metabolic_predictions_GPR_vs_S-GPR	Analysis of the results and significance
		Predictions_GPR_vs_S-GPR	Secretion/consumption reactions wrongly predicted by GPR-based analyses and corrected qhen S-GPRs were applyied
		S-GPR_Pathway_Analysis	Pathway analysis for the analyses using S-GPRs with the four methods for transcriptomic data integration

## Sheet: Metabolites_in_model
				HMR2 Compartment
Metabolite Names	Name in HMR2	Recon2 ID	HMR2 ID	c	s	m	g	l	p	n	r	xx																Associated Exchange Reactions in HMR2
12(R)-HPETE	12(S)-HPETE(1-)	M_C05965_e	M_m00306	X	-	-	-	-	-	-	-	-		12(S)-HPETE(1-)	C20H31O4	HMDB04243		57444	InChI=1S/C20H32O4/c1-2-3-4-5-10-13-16-19(24-23)17-14-11-8-6-7-9-12-15-18-20(21)22/h7-11,13-14,17,19,23H,2-6,12,15-16,18H2,1H3,(H,21,22)/p-1/b9-7-,11-8-,13-10-,17-14+/t19-/m0/s1		C05965	metaid_M_m00302	11-peroxy-(5Z,8Z,12E,14Z)-eicosatetraenoate	C20H31O4				R_HMR_BEX0306,R_HMR_FEX0306
12,13-epoxylinoleic acid-radical	12,13-epoxylinoleic acid-radical	M_CE5527	M_m00313	X	-	-	-	-	-	-	-	-		12,13-epoxylinoleic acid radical	C18H30O3						CE5527	metaid_M_m00310	12,13-epoxy-(6Z,9Z)-octadecadienoicacid	C18H30O3			LMFA02000044	R_HMR_BEX0313,R_HMR_FEX0313
13-oxy-radical-octadecadienoate	13-oxy radical-octadecadienoate	M_CE5526	M_m00363	X	-	-	-	-	-	-	-	-		13-oxy radical-octadecadienoate	C18H30O3						CE5526	metaid_M_m00310	12,13-epoxy-(6Z,9Z)-octadecadienoicacid	C18H30O3			LMFA02000044	R_HMR_BEX0363,R_HMR_FEX0363
16-glucuronide-estriol	16-Glucuronide-estriol	M_estriolglc_e	M_m00402	X	X		-	-	-	-	X	X		16-Glucuronide-estriol	C24H32O9	HMDB06766	C05504		InChI=1/C24H32O9/c1-24-7-6-13-12-5-3-11(25)8-10(12)2-4-14(13)15(24)9-16(21(24)29)32-23-19(28)17(26)18(27)20(33-23)22(30)31/h3,5,8,13-21,23,25-29H,2,4,6-7,9H2,1H3,(H,30,31)/t13-,14-,15+,16-,17+,18+,19-,20+,21+,23-,24+/m1/s1		C05504	metaid_M_m00402	16-glucuronide-estriol	C24H32O9	C05504			R_HMR_BEX0402,R_HMR_FEX0402
16-hydroxyhexadecanoic acid	omega hydroxy hexadecanoate (n-C16:0)	M_whhdca_e	M_m00403	X	X	-	-	-	-	-	-	X		3-hydroxyhexadecanoylcoa	C37H62N7O18P3S	HMDB03932	C05258					metaid_M_m00081	(3S)-3-hydroxy-cis,cis-palmito-7,10-dienoyl-CoA	C37H62N7O18P3S				R_HMR_BEX0403,R_HMR_FEX0403
1-alkyl-2-lysoglycerol-3-phosphocholine	1-alkyl 2-lysoglycerol 3-phosphocholine	M_ak2lgchol_hs_e	M_m00516	X	X	-	-	-	-	-	-	X		1-alkyl 2-lysoglycerol 3-phosphocholine	C10H21O5NPFULLR		C04317				C04317	metaid_M_m00516	1-alkyl-2-lysoglycerol-3-phosphocholine	C8H20NO6PR	C04317			R_HMR_BEX0516,R_HMR_FEX0516
1D-myo-inositol-3-phosphate	1D-myo-inositol 3-phosphate(2-)	M_mi3p_D	M_m00529	X	-	-	-	-	-	-	-	-		1D-myo-inositol 3-phosphate(2-)	C6H11O9P	HMDB06814		58401	InChI=1S/C6H13O9P/c7-1-2(8)4(10)6(5(11)3(1)9)15-16(12,13)14/h1-11H,(H2,12,13,14)/p-2/t1-,2-,3+,4-,5-,6-/m0/s1			metaid_M_m01961	glucono-1,5-lactone-6-phosphate	C6H11O9P		16938		R_HMR_BEX0529,R_HMR_FEX0529
1-pyrroline-2-carboxylate	1-pyrroline-2-carboxylate	M_1p2cbxl	M_m00558	X	-	-	-	-	-	-	-	-		1-pyrroline-2-carboxylate	C5H6NO2	HMDB06875		17425	InChI=1S/C5H7NO2/c7-5(8)4-2-1-3-6-4/h1-3H2,(H,7,8)/p-1		C03564	metaid_M_m00558	1-pyrroline-2-carboxylate	C5H7NO2		17425		R_HMR_BEX0558,R_HMR_FEX0558
20alpha-hydroxy-4-pregnen-3-one	(20S)-20-hydroxypregn-4-en-3-one	M_aprgstrn_e	M_m00580	X	X	-	-	-	-	-	-	X		(20S)-20-hydroxypregn-4-en-3-one	C21H32O2	HMDB03069		28453	InChI=1S/C21H32O2/c1-13(22)17-6-7-18-16-5-4-14-12-15(23)8-10-20(14,2)19(16)9-11-21(17,18)3/h12-13,16-19,22H,4-11H2,1-3H3/t13-,16-,17+,18-,19-,20-,21+/m0/s1		C04042	metaid_M_m00580	20alpha-hydroxy-4-pregnen-3-one	C21H32O2		28453		R_HMR_BEX0580,R_HMR_FEX0580
25-hydroxyvitamin D2	25-Hydroxyvitamin D2	M_25hvitd2_e	M_m00620	X	X	X	-	-	-	-	-	X		25-Hydroxyvitamin D2	C28H44O2	HMDB01438			InChI=1/C28H44O2/c1-19-10-14-24(29)18-23(19)13-12-22-8-7-17-28(6)25(15-16-26(22)28)20(2)9-11-21(3)27(4,5)30/h9,11-13,20-21,24-26,29-30H,1,7-8,10,14-18H2,2-6H3/b11-9+,22-12+,23-13-/t20-,21+,24+,25?,26+,28-/m1/s1			metaid_M_m00620	25-hydroxyvitaminD2	C28H44O2				R_HMR_BEX0620,R_HMR_FEX0620
2-methyl-3-oxopropanoate	2-methyl-3-oxopropanoate	M_2mop	M_m00661	X	-	X	-	-	-	-	-	-																R_HMR_BEX0661,R_HMR_FEX0661
2-methylglutaconic acid	adipic acid	M_adpac	M_m00666	-	-	X	-		-	-	-	-		adipic acid	C6H8O4	HMDB00448						metaid_M_m00666	2-methylglutaconicacid	C6H8O4				R_HMR_BEX0666,R_HMR_FEX0666
2-oxobutyrate	2-Oxobutanoate	M_2obut	M_m00671	X	-	X	-	-	-	-	-	-																R_HMR_BEX0671,R_HMR_FEX0671
3-amino-propanal	5-amino-2-oxopentanoic acid	M_5a2opntn	M_m01073	-	-	-	-	-	X	-	-	-		5-amino-2-oxopentanoic acid	C5H9NO3	HMDB06272		49268	InChI=1S/C5H9NO3/c6-3-1-2-4(7)5(8)9/h1-3,6H2,(H,8,9)		C01110	metaid_M_m01073	5-amino-2-oxopentanoicacid	C5H9NO3		49268		R_HMR_BEX1073,R_HMR_FEX1073
3-methyl-2-oxobutyrate	3-methyl-2-oxobutanoate	M_3mob	M_m00824	X	-	X	-	-	-	-	-	-		3-methyl-2-oxobutanoate	C5H7O3	HMDB00019		11851	InChI=1S/C5H8O3/c1-3(2)4(6)5(7)8/h3H,1-2H3,(H,7,8)/p-1	HC00139	C00141	metaid_M_m00824	3-methyl-2-oxobutyrate	C5H8O3		11851		R_HMR_BEX0824,R_HMR_FEX0824
3-phospho-D-glycerate	3-Phospho-D-glycerate	M_3pg	M_m00913	X	-	X	-	-	-	-	-	-																R_HMR_BEX0913,R_HMR_FEX0913
3-UMP	3-UMP(2-)	M_3ump	M_m00921	X	-	-	-	-	-	-	-	-																R_HMR_BEX0921,R_HMR_FEX0921
3-ureidopropionate	3-hydroxypropionate	M_3hpp	M_m02142	-	-	X	-	-	-	-	-	-																R_HMR_BEX2142,R_HMR_FEX2142
4-coumarate	trans-4-coumarate	M_T4hcinnm	M_m00981	X	-	-	-	-	-	-	-	-																R_HMR_BEX0981,R_HMR_FEX0981
4-(2-amino-3-hydroxyphenyl)-2,4-dioxobutanoate	4-(2-Amino-3-hydroxyphenyl)-2,4-dioxobutanoate	M_42A3HP24DB	M_m00924	X	-	-	-	-	-	-	-	-		4-(2-Amino-3-hydroxyphenyl)-2,4-dioxobutanoate	C10H8NO5	HMDB04083	C05645		InChI=1/C10H9NO5/c11-9-5(2-1-3-6(9)12)7(13)4-8(14)10(15)16/h1-3,12H,4,11H2,(H,15,16)	HC01547	C05645	metaid_M_m00924	4-(2-amino-3-hydroxyphenyl)-2,4-dioxobutanoate	C10H9NO5	C05645			R_HMR_BEX0924,R_HMR_FEX0924
acetoacetate	acetoacetate	M_acac	M_m01253	X	X	X	-	-	-	-	-	X		acetoacetate	C4H5O3	HMDB00060		13705	InChI=1S/C4H6O3/c1-3(5)2-4(6)7/h2H2,1H3,(H,6,7)/p-1	HC00159	C00164	metaid_M_m01253	acetoacetate	C4H6O3		13705		R_HMR_BEX1253,R_HMR_FEX1253
adenine	adenine	M_ade	M_m01279	X	X	-	-	X	-	-	-	X		adenine	C5H5N5	HMDB00034	C00147	16708	InChI=1S/C5H5N5/c6-4-3-5(9-1-7-3)10-2-8-4/h1-2H,(H3,6,7,8,9,10)	HC00144	C00147	metaid_M_m01279	adenine	C5H5N5		16708		R_HMR_BEX1279,R_HMR_FEX1279
alpha-tocopherol	(+)-alpha-tocopherol	M_avite1_e	M_m01327	X	X	-	-	-	-	-	X	X		(+)-alpha-tocopherol	C29H50O2	HMDB01893		18145	InChI=1S/C29H50O2/c1-20(2)12-9-13-21(3)14-10-15-22(4)16-11-18-29(8)19-17-26-25(7)27(30)23(5)24(6)28(26)31-29/h20-22,30H,9-19H2,1-8H3/t21-,22-,29-/m1/s1		C02477	metaid_M_m01327	alpha-tocopherol	C29H50O2		18145		R_HMR_BEX1327,R_HMR_FEX1327
AMP	AMP	M_amp_e	M_m01334	X	X	X	X	X	-	X	X	X		AMP	C10H12N5O7P	HMDB00045	C00020	456215	InChI=1S/C10H14N5O7P/c11-8-5-9(13-2-12-8)15(3-14-5)10-7(17)6(16)4(22-10)1-21-23(18,19)20/h2-4,6-7,10,16-17H,1H2,(H2,11,12,13)(H2,18,19,20)/p-2/t4-,6-,7-,10-/m1/s1	HC00030	C00020	metaid_M_m01433	cGMP	C10H12N5O7P		16356		R_HMR_BEX1334,R_HMR_FEX1334
asparagine	L-asparagine	M_asn_L	M_m01369	X	X	X	X	X	-	-	-	X		L-asparagine	C4H8N2O3	HMDB00168		17196	InChI=1S/C4H8N2O3/c5-2(4(8)9)1-3(6)7/h2H,1,5H2,(H2,6,7)(H,8,9)/t2-/m0/s1	HC00148		metaid_M_m01369	asparagine	C4H8N2O3		17196		R_HMR_BEX1369,R_HMR_FEX1369
benzoate	benzoate	M_bz	M_m01380	X	-	-	-	-	-	-	X	-																R_HMR_BEX1380,R_HMR_FEX1380
bilirubin	bilirubin(2-)	M_bilirub_e	M_m01396	X	X	-	-	-	-	-	X	X		bilirubin(2-)	C33H34N4O6	HMDB00054		57977	InChI=1S/C33H36N4O6/c1-7-20-19(6)32(42)37-27(20)14-25-18(5)23(10-12-31(40)41)29(35-25)15-28-22(9-11-30(38)39)17(4)24(34-28)13-26-16(3)21(8-2)33(43)36-26/h7-8,13-14,34-35H,1-2,9-12,15H2,3-6H3,(H,36,43)(H,37,42)(H,38,39)(H,40,41)/p-2/b26-13-,27-14-	HC00385	C00486	metaid_M_m01399	biliverdin	C33H34N4O6		17033		R_HMR_BEX1396,R_HMR_FEX1396
bilirubin-monoglucuronoside	mono(glucosyluronic acid)bilirubin(2-)	M_bilglcur_e	M_m01398	X	X	-	-	-	-	-	X	X		mono(glucosyluronic acid)bilirubin(2-)	C39H44N4O12			57767	InChI=1S/C39H44N4O12/c1-7-20-19(6)36(50)43-27(20)14-25-18(5)23(10-12-31(46)54-39-34(49)32(47)33(48)35(55-39)38(52)53)29(41-25)15-28-22(9-11-30(44)45)17(4)24(40-28)13-26-16(3)21(8-2)37(51)42-26/h7-8,13-14,32-35,39-41,47-49H,1-2,9-12,15H2,3-6H3,(H,42,51)(H,43,50)(H,44,45)(H,52,53)/b26-13+,27-14+/t32-,33-,34+,35-,39+/m0/s1		C03374	metaid_M_m01398	bilirubin-monoglucuronoside	C39H44N4O12		16427		R_HMR_BEX1398,R_HMR_FEX1398
calcidiol	calcidiol	M_25hvitd3_e	M_m01415	X	X	X	-	-	-	-	-	X		calcidiol	C27H44O2	HMDB03550		17933	InChI=1S/C27H44O2/c1-19-10-13-23(28)18-22(19)12-11-21-9-7-17-27(5)24(14-15-25(21)27)20(2)8-6-16-26(3,4)29/h11-12,20,23-25,28-29H,1,6-10,13-18H2,2-5H3/b21-11+,22-12-/t20-,23+,24-,25+,27-/m1/s1		C01561	metaid_M_m01415	calcidiol	C27H44O2		17933		R_HMR_BEX1415,R_HMR_FEX1415
cAMP	3,5-cyclic AMP(1-)	M_camp_e	M_m01419	X	X	-	X	-	-	-	-	X																R_HMR_BEX1419,R_HMR_FEX1419
cholate	Cholate	M_cholate_e	M_m01445	X	X	X	-	-	X	-	X	-																R_HMR_BEX1445,R_HMR_FEX1445
cholest-5-ene-3beta,7alpha,24(S)-triol	(24S)-7alpha,24-dihydroxycholesterol	M_xoltri24_e	M_m01446	X	-	-	-	-	-	-	-	-		(24S)-7alpha,24-dihydroxycholesterol	C27H46O3			37640	InChI=1S/C27H46O3/c1-16(2)23(29)9-6-17(3)20-7-8-21-25-22(11-13-27(20,21)5)26(4)12-10-19(28)14-18(26)15-24(25)30/h15-17,19-25,28-30H,6-14H2,1-5H3/t17-,19+,20-,21+,22+,23+,24-,25+,26+,27-/m1/s1			metaid_M_m00405	17alpha,20alpha-dihydroxycholesterol	C27H46O3		783		R_HMR_BEX1446,R_HMR_FEX1446
cholesterol-ester pool	cholesterol ester	M_xolest_hs_e	M_m01451	X	X	-	-	X	-	-	X	-																R_HMR_BEX1451,R_HMR_FEX1451
cis-2-hydroxycinnamate	cis-2-coumarate	M_2coum	M_m01578	X	-	-	-	-	-	-	-	-		cis-2-coumarate	C9H7O3		C05838	47921	InChI=1S/C9H8O3/c10-8-4-2-1-3-7(8)5-6-9(11)12/h1-6,10H,(H,11,12)/p-1/b6-5-		C05838	metaid_M_m01578	cis-2-hydroxycinnamate	C9H8O3		47921		R_HMR_BEX1578,R_HMR_FEX1578
cysteine	L-cysteine	M_cys_L	M_m01628	X	X	X	-	X	-	-	-	X		L-cysteine	C3H7NO2S	HMDB00574		17561	InChI=1S/C3H7NO2S/c4-2(1-7)3(5)6/h2,7H,1,4H2,(H,5,6)/t2-/m0/s1	HC00099		metaid_M_m01628	cysteine	C3H7NO2S		17561		R_HMR_BEX1628,R_HMR_FEX1628
D-galactosyl-N-acylsphingosine	D-galactosyl-N-acylsphingosine	M_galside_hs_e	M_m01679	X	-	-	X	X	-	-	X			D-galactosyl-N-acylsphingosine	C24H46NO7FULLRCO			12947			C02686	metaid_M_m01679	D-galactosyl-N-acylsphingosine	C25H46NO8R		12947		R_HMR_BEX1679,R_HMR_FEX1679
dGDP	dGDP	M_dgdp	M_m01680	X	-	X	-	-	-	X	-	X		dGMP(2-)	C10H12N5O7P	HMDB01044		57673	InChI=1S/C10H14N5O7P/c11-10-13-8-7(9(17)14-10)12-3-15(8)6-1-4(16)5(22-6)2-21-23(18,19)20/h3-6,16H,1-2H2,(H2,18,19,20)(H3,11,13,14,17)/p-2/t4-,5+,6+/m0/s1	HC00306	C00362	metaid_M_m01433	cGMP	C10H12N5O7P		16356		R_HMR_BEX1680,R_HMR_FEX1680
dGMP	dGMP	M_dgmp	M_m01686	X	-	X	-	X	-	-	-	-		dGMP	C10H12N5O7P	HMDB01044	C00362	57673	InChI=1S/C10H14N5O7P/c11-10-13-8-7(9(17)14-10)12-3-15(8)6-1-4(16)5(22-6)2-21-23(18,19)20/h3-6,16H,1-2H2,(H2,18,19,20)(H3,11,13,14,17)/p-2/t4-,5+,6+/m0/s1	HC00306	C00362	metaid_M_m01433	cGMP	C10H12N5O7P		16356		R_HMR_BEX1686,R_HMR_FEX1686
dGTP	dGTP	M_dgtp	M_m01688	X	-	X	-	-	-	X	-	-		dGTP	C10H12N5O13P3	HMDB01440	C00286	16497	InChI=1S/C10H16N5O13P3/c11-10-13-8-7(9(17)14-10)12-3-15(8)6-1-4(16)5(26-6)2-25-30(21,22)28-31(23,24)27-29(18,19)20/h3-6,16H,1-2H2,(H,21,22)(H,23,24)(H2,18,19,20)(H3,11,13,14,17)/t4-,5+,6+/m0/s1	HC00252	C00286	metaid_M_m01688	dGTP	C10H16N5O13P3		16497		R_HMR_BEX1688,R_HMR_FEX1688
dihydroneopterin	Dihydroneopterin	M_HC01361_e	M_m01704	X	X	-	-	-	-	-	-	X		Dihydroneopterin	C9H13N5O4			17001	InChI=1S/C9H13N5O4/c10-9-13-7-5(8(18)14-9)12-3(1-11-7)6(17)4(16)2-15/h4,6,15-17H,1-2H2,(H4,10,11,13,14,18)/t4-,6+/m1/s1		C04874	metaid_M_m01704	dihydroneopterin	C9H13N5O4		17001		R_HMR_BEX1704,R_HMR_FEX1704
dodecanoylcarnitine	3-hydroxydodecanoylcarnitine	M_3ddcrn_e	M_m01729	X	-	X	-	-	-	-	X	-																R_HMR_BEX1729,R_HMR_FEX1729
dolichyl-phosphate	dolichyl phosphate(2-)	M_dolp_L	M_m01733	X	-	-	-	-	-	-	X	-																R_HMR_BEX1733,R_HMR_FEX1733
D-proline	D-proline	M_pro_D	M_m01742	X	X	-	-	X	-	-	-	X		D-proline	C5H9NO2	HMDB03411		16313	InChI=1S/C5H9NO2/c7-5(8)4-2-1-3-6-4/h4,6H,1-3H2,(H,7,8)/t4-/m1/s1			metaid_M_m01742	D-proline	C5H9NO2		16313		R_HMR_BEX1742,R_HMR_FEX1742
ebastine	ebastine	M_ebastine_e	M_m01765	X	X	-	-	-	-	-	X	X		ebastine	C32H39NO2			211060	InChI=1S/C32H39NO2/c1-32(2,3)28-18-16-25(17-19-28)30(34)15-10-22-33-23-20-29(21-24-33)35-31(26-11-6-4-7-12-26)27-13-8-5-9-14-27/h4-9,11-14,16-19,29,31H,10,15,20-24H2,1-3H3			metaid_M_m01765	ebastine	C32H39NO2		211060		R_HMR_BEX1765,R_HMR_FEX1765
eicosanoyl-CoA	arachidyl coenzyme A	M_arachcoa_e	M_m01773	X	-	X	-	-	X	-	X	-		arachidyl coenzyme A	C41H70N7O17P3S	HMDB04258		15527	InChI=1S/C41H74N7O17P3S/c1-4-5-6-7-8-9-10-11-12-13-14-15-16-17-18-19-20-21-32(50)69-25-24-43-31(49)22-23-44-39(53)36(52)41(2,3)27-62-68(59,60)65-67(57,58)61-26-30-35(64-66(54,55)56)34(51)40(63-30)48-29-47-33-37(42)45-28-46-38(33)48/h28-30,34-36,40,51-52H,4-27H2,1-3H3,(H,43,49)(H,44,53)(H,57,58)(H,59,60)(H2,42,45,46)(H2,54,55,56)/t30-,34-,35-,36+,40-/m1/s1		C02041	metaid_M_m01773	eicosanoyl-CoA	C41H74N7O17P3S		15527		R_HMR_BEX1773,R_HMR_FEX1773
elaidate	elaidate	M_elaid	M_m01778	X	X	-	-	X	-	-	X			Elaidic carnitine	C25H47NO4	HMDB06464			InChI=1/C25H47NO4/c1-5-6-7-8-9-10-11-12-13-14-15-16-17-18-19-20-25(29)30-23(21-24(27)28)22-26(2,3)4/h12-13,23H,5-11,14-22H2,1-4H3/b13-12+			metaid_M_m00126	(9E)-octadecenoylcarnitine	C25H47NO4				R_HMR_BEX1778,R_HMR_FEX1778
estrone-glucuronide	estrone 3-glucosiduronic acid	M_estroneglc	M_m01795	X	X	-	-	-	-	-	X	X		estrone 3-glucosiduronic acid	C24H30O8	HMDB04483		28919				metaid_M_m01795	estrone-glucuronide	C24H30O8		28919		R_HMR_BEX1795,R_HMR_FEX1795
FAD	Flavin adenine dinucleotide oxidized	M_fad_e	M_m01802	X	X	X	-	-	X	-	X	-		Flavin adenine dinucleotide oxidized	C27H31N9O15P2	HMDB01248	C00016	16238	InChI=1S/C27H33N9O15P2/c1-10-3-12-13(4-11(10)2)35(24-18(32-12)25(42)34-27(43)33-24)5-14(37)19(39)15(38)6-48-52(44,45)51-53(46,47)49-7-16-20(40)21(41)26(50-16)36-9-31-17-22(28)29-8-30-23(17)36/h3-4,8-9,14-16,19-21,26,37-41H,5-7H2,1-2H3,(H,44,45)(H,46,47)(H2,28,29,30)(H,34,42,43)/t14-,15+,16+,19-,20+,21+,26+/m0/s1	HC00026	C00016	metaid_M_m01802	FAD	C27H33N9O15P2		16238		R_HMR_BEX1802,R_HMR_FEX1802
formylglutathione	S-formylglutathionate(1-)	M_Sfglutth	M_m01837	X	-	-	-	-	-	-	-	-																R_HMR_BEX1837,R_HMR_FEX1837
galactose-1-phosphate	Galactose-1P	M_HC01111	M_m01911	X	-	-	-	-	-	-	-	-		Galactose-1P	C6H11O9P			37480	InChI=1S/C6H13O9P/c7-1-2-3(8)4(9)5(10)6(14-2)15-16(11,12)13/h2-10H,1H2,(H2,11,12,13)/t2-,3+,4+,5-,6?/m1/s1			metaid_M_m01961	glucono-1,5-lactone-6-phosphate	C6H11O9P		16938		R_HMR_BEX1911,R_HMR_FEX1911
glucono-1,5-lactone-6-phosphate	D-glucurono-6,3-lactone	M_glac	M_m01685	X	-	-	-	-	-	-	X	-		D-glucurono-6,3-lactone	C6H8O6	HMDB06355		18268	InChI=1S/C6H8O6/c7-1-2(8)5-3(9)4(10)6(11)12-5/h1-5,8-10H/t2-,3+,4-,5+/m0/s1			metaid_M_m01685	D-glucurono-6,3-lactone	C6H8O6		18268		R_HMR_BEX1685,R_HMR_FEX1685
glucose-1-phosphate	D-glucose	M_glc_D	M_m01965	X	X	-	X	X	-	-	X	X		D-glucose	C6H12O6	HMDB00122		4167	InChI=1S/C6H12O6/c7-1-2-3(8)4(9)5(10)6(11)12-2/h2-11H,1H2/t2-,3-,4+,5-,6?/m1/s1	HC00040		metaid_M_m01965	glucose	C6H12O6		4167		R_HMR_BEX1965,R_HMR_FEX1965
glutamate	L-glutamate(1-)	M_glu_L	M_m01974	X	X	X	-	X	-	-	X	X																R_HMR_BEX1974,R_HMR_FEX1974
glyceraldehyde	D-Glyceraldehyde	M_glyald	M_m01981	X	-	X	-	-	-	-	-	-		D-Glyceraldehyde	C3H6O3	HMDB01051	C00577	17378	InChI=1S/C3H6O3/c4-1-3(6)2-5/h1,3,5-6H,2H2/t3-/m0/s1	HC00436	C00577	metaid_M_m01981	glyceraldehyde	C3H6O3		17378		R_HMR_BEX1981,R_HMR_FEX1981
glycerone	glycerone	M_dha	M_m01984	-	X	-	-	-	-	-	-	-		glycerone	C3H6O3	HMDB01882		16016	InChI=1S/C3H6O3/c4-1-3(6)2-5/h4-5H,1-2H2	HC00175	C00184	metaid_M_m01984	glycerone	C3H6O3		16016		R_HMR_BEX1984,R_HMR_FEX1984
glycocholate	glycocholate	M_gchola_e	M_m01988	X	X	-	-	-	-	-	-	X		glycocholate	C26H43NO6	HMDB00138		58235	InChI=1S/C26H43NO6/c1-14(4-7-22(31)27-13-23(32)33)17-5-6-18-24-19(12-21(30)26(17,18)3)25(2)9-8-16(28)10-15(25)11-20(24)29/h14-21,24,28-30H,4-13H2,1-3H3,(H,27,31)(H,32,33)/t14-,15+,16-,17-,18+,19+,20-,21+,24+,25+,26-/m1/s1	HC00863	C01921	metaid_M_m01988	glycocholate	C26H43NO6		17687		R_HMR_BEX1988,R_HMR_FEX1988
glycylpeptide	Glycyl-glycine	M_glygly	M_m02005	X	-	-	-	-	-	-	-	-		Glycyl-glycine	C4H8N2O3	HMDB11733	C02037					metaid_M_m00923	3-ureidopropionate	C4H8N2O3		18261		R_HMR_BEX2005,R_HMR_FEX2005
GSH	Reduced glutathione	M_gthrd	M_m02026	X	X	X	-	-	X	-	X	X																R_HMR_BEX2026,R_HMR_FEX2026
homoserine	L-homoserine	M_hom_L	M_m02136	X	X	-	-	-	-	-	-	-		L-homoserine	C4H9NO3	HMDB00719		15699	InChI=1S/C4H9NO3/c5-3(1-2-6)4(7)8/h3,6H,1-2,5H2,(H,7,8)/t3-/m0/s1	HC00239		metaid_M_m02136	homoserine	C4H9NO3		15699		R_HMR_BEX2136,R_HMR_FEX2136
hydracrylate	3-hydroxypropionate	M_3hpp	M_m02142	-	-	X	-	-	-	-	-	-																R_HMR_BEX2142,R_HMR_FEX2142
indole-3-acetaldehyde	methyl indole-3-acetate	M_CE2122	M_m02478	X	-	-	-	-	-	-	-	-		methyl indole-3-acetate	C11H11NO2				InChI=1/C11H11NO2/c1-14-11(13)6-8-7-12-10-5-3-2-4-9(8)10/h2-5,7,12H,6H2,1H3		CE2122	metaid_M_m02478	methyl-indole-3-acetate	C11H11NO2				R_HMR_BEX2478,R_HMR_FEX2478
inosine	Inosine	M_ins	M_m02170	X	X	X	-	-	-	-	-	X		inosine	C10H12N4O5	HMDB00195	C00294	17596	InChI=1S/C10H12N4O5/c15-1-4-6(16)7(17)10(19-4)14-3-13-5-8(14)11-2-12-9(5)18/h2-4,6-7,10,15-17H,1H2,(H,11,12,18)/t4-,6-,7-,10-/m1/s1	HC00255	C00294	metaid_M_m02170	inosine	C10H12N4O5		17596		R_HMR_BEX2170,R_HMR_FEX2170
inositol-1-phosphate	1D-myo-inositol 1-phosphate(2-)	M_mi1p_D	M_m02173	X	-	-	-	-	-	X	-	-		1D-myo-inositol 1-phosphate(2-)	C6H11O9P	HMDB02985		58433	InChI=1S/C6H13O9P/c7-1-2(8)4(10)6(5(11)3(1)9)15-16(12,13)14/h1-11H,(H2,12,13,14)/p-2/t1-,2-,3+,4-,5-,6-/m1/s1	HC00698		metaid_M_m01961	glucono-1,5-lactone-6-phosphate	C6H11O9P		16938		R_HMR_BEX2173,R_HMR_FEX2173
L-erythrulose	L-erythrulose	M_2c23dh56dhoxin	M_m00638	X	-	-	-	-	-	-	-	-		2-Carboxy-2,3-dihydro-5,6-dihydroxyindole	C9H8NO4	HMDB04067	C05604		InChI=1/C9H9NO4/c11-7-2-4-1-6(9(13)14)10-5(4)3-8(7)12/h2-3,6,10-12H,1H2,(H,13,14)/t6-/m0/s1		C05604	metaid_M_m00638	2-carboxy-2,3-dihydro-5,6-dihydroxyindole	C9H9NO4	C05604			R_HMR_BEX0638,R_HMR_FEX0638
leukotriene A4	leukotriene A4(1-)	M_leuktrA4_e	M_m02362	X	X	-	-	-	-	X	X	X																R_HMR_BEX2362,R_HMR_FEX2362
leukotriene B4	leukotriene B4(1-)	M_leuktrB4_e	M_m02364	X	X	X	-	-	X	-	X	X		leukotriene B4(1-)	C20H31O4	HMDB01085		57461	InChI=1S/C20H32O4/c1-2-3-4-5-6-9-13-18(21)14-10-7-8-11-15-19(22)16-12-17-20(23)24/h6-11,14-15,18-19,21-22H,2-5,12-13,16-17H2,1H3,(H,23,24)/p-1/b8-7+,9-6-,14-10+,15-11-/t18-,19-/m1/s1		C02165	metaid_M_m00302	11-peroxy-(5Z,8Z,12E,14Z)-eicosatetraenoate	C20H31O4				R_HMR_BEX2364,R_HMR_FEX2364
L-oleoylcarnitine	3-hydroxy-octadecenoyl carnitine	M_3octdece1crn_e	M_m02410	X	-	X	-	-	-	-	X	-																R_HMR_BEX2410,R_HMR_FEX2410
LTD4	Leukotriene D4	M_leuktrD4_e	M_m02418	X	-	-	-	-	-	-	-	-		Leukotriene D4	C25H39N2O6S	HMDB03080		28666	InChI=1S/C25H40N2O6S/c1-2-3-4-5-6-7-8-9-10-11-12-13-16-22(21(28)15-14-17-23(29)30)34-19-20(26)25(33)27-18-24(31)32/h6-7,9-13,16,20-22,28H,2-5,8,14-15,17-19,26H2,1H3,(H,27,33)(H,29,30)(H,31,32)/p-1/b7-6-,10-9-,12-11+,16-13+/t20-,21-,22+/m0/s1	HC01664	C05951	metaid_M_m02418	LTD4	C25H40N2O6S		28666		R_HMR_BEX2418,R_HMR_FEX2418
myristic acid	myristoyl carnitine	M_tdcrn_e	M_m02973	X	-	X	-	-	-	-	X	-		myristoyl carnitine	C21H41NO4	HMDB05066						metaid_M_m02973	tetradecanoylcarnitine	C21H41NO4				R_HMR_BEX2973,R_HMR_FEX2973
NAD+	NAD(1-)	M_nad_e	M_m02552	X	X	X	-	-	-	X	X	X																R_HMR_BEX2552,R_HMR_FEX2552
noradrenaline	Norepinephrine	M_nrpphr	M_m02617	X	X	-	-	-	-	-	-	X		Sulfate derivative of norepinephrine	C8H11NO6S	HMDB02062			InChI=1/C8H11NO6S/c9-4-7(11)5-1-2-8(6(10)3-5)15-16(12,13)14/h1-3,7,10-11H,4,9H2,(H,12,13,14)/t7-/m0/s1			metaid_M_m02620	norepinephrinesulfate	C8H11NO6S				R_HMR_BEX2617,R_HMR_FEX2617
nonanoic acid	nonanoate	M_C01601	M_m02614	X	X	-	-	-	-	-	-	X																R_HMR_BEX2614,R_HMR_FEX2614
O-propanoylcarnitine	O-Propanoylcarnitine	M_HC02149	M_m02657	X	-	X	-	-	X	-	-	-		O-Propanoylcarnitine	C10H19NO4			28867	InChI=1S/C10H19NO4/c1-5-10(14)15-8(6-9(12)13)7-11(2,3)4/h8H,5-7H2,1-4H3			metaid_M_m02657	O-propanoylcarnitine	C10H19NO4		28867		R_HMR_BEX2657,R_HMR_FEX2657
pantetheine	pantetheine	M_ptth_e	M_m02679	X	-	X	-	-	-	-	-	-		pantetheine	C11H22N2O4S	HMDB03426		16753	InChI=1S/C11H22N2O4S/c1-11(2,7-14)9(16)10(17)13-4-3-8(15)12-5-6-18/h9,14,16,18H,3-7H2,1-2H3,(H,12,15)(H,13,17)/t9-/m0/s1	HC00554	C00831	metaid_M_m02679	pantetheine	C11H22N2O4S		16753		R_HMR_BEX2679,R_HMR_FEX2679
PAP	adenosine 3,5-bismonophosphate(4-)	M_pap	M_m02681	X	-	-	X	X	-	-	-	-																R_HMR_BEX2681,R_HMR_FEX2681
PE-PS-LD pool	phosphatidylethanolamine	M_pe_hs_e	M_m02697	X	-	-	-	-	-	-	-	-		phosphatidylethanolamine	C5H12NO4PFULLRCO2FULLR2CO2			16038		HC02002	C00350	metaid_M_m02685	PE-LDpool	C7H12NO8PR2		16038		R_HMR_BEX2697,R_HMR_FEX2697
phenylalanine	L-phenylalanine	M_phe_L	M_m02724	X	X	X	-	X	-	-	-	X		L-phenylalanine	C9H11NO2	HMDB00159		17295	InChI=1S/C9H11NO2/c10-8(9(11)12)6-7-4-2-1-3-5-7/h1-5,8H,6,10H2,(H,11,12)/t8-/m0/s1	HC00081	C00079	metaid_M_m02724	phenylalanine	C9H11NO2		17295		R_HMR_BEX2724,R_HMR_FEX2724
phenylpyruvate	keto-phenylpyruvate	M_phpyr	M_m02725	X	-	-	-	-	-	-	-	-																R_HMR_BEX2725,R_HMR_FEX2725
phospho-D-glycerate	3-Phospho-D-glycerate	M_3pg	M_m00913	X	-	X	-	-	-	-	-	-																R_HMR_BEX0913,R_HMR_FEX0913
proline	L-proline	M_pro_L	M_m02770	X	X	X	-	X	-	-	-	X		L-proline	C5H9NO2	HMDB00162		17203	InChI=1S/C5H9NO2/c7-5(8)4-2-1-3-6-4/h4,6H,1-3H2,(H,7,8)/t4-/m0/s1	HC00145		metaid_M_m02770	proline	C5H9NO2		17203		R_HMR_BEX2770,R_HMR_FEX2770
prostaglandin D2	prostaglandin D2(1-)	M_prostgd2_e	M_m02783	X	X	-	-	-	-	-	X	X																R_HMR_BEX2783,R_HMR_FEX2783
prostaglandin E3	prostaglandin-e3	M_HC02213_e	M_m02787	X	X	-	-	-	-	X	-	-		prostaglandin-e3	C20H29O5			28031	InChI=1S/C20H30O5/c1-2-3-6-9-15(21)12-13-17-16(18(22)14-19(17)23)10-7-4-5-8-11-20(24)25/h3-4,6-7,12-13,15-17,19,21,23H,2,5,8-11,14H2,1H3,(H,24,25)/b6-3-,7-4-,13-12+/t15-,16+,17+,19+/m0/s1		C06439	metaid_M_m02787	prostaglandinE3	C20H30O5		28031		R_HMR_BEX2787,R_HMR_FEX2787
pyridoxine	Pyridoxine	M_pydxn	M_m02817	X	X	-	-	-	-	-	-	X		Pyridoxine	C8H11NO3	HMDB00239	C00314	16709	InChI=1S/C8H11NO3/c1-5-8(12)7(4-11)6(3-10)2-9-5/h2,10-12H,3-4H2,1H3	HC00268	C00314	metaid_M_m02817	pyridoxine	C8H11NO3		16709		R_HMR_BEX2817,R_HMR_FEX2817
riboflavin	Riboflavin	M_ribflv_e	M_m02842	X	X	-	-	-	-	-	-	X		Riboflavin	C17H20N4O6	HMDB00244	C00255					metaid_M_m02842	riboflavin	C17H20N4O6		17015		R_HMR_BEX2842,R_HMR_FEX2842
sphinganine-1-phosphate	(2S,3R)-2-azaniumyl-3-hydroxyoctadecyl phosphate	M_sph1p_e	M_m02928	X	X	-	-	-	-	-	X	X																R_HMR_BEX2928,R_HMR_FEX2928
sphingosylphosphorylcholine	sphingosylphosphorylcholine	M_spc_hs_e	M_m02931	X	X	-	-	-	-	-	-	X																R_HMR_BEX2931,R_HMR_FEX2931
succinate semialdehyde	Succinate	M_succ	M_m02943	X	X	X	-	-	X	-	-	X		Succinate	C4H4O4	HMDB00254	C00042	30031	InChI=1S/C4H6O4/c5-3(6)1-2-4(7)8/h1-2H2,(H,5,6)(H,7,8)/p-2	HC00049	C00042	metaid_M_m01862	fumarate	C4H4O4		18012		R_HMR_BEX2943,R_HMR_FEX2943
sulfate	sulfate	M_so4	M_m02946	X	X	X	-	X	-	-	X	X		sulfate	O4S	HMDB01448		16189	InChI=1S/H2O4S/c1-5(2,3)4/h(H2,1,2,3,4)/p-2	HC00062	C00059	metaid_M_m02946	sulfate	H2SO4		16189		R_HMR_BEX2946,R_HMR_FEX2946
sulfite	Sulfite	M_so3	M_m02949	X	X	X	-	-	-	-	-	X																R_HMR_BEX2949,R_HMR_FEX2949
tetradecanoylcarnitine	3-hydroxy-tetradecanoyl carnitine	M_3tdcrn_e	M_m02973	X	-	X	-	-	-	-	X	-																R_HMR_BEX2973,R_HMR_FEX2973
tetradecenoylcarnitine(5)	tetradecenoyl carnitine	M_tetdece1crn_e	M_m02974	X	-	X	-	-	-	-	X	-		tetradecenoyl carnitine	C21H39NO4	HMDB02014						metaid_M_m02974	tetradecenoylcarnitine(5)	C21H39NO4				R_HMR_BEX2974,R_HMR_FEX2974
THF	(6S)-5,6,7,8-tetrahydrofolate(2-)	M_thf_e	M_m02980	X	X	X	-	X	-	-	-	X		5,6,7,8-Tetrahydrofolate	C19H21N7O6	HMDB01846	C00101	57453	InChI=1S/C19H23N7O6/c20-19-25-15-14(17(30)26-19)23-11(8-22-15)7-21-10-3-1-9(2-4-10)16(29)24-12(18(31)32)5-6-13(27)28/h1-4,11-12,21,23H,5-8H2,(H,24,29)(H,27,28)(H,31,32)(H4,20,22,25,26,30)/p-2/t11-,12-/m0/s1	HC00102	C00101	metaid_M_m01700	dihydrofolate	C19H21N7O6		15633		R_HMR_BEX2980,R_HMR_FEX2980
threonate	L-threonate	M_thrnt	M_m02992	X	-	-	-	-	-	-	-	-																R_HMR_BEX2992,R_HMR_FEX2992
threonine	L-threonine	M_thr_L	M_m02993	X	X	X	-	X	-	-	-	X		L-threonine	C4H9NO3	HMDB00167		16857	InChI=1S/C4H9NO3/c1-2(6)3(5)4(7)8/h2-3,6H,5H2,1H3,(H,7,8)/t2-,3+/m1/s1	HC00179		metaid_M_m02993	threonine	C4H9NO3		16857		R_HMR_BEX2993,R_HMR_FEX2993
UDP	UDP	M_udp	M_m03106	X	X	X	X	X	-	X	X	X																R_HMR_BEX3106,R_HMR_FEX3106
UDP-galactose	UDP-D-galactose(2-)	M_udpgal	M_m03107	X	-	-	X	-	-	-	X	-																R_HMR_BEX3107,R_HMR_FEX3107
UDP-glucose	UDPglucose	M_udpg	M_m03108	X	-	-	X	-	-	-	X	-																R_HMR_BEX3108,R_HMR_FEX3108
UDP-glucuronate	UDP-alpha-D-glucuronate(3-)	M_udpglcur	M_m03109	X	-	-	X	-	-	-	X	-																R_HMR_BEX3109,R_HMR_FEX3109
UMP	UMP(2-)	M_ump	M_m03114	X	X	X	X	X	-	X	X	X		dUMP(2-)	C9H11N2O8P	HMDB01409		246422	InChI=1S/C9H13N2O8P/c12-5-3-8(11-2-1-7(13)10-9(11)14)19-6(5)4-18-20(15,16)17/h1-2,5-6,8,12H,3-4H2,(H,10,13,14)(H2,15,16,17)/p-2/t5-,6+,8+/m0/s1	HC00309	C00365	metaid_M_m00570	2,3-cyclic-UMP	C9H11N2O8P	C02355			R_HMR_BEX3114,R_HMR_FEX3114
uracil	Uracil	M_ura	M_m03118	X	X	-	-	-	-	-	-	X		Uracil	C4H4N2O2	HMDB00300	C00106	17568	InChI=1S/C4H4N2O2/c7-3-1-2-5-4(8)6-3/h1-2H,(H2,5,6,7,8)	HC00106	C00106	metaid_M_m03118	uracil	C4H4N2O2		17568		R_HMR_BEX3118,R_HMR_FEX3118
uridine	Urate	M_urate	M_m03120	X	X	-	-	-	X	-	-	X		Urate	C5H4N4O3	HMDB00289	C00366	17775	InChI=1S/C5H4N4O3/c10-3-1-2(7-4(11)6-1)8-5(12)9-3/h(H4,6,7,8,9,10,11,12)	HC00310	C00366	metaid_M_m03120	urate	C5H4N4O3		17775		R_HMR_BEX3120,R_HMR_FEX3120
urocanate	Urocanate	M_urcan	M_m03124	X	-	-	-	-	-	-	-	-																R_HMR_BEX3124,R_HMR_FEX3124
vitamin D3	calciol	M_vitd3_e	M_m03142	X	X	X	-	-	-	-	-	X		calciol	C27H44O	HMDB00876		28940	InChI=1S/C27H44O/c1-19(2)8-6-9-21(4)25-15-16-26-22(10-7-17-27(25,26)5)12-13-23-18-24(28)14-11-20(23)3/h12-13,19,21,24-26,28H,3,6-11,14-18H2,1-2,4-5H3/b22-12+,23-13-/t21-,24+,25-,26+,27-/m1/s1		C05443	metaid_M_m03142	vitaminD3	C27H44O		28940		R_HMR_BEX3142,R_HMR_FEX3142

## Sheet: Metabolic_flux_results
GIMME									iMat									MADE									Gonçalves et al 2012										-Reactions carrying flux equal to zero are ommited
GPR				S-GPR					GPR				S-GPR					GPR				S-GPR					GPR				S-GPR
Aldrin-exposed		Non-exposed		Aldrin-exposed		Non-exposed			Aldrin-exposed		Non-exposed		Aldrin-exposed		Non-exposed			Aldrin-exposed		Non-exposed		Aldrin-exposed		Non-exposed			Aldrin-exposed		Non-exposed		Aldrin-exposed		Non-exposed
ID	Flux	ID	Flux	ID	Flux	ID	Flux		ID	Flux	ID	Flux	ID	Flux	ID	Flux		ID	Flux	ID	Flux	ID	Flux	ID	Flux		ID	Flux	ID	Flux	ID	Flux	ID	Flux
R_HMR_4774	-1.9000000000000003e-07	R_HMR_4774	-1.9000000000000003e-07	R_HMR_4774	-1.9000000000000003e-07	R_HMR_4131	999.99999997999998		R_HMR_0002	8.67690000000000	R_HMR_0002	5.74380000000000	R_HMR_0002	8.67690000000000	R_HMR_0002	5.74380000000000		R_HMR_4379	250	R_HMR_0454	1000	R_HMR_0154	1.06e-27	R_HMR_0154	5.05e-28		R_HMR_9026	1000	R_HMR_9026	1000	R_HMR_9026	1000	R_HMR_9026	1000
R_HMR_8766	1000	R_HMR_8342	-1000	R_HMR_8766	1000	R_HMR_4774	-1.9000000000000003e-07		R_HMR_0006	11.3329000000000	R_HMR_0006	11.2469000000000	R_HMR_0006	11.3329000000000	R_HMR_0006	11.2469000000000		R_HMR_4370	500	R_HMR_4417	333.333	R_HMR_1086	500	R_HMR_1331	1000		R_HMR_9027	1000	R_HMR_9027	1000	R_HMR_9027	1000	R_HMR_9027	1000
R_HMR_4592	1000	R_HMR_8352	1000	R_HMR_4592	1000	R_HMR_8342	1000		R_HMR_0007	8.67690000000000	R_HMR_0007	5.74380000000000	R_HMR_0007	8.67690000000000	R_HMR_0007	5.74380000000000		R_HMR_3944	9.01e-15	R_HMR_8443	1000	R_HMR_1306	500	R_HMR_1373	1000		R_HMR_9049	1000	R_HMR_9049	1000	R_HMR_9049	1000	R_HMR_9049	1000
R_HMR_8342	-1000	R_HMR_8353	-1000	R_HMR_4595	1000	R_HMR_8352	1000		R_HMR_0013	8.67690000000000	R_HMR_0013	5.74380000000000	R_HMR_0013	8.67690000000000	R_HMR_0013	5.74380000000000		R_HMR_3854	6.56e-28	R_HMR_8489	333.333	R_HMR_1307	500	R_HMR_1376	1000		R_HMR_9050	1000	R_HMR_9050	1000	R_HMR_9050	1000	R_HMR_9050	1000
R_HMR_8352	1000	R_HMR_4280	-1000	R_HMR_8342	-1000	R_HMR_8353	-1000		R_HMR_0014	8.67690000000000	R_HMR_0014	5.74380000000000	R_HMR_0014	8.67690000000000	R_HMR_0014	5.74380000000000		R_HMR_4091	2.83e-27	R_HMR_4777	250	R_HMR_1331	1000	R_HMR_1392	1000		R_HMR_9051	1000	R_HMR_9051	1000	R_HMR_9051	1000	R_HMR_9051	1000
R_HMR_8353	-1000	R_HMR_3212	-3.0000000000000004e-08	R_HMR_8352	1000	R_HMR_8512	1000		R_HMR_0153	4.76160000000000	R_HMR_0153	5.06030000000000	R_HMR_0153	4.76160000000000	R_HMR_0153	5.06030000000000		R_HMR_4143	2.83e-27	R_HMR_4783	250	R_HMR_1373	1000	R_HMR_1402	1000		R_HMR_9052	1000	R_HMR_9052	1000	R_HMR_9052	1000	R_HMR_9052	1000
R_HMR_3212	-1000	R_HMR_4331	1000	R_HMR_8353	-1000	R_HMR_4280	-1000		R_HMR_0154	4.76160000000000	R_HMR_0154	5.06030000000000	R_HMR_0154	4.76160000000000	R_HMR_0154	5.06030000000000		R_HMR_8506	6.56e-28	R_HMR_4116	250	R_HMR_1376	1000	R_HMR_3746	4.29e-28		R_HMR_9053	1000	R_HMR_9053	1000	R_HMR_9053	1000	R_HMR_9053	1000
R_HMR_4331	1000	R_HMR_9803	-1000	R_HMR_8502	1000	R_HMR_3212	-3.0000000000000004e-08		R_HMR_0156	4.60730000000000	R_HMR_0156	8.12040000000000	R_HMR_0156	4.60730000000000	R_HMR_0156	8.12040000000000		R_HMR_0153	1.45e-14	R_HMR_3958	250	R_HMR_1392	1000	R_HMR_3747	4.29e-28		R_HMR_9054	1000	R_HMR_9054	1000	R_HMR_9054	1000	R_HMR_9054	1000
R_HMR_9803	-1000	R_HMR_5351	1000	R_HMR_3212	-3.0000000000000004e-08	R_HMR_4331	-1000		R_HMR_0159	7.64300000000000	R_HMR_0159	12.5407000000000	R_HMR_0159	7.64300000000000	R_HMR_0159	12.5407000000000		R_HMR_3797	2.83e-27	R_HMR_4454	1000	R_HMR_1402	1000	R_HMR_3950	5.05e-28		R_HMR_9055	1000	R_HMR_9055	1000	R_HMR_9055	1000	R_HMR_9055	1000
R_HMR_4008	1000	R_HMR_4476	1000	R_HMR_4331	1000	R_HMR_9803	-1000		R_HMR_0161	10.7119000000000	R_HMR_0161	8.16650000000000	R_HMR_0161	5.35595000000000	R_HMR_0161	4.08325000000000		R_HMR_1434	5.48e-15	R_HMR_3977	333.333	R_HMR_2029	1000	R_HMR_3958	692.308		R_HMR_B9171	999.99999997999998	R_HMR_B9110	999.99999998999999	R_HMR_B9132	1000	R_HMR_B9110	999.99999998999999
R_HMR_4345	-2e-08	R_HMR_4008	-1000	R_HMR_9803	-1000	R_HMR_5351	1000		R_HMR_0163	9.00960000000000	R_HMR_0163	12.4095000000000	R_HMR_0163	9.00960000000000	R_HMR_0163	12.4095000000000		R_HMR_1436	5.48e-15	R_HMR_6911	250	R_HMR_3030	1000	R_HMR_3972	3.03e-28		R_HMR_B9206	999.99999998999999	R_HMR_B9123	1000	R_HMR_B9171	999.99999997999998	R_HMR_B9123	1000
R_HMR_4485	-7.9999999999999988e-08	R_HMR_4345	-2e-08	R_HMR_4352	1000	R_HMR_4350	1000		R_HMR_0165	4.60730000000000	R_HMR_0165	8.12040000000000	R_HMR_0165	4.60730000000000	R_HMR_0165	8.12040000000000		R_HMR_4306	1000	R_HMR_1373	1000	R_HMR_3762	1000	R_HMR_4006	653.846		R_HMR_B9207	999.99999998999999	R_HMR_B9171	999.99999997999998	R_HMR_B9206	999.99999998999999	R_HMR_B9171	999.99999997999998
R_HMR_4637	1000	R_HMR_4579	1000	R_HMR_4404	1000	R_HMR_4352	1000		R_HMR_0168	4.60730000000000	R_HMR_0168	8.12040000000000	R_HMR_0168	4.60730000000000	R_HMR_0168	8.12040000000000		R_HMR_4449	2.02e-28	R_HMR_1376	1000	R_HMR_3854	4.17e-14	R_HMR_4014	1000		R_HMR_B9208	999.99999998999999	R_HMR_B9206	999.99999998999999	R_HMR_B9207	999.99999998999999	R_HMR_B9206	999.99999998999999
R_HMR_6612	1000	R_HMR_4637	-1000	R_HMR_4501	-1000	R_HMR_4404	1000		R_HMR_0171	4.60730000000000	R_HMR_0171	8.12040000000000	R_HMR_0171	4.60730000000000	R_HMR_0171	8.12040000000000		R_HMR_4600	1.07e-14	R_HMR_1402	1000	R_HMR_3868	1.26e-28	R_HMR_4116	307.692		R_HMR_B9255	999.99999998999999	R_HMR_B9207	999.99999998999999	R_HMR_B9208	999.99999998999999	R_HMR_B9207	999.99999998999999
R_HMR_6613	-4.0000000000000001e-08	R_HMR_6612	1000	R_HMR_4710	-7.9999999999999988e-08	R_HMR_4476	1000		R_HMR_0174	4.60730000000000	R_HMR_0174	8.12040000000000	R_HMR_0174	4.60730000000000	R_HMR_0174	8.12040000000000		R_HMR_8755	5.33e-15	R_HMR_8759	500	R_HMR_3890	1.41e-27	R_HMR_4118	307.692		R_HMR_B9317	1000	R_HMR_B9208	999.99999998999999	R_HMR_B9255	999.99999998999999	R_HMR_B9208	999.99999998999999
R_HMR_7744	-1000	R_HMR_6613	-4.0000000000000001e-08	R_HMR_4841	-1000	R_HMR_4501	-1000		R_HMR_0177	4.60730000000000	R_HMR_0177	8.12040000000000	R_HMR_0177	4.60730000000000	R_HMR_0177	8.12040000000000		R_HMR_4670	2.52e-29	R_HMR_6572	1000	R_HMR_3905	1000	R_HMR_4122	1.26e-28		R_HMR_B9338	999.99999998999999	R_HMR_B9255	999.99999998999999	R_HMR_B9338	999.99999998999999	R_HMR_B9255	999.99999998999999
R_HMR_8664	1000	R_HMR_7744	1000	R_HMR_3793	999.99999992999994	R_HMR_4841	1000		R_HMR_0180	4.60730000000000	R_HMR_0180	8.12040000000000	R_HMR_0180	4.60730000000000	R_HMR_0180	8.12040000000000		R_HMR_4346	500	R_HMR_6672	1000	R_HMR_3952	1000	R_HMR_4127	1.74e-13		R_HMR_B9340	999.99999998999999	R_HMR_B9338	999.99999998999999	R_HMR_B9354	999.99999997999998	R_HMR_B9338	999.99999998999999
R_HMR_8665	-1000	R_HMR_8664	1000	R_HMR_4008	1000	R_HMR_4008	-1000		R_HMR_0184	4.60730000000000	R_HMR_0184	8.12040000000000	R_HMR_0184	4.60730000000000	R_HMR_0184	8.12040000000000		R_HMR_4512	250	R_HMR_5406	500	R_HMR_3960	7.54e-14	R_HMR_4128	1000		R_HMR_B9354	999.99999997999998	R_HMR_B9340	999.99999998999999	R_HMR_B9366	1000	R_HMR_B9340	999.99999998999999
R_HMR_4145	1000	R_HMR_8665	-1000	R_HMR_4345	-2e-08	R_HMR_4345	-2e-08		R_HMR_0188	4.54410000000000	R_HMR_0188	5.11400000000000	R_HMR_0188	2.27205000000000	R_HMR_0188	3.65630000000000		R_HMR_4507	1.07e-14	R_HMR_6255	1000	R_HMR_3970	5.86e-15	R_HMR_4257	3.24e-14		R_HMR_B9366	1000	R_HMR_B9354	999.99999997999998	R_HMR_B9447	1000	R_HMR_B9354	999.99999997999998
R_HMR_6608	1000	R_HMR_4145	1000	R_HMR_4637	-1000	R_HMR_4579	1000		R_HMR_0189	4.76160000000000	R_HMR_0189	5.06030000000000	R_HMR_0189	4.76160000000000	R_HMR_0189	5.06030000000000		R_HMR_8489	2.21e-28	R_HMR_6259	1000	R_HMR_3972	500	R_HMR_4259	3.24e-14		R_HMR_B9447	1000	R_HMR_B9366	1000	R_HMR_F7108	1000	R_HMR_B9366	1000
R_HMR_2442	1000	R_HMR_4652	1000	R_HMR_6612	1000	R_HMR_4637	-3.0180000000000012e-07		R_HMR_0192	4.54410000000000	R_HMR_0192	5.11400000000000	R_HMR_0192	2.27205000000000	R_HMR_0192	3.65630000000000		R_HMR_4776	500	R_HMR_6273	500	R_HMR_4046	1.41e-27	R_HMR_4274	3.24e-14		R_HMR_F7108	1000	R_HMR_B9447	1000	R_HMR_F7110	1000	R_HMR_B9447	1000
R_HMR_2443	-1000	R_HMR_8743	-2e-08	R_HMR_6613	-4.0000000000000001e-08	R_HMR_4644	999.99999997999998		R_HMR_0193	4.76160000000000	R_HMR_0193	5.06030000000000	R_HMR_0193	4.76160000000000	R_HMR_0193	5.06030000000000		R_HMR_4780	5.69e-14	R_HMR_6628	1000	R_HMR_4054	1.01e-28	R_HMR_4277	3.24e-14		R_HMR_F7110	1000	R_HMR_F7108	1000	R_HMR_F7112	1000	R_HMR_F7108	1000
R_HMR_2447	1000	R_HMR_6608	-1000	R_HMR_7744	-1000	R_HMR_6612	1000		R_HMR_0196	4.54410000000000	R_HMR_0196	5.11400000000000	R_HMR_0196	2.27205000000000	R_HMR_0196	3.65630000000000		R_HMR_4782	500	R_HMR_7781	1000	R_HMR_4120	500	R_HMR_4278	3.24e-14		R_HMR_F7112	1000	R_HMR_F7110	1000	R_HMR_F7114	1000	R_HMR_F7110	1000
R_HMR_2448	-1000	R_HMR_2442	1000	R_HMR_8664	1000	R_HMR_6613	-4.0000000000000001e-08		R_HMR_0197	4.76160000000000	R_HMR_0197	5.06030000000000	R_HMR_0197	4.76160000000000	R_HMR_0197	5.06030000000000		R_HMR_3795	1.7e-14	R_HMR_8936	500	R_HMR_4152	8.89e-27	R_HMR_4370	1.89e-27		R_HMR_F7114	1000	R_HMR_F7112	1000	R_HMR_F7116	1000	R_HMR_F7112	1000
R_HMR_2451	1000	R_HMR_2443	-1000	R_HMR_8665	-1000	R_HMR_7744	-1000		R_HMR_0200	4.54410000000000	R_HMR_0200	5.11400000000000	R_HMR_0200	2.27205000000000	R_HMR_0200	3.65630000000000		R_HMR_4323	1000	R_HMR_4898	500	R_HMR_4263	1.14e-28	R_HMR_4394	307.692		R_HMR_F7116	1000	R_HMR_F7114	1000	R_HMR_F7118	1000	R_HMR_F7114	1000
R_HMR_2452	-1000	R_HMR_2447	1000	R_HMR_4145	1000	R_HMR_8664	1000		R_HMR_0201	4.76160000000000	R_HMR_0201	5.06030000000000	R_HMR_0201	4.76160000000000	R_HMR_0201	5.06030000000000		R_HMR_3868	500	R_HMR_9014	500	R_HMR_4266	1.14e-28	R_HMR_4456	1000		R_HMR_F7118	1000	R_HMR_F7116	1000	R_HMR_F7120	1000	R_HMR_F7116	1000
R_HMR_1042	-1000	R_HMR_2448	-1000	R_HMR_4585	-1000	R_HMR_8665	-1000		R_HMR_0204	4.54410000000000	R_HMR_0204	5.11400000000000	R_HMR_0204	2.27205000000000	R_HMR_0204	3.65630000000000		R_HMR_3790	1000	R_HMR_4890	1000	R_HMR_4267	1.14e-28	R_HMR_4518	1.69e-27		R_HMR_F7120	1000	R_HMR_F7118	1000	R_HMR_F7122	1000	R_HMR_F7118	1000
R_HMR_1050	1000	R_HMR_2451	1000	R_HMR_4586	-1000	R_HMR_4145	1000		R_HMR_0206	4.76160000000000	R_HMR_0206	5.06030000000000	R_HMR_0206	4.76160000000000	R_HMR_0206	5.06030000000000		R_HMR_4529	3.16e-28	R_HMR_7782	1000	R_HMR_4268	1.14e-28	R_HMR_4637	8.08e-28		R_HMR_F7122	1000	R_HMR_F7120	1000	R_HMR_F7124	1000	R_HMR_F7120	1000
R_HMR_1054	1000	R_HMR_2452	-1000	R_HMR_4587	999.99999997999998	R_HMR_4652	1000		R_HMR_0209	4.54410000000000	R_HMR_0209	5.11400000000000	R_HMR_0209	2.27205000000000	R_HMR_0209	3.65630000000000		R_HMR_4530	3.16e-28	R_HMR_4916	1000	R_HMR_4345	3.64e-27	R_HMR_4646	6.06e-28		R_HMR_F7124	1000	R_HMR_F7122	1000	R_HMR_F7126	1000	R_HMR_F7122	1000
R_HMR_1088	-1000	R_HMR_2514	1000	R_HMR_4588	-1000	R_HMR_8743	999.99999997999998		R_HMR_0210	4.76160000000000	R_HMR_0210	5.06030000000000	R_HMR_0210	4.76160000000000	R_HMR_0210	5.06030000000000		R_HMR_3957	500	R_HMR_7431	1000	R_HMR_4379	2.09e-14	R_HMR_4647	9.09e-28		R_HMR_F7126	1000	R_HMR_F7124	1000	R_HMR_F9023	1000	R_HMR_F7124	1000
R_HMR_1091	1000	R_HMR_2412	1000	R_HMR_6911	-2e-08	R_HMR_6911	-1000		R_HMR_0213	4.54410000000000	R_HMR_0213	5.11400000000000	R_HMR_0213	2.27205000000000	R_HMR_0213	3.65630000000000		R_HMR_4152	2.83e-27	R_HMR_7432	1000	R_HMR_4416	1000	R_HMR_4738	2.83e-27		R_HMR_F9023	1000	R_HMR_F7126	1000	R_HMR_F9033	1000	R_HMR_F7126	1000
R_HMR_1149	1000	R_HMR_1042	-1000	R_HMR_6608	1000	R_HMR_6608	-1000		R_HMR_0214	4.76160000000000	R_HMR_0214	5.06030000000000	R_HMR_0214	4.76160000000000	R_HMR_0214	5.06030000000000		R_HMR_4454	1000	R_HMR_1331	1000	R_HMR_4449	1.01e-28	R_HMR_4788	1.26e-28		R_HMR_F9033	1000	R_HMR_F9023	1000	R_HMR_F9034	1000	R_HMR_F9023	1000
R_HMR_1186	1000	R_HMR_1050	-1000	R_HMR_2442	1000	R_HMR_2442	1000		R_HMR_0217	4.54410000000000	R_HMR_0217	5.11400000000000	R_HMR_0217	2.27205000000000	R_HMR_0217	3.65630000000000		R_HMR_4458	500	R_HMR_4878	1000	R_HMR_4512	1.87e-27	R_HMR_4797	1000		R_HMR_F9034	1000	R_HMR_F9033	1000	R_HMR_F9047	1000	R_HMR_F9033	1000
R_HMR_1285	1000	R_HMR_1054	1000	R_HMR_2443	-1000	R_HMR_2443	-1000		R_HMR_0223	4.76160000000000	R_HMR_0223	5.06030000000000	R_HMR_0223	4.76160000000000	R_HMR_0223	5.06030000000000		R_HMR_8743	1000	R_HMR_5354	1000	R_HMR_4586	1.01e-28	R_HMR_4874	692.308		R_HMR_F9047	1000	R_HMR_F9034	1000	R_HMR_F9061	1000	R_HMR_F9034	1000
R_HMR_3521	1000	R_HMR_1088	1000	R_HMR_2447	1000	R_HMR_2447	1000		R_HMR_0226	4.54410000000000	R_HMR_0226	5.11400000000000	R_HMR_0226	2.27205000000000	R_HMR_0226	3.65630000000000		R_HMR_6921	2.02e-28	R_HMR_9026	1000	R_HMR_4589	1000	R_HMR_4878	1000		R_HMR_F9061	1000	R_HMR_F9047	1000	R_HMR_F9062	1000	R_HMR_F9047	1000
R_HMR_0160	1000	R_HMR_1091	1000	R_HMR_2448	-1000	R_HMR_2448	-1000		R_HMR_0230	4.76160000000000	R_HMR_0230	5.06030000000000	R_HMR_0230	4.76160000000000	R_HMR_0230	5.06030000000000		R_HMR_3980	1000	R_HMR_9027	1000	R_HMR_4600	1.01e-28	R_HMR_4890	1000		R_HMR_F9062	1000	R_HMR_F9061	1000	R_HMR_F9063	1000	R_HMR_F9061	1000
R_HMR_0162	1000	R_HMR_1149	1000	R_HMR_2451	1000	R_HMR_2451	1000		R_HMR_0233	4.54410000000000	R_HMR_0233	5.11400000000000	R_HMR_0233	2.27205000000000	R_HMR_0233	3.65630000000000		R_HMR_2591	1.81e-13	R_HMR_9048	1000	R_HMR_4635	1.62e-15	R_HMR_4916	1000		R_HMR_F9063	1000	R_HMR_F9062	1000	R_HMR_F9065	1000	R_HMR_F9062	1000
R_HMR_2596	1000	R_HMR_1186	1000	R_HMR_2452	-1000	R_HMR_2452	-1000		R_HMR_0234	4.76160000000000	R_HMR_0234	5.06030000000000	R_HMR_0234	4.76160000000000	R_HMR_0234	5.06030000000000		R_HMR_3029	1.81e-13	R_HMR_9050	1000	R_HMR_4640	4.44e-27	R_HMR_4919	692.308		R_HMR_F9065	1000	R_HMR_F9063	1000	R_HMR_F9066	1000	R_HMR_F9063	1000
R_HMR_2603	1000	R_HMR_1285	1000	R_HMR_2545	1000	R_HMR_2514	1000		R_HMR_0237	4.54410000000000	R_HMR_0237	5.11400000000000	R_HMR_0237	2.27205000000000	R_HMR_0237	3.65630000000000		R_HMR_3106	1.81e-13	R_HMR_9051	1000	R_HMR_4643	4.44e-27	R_HMR_5115	461.538		R_HMR_F9066	1000	R_HMR_F9065	1000	R_HMR_F9067	1000	R_HMR_F9065	1000
R_HMR_2606	1000	R_HMR_2591	1000	R_HMR_2546	-1000	R_HMR_2551	-1000		R_HMR_0238	4.76160000000000	R_HMR_0238	5.06030000000000	R_HMR_0238	4.76160000000000	R_HMR_0238	5.06030000000000		R_HMR_1576	2.83e-27	R_HMR_TR2320m_b	250	R_HMR_4675	4.44e-27	R_HMR_5116	461.538		R_HMR_F9067	1000	R_HMR_F9066	1000	R_HMR_F9069	1000	R_HMR_F9066	1000
R_HMR_2609	1000	R_HMR_2594	1000	R_HMR_2551	-1000	R_HMR_2412	1000		R_HMR_0241	4.54410000000000	R_HMR_0241	5.11400000000000	R_HMR_0241	2.27205000000000	R_HMR_0241	3.65630000000000		R_HMR_0761	9.01e-15	R_HMR_TR0661c_b	1000	R_HMR_4777	1.01e-28	R_HMR_5124	2.52e-28		R_HMR_F9069	1000	R_HMR_F9067	1000	R_HMR_F9070	1000	R_HMR_F9067	1000
R_HMR_2612	1000	R_HMR_2599	1000	R_HMR_1042	-1000	R_HMR_1042	-1000		R_HMR_0242	4.76160000000000	R_HMR_0242	5.06030000000000	R_HMR_0242	4.76160000000000	R_HMR_0242	5.06030000000000		R_HMR_0762	9.01e-15	R_HMR_TR0913c_b	1000	R_HMR_4783	1.01e-28	R_HMR_6259	1000		R_HMR_F9070	1000	R_HMR_F9069	1000	R_HMR_F9071	1000	R_HMR_F9069	1000
R_HMR_2616	1000	R_HMR_2602	1000	R_HMR_1088	-1.1999999999999999e-07	R_HMR_1050	-1000		R_HMR_0245	4.54410000000000	R_HMR_0245	5.11400000000000	R_HMR_0245	2.27205000000000	R_HMR_0245	3.65630000000000		R_HMR_1373	1000	R_HMR_TR1425r_b	1000	R_HMR_4878	1000	R_HMR_6510	8.08e-28		R_HMR_F9071	1000	R_HMR_F9070	1000	R_HMR_F9075	1000	R_HMR_F9070	1000
R_HMR_2621	1000	R_HMR_2605	1000	R_HMR_1091	1000	R_HMR_1054	1000		R_HMR_0246	4.76160000000000	R_HMR_0246	5.06030000000000	R_HMR_0246	4.76160000000000	R_HMR_0246	5.06030000000000		R_HMR_1376	1000	R_HMR_TR1597c_b	1000	R_HMR_4898	2.02e-28	R_HMR_6513	8.08e-28		R_HMR_F9075	1000	R_HMR_F9071	1000	R_HMR_F9076	1000	R_HMR_F9071	1000
R_HMR_2624	1000	R_HMR_2608	1000	R_HMR_1146	1000	R_HMR_1088	1000		R_HMR_0249	4.54410000000000	R_HMR_0249	5.11400000000000	R_HMR_0249	2.27205000000000	R_HMR_0249	3.65630000000000		R_HMR_1402	1000	R_HMR_TR1597n_b	1000	R_HMR_4916	1000	R_HMR_6628	1000		R_HMR_F9076	1000	R_HMR_F9075	1000	R_HMR_F9077	1000	R_HMR_F9075	1000
R_HMR_2629	1000	R_HMR_2623	1000	R_HMR_1147	1000	R_HMR_1091	1000		R_HMR_0250	4.76160000000000	R_HMR_0250	5.06030000000000	R_HMR_0250	4.76160000000000	R_HMR_0250	5.06030000000000		R_HMR_4271	500	R_HMR_TR1862m_b	250	R_HMR_4922	6.06e-28	R_HMR_6672	1000		R_HMR_F9077	1000	R_HMR_F9076	1000	R_HMR_F9079	1000	R_HMR_F9076	1000
R_HMR_2638	1000	R_HMR_2626	1000	R_HMR_1148	1000	R_HMR_1098	1000		R_HMR_0255	4.54410000000000	R_HMR_0255	5.11400000000000	R_HMR_0255	2.27205000000000	R_HMR_0255	3.65630000000000		R_HMR_8619	500	R_HMR_TR1685c_b	1000	R_HMR_4947	5.86e-15	R_HMR_6729	538.462		R_HMR_F9079	1000	R_HMR_F9077	1000	R_HMR_F9083	1000	R_HMR_F9077	1000
R_HMR_2655	1000	R_HMR_2636	1000	R_HMR_1149	1000	R_HMR_1099	-1000		R_HMR_0256	4.76160000000000	R_HMR_0256	5.06030000000000	R_HMR_0256	4.76160000000000	R_HMR_0256	5.06030000000000		R_HMR_8620	500	R_HMR_TR2183c_b	1000	R_HMR_4948	1000	R_HMR_6752	692.308		R_HMR_F9083	1000	R_HMR_F9079	1000	R_HMR_F9087	1000	R_HMR_F9079	1000
R_HMR_2658	1000	R_HMR_2642	1000	R_HMR_1150	-1000	R_HMR_1149	1000		R_HMR_0259	4.54410000000000	R_HMR_0259	5.11400000000000	R_HMR_0259	2.27205000000000	R_HMR_0259	3.65630000000000		R_HMR_6638	1000	R_HMR_TR1587m_b	750	R_HMR_6259	1000	R_HMR_6756	692.308		R_HMR_F9087	1000	R_HMR_F9083	1000	R_HMR_F9091	1000	R_HMR_F9083	1000
R_HMR_2661	1000	R_HMR_2654	-1000	R_HMR_1152	-1000	R_HMR_1186	1000		R_HMR_0263	4.54410000000000	R_HMR_0263	5.11400000000000	R_HMR_0263	2.27205000000000	R_HMR_0263	3.65630000000000		R_HMR_6662	1000	R_HMR_TR2170c_b	333.333	R_HMR_6513	8.08e-28	R_HMR_7431	1000		R_HMR_F9091	1000	R_HMR_F9087	1000	R_HMR_F9096	1000	R_HMR_F9087	1000
R_HMR_2664	1000	R_HMR_2660	1000	R_HMR_1186	1000	R_HMR_1285	1000		R_HMR_0264	4.76160000000000	R_HMR_0264	5.06030000000000	R_HMR_0264	4.76160000000000	R_HMR_0264	5.06030000000000		R_HMR_6672	1000	R_HMR_TR2027r_b	250	R_HMR_6627	1.62e-15	R_HMR_7432	1000		R_HMR_F9096	1000	R_HMR_F9091	1000	R_HMR_F9097	1000	R_HMR_F9091	1000
R_HMR_2670	1000	R_HMR_2663	1000	R_HMR_1190	1000	R_HMR_2591	1000		R_HMR_0267	4.54410000000000	R_HMR_0267	5.11400000000000	R_HMR_0267	2.27205000000000	R_HMR_0267	3.65630000000000		R_HMR_6676	1000	R_HMR_TR2026p_b	500	R_HMR_6628	1000	R_HMR_7781	1000		R_HMR_F9097	1000	R_HMR_F9096	1000	R_HMR_F9098	1000	R_HMR_F9096	1000
R_HMR_2676	1000	R_HMR_2675	1000	R_HMR_1280	1000	R_HMR_2594	1000		R_HMR_0268	4.76160000000000	R_HMR_0268	5.06030000000000	R_HMR_0268	4.76160000000000	R_HMR_0268	5.06030000000000		R_HMR_3955	1000	R_HMR_TR2039c_b	1000	R_HMR_6630	1000	R_HMR_7782	1000		R_HMR_F9098	1000	R_HMR_F9097	1000	R_HMR_F9109	1000	R_HMR_F9097	1000
R_HMR_2691	1000	R_HMR_2678	1000	R_HMR_1285	1000	R_HMR_2599	1000		R_HMR_0271	4.54410000000000	R_HMR_0271	5.11400000000000	R_HMR_0271	2.27205000000000	R_HMR_0271	3.65630000000000		R_HMR_8749	8.08e-28	R_HMR_TR2040m_b	1000	R_HMR_6644	1000	R_HMR_7896	5.05e-29		R_HMR_F9109	1000	R_HMR_F9098	1000	R_HMR_F9110	1000	R_HMR_F9098	1000
R_HMR_2695	1000	R_HMR_2699	1000	R_HMR_3521	1000	R_HMR_2602	1000		R_HMR_0272	4.76160000000000	R_HMR_0272	5.06030000000000	R_HMR_0272	4.76160000000000	R_HMR_0272	5.06030000000000		R_HMR_8751	2.83e-27	R_HMR_TR2040p_b	1000	R_HMR_6661	1000	R_HMR_8020	3.53e-28		R_HMR_F9110	1000	R_HMR_F9109	1000	R_HMR_F9111	1000	R_HMR_F9109	1000
R_HMR_2712	1000	R_HMR_2702	-1000	R_HMR_0160	1000	R_HMR_2605	1000		R_HMR_0275	4.54410000000000	R_HMR_0275	5.11400000000000	R_HMR_0275	2.27205000000000	R_HMR_0275	3.65630000000000		R_HMR_4919	5.68e-14	R_HMR_TR2946r_b	1000	R_HMR_6674	1000	R_HMR_8080	692.308		R_HMR_F9111	1000	R_HMR_F9110	1000	R_HMR_F9113	1000	R_HMR_F9110	1000
R_HMR_2715	1000	R_HMR_2711	999.9999998799999	R_HMR_0162	1000	R_HMR_2608	1000		R_HMR_0276	4.76160000000000	R_HMR_0276	5.06030000000000	R_HMR_0276	4.76160000000000	R_HMR_0276	5.06030000000000		R_HMR_6255	1000	R_HMR_TR3106c_b	1000	R_HMR_6731	1.26e-28	R_HMR_8350	1000		R_HMR_F9113	1000	R_HMR_F9111	1000	R_HMR_F9115	1000	R_HMR_F9111	1000
R_HMR_2718	1000	R_HMR_2730	-1000	R_HMR_2596	1000	R_HMR_2623	1000		R_HMR_0279	4.54410000000000	R_HMR_0279	5.11400000000000	R_HMR_0279	2.27205000000000	R_HMR_0279	3.65630000000000		R_HMR_6259	1000	R_HMR_TR2783r_b	1000	R_HMR_6741	1.26e-28	R_HMR_8408	884.615		R_HMR_F9115	1000	R_HMR_F9113	1000	R_HMR_F9116	1000	R_HMR_F9113	1000
R_HMR_2722	1000	R_HMR_2742	-1000	R_HMR_2603	1000	R_HMR_2626	1000		R_HMR_0280	4.76160000000000	R_HMR_0280	5.06030000000000	R_HMR_0280	4.76160000000000	R_HMR_0280	5.06030000000000		R_HMR_6274	1000	R_HMR_TR1334g_b	1000	R_HMR_6912	4.44e-27	R_HMR_8414	1000		R_HMR_F9116	1000	R_HMR_F9115	1000	R_HMR_F9117	1000	R_HMR_F9115	1000
R_HMR_2727	1000	R_HMR_2746	-1000	R_HMR_2606	1000	R_HMR_2636	1000		R_HMR_0283	4.54410000000000	R_HMR_0283	5.11400000000000	R_HMR_0283	2.27205000000000	R_HMR_0283	3.65630000000000		R_HMR_7609	2.07e-28	R_HMR_TR1451c_b	1000	R_HMR_6931	5.29e-14	R_HMR_8415	500		R_HMR_F9117	1000	R_HMR_F9116	1000	R_HMR_F9118	1000	R_HMR_F9116	1000
R_HMR_2734	1000	R_HMR_2752	-1000	R_HMR_2609	1000	R_HMR_2642	1000		R_HMR_0284	4.76160000000000	R_HMR_0284	5.06030000000000	R_HMR_0284	4.76160000000000	R_HMR_0284	5.06030000000000		R_HMR_8374	3.16e-28	R_HMR_TR2039n_b	500	R_HMR_7431	1000	R_HMR_8442	4.54e-28		R_HMR_F9118	1000	R_HMR_F9117	1000	R_HMR_F9119	1000	R_HMR_F9117	1000
R_HMR_2737	1000	R_HMR_2762	-1000	R_HMR_2612	1000	R_HMR_2654	1000		R_HMR_0289	4.54410000000000	R_HMR_0289	5.11400000000000	R_HMR_0289	2.27205000000000	R_HMR_0289	3.65630000000000		R_HMR_8937	1000	R_HMR_B7110	1000	R_HMR_7432	1000	R_HMR_8489	2.02e-28		R_HMR_F9119	1000	R_HMR_F9118	1000	R_HMR_F9120	1000	R_HMR_F9118	1000
R_HMR_2740	1000	R_HMR_2877	1000	R_HMR_2616	1000	R_HMR_2660	1000		R_HMR_0290	4.76160000000000	R_HMR_0290	5.06030000000000	R_HMR_0290	4.76160000000000	R_HMR_0290	5.06030000000000		R_HMR_3946	1.54e-14	R_HMR_B7112	1000	R_HMR_7608	1.06e-13	R_HMR_8533	269.231		R_HMR_F9120	1000	R_HMR_F9119	1000	R_HMR_F9121	1000	R_HMR_F9119	1000
R_HMR_2760	-1000	R_HMR_3032	-1000	R_HMR_2621	1000	R_HMR_2663	1000		R_HMR_0293	4.54410000000000	R_HMR_0293	5.11400000000000	R_HMR_0293	2.27205000000000	R_HMR_0293	3.65630000000000		R_HMR_4898	1.54e-14	R_HMR_B9076	1000	R_HMR_7612	1.06e-13	R_HMR_9026	1000		R_HMR_F9121	1000	R_HMR_F9120	1000	R_HMR_F9122	1000	R_HMR_F9120	1000
R_HMR_2764	1000	R_HMR_3521	1000	R_HMR_2624	1000	R_HMR_2675	1000		R_HMR_0294	4.76160000000000	R_HMR_0294	5.06030000000000	R_HMR_0294	4.76160000000000	R_HMR_0294	5.06030000000000		R_HMR_5118	5.55e-28	R_HMR_B9102	1000	R_HMR_7613	1.06e-13	R_HMR_9027	1000		R_HMR_F9122	1000	R_HMR_F9121	1000	R_HMR_F9123	1000	R_HMR_F9121	1000
R_HMR_2772	1000	R_HMR_0160	1000	R_HMR_2629	1000	R_HMR_2678	1000		R_HMR_0297	4.54410000000000	R_HMR_0297	5.11400000000000	R_HMR_0297	2.27205000000000	R_HMR_0297	3.65630000000000		R_HMR_5125	500	R_HMR_B9113	1000	R_HMR_7782	1000	R_HMR_9048	1000		R_HMR_F9123	1000	R_HMR_F9122	1000	R_HMR_F9124	1000	R_HMR_F9122	1000
R_HMR_2775	1000	R_HMR_0162	1000	R_HMR_2638	1000	R_HMR_2699	999.9999998799999		R_HMR_0298	4.76160000000000	R_HMR_0298	5.06030000000000	R_HMR_0298	4.76160000000000	R_HMR_0298	5.06030000000000		R_HMR_8505	6.56e-28	R_HMR_B9125	1000	R_HMR_7862	1.01e-28	R_HMR_9050	1000		R_HMR_F9124	1000	R_HMR_F9123	1000	R_HMR_F9125	1000	R_HMR_F9123	1000
R_HMR_8418	1000	R_HMR_0163	-1000	R_HMR_2655	1000	R_HMR_2702	-1000		R_HMR_0301	4.54410000000000	R_HMR_0301	5.11400000000000	R_HMR_0301	2.27205000000000	R_HMR_0301	3.65630000000000		R_HMR_3947	2.22e-14	R_HMR_B9135	1000	R_HMR_7896	1.12e-14	R_HMR_9051	1000		R_HMR_F9125	1000	R_HMR_F9124	1000	R_HMR_F9126	1000	R_HMR_F9124	1000
R_HMR_3027	-1000	R_HMR_2596	1000	R_HMR_2658	1000	R_HMR_2711	-1000		R_HMR_0302	4.76160000000000	R_HMR_0302	5.06030000000000	R_HMR_0302	4.76160000000000	R_HMR_0302	5.06030000000000		R_HMR_4890	1000	R_HMR_B9147	1000	R_HMR_7898	4.04e-28	R_HMR_9058	692.308		R_HMR_F9126	1000	R_HMR_F9125	1000	R_HMR_F9129	1000	R_HMR_F9125	1000
R_HMR_3029	-1000	R_HMR_2603	1000	R_HMR_2661	1000	R_HMR_2730	-1000		R_HMR_0305	4.54410000000000	R_HMR_0305	5.11400000000000	R_HMR_0305	2.27205000000000	R_HMR_0305	3.65630000000000		R_HMR_7782	1000	R_HMR_B9155	333.333	R_HMR_8408	1.28e-13	R_HMR_B3769	7.07e-28		R_HMR_F9129	1000	R_HMR_F9126	1000	R_HMR_F9134	1000	R_HMR_F9126	1000
R_HMR_3033	-1000	R_HMR_2606	1000	R_HMR_2664	1000	R_HMR_2742	-1000		R_HMR_0306	4.76160000000000	R_HMR_0306	5.06030000000000	R_HMR_0306	4.76160000000000	R_HMR_0306	5.06030000000000		R_HMR_8020	2.22e-14	R_HMR_B9160	1000	R_HMR_8414	2.02e-28	R_HMR_B3783	1.01e-28		R_HMR_F9134	1000	R_HMR_F9129	1000	R_HMR_F9135	1000	R_HMR_F9129	1000
R_HMR_3035	-1000	R_HMR_2609	1000	R_HMR_2670	1000	R_HMR_2746	-1000		R_HMR_0309	4.54410000000000	R_HMR_0309	5.11400000000000	R_HMR_0309	2.27205000000000	R_HMR_0309	3.65630000000000		R_HMR_8754	5.33e-15	R_HMR_B9208	1000	R_HMR_8415	1.01e-28	R_HMR_B4016	346.154		R_HMR_F9135	1000	R_HMR_F9134	1000	R_HMR_F9136	1000	R_HMR_F9134	1000
R_HMR_2778	-1000	R_HMR_2612	1000	R_HMR_2676	1000	R_HMR_2752	-1000		R_HMR_0310	4.76160000000000	R_HMR_0310	5.06030000000000	R_HMR_0310	4.76160000000000	R_HMR_0310	5.06030000000000		R_HMR_4916	1000	R_HMR_B9239	1000	R_HMR_8432	500	R_HMR_B4315	307.692		R_HMR_F9136	1000	R_HMR_F9135	1000	R_HMR_F9137	1000	R_HMR_F9135	1000
R_HMR_2783	-1000	R_HMR_2616	1000	R_HMR_2691	1000	R_HMR_2762	-1000		R_HMR_0313	4.54410000000000	R_HMR_0313	5.11400000000000	R_HMR_0313	2.27205000000000	R_HMR_0313	3.65630000000000		R_HMR_7862	1.07e-14	R_HMR_B9240	1000	R_HMR_8442	1.06e-27	R_HMR_B4396	307.692		R_HMR_F9137	1000	R_HMR_F9136	1000	R_HMR_F9139	1000	R_HMR_F9136	1000
R_HMR_2787	1000	R_HMR_2621	1000	R_HMR_2695	1000	R_HMR_2877	1000		R_HMR_0319	4.54410000000000	R_HMR_0319	5.11400000000000	R_HMR_0319	2.27205000000000	R_HMR_0319	3.65630000000000		R_HMR_7431	1000	R_HMR_B9247	1000	R_HMR_8502	3.98e-28	R_HMR_B4603	1.69e-27		R_HMR_F9139	1000	R_HMR_F9137	1000	R_HMR_F9140	1000	R_HMR_F9137	1000
R_HMR_2789	-1000	R_HMR_2624	1000	R_HMR_2712	1000	R_HMR_3032	-1000		R_HMR_0320	4.76160000000000	R_HMR_0320	5.06030000000000	R_HMR_0320	4.76160000000000	R_HMR_0320	5.06030000000000		R_HMR_7432	1000	R_HMR_B9260	1000	R_HMR_8503	4.17e-14	R_HMR_B6876	538.462		R_HMR_F9140	1000	R_HMR_F9139	1000	R_HMR_F9146	1000	R_HMR_F9139	1000
R_HMR_2791	-1000	R_HMR_2629	1000	R_HMR_2715	1000	R_HMR_3521	1000		R_HMR_0323	4.54410000000000	R_HMR_0323	5.11400000000000	R_HMR_0323	2.27205000000000	R_HMR_0323	3.65630000000000		R_HMR_4878	1000	R_HMR_B9273	1000	R_HMR_8517	4.17e-14	R_HMR_B7110	1000		R_HMR_F9146	1000	R_HMR_F9140	1000	R_HMR_F9147	1000	R_HMR_F9140	1000
R_HMR_2793	-1000	R_HMR_2638	1000	R_HMR_2718	1000	R_HMR_0160	1000		R_HMR_0324	4.76160000000000	R_HMR_0324	5.06030000000000	R_HMR_0324	4.76160000000000	R_HMR_0324	5.06030000000000		R_HMR_4883	1000	R_HMR_B9286	1000	R_HMR_8609	500	R_HMR_B7112	1000		R_HMR_F9147	1000	R_HMR_F9146	1000	R_HMR_F9148	1000	R_HMR_F9146	1000
R_HMR_2795	-1000	R_HMR_2655	1000	R_HMR_2722	1000	R_HMR_0162	1000		R_HMR_0327	4.54410000000000	R_HMR_0327	5.11400000000000	R_HMR_0327	2.27205000000000	R_HMR_0327	3.65630000000000		R_HMR_5354	1000	R_HMR_B9287	1000	R_HMR_8620	1.26e-28	R_HMR_B7800	1000		R_HMR_F9148	1000	R_HMR_F9147	1000	R_HMR_F9150	1000	R_HMR_F9147	1000
R_HMR_2797	1000	R_HMR_2658	1000	R_HMR_2727	1000	R_HMR_0163	-1000		R_HMR_0328	4.76160000000000	R_HMR_0328	5.06030000000000	R_HMR_0328	4.76160000000000	R_HMR_0328	5.06030000000000		R_HMR_9026	1000	R_HMR_B9297	1000	R_HMR_8698	1000	R_HMR_B7892	1000		R_HMR_F9150	1000	R_HMR_F9148	1000	R_HMR_F9154	1000	R_HMR_F9148	1000
R_HMR_2799	1000	R_HMR_2661	1000	R_HMR_2734	1000	R_HMR_2596	1000		R_HMR_0331	4.54410000000000	R_HMR_0331	5.11400000000000	R_HMR_0331	2.27205000000000	R_HMR_0331	3.65630000000000		R_HMR_9027	1000	R_HMR_B9351	1000	R_HMR_8699	1000	R_HMR_B8470	1000		R_HMR_F9154	1000	R_HMR_F9150	1000	R_HMR_F9158	1000	R_HMR_F9150	1000
R_HMR_2801	1000	R_HMR_2664	1000	R_HMR_2737	1000	R_HMR_2603	1000		R_HMR_0332	4.76160000000000	R_HMR_0332	5.06030000000000	R_HMR_0332	4.76160000000000	R_HMR_0332	5.06030000000000		R_HMR_9048	1000	R_HMR_B9352	1000	R_HMR_8709	1000	R_HMR_B9076	1000		R_HMR_F9158	1000	R_HMR_F9154	1000	R_HMR_F9161	1000	R_HMR_F9154	1000
R_HMR_2807	1000	R_HMR_2670	1000	R_HMR_2740	1000	R_HMR_2606	1000		R_HMR_0337	4.54410000000000	R_HMR_0337	5.11400000000000	R_HMR_0337	2.27205000000000	R_HMR_0337	3.65630000000000		R_HMR_9050	1000	R_HMR_B9354	250	R_HMR_8711	1.57e-14	R_HMR_B9079	1000		R_HMR_F9161	1000	R_HMR_F9158	1000	R_HMR_F9166	1000	R_HMR_F9158	1000
R_HMR_2817	1000	R_HMR_2676	1000	R_HMR_2744	1000	R_HMR_2609	1000		R_HMR_0338	4.76160000000000	R_HMR_0338	5.06030000000000	R_HMR_0338	4.76160000000000	R_HMR_0338	5.06030000000000		R_HMR_9051	1000	R_HMR_B9366	1000	R_HMR_8731	500	R_HMR_B9102	1000		R_HMR_F9166	1000	R_HMR_F9161	1000	R_HMR_F9167	1000	R_HMR_F9161	1000
R_HMR_2821	1000	R_HMR_2691	1000	R_HMR_2760	1000	R_HMR_2612	1000		R_HMR_0341	4.54410000000000	R_HMR_0341	5.11400000000000	R_HMR_0341	2.27205000000000	R_HMR_0341	3.65630000000000		R_HMR_9058	5.68e-14	R_HMR_B9372	1000	R_HMR_8743	1000	R_HMR_B9103	1000		R_HMR_F9167	1000	R_HMR_F9166	1000	R_HMR_F9168	1000	R_HMR_F9166	1000
R_HMR_2823	-1000	R_HMR_2695	1000	R_HMR_2764	1000	R_HMR_2616	1000		R_HMR_0342	4.76160000000000	R_HMR_0342	5.06030000000000	R_HMR_0342	4.76160000000000	R_HMR_0342	5.06030000000000		R_HMR_TR2320m_b	500	R_HMR_B9413	1000	R_HMR_8769	1.06e-27	R_HMR_B9113	1000		R_HMR_F9168	1000	R_HMR_F9167	1000	R_HMR_F9171	1000	R_HMR_F9167	1000
R_HMR_2831	-1000	R_HMR_2712	1000	R_HMR_2772	1000	R_HMR_2621	1000		R_HMR_0345	4.54410000000000	R_HMR_0345	5.11400000000000	R_HMR_0345	2.27205000000000	R_HMR_0345	3.65630000000000		R_HMR_TR0661c_b	1.26e-28	R_HMR_B9416	1000	R_HMR_8866	1000	R_HMR_B9125	1000		R_HMR_F9171	1000	R_HMR_F9168	1000	R_HMR_F9201	1000	R_HMR_F9168	1000
R_HMR_2835	-1000	R_HMR_2715	1000	R_HMR_2775	1000	R_HMR_2624	1000		R_HMR_0346	4.76160000000000	R_HMR_0346	5.06030000000000	R_HMR_0346	4.76160000000000	R_HMR_0346	5.06030000000000		R_HMR_TR0670m_b	500	R_HMR_B9417	1000	R_HMR_8894	1.72e-27	R_HMR_B9135	1000		R_HMR_F9201	1000	R_HMR_F9171	1000	R_HMR_F9206	1000	R_HMR_F9171	1000
R_HMR_2845	-1000	R_HMR_2718	1000	R_HMR_8418	1000	R_HMR_2629	1000		R_HMR_0349	4.54410000000000	R_HMR_0349	5.11400000000000	R_HMR_0349	2.27205000000000	R_HMR_0349	3.65630000000000		R_HMR_TR0913c_b	500	R_HMR_B9426	1000	R_HMR_9014	1000	R_HMR_B9146	1000		R_HMR_F9206	1000	R_HMR_F9201	1000	R_HMR_F9207	1000	R_HMR_F9201	1000
R_HMR_2847	-1000	R_HMR_2722	1000	R_HMR_3027	1000	R_HMR_2638	1000		R_HMR_0350	4.76160000000000	R_HMR_0350	5.06030000000000	R_HMR_0350	4.76160000000000	R_HMR_0350	5.06030000000000		R_HMR_TR1425r_b	1000	R_HMR_B9440	1000	R_HMR_9026	1000	R_HMR_B9147	1000		R_HMR_F9207	1000	R_HMR_F9206	1000	R_HMR_F9208	1000	R_HMR_F9206	1000
R_HMR_2857	-1000	R_HMR_2727	1000	R_HMR_3029	1000	R_HMR_2655	1000		R_HMR_0353	4.54410000000000	R_HMR_0353	5.11400000000000	R_HMR_0353	2.27205000000000	R_HMR_0353	3.65630000000000		R_HMR_TR1597c_b	1000	R_HMR_B9447	1000	R_HMR_9027	1000	R_HMR_B9160	1000		R_HMR_F9208	1000	R_HMR_F9207	1000	R_HMR_F9216	1000	R_HMR_F9207	1000
R_HMR_2861	-1000	R_HMR_2734	1000	R_HMR_3033	1000	R_HMR_2658	1000		R_HMR_0354	4.76160000000000	R_HMR_0354	5.06030000000000	R_HMR_0354	4.76160000000000	R_HMR_0354	5.06030000000000		R_HMR_TR1597n_b	1000	R_HMR_B9448	1000	R_HMR_9048	1000	R_HMR_B9166	1000		R_HMR_F9216	1000	R_HMR_F9208	1000	R_HMR_F9243	1000	R_HMR_F9208	1000
R_HMR_2863	-1000	R_HMR_2737	1000	R_HMR_3035	1000	R_HMR_2661	1000		R_HMR_0357	4.54410000000000	R_HMR_0357	5.11400000000000	R_HMR_0357	2.27205000000000	R_HMR_0357	3.65630000000000		R_HMR_TR1862c_b	4.04e-28	R_HMR_B9456	1000	R_HMR_9050	1000	R_HMR_B9208	1000		R_HMR_F9243	1000	R_HMR_F9216	1000	R_HMR_F9254	1000	R_HMR_F9216	1000
R_HMR_2865	-1000	R_HMR_2740	1000	R_HMR_2783	-1000	R_HMR_2664	1000		R_HMR_0358	4.76160000000000	R_HMR_0358	5.06030000000000	R_HMR_0358	4.76160000000000	R_HMR_0358	5.06030000000000		R_HMR_TR1685c_b	1000	R_HMR_B9457	1000	R_HMR_9051	1000	R_HMR_B9239	1000		R_HMR_F9254	1000	R_HMR_F9243	1000	R_HMR_F9255	1000	R_HMR_F9243	1000
R_HMR_2867	-1000	R_HMR_2744	1000	R_HMR_2787	1000	R_HMR_2670	1000		R_HMR_0361	4.54410000000000	R_HMR_0361	5.11400000000000	R_HMR_0361	2.27205000000000	R_HMR_0361	3.65630000000000		R_HMR_TR2479c_b	1000	R_HMR_B9730	1000	R_HMR_B3784	500	R_HMR_B9240	1000		R_HMR_F9255	1000	R_HMR_F9254	1000	R_HMR_F9259	1000	R_HMR_F9254	1000
R_HMR_2871	-1000	R_HMR_2760	1000	R_HMR_2789	-1000	R_HMR_2676	1000		R_HMR_0362	4.76160000000000	R_HMR_0362	5.06030000000000	R_HMR_0362	4.76160000000000	R_HMR_0362	5.06030000000000		R_HMR_TR2183c_b	1000	R_HMR_FEX1451s_x	1000	R_HMR_B3820	1.01e-28	R_HMR_B9247	1000		R_HMR_F9259	1000	R_HMR_F9255	1000	R_HMR_F9260	1000	R_HMR_F9255	1000
R_HMR_2873	-1000	R_HMR_2764	1000	R_HMR_2791	-1000	R_HMR_2691	1000		R_HMR_0365	4.54410000000000	R_HMR_0365	5.11400000000000	R_HMR_0365	2.27205000000000	R_HMR_0365	3.65630000000000		R_HMR_TR0631c_b	500	R_HMR_F7110	1000	R_HMR_B3838	500	R_HMR_B9260	1000		R_HMR_F9260	1000	R_HMR_F9259	1000	R_HMR_F9262	1000	R_HMR_F9259	1000
R_HMR_2875	-1000	R_HMR_2772	1000	R_HMR_2793	-1000	R_HMR_2695	1000		R_HMR_0366	4.76160000000000	R_HMR_0366	5.06030000000000	R_HMR_0366	4.76160000000000	R_HMR_0366	5.06030000000000		R_HMR_TR1840c_b	9.01e-15	R_HMR_F7112	1000	R_HMR_B3845	1000	R_HMR_B9273	1000		R_HMR_F9262	1000	R_HMR_F9260	1000	R_HMR_F9269	1000	R_HMR_F9260	1000
R_HMR_2880	-1000	R_HMR_2775	1000	R_HMR_2795	-1000	R_HMR_2712	1000		R_HMR_0369	4.54410000000000	R_HMR_0369	5.11400000000000	R_HMR_0369	2.27205000000000	R_HMR_0369	3.65630000000000		R_HMR_TR1629c_b	500	R_HMR_F9076	1000	R_HMR_B3899	1.06e-27	R_HMR_B9276	1000		R_HMR_F9269	1000	R_HMR_F9262	1000	R_HMR_F9279	1000	R_HMR_F9262	1000
R_HMR_2896	-1000	R_HMR_8418	1000	R_HMR_2797	-1000	R_HMR_2715	1000		R_HMR_0370	4.76160000000000	R_HMR_0370	5.06030000000000	R_HMR_0370	4.76160000000000	R_HMR_0370	5.06030000000000		R_HMR_TR1587m_b	500	R_HMR_F9078	500	R_HMR_B4335	500	R_HMR_B9286	1000		R_HMR_F9279	1000	R_HMR_F9269	1000	R_HMR_F9283	1000	R_HMR_F9269	1000
R_HMR_2898	-1000	R_HMR_3027	1000	R_HMR_2799	-1000	R_HMR_2718	1000		R_HMR_0373	4.54410000000000	R_HMR_0373	5.11400000000000	R_HMR_0373	2.27205000000000	R_HMR_0373	3.65630000000000		R_HMR_TR1279c_b	1.44e-14	R_HMR_F9102	1000	R_HMR_B4375	2.09e-14	R_HMR_B9287	1000		R_HMR_F9283	1000	R_HMR_F9279	1000	R_HMR_F9286	1000	R_HMR_F9279	1000
R_HMR_2902	-1000	R_HMR_3028	-1000	R_HMR_2801	-1000	R_HMR_2722	1000		R_HMR_0374	4.76160000000000	R_HMR_0374	5.06030000000000	R_HMR_0374	4.76160000000000	R_HMR_0374	5.06030000000000		R_HMR_TR2772c_b	1.45e-14	R_HMR_F9113	1000	R_HMR_B4388	4.17e-14	R_HMR_B9297	1000		R_HMR_F9286	1000	R_HMR_F9283	1000	R_HMR_F9287	1000	R_HMR_F9283	1000
R_HMR_2904	-1000	R_HMR_3029	1000	R_HMR_2807	-1000	R_HMR_2727	1000		R_HMR_0377	4.54410000000000	R_HMR_0377	5.11400000000000	R_HMR_0377	2.27205000000000	R_HMR_0377	3.65630000000000		R_HMR_TR1974m_b	1000	R_HMR_F9125	1000	R_HMR_B4574	1000	R_HMR_B9340	1000		R_HMR_F9287	1000	R_HMR_F9286	1000	R_HMR_F9290	1000	R_HMR_F9286	1000
R_HMR_2907	-1000	R_HMR_3033	1000	R_HMR_2817	-1000	R_HMR_2734	1000		R_HMR_0378	4.76160000000000	R_HMR_0378	5.06030000000000	R_HMR_0378	4.76160000000000	R_HMR_0378	5.06030000000000		R_HMR_TR2039m_b	1000	R_HMR_F9135	1000	R_HMR_B4663	2.42e-27	R_HMR_B9349	1000		R_HMR_F9290	1000	R_HMR_F9287	1000	R_HMR_F9292	1000	R_HMR_F9287	1000
R_HMR_2910	-1000	R_HMR_3034	-1000	R_HMR_2821	-1000	R_HMR_2737	1000		R_HMR_0381	4.54410000000000	R_HMR_0381	5.11400000000000	R_HMR_0381	2.27205000000000	R_HMR_0381	3.65630000000000		R_HMR_TR2040p_b	1000	R_HMR_F9160	1000	R_HMR_B4680	1.01e-28	R_HMR_B9351	1000		R_HMR_F9292	1000	R_HMR_F9290	1000	R_HMR_F9295	1000	R_HMR_F9290	1000
R_HMR_3106	-5.9999999999999995e-08	R_HMR_3035	1000	R_HMR_2823	-1000	R_HMR_2740	1000		R_HMR_0382	4.76160000000000	R_HMR_0382	5.06030000000000	R_HMR_0382	4.76160000000000	R_HMR_0382	5.06030000000000		R_HMR_TR2040r_b	1000	R_HMR_F9208	1000	R_HMR_B5353	1.01e-28	R_HMR_B9366	1000		R_HMR_F9295	1000	R_HMR_F9292	1000	R_HMR_F9296	1000	R_HMR_F9292	1000
R_HMR_3482	-4.0000000000000001e-08	R_HMR_3037	-1000	R_HMR_2831	-1000	R_HMR_2744	1000		R_HMR_0385	4.54410000000000	R_HMR_0385	5.11400000000000	R_HMR_0385	2.27205000000000	R_HMR_0385	3.65630000000000		R_HMR_TR2946r_b	1000	R_HMR_F9239	1000	R_HMR_B6973	5.29e-14	R_HMR_B9372	1000		R_HMR_F9296	1000	R_HMR_F9295	1000	R_HMR_F9297	1000	R_HMR_F9295	1000
R_HMR_3517	-1000	R_HMR_2783	-1000	R_HMR_2835	-1000	R_HMR_2760	1000		R_HMR_0386	4.76160000000000	R_HMR_0386	5.06030000000000	R_HMR_0386	4.76160000000000	R_HMR_0386	5.06030000000000		R_HMR_TR2943c_b	500	R_HMR_F9240	1000	R_HMR_B7110	1000	R_HMR_B9383	1000		R_HMR_F9297	1000	R_HMR_F9296	1000	R_HMR_F9300	1000	R_HMR_F9296	1000
R_HMR_3272	1000	R_HMR_2787	1000	R_HMR_2845	-1000	R_HMR_2764	1000		R_HMR_0389	4.54410000000000	R_HMR_0389	5.11400000000000	R_HMR_0389	2.27205000000000	R_HMR_0389	3.65630000000000		R_HMR_TR3106c_b	250	R_HMR_F9247	1000	R_HMR_B7112	1000	R_HMR_B9413	1000		R_HMR_F9300	1000	R_HMR_F9297	1000	R_HMR_F9305	1000	R_HMR_F9297	1000
R_HMR_3239	-1000	R_HMR_2789	-1000	R_HMR_2847	-1000	R_HMR_2772	1000		R_HMR_0390	4.76160000000000	R_HMR_0390	5.06030000000000	R_HMR_0390	4.76160000000000	R_HMR_0390	5.06030000000000		R_HMR_TR2783c_b	1000	R_HMR_F9255	1000	R_HMR_B7874	1.01e-28	R_HMR_B9416	1000		R_HMR_F9305	1000	R_HMR_F9300	1000	R_HMR_F9310	1000	R_HMR_F9300	1000
R_HMR_2022	1000	R_HMR_2791	-1000	R_HMR_2857	-1000	R_HMR_2775	1000		R_HMR_0393	4.54410000000000	R_HMR_0393	5.11400000000000	R_HMR_0393	2.27205000000000	R_HMR_0393	3.65630000000000		R_HMR_TR1700c_b	1000	R_HMR_F9260	1000	R_HMR_B8456	1.87e-27	R_HMR_B9417	1000		R_HMR_F9310	1000	R_HMR_F9305	1000	R_HMR_F9338	1000	R_HMR_F9305	1000
R_HMR_2095	1000	R_HMR_2793	-1000	R_HMR_2861	-1000	R_HMR_8418	1000		R_HMR_0394	4.76160000000000	R_HMR_0394	5.06030000000000	R_HMR_0394	4.76160000000000	R_HMR_0394	5.06030000000000		R_HMR_TR2552c_b	4.57e-13	R_HMR_F9273	1000	R_HMR_B8530	500	R_HMR_B9426	1000		R_HMR_F9338	1000	R_HMR_F9310	1000	R_HMR_F9340	1000	R_HMR_F9310	1000
R_HMR_2106	1000	R_HMR_2795	-1000	R_HMR_2863	-1000	R_HMR_3027	1000		R_HMR_0397	4.54410000000000	R_HMR_0397	5.11400000000000	R_HMR_0397	2.27205000000000	R_HMR_0397	3.65630000000000		R_HMR_TR2980c_b	2.37e-29	R_HMR_F9286	1000	R_HMR_B9076	1000	R_HMR_B9429	1000		R_HMR_F9340	1000	R_HMR_F9338	1000	R_HMR_F9341	1000	R_HMR_F9338	1000
R_HMR_2107	1000	R_HMR_2797	-1000	R_HMR_2865	-1000	R_HMR_3028	-1000		R_HMR_0398	4.76160000000000	R_HMR_0398	5.06030000000000	R_HMR_0398	4.76160000000000	R_HMR_0398	5.06030000000000		R_HMR_TR1334m_b	7.07e-28	R_HMR_F9287	1000	R_HMR_B9079	1000	R_HMR_B9440	653.846		R_HMR_F9341	1000	R_HMR_F9340	1000	R_HMR_F9343	1000	R_HMR_F9340	1000
R_HMR_2108	1000	R_HMR_2799	-1000	R_HMR_2867	-1000	R_HMR_3029	1000		R_HMR_0401	4.54410000000000	R_HMR_0401	5.11400000000000	R_HMR_0401	2.27205000000000	R_HMR_0401	3.65630000000000		R_HMR_TR1334g_b	1000	R_HMR_F9297	1000	R_HMR_B9099	1000	R_HMR_B9447	1000		R_HMR_F9343	1000	R_HMR_F9341	1000	R_HMR_F9348	1000	R_HMR_F9341	1000
R_HMR_2109	1000	R_HMR_2801	-1000	R_HMR_2871	-1000	R_HMR_3033	1000		R_HMR_0405	4.54410000000000	R_HMR_0405	5.11400000000000	R_HMR_0405	2.27205000000000	R_HMR_0405	3.65630000000000		R_HMR_TR1285c_b	1.07e-14	R_HMR_F9351	1000	R_HMR_B9102	1000	R_HMR_B9448	1000		R_HMR_F9348	1000	R_HMR_F9343	1000	R_HMR_F9351	1000	R_HMR_F9343	1000
R_HMR_2110	1000	R_HMR_2807	-1000	R_HMR_2873	-1000	R_HMR_3034	-1000		R_HMR_0409	4.54410000000000	R_HMR_0409	5.11400000000000	R_HMR_0409	2.27205000000000	R_HMR_0409	3.65630000000000		R_HMR_TR2792c_b	1000	R_HMR_F9352	1000	R_HMR_B9103	1000	R_HMR_B9456	1000		R_HMR_F9351	1000	R_HMR_F9348	1000	R_HMR_F9352	1000	R_HMR_F9348	1000
R_HMR_2111	-1000	R_HMR_2817	-1000	R_HMR_2875	-1000	R_HMR_3035	1000		R_HMR_0413	4.54410000000000	R_HMR_0413	5.11400000000000	R_HMR_0413	2.27205000000000	R_HMR_0413	3.65630000000000		R_HMR_TR2794c_b	1000	R_HMR_F9365	1000	R_HMR_B9113	1000	R_HMR_B9457	1000		R_HMR_F9352	1000	R_HMR_F9351	1000	R_HMR_F9354	1000	R_HMR_F9351	1000
R_HMR_2112	-1000	R_HMR_2821	-1000	R_HMR_2880	-1000	R_HMR_3037	-1000		R_HMR_0414	4.76160000000000	R_HMR_0414	5.06030000000000	R_HMR_0414	4.76160000000000	R_HMR_0414	5.06030000000000		R_HMR_TR1451c_b	1000	R_HMR_F9366	1000	R_HMR_B9125	1000	R_HMR_B9730	1000		R_HMR_F9354	1000	R_HMR_F9352	1000	R_HMR_F9361	1000	R_HMR_F9352	1000
R_HMR_2113	-1000	R_HMR_2823	-1000	R_HMR_2896	-1000	R_HMR_2783	-1000		R_HMR_0417	4.54410000000000	R_HMR_0417	5.11400000000000	R_HMR_0417	2.27205000000000	R_HMR_0417	3.65630000000000		R_HMR_TR0631m_b	500	R_HMR_F9372	1000	R_HMR_B9131	500	R_HMR_BEX0169	4.54e-28		R_HMR_F9361	1000	R_HMR_F9354	1000	R_HMR_F9362	1000	R_HMR_F9354	1000
R_HMR_3622	1000	R_HMR_2831	-1000	R_HMR_2898	-1000	R_HMR_2787	1000		R_HMR_0418	4.76160000000000	R_HMR_0418	5.06030000000000	R_HMR_0418	4.76160000000000	R_HMR_0418	5.06030000000000		R_HMR_TR3120p_b	5.33e-15	R_HMR_F9413	1000	R_HMR_B9135	1000	R_HMR_BEX0558	1000		R_HMR_F9362	1000	R_HMR_F9361	1000	R_HMR_F9363	1000	R_HMR_F9361	1000
R_HMR_0763	1000	R_HMR_2835	-1000	R_HMR_2902	-1000	R_HMR_2789	-1000		R_HMR_0421	4.54410000000000	R_HMR_0421	5.11400000000000	R_HMR_0421	2.27205000000000	R_HMR_0421	3.65630000000000		R_HMR_TR2039n_b	1000	R_HMR_F9416	1000	R_HMR_B9146	1000	R_HMR_BEX0631	1.64e-28		R_HMR_F9363	1000	R_HMR_F9362	1000	R_HMR_F9366	1000	R_HMR_F9362	1000
R_HMR_0453	1000	R_HMR_2845	-1000	R_HMR_2904	-1000	R_HMR_2791	-1000		R_HMR_0422	4.76160000000000	R_HMR_0422	5.06030000000000	R_HMR_0422	4.76160000000000	R_HMR_0422	5.06030000000000		R_HMR_B7110	1000	R_HMR_F9417	1000	R_HMR_B9147	1000	R_HMR_BEX0661	1000		R_HMR_F9366	1000	R_HMR_F9363	1000	R_HMR_F9386	1000	R_HMR_F9363	1000
R_HMR_0912	1000	R_HMR_2847	-1000	R_HMR_2907	-1000	R_HMR_2793	-1000		R_HMR_0425	4.54410000000000	R_HMR_0425	5.11400000000000	R_HMR_0425	2.27205000000000	R_HMR_0425	3.65630000000000		R_HMR_B7112	1000	R_HMR_F9426	1000	R_HMR_B9160	1000	R_HMR_BEX0670	4.04e-28		R_HMR_F9386	1000	R_HMR_F9366	1000	R_HMR_F9394	1000	R_HMR_F9366	1000
R_HMR_1315	-1000	R_HMR_2857	-1000	R_HMR_2910	-1000	R_HMR_2795	-1000		R_HMR_0426	4.76160000000000	R_HMR_0426	5.06030000000000	R_HMR_0426	4.76160000000000	R_HMR_0426	5.06030000000000		R_HMR_B9076	1000	R_HMR_F9447	1000	R_HMR_B9166	1000	R_HMR_BEX0952	1000		R_HMR_F9394	1000	R_HMR_F9386	1000	R_HMR_F9395	1000	R_HMR_F9386	1000
R_HMR_1318	1000	R_HMR_2861	-1000	R_HMR_3106	-1000	R_HMR_2797	-1000		R_HMR_0429	4.54410000000000	R_HMR_0429	5.11400000000000	R_HMR_0429	2.27205000000000	R_HMR_0429	3.65630000000000		R_HMR_B9079	1000	R_HMR_F9448	1000	R_HMR_B9208	1000	R_HMR_BEX1070	1000		R_HMR_F9395	1000	R_HMR_F9394	1000	R_HMR_F9396	1000	R_HMR_F9394	1000
R_HMR_1320	-1000	R_HMR_2863	-1000	R_HMR_3482	-4.0000000000000001e-08	R_HMR_2799	-1000		R_HMR_0430	4.76160000000000	R_HMR_0430	5.06030000000000	R_HMR_0430	4.76160000000000	R_HMR_0430	5.06030000000000		R_HMR_B9099	1000	R_HMR_F9457	1000	R_HMR_B9239	1000	R_HMR_BEX1074	1000		R_HMR_F9396	1000	R_HMR_F9395	1000	R_HMR_F9397	1000	R_HMR_F9395	1000
R_HMR_1321	-1000	R_HMR_2865	-1000	R_HMR_3517	-1000	R_HMR_2801	-1000		R_HMR_0433	4.54410000000000	R_HMR_0433	5.11400000000000	R_HMR_0433	2.27205000000000	R_HMR_0433	3.65630000000000		R_HMR_B9102	1000	R_HMR_F9730	1000	R_HMR_B9240	1000	R_HMR_BEX1419	1000		R_HMR_F9397	1000	R_HMR_F9396	1000	R_HMR_F9398	1000	R_HMR_F9396	1000
R_HMR_1322	1000	R_HMR_2867	-1000	R_HMR_3272	1000	R_HMR_2807	-1000		R_HMR_0434	4.76160000000000	R_HMR_0434	5.06030000000000	R_HMR_0434	4.76160000000000	R_HMR_0434	5.06030000000000		R_HMR_B9103	1000	R_HMR_F9736	1000	R_HMR_B9247	1000	R_HMR_BEX1428	1000		R_HMR_F9398	1000	R_HMR_F9397	1000	R_HMR_F9407	1000	R_HMR_F9397	1000
R_HMR_1323	1000	R_HMR_2871	-1000	R_HMR_3239	-1000	R_HMR_2817	-1000		R_HMR_0437	4.54410000000000	R_HMR_0437	5.11400000000000	R_HMR_0437	2.27205000000000	R_HMR_0437	3.65630000000000		R_HMR_B9113	1000	R_HMR_FEX0291	1000	R_HMR_B9254	1000	R_HMR_BEX1451	1000		R_HMR_F9407	1000	R_HMR_F9398	1000	R_HMR_F9417	1000	R_HMR_F9398	1000
R_HMR_1324	-1000	R_HMR_2873	-1000	R_HMR_2002	1000	R_HMR_2821	-1000		R_HMR_0438	4.76160000000000	R_HMR_0438	5.06030000000000	R_HMR_0438	4.76160000000000	R_HMR_0438	5.06030000000000		R_HMR_B9125	1000	R_HMR_FEX0529	1000	R_HMR_B9260	1000	R_HMR_BEX1451s_x	1000		R_HMR_F9417	1000	R_HMR_F9407	1000	R_HMR_F9447	1000	R_HMR_F9407	1000
R_HMR_1329	-1000	R_HMR_2875	-1000	R_HMR_2004	-1000	R_HMR_2823	-1000		R_HMR_0448	14.3422000000000	R_HMR_0448	9.60950000000000	R_HMR_0448	14.3422000000000	R_HMR_0448	9.60950000000000		R_HMR_B9135	1000	R_HMR_FEX0558	1000	R_HMR_B9273	1000	R_HMR_BEX2040	307.692		R_HMR_F9447	1000	R_HMR_F9417	1000	R_HMR_F9460	1000	R_HMR_F9417	1000
R_HMR_1332	-1000	R_HMR_2880	-1000	R_HMR_1978	1000	R_HMR_2831	-1000		R_HMR_0449	12.5676000000000	R_HMR_0449	11.2944000000000	R_HMR_0449	12.5676000000000	R_HMR_0449	11.2944000000000		R_HMR_B9155	2.21e-28	R_HMR_FEX0913	1000	R_HMR_B9276	1000	R_HMR_BEX2148	1000		R_HMR_F9460	1000	R_HMR_F9447	1000	R_HMR_F9682	1000	R_HMR_F9447	1000
R_HMR_1333	1000	R_HMR_2896	-1000	R_HMR_2025	1000	R_HMR_2835	-1000		R_HMR_0450	14.3422000000000	R_HMR_0450	9.60950000000000	R_HMR_0450	14.3422000000000	R_HMR_0450	9.60950000000000		R_HMR_B9160	1000	R_HMR_FEX0952	1000	R_HMR_B9286	1000	R_HMR_BEX2168	1000		R_HMR_F9682	1000	R_HMR_F9460	1000	R_HMR_F9730	1000	R_HMR_F9460	1000
R_HMR_1341	-1000	R_HMR_2898	-1000	R_HMR_3622	1000	R_HMR_2845	-1000		R_HMR_0456	8.88530000000000	R_HMR_0456	4.87070000000000	R_HMR_0456	2.22132500000000	R_HMR_0456	1.21767500000000		R_HMR_B9208	1000	R_HMR_FEX1074	1000	R_HMR_B9287	1000	R_HMR_BEX2183	692.308		R_HMR_F9730	1000	R_HMR_F9682	1000	R_HMR_F9736	1000	R_HMR_F9682	1000
R_HMR_1342	-1000	R_HMR_2902	-1000	R_HMR_0763	1000	R_HMR_2847	-1000		R_HMR_0457	9.03680000000000	R_HMR_0457	13.1216000000000	R_HMR_0457	9.03680000000000	R_HMR_0457	13.1216000000000		R_HMR_B9239	1000	R_HMR_FEX1862	250	R_HMR_B9297	1000	R_HMR_BEX2184	1000		R_HMR_F9736	1000	R_HMR_F9730	1000	R_HMR_FEX0019s_x	1000	R_HMR_F9730	1000
R_HMR_1343	-1000	R_HMR_2904	-1000	R_HMR_0453	1000	R_HMR_2857	-1000		R_HMR_0459	8.88530000000000	R_HMR_0459	4.87070000000000	R_HMR_0459	2.22132500000000	R_HMR_0459	1.21767500000000		R_HMR_B9240	1000	R_HMR_FEX2148	1000	R_HMR_B9340	1000	R_HMR_BEX2617	692.308		R_HMR_FEX0019s_x	1000	R_HMR_F9736	1000	R_HMR_FEX0169	4.0000000000000001e-08	R_HMR_F9736	1000
R_HMR_1345	-1000	R_HMR_2906	-1000	R_HMR_0873	1000	R_HMR_2861	-1000		R_HMR_0460	9.03680000000000	R_HMR_0460	13.1216000000000	R_HMR_0460	9.03680000000000	R_HMR_0460	13.1216000000000		R_HMR_B9247	1000	R_HMR_FEX2168	1000	R_HMR_B9349	1000	R_HMR_BEX2679	1000		R_HMR_FEX0169	4.0000000000000001e-08	R_HMR_FEX0019s_x	1000	R_HMR_FEX0529	1e-08	R_HMR_FEX0019s_x	1000
R_HMR_1367	1000	R_HMR_2907	-1000	R_HMR_0912	1000	R_HMR_2863	-1000		R_HMR_0463	11.9980000000000	R_HMR_0463	9.81510000000000	R_HMR_0463	11.9980000000000	R_HMR_0463	9.81510000000000		R_HMR_B9260	1000	R_HMR_FEX2170	333.333	R_HMR_B9351	1000	R_HMR_BEX2778s_x	1000		R_HMR_FEX0291	1000	R_HMR_FEX0169	4.0000000000000001e-08	R_HMR_FEX0530	1e-08	R_HMR_FEX0169	4.0000000000000001e-08
R_HMR_1370	-1000	R_HMR_2909	-1000	R_HMR_1315	-1000	R_HMR_2865	-1000		R_HMR_0479	13.7269000000000	R_HMR_0479	8.30030000000000	R_HMR_0479	6.86345000000000	R_HMR_0479	4.15015000000000		R_HMR_B9273	1000	R_HMR_FEX2171	250	R_HMR_B9354	500	R_HMR_BEX3101	538.462		R_HMR_FEX0529	1e-08	R_HMR_FEX0291	1000	R_HMR_FEX0638	5.9999999999999995e-08	R_HMR_FEX0291	1000
R_HMR_1373	1000	R_HMR_2910	-1000	R_HMR_1318	1000	R_HMR_2867	-1000		R_HMR_0482	12.5676000000000	R_HMR_0482	11.2944000000000	R_HMR_0482	12.5676000000000	R_HMR_0482	11.2944000000000		R_HMR_B9286	1000	R_HMR_FEX2184	1000	R_HMR_B9366	1000	R_HMR_BEX3103	6.06e-28		R_HMR_FEX0530	1e-08	R_HMR_FEX0529	1e-08	R_HMR_FEX0666	2e-08	R_HMR_FEX0529	1e-08
R_HMR_1375	1000	R_HMR_2915	-1000	R_HMR_1320	-1000	R_HMR_2871	-1000		R_HMR_0483	12.5676000000000	R_HMR_0483	11.2944000000000	R_HMR_0483	12.5676000000000	R_HMR_0483	11.2944000000000		R_HMR_B9287	1000	R_HMR_FEX2320	250	R_HMR_B9383	1000	R_HMR_BEX3107	1000		R_HMR_FEX0638	5.9999999999999995e-08	R_HMR_FEX0530	1e-08	R_HMR_FEX0674	4.0000000000000001e-08	R_HMR_FEX0530	1e-08
R_HMR_1376	-1000	R_HMR_2918	-1000	R_HMR_1321	-1000	R_HMR_2873	-1000		R_HMR_0487	13.8934000000000	R_HMR_0487	10.7864000000000	R_HMR_0487	13.8934000000000	R_HMR_0487	10.7864000000000		R_HMR_B9297	1000	R_HMR_FEX2479	1000	R_HMR_B9413	1000	R_HMR_BEX3172	2.52e-28		R_HMR_FEX0666	2e-08	R_HMR_FEX0638	5.9999999999999995e-08	R_HMR_FEX0760	2e-08	R_HMR_FEX0638	5.9999999999999995e-08
R_HMR_1379	-1000	R_HMR_2921	1000	R_HMR_1322	1000	R_HMR_2875	-1000		R_HMR_0489	13.8934000000000	R_HMR_0489	10.7864000000000	R_HMR_0489	13.8934000000000	R_HMR_0489	10.7864000000000		R_HMR_B9349	1000	R_HMR_FEX2776s_x	1000	R_HMR_B9416	1000	R_HMR_F3804	692.308		R_HMR_FEX0674	4.0000000000000001e-08	R_HMR_FEX0666	2e-08	R_HMR_FEX0900	2e-08	R_HMR_FEX0666	2e-08
R_HMR_1382	-1000	R_HMR_2924	1000	R_HMR_1323	1000	R_HMR_2880	-1000		R_HMR_0490	13.8934000000000	R_HMR_0490	10.7864000000000	R_HMR_0490	13.8934000000000	R_HMR_0490	10.7864000000000		R_HMR_B9351	1000	R_HMR_FEX3106	1000	R_HMR_B9417	1000	R_HMR_F3925	8.08e-28		R_HMR_FEX0760	2e-08	R_HMR_FEX0674	4.0000000000000001e-08	R_HMR_FEX0923	1e-08	R_HMR_FEX0674	4.0000000000000001e-08
R_HMR_1383	1000	R_HMR_2927	1000	R_HMR_1324	1000	R_HMR_2896	-1000		R_HMR_0491	13.8934000000000	R_HMR_0491	10.7864000000000	R_HMR_0491	13.8934000000000	R_HMR_0491	10.7864000000000		R_HMR_B9352	1000	R_HMR_BEX0558	1000	R_HMR_B9426	1000	R_HMR_F4316	307.692		R_HMR_FEX0900	2e-08	R_HMR_FEX0760	2e-08	R_HMR_FEX0924	1000	R_HMR_FEX0760	2e-08
R_HMR_1384	-1000	R_HMR_2930	1000	R_HMR_1332	1000	R_HMR_2898	-1000		R_HMR_0495	13.8934000000000	R_HMR_0495	10.7864000000000	R_HMR_0495	13.8934000000000	R_HMR_0495	10.7864000000000		R_HMR_B9354	3.77e-14	R_HMR_BEX0952	1000	R_HMR_B9429	1000	R_HMR_F4335	2.93e-27		R_HMR_FEX0923	1e-08	R_HMR_FEX0900	2e-08	R_HMR_FEX0981	1000	R_HMR_FEX0900	2e-08
R_HMR_1387	-1000	R_HMR_3106	-1000	R_HMR_1333	1000	R_HMR_2902	-1000		R_HMR_0497	13.8934000000000	R_HMR_0497	10.7864000000000	R_HMR_0497	13.8934000000000	R_HMR_0497	10.7864000000000		R_HMR_B9366	1000	R_HMR_BEX1074	1000	R_HMR_B9447	1000	R_HMR_F7110	1000		R_HMR_FEX0924	1000	R_HMR_FEX0922	1000	R_HMR_FEX1116	1000	R_HMR_FEX0922	1000
R_HMR_1395	-1000	R_HMR_3482	-4.0000000000000001e-08	R_HMR_1341	1000	R_HMR_2904	-1000		R_HMR_0498	13.8934000000000	R_HMR_0498	10.7864000000000	R_HMR_0498	13.8934000000000	R_HMR_0498	10.7864000000000		R_HMR_B9383	1000	R_HMR_BEX1451s_x	1000	R_HMR_B9448	1000	R_HMR_F7112	1000		R_HMR_FEX0981	1000	R_HMR_FEX0923	1000	R_HMR_FEX1127	1000	R_HMR_FEX0923	1000
R_HMR_1398	1000	R_HMR_3517	-1000	R_HMR_1342	1000	R_HMR_2906	-1000		R_HMR_0499	13.8934000000000	R_HMR_0499	10.7864000000000	R_HMR_0499	13.8934000000000	R_HMR_0499	10.7864000000000		R_HMR_B9413	1000	R_HMR_BEX1451	1000	R_HMR_B9457	1000	R_HMR_F7867	653.846		R_HMR_FEX1116	1000	R_HMR_FEX0924	1000	R_HMR_FEX1293	2e-08	R_HMR_FEX0924	1000
R_HMR_1401	1000	R_HMR_3272	1000	R_HMR_1343	-1000	R_HMR_2907	-1000		R_HMR_0500	13.8934000000000	R_HMR_0500	10.7864000000000	R_HMR_0500	13.8934000000000	R_HMR_0500	10.7864000000000		R_HMR_B9416	1000	R_HMR_BEX1981	1000	R_HMR_B9715	1000	R_HMR_F7888	1000		R_HMR_FEX1127	1000	R_HMR_FEX0981	1000	R_HMR_FEX1446	1e-08	R_HMR_FEX0981	1000
R_HMR_1402	1000	R_HMR_3239	-1000	R_HMR_1345	-1000	R_HMR_2909	-1000		R_HMR_0503	13.8934000000000	R_HMR_0503	10.7864000000000	R_HMR_0503	13.8934000000000	R_HMR_0503	10.7864000000000		R_HMR_B9426	1000	R_HMR_BEX2148	1000	R_HMR_B9730	1000	R_HMR_F8449	1000		R_HMR_FEX1293	2e-08	R_HMR_FEX1116	1000	R_HMR_FEX1451s_x	1000	R_HMR_FEX1116	1000
R_HMR_1623	-1e-08	R_HMR_2002	1000	R_HMR_1375	1000	R_HMR_2910	-1000		R_HMR_0504	13.8934000000000	R_HMR_0504	10.7864000000000	R_HMR_0504	13.8934000000000	R_HMR_0504	10.7864000000000		R_HMR_B9429	1000	R_HMR_BEX2168	1000	R_HMR_BEX0169	1.06e-27	R_HMR_F9001	2.52e-28		R_HMR_FEX1446	1e-08	R_HMR_FEX1127	3.0000000000000004e-08	R_HMR_FEX1585s_x	1000	R_HMR_FEX1127	3.0000000000000004e-08
R_HMR_1629	1000	R_HMR_2004	-1000	R_HMR_1376	-1000	R_HMR_2915	-1000		R_HMR_0505	13.8934000000000	R_HMR_0505	10.7864000000000	R_HMR_0505	13.8934000000000	R_HMR_0505	10.7864000000000		R_HMR_B9440	250	R_HMR_BEX2184	1000	R_HMR_BEX0291	3.14e-14	R_HMR_F9076	1000		R_HMR_FEX1451s_x	1000	R_HMR_FEX1293	2e-08	R_HMR_FEX1778s_x	1000	R_HMR_FEX1293	2e-08
R_HMR_1631	-1000	R_HMR_7942	1000	R_HMR_1393	499.999999995	R_HMR_2918	-1000		R_HMR_0507	13.8934000000000	R_HMR_0507	10.7864000000000	R_HMR_0507	13.8934000000000	R_HMR_0507	10.7864000000000		R_HMR_B9447	1000	R_HMR_BEX2364	1000	R_HMR_BEX0558	1000	R_HMR_F9079	1000		R_HMR_FEX1585s_x	1000	R_HMR_FEX1446	1e-08	R_HMR_FEX1837	1000	R_HMR_FEX1446	1e-08
R_HMR_1656	999.99999996999998	R_HMR_7943	-1000	R_HMR_1395	-1000	R_HMR_2921	1000		R_HMR_0508	13.8934000000000	R_HMR_0508	10.7864000000000	R_HMR_0508	13.8934000000000	R_HMR_0508	10.7864000000000		R_HMR_B9457	1000	R_HMR_BEX2479	1000	R_HMR_BEX0638	1.26e-28	R_HMR_F9084	5.05e-29		R_HMR_FEX1778s_x	1000	R_HMR_FEX1451s_x	1000	R_HMR_FEX1967	2e-08	R_HMR_FEX1451s_x	1000
R_HMR_1695	999.99999998999999	R_HMR_1978	1000	R_HMR_1401	1000	R_HMR_2924	1000		R_HMR_0509	13.8934000000000	R_HMR_0509	10.7864000000000	R_HMR_0509	13.8934000000000	R_HMR_0509	10.7864000000000		R_HMR_B9715	1000	R_HMR_BEX2778s_x	1000	R_HMR_BEX0952	1000	R_HMR_F9102	1000		R_HMR_FEX1837	1000	R_HMR_FEX1585s_x	1000	R_HMR_FEX2142	1000	R_HMR_FEX1585s_x	1000
R_HMR_1696	-1000	R_HMR_2022	1000	R_HMR_1402	1000	R_HMR_2927	1000		R_HMR_0510	13.8934000000000	R_HMR_0510	10.7864000000000	R_HMR_0510	13.8934000000000	R_HMR_0510	10.7864000000000		R_HMR_B9730	1000	R_HMR_F3804	250	R_HMR_BEX1070	1000	R_HMR_F9103	1000		R_HMR_FEX1967	2e-08	R_HMR_FEX1778s_x	1000	R_HMR_FEX2157	1000	R_HMR_FEX1778s_x	1000
R_HMR_1717	999.99999996999998	R_HMR_2095	1000	R_HMR_1623	-1e-08	R_HMR_2930	1000		R_HMR_0511	13.8934000000000	R_HMR_0511	10.7864000000000	R_HMR_0511	13.8934000000000	R_HMR_0511	10.7864000000000		R_HMR_FEX1451s_x	1000	R_HMR_F3806	250	R_HMR_BEX1074	1000	R_HMR_F9113	1000		R_HMR_FEX2142	1000	R_HMR_FEX1837	3.0000000000000004e-08	R_HMR_FEX2344s_x	1000	R_HMR_FEX1837	3.0000000000000004e-08
R_HMR_1725	-1000	R_HMR_2106	1000	R_HMR_1629	1000	R_HMR_3106	-1000		R_HMR_0512	13.8934000000000	R_HMR_0512	10.7864000000000	R_HMR_0512	13.8934000000000	R_HMR_0512	10.7864000000000		R_HMR_BEX2792s_x	1000	R_HMR_F3838	250	R_HMR_BEX1451	1000	R_HMR_F9125	1000		R_HMR_FEX2157	1000	R_HMR_FEX1967	2e-08	R_HMR_FEX2413	1e-08	R_HMR_FEX1967	2e-08
R_HMR_1850	999.99999998999999	R_HMR_2107	1000	R_HMR_1631	-1000	R_HMR_3355	1000		R_HMR_0515	13.8934000000000	R_HMR_0515	10.7864000000000	R_HMR_0515	13.8934000000000	R_HMR_0515	10.7864000000000		R_HMR_BEX2794s_x	1000	R_HMR_F3911	1000	R_HMR_BEX1451s_x	1000	R_HMR_F9135	1000		R_HMR_FEX2344s_x	1000	R_HMR_FEX2142	1000	R_HMR_FEX2456s_x	1000	R_HMR_FEX2142	1000
R_HMR_1852	1000	R_HMR_2108	1000	R_HMR_1656	999.99999996999998	R_HMR_3375	-1000		R_HMR_0516	13.8934000000000	R_HMR_0516	10.7864000000000	R_HMR_0516	13.8934000000000	R_HMR_0516	10.7864000000000		R_HMR_F7110	1000	R_HMR_F4368	1000	R_HMR_BEX1597	5.85e-14	R_HMR_F9146	1000		R_HMR_FEX2413	1e-08	R_HMR_FEX2157	1000	R_HMR_FEX2494s_x	1000	R_HMR_FEX2157	1000
R_HMR_1875	1000	R_HMR_2109	1000	R_HMR_1695	999.99999998999999	R_HMR_3482	-4.0000000000000001e-08		R_HMR_0517	13.8934000000000	R_HMR_0517	10.7864000000000	R_HMR_0517	13.8934000000000	R_HMR_0517	10.7864000000000		R_HMR_F7112	1000	R_HMR_F4396	1000	R_HMR_BEX1638	1000	R_HMR_F9160	1000		R_HMR_FEX2456s_x	1000	R_HMR_FEX2344s_x	1000	R_HMR_FEX2725	1e-08	R_HMR_FEX2344s_x	1000
R_HMR_1877	1000	R_HMR_2110	1000	R_HMR_1696	-1000	R_HMR_3517	-1000		R_HMR_0518	13.8934000000000	R_HMR_0518	10.7864000000000	R_HMR_0518	13.8934000000000	R_HMR_0518	10.7864000000000		R_HMR_F9076	1000	R_HMR_F7867	1000	R_HMR_BEX1837	500	R_HMR_F9166	1000		R_HMR_FEX2494s_x	1000	R_HMR_FEX2413	1e-08	R_HMR_FEX2938s_x	1000	R_HMR_FEX2413	1e-08
R_HMR_1879	1000	R_HMR_2111	-1000	R_HMR_1717	999.99999996999998	R_HMR_3272	1000		R_HMR_0519	13.8934000000000	R_HMR_0519	10.7864000000000	R_HMR_0519	13.8934000000000	R_HMR_0519	10.7864000000000		R_HMR_F9078	1000	R_HMR_F7888	1000	R_HMR_BEX2148	1000	R_HMR_F9208	1000		R_HMR_FEX2725	1e-08	R_HMR_FEX2456s_x	1000			R_HMR_FEX2456s_x	1000
R_HMR_1880	1000	R_HMR_2112	-1000	R_HMR_1725	-1000	R_HMR_3239	-1000		R_HMR_0520	13.8934000000000	R_HMR_0520	10.7864000000000	R_HMR_0520	13.8934000000000	R_HMR_0520	10.7864000000000		R_HMR_F9079	1000	R_HMR_F8458	1000	R_HMR_BEX2159	1000	R_HMR_F9218	692.308		R_HMR_FEX2938s_x	1000	R_HMR_FEX2494s_x	1000			R_HMR_FEX2494s_x	1000
R_HMR_1881	-1000	R_HMR_2113	-1000	R_HMR_1850	999.99999998999999	R_HMR_1219	1000		R_HMR_0523	13.8934000000000	R_HMR_0523	10.7864000000000	R_HMR_0523	13.8934000000000	R_HMR_0523	10.7864000000000		R_HMR_F9099	1000	R_HMR_F8459	1000	R_HMR_BEX2168	1000	R_HMR_F9239	1000				R_HMR_FEX2725	1e-08			R_HMR_FEX2725	1e-08
R_HMR_1882	-1000	R_HMR_3622	1000	R_HMR_1852	1000	R_HMR_1220	-1000		R_HMR_0524	13.8934000000000	R_HMR_0524	10.7864000000000	R_HMR_0524	13.8934000000000	R_HMR_0524	10.7864000000000		R_HMR_F9102	1000	R_HMR_F8471	1000	R_HMR_BEX2184	1000	R_HMR_F9240	1000				R_HMR_FEX2938s_x	1000			R_HMR_FEX2938s_x	1000
R_HMR_1883	1000	R_HMR_0763	1000	R_HMR_1875	1000	R_HMR_2002	1000		R_HMR_0525	13.8934000000000	R_HMR_0525	10.7864000000000	R_HMR_0525	13.8934000000000	R_HMR_0525	10.7864000000000		R_HMR_F9113	1000	R_HMR_F8548	1000	R_HMR_BEX2366	500	R_HMR_F9247	1000
R_HMR_1884	-1000	R_HMR_0453	1000	R_HMR_1876	-1000	R_HMR_2004	-1000		R_HMR_0526	13.8934000000000	R_HMR_0526	10.7864000000000	R_HMR_0526	13.8934000000000	R_HMR_0526	10.7864000000000		R_HMR_F9125	1000	R_HMR_B3802	250	R_HMR_BEX2679	1000	R_HMR_F9255	1000
R_HMR_1885	1000	R_HMR_0912	1000	R_HMR_1877	-1000	R_HMR_1978	1000		R_HMR_0527	13.8934000000000	R_HMR_0527	10.7864000000000	R_HMR_0527	13.8934000000000	R_HMR_0527	10.7864000000000		R_HMR_F9135	1000	R_HMR_B3820	250	R_HMR_BEX2778s_x	1000	R_HMR_F9260	1000
R_HMR_1886	1000	R_HMR_1315	-1000	R_HMR_1879	-1000	R_HMR_2025	1000		R_HMR_0528	13.8934000000000	R_HMR_0528	10.7864000000000	R_HMR_0528	13.8934000000000	R_HMR_0528	10.7864000000000		R_HMR_F9160	1000	R_HMR_B4373	1000	R_HMR_BEX2792s_x	1000	R_HMR_F9273	1000
R_HMR_1888	-1000	R_HMR_1318	1000	R_HMR_1880	1000	R_HMR_2095	1000		R_HMR_0529	13.8934000000000	R_HMR_0529	10.7864000000000	R_HMR_0529	13.8934000000000	R_HMR_0529	10.7864000000000		R_HMR_F9172	2.07e-28	R_HMR_B7800	1000	R_HMR_BEX3103	1000	R_HMR_F9276	1000
R_HMR_1889	1000	R_HMR_1320	-1000	R_HMR_1881	-1000	R_HMR_2106	1000		R_HMR_0530	13.8934000000000	R_HMR_0530	10.7864000000000	R_HMR_0530	13.8934000000000	R_HMR_0530	10.7864000000000		R_HMR_F9208	1000	R_HMR_B7871	1000	R_HMR_F3783	500	R_HMR_F9286	1000
R_HMR_1890	1000	R_HMR_1321	-1000	R_HMR_1882	-1000	R_HMR_2107	1000		R_HMR_0531	13.8934000000000	R_HMR_0531	10.7864000000000	R_HMR_0531	13.8934000000000	R_HMR_0531	10.7864000000000		R_HMR_F9239	1000	R_HMR_B7882	1000	R_HMR_F3806	1.01e-28	R_HMR_F9287	1000
R_HMR_1891	1000	R_HMR_1322	1000	R_HMR_1883	-1000	R_HMR_2108	1000		R_HMR_0532	13.8934000000000	R_HMR_0532	10.7864000000000	R_HMR_0532	13.8934000000000	R_HMR_0532	10.7864000000000		R_HMR_F9240	1000	R_HMR_B7888	1000	R_HMR_F4332	500	R_HMR_F9297	1000
R_HMR_1892	1000	R_HMR_1323	1000	R_HMR_1884	-1000	R_HMR_2109	1000		R_HMR_0533	13.8934000000000	R_HMR_0533	10.7864000000000	R_HMR_0533	13.8934000000000	R_HMR_0533	10.7864000000000		R_HMR_F9247	1000	R_HMR_B8459	1000	R_HMR_F4391	2.09e-14	R_HMR_F9340	1000
R_HMR_1893	1000	R_HMR_1324	-1000	R_HMR_1885	1000	R_HMR_2110	1000		R_HMR_0538	13.8934000000000	R_HMR_0538	10.7864000000000	R_HMR_0538	13.8934000000000	R_HMR_0538	10.7864000000000		R_HMR_F9260	1000	R_HMR_B8464	1000	R_HMR_F4651	1.01e-28	R_HMR_F9349	1000
R_HMR_1894	1000	R_HMR_1332	-1000	R_HMR_1886	1000	R_HMR_2111	-1000		R_HMR_0539	13.8934000000000	R_HMR_0539	10.7864000000000	R_HMR_0539	13.8934000000000	R_HMR_0539	10.7864000000000		R_HMR_F9273	1000	R_HMR_B8467	1000	R_HMR_F6875	1.26e-28	R_HMR_F9351	1000
R_HMR_1418	1000	R_HMR_1333	1000	R_HMR_1888	-1000	R_HMR_2112	-1000		R_HMR_0540	13.8934000000000	R_HMR_0540	10.7864000000000	R_HMR_0540	13.8934000000000	R_HMR_0540	10.7864000000000		R_HMR_F9286	1000	R_HMR_B8548	1000	R_HMR_F6970	1.06e-27	R_HMR_F9354	884.615
R_HMR_1419	-1000	R_HMR_1341	-1000	R_HMR_1889	-1000	R_HMR_2113	-1000		R_HMR_0541	13.8934000000000	R_HMR_0541	10.7864000000000	R_HMR_0541	13.8934000000000	R_HMR_0541	10.7864000000000		R_HMR_F9287	1000			R_HMR_F7110	1000	R_HMR_F9366	1000
R_HMR_1420	1000	R_HMR_1342	-1000	R_HMR_1890	1000	R_HMR_3622	1000		R_HMR_0542	13.8934000000000	R_HMR_0542	10.7864000000000	R_HMR_0542	13.8934000000000	R_HMR_0542	10.7864000000000		R_HMR_F9297	1000			R_HMR_F7112	1000	R_HMR_F9372	1000
R_HMR_1421	-1000	R_HMR_1343	-1000	R_HMR_1891	1000	R_HMR_0763	1000		R_HMR_0543	13.8934000000000	R_HMR_0543	10.7864000000000	R_HMR_0543	13.8934000000000	R_HMR_0543	10.7864000000000		R_HMR_F9349	1000			R_HMR_F7642	1000	R_HMR_F9413	1000
R_HMR_1422	1000	R_HMR_1345	-1000	R_HMR_1892	1000	R_HMR_0453	1000		R_HMR_0544	13.8934000000000	R_HMR_0544	10.7864000000000	R_HMR_0544	13.8934000000000	R_HMR_0544	10.7864000000000		R_HMR_F9351	1000			R_HMR_F7873	1.01e-28	R_HMR_F9416	1000
R_HMR_1423	-1000	R_HMR_1367	-1000	R_HMR_1893	1000	R_HMR_0912	1000		R_HMR_0588	4.69050000000000	R_HMR_0588	8.05760000000000	R_HMR_0588	4.69050000000000	R_HMR_0588	8.05760000000000		R_HMR_F9352	1000			R_HMR_F7876	1.01e-28	R_HMR_F9417	1000
R_HMR_1424	1000	R_HMR_1370	-1000	R_HMR_1894	1000	R_HMR_1315	-1000		R_HMR_0607	7.55810000000000	R_HMR_0607	7.83110000000000	R_HMR_0607	7.55810000000000	R_HMR_0607	7.83110000000000		R_HMR_F9365	1000			R_HMR_F8486	1000	R_HMR_F9426	1000
R_HMR_1425	-1000	R_HMR_1373	1000	R_HMR_1418	1000	R_HMR_1318	1000		R_HMR_0610	5.50640000000000	R_HMR_0610	12.9214000000000	R_HMR_0610	2.75320000000000	R_HMR_0610	6.46070000000000		R_HMR_F9366	1000			R_HMR_F8547	500	R_HMR_F9429	1000
R_HMR_1426	1000	R_HMR_1375	1000	R_HMR_1419	-1000	R_HMR_1320	-1000		R_HMR_0616	7.85370000000000	R_HMR_0616	11.8168000000000	R_HMR_0616	7.85370000000000	R_HMR_0616	11.8168000000000		R_HMR_F9413	1000			R_HMR_F8549	500	R_HMR_F9447	1000
R_HMR_1427	-1000	R_HMR_1376	-1000	R_HMR_1420	1000	R_HMR_1321	-1000		R_HMR_0622	4.16120000000000	R_HMR_0622	8.27350000000000	R_HMR_0622	4.16120000000000	R_HMR_0622	8.27350000000000		R_HMR_F9416	1000			R_HMR_F9076	1000	R_HMR_F9448	1000
R_HMR_1428	1000	R_HMR_1379	-1000	R_HMR_1421	-1000	R_HMR_1322	1000		R_HMR_0623	4.16120000000000	R_HMR_0623	8.27350000000000	R_HMR_0623	4.16120000000000	R_HMR_0623	8.27350000000000		R_HMR_F9426	1000			R_HMR_F9079	1000	R_HMR_F9456	1000
R_HMR_1429	-1000	R_HMR_1383	1000	R_HMR_1422	1000	R_HMR_1323	1000		R_HMR_0627	7.85370000000000	R_HMR_0627	11.8168000000000	R_HMR_0627	7.85370000000000	R_HMR_0627	11.8168000000000		R_HMR_F9429	1000			R_HMR_F9084	1.12e-14	R_HMR_F9457	1000
R_HMR_1430	1000	R_HMR_1384	-1000	R_HMR_1423	-1000	R_HMR_1324	-1000		R_HMR_0629	7.72360000000000	R_HMR_0629	4.39820000000000	R_HMR_0629	7.72360000000000	R_HMR_0629	4.39820000000000		R_HMR_F9447	1000			R_HMR_F9085	1000	R_HMR_F9730	1000
R_HMR_1431	-1000	R_HMR_1395	-1000	R_HMR_1424	1000	R_HMR_1332	-1000		R_HMR_0630	11.9980000000000	R_HMR_0630	9.81510000000000	R_HMR_0630	11.9980000000000	R_HMR_0630	9.81510000000000		R_HMR_F9457	1000			R_HMR_F9086	1.06e-13	R_HMR_F9736	1000
R_HMR_1432	1000	R_HMR_1398	1000	R_HMR_1425	-1000	R_HMR_1333	1000		R_HMR_0632	8.94550000000000	R_HMR_0632	4.60260000000000	R_HMR_0632	4.47275000000000	R_HMR_0632	2.30130000000000		R_HMR_F9715	1000			R_HMR_F9102	1000	R_HMR_FEX0291	1000
R_HMR_1433	-1000	R_HMR_1401	1000	R_HMR_1426	1000	R_HMR_1341	-1000		R_HMR_0633	13.2665000000000	R_HMR_0633	9.82290000000000	R_HMR_0633	13.2665000000000	R_HMR_0633	9.82290000000000		R_HMR_F9730	1000			R_HMR_F9103	1000	R_HMR_FEX0558	1000
R_HMR_4254	-1000	R_HMR_1402	1000	R_HMR_1427	-1000	R_HMR_1342	1000		R_HMR_0634	8.45580000000000	R_HMR_0634	6.21220000000000	R_HMR_0634	8.45580000000000	R_HMR_0634	6.21220000000000		R_HMR_F9736	1000			R_HMR_F9113	1000	R_HMR_FEX0952	1000
R_HMR_6393	1000	R_HMR_1623	-1e-08	R_HMR_1428	1000	R_HMR_1343	-1000		R_HMR_0635	7.82810000000000	R_HMR_0635	4.32150000000000	R_HMR_0635	7.82810000000000	R_HMR_0635	4.32150000000000		R_HMR_FEX0558	1000			R_HMR_F9125	1000	R_HMR_FEX1070	1000
R_HMR_6394	999.99999996999998	R_HMR_1629	1000	R_HMR_1429	-1000	R_HMR_1345	-1000		R_HMR_0636	10.4619000000000	R_HMR_0636	5.73950000000000	R_HMR_0636	5.23095000000000	R_HMR_0636	2.86975000000000		R_HMR_FEX0913	500			R_HMR_F9135	1000	R_HMR_FEX1074	1000
R_HMR_8345	1000	R_HMR_1631	-1000	R_HMR_1430	1000	R_HMR_1367	1000		R_HMR_0638	6.07790000000000	R_HMR_0638	7.13070000000000	R_HMR_0638	3.03895000000000	R_HMR_0638	3.56535000000000		R_HMR_FEX0923	500			R_HMR_F9140	1000	R_HMR_FEX1428	1000
R_HMR_8346	-1000	R_HMR_1656	999.99999996999998	R_HMR_1431	-1000	R_HMR_1370	1000		R_HMR_0640	8.18780000000000	R_HMR_0640	4.91670000000000	R_HMR_0640	8.18780000000000	R_HMR_0640	4.91670000000000		R_HMR_FEX0952	1000			R_HMR_F9146	1000	R_HMR_FEX1433	1.01e-28
R_HMR_8348	1000	R_HMR_1694	1000	R_HMR_1432	1000	R_HMR_1373	1000		R_HMR_0641	5.82950000000000	R_HMR_0641	9.61940000000000	R_HMR_0641	5.82950000000000	R_HMR_0641	9.61940000000000		R_HMR_FEX1070	1000			R_HMR_F9155	4.04e-28	R_HMR_FEX1451s_x	1000
R_HMR_4768	-1000	R_HMR_1695	-1e-08	R_HMR_1433	-1000	R_HMR_1375	1000		R_HMR_0642	7.72360000000000	R_HMR_0642	4.39820000000000	R_HMR_0642	7.72360000000000	R_HMR_0642	4.39820000000000		R_HMR_FEX1074	1000			R_HMR_F9160	1000	R_HMR_FEX1708	8.08e-28
R_HMR_4769	-1000	R_HMR_1696	-1000	R_HMR_4254	1000	R_HMR_1376	-1000		R_HMR_0643	11.9980000000000	R_HMR_0643	9.81510000000000	R_HMR_0643	11.9980000000000	R_HMR_0643	9.81510000000000		R_HMR_FEX1285	1.01e-28			R_HMR_F9166	1000	R_HMR_FEX1967	307.692
R_HMR_4770	1000	R_HMR_1717	999.99999996999998	R_HMR_4727	-1000	R_HMR_1379	-1000		R_HMR_0646	7.82810000000000	R_HMR_0646	4.32150000000000	R_HMR_0646	7.82810000000000	R_HMR_0646	4.32150000000000		R_HMR_FEX1433	2.02e-28			R_HMR_F9208	1000	R_HMR_FEX2148	1000
R_HMR_4771	-1000	R_HMR_1725	-1000	R_HMR_6393	1000	R_HMR_1383	1000		R_HMR_0648	9.55890000000000	R_HMR_0648	4.69110000000000	R_HMR_0648	9.55890000000000	R_HMR_0648	4.69110000000000		R_HMR_FEX1597	2.27e-13			R_HMR_F9239	1000	R_HMR_FEX2168	1000
R_HMR_4773	1000	R_HMR_1850	999.99999998999999	R_HMR_6394	999.99999996999998	R_HMR_1384	-1000		R_HMR_0651	5.28630000000000	R_HMR_0651	11.5164000000000	R_HMR_0651	2.64315000000000	R_HMR_0651	5.75820000000000		R_HMR_FEX1629	500			R_HMR_F9240	1000	R_HMR_FEX2184	1000
R_HMR_6672	1000	R_HMR_1852	1000	R_HMR_6405	-1000	R_HMR_1395	1000		R_HMR_0653	6.46410000000000	R_HMR_0653	13.3163000000000	R_HMR_0653	6.46410000000000	R_HMR_0653	13.3163000000000		R_HMR_FEX1967	750			R_HMR_F9242	1000	R_HMR_FEX2356	538.462
R_HMR_6691	1000	R_HMR_1875	1000	R_HMR_8345	1000	R_HMR_1398	-1000		R_HMR_0657	6.46410000000000	R_HMR_0657	13.3163000000000	R_HMR_0657	6.46410000000000	R_HMR_0657	13.3163000000000		R_HMR_FEX2148	1000			R_HMR_F9247	1000	R_HMR_FEX2479	1000
R_HMR_6692	-1000	R_HMR_1876	1000	R_HMR_8346	-1000	R_HMR_1401	1000		R_HMR_0660	7.72360000000000	R_HMR_0660	4.39820000000000	R_HMR_0660	7.72360000000000	R_HMR_0660	4.39820000000000		R_HMR_FEX2168	1000			R_HMR_F9260	1000	R_HMR_FEX2679	1000
R_HMR_6694	1000	R_HMR_1877	-1000	R_HMR_8348	1000	R_HMR_1402	1000		R_HMR_0663	4.40610000000000	R_HMR_0663	4.59160000000000	R_HMR_0663	4.40610000000000	R_HMR_0663	4.59160000000000		R_HMR_FEX2184	1000			R_HMR_F9273	1000	R_HMR_FEX2776s_x	1000
R_HMR_6695	1000	R_HMR_1879	-1000	R_HMR_4768	-1000	R_HMR_1623	-1e-08		R_HMR_0665	10.3972000000000	R_HMR_0665	9.24940000000000	R_HMR_0665	10.1437000000000	R_HMR_0665	8.58910000000000		R_HMR_FEX2320	500			R_HMR_F9276	1000	R_HMR_FEX2980	3.23e-27
R_HMR_6697	-1000	R_HMR_1880	1000	R_HMR_4769	1000	R_HMR_1629	1000		R_HMR_0709	11.2685000000000	R_HMR_0709	8.00220000000000	R_HMR_0709	11.2685000000000	R_HMR_0709	8.00220000000000		R_HMR_FEX2479	1000			R_HMR_F9279	1.06e-27	R_HMR_FEX3102	6.06e-28
R_HMR_6699	-1000	R_HMR_1881	-1000	R_HMR_4770	1000	R_HMR_1631	-1000		R_HMR_0710	10.5883000000000	R_HMR_0710	6.93420000000000	R_HMR_0710	10.5883000000000	R_HMR_0710	6.93420000000000		R_HMR_FEX2772	1.45e-14			R_HMR_F9286	1000	R_HMR_FEX3108	1000
R_HMR_8698	-1000	R_HMR_1882	-1000	R_HMR_4771	-1000	R_HMR_1656	999.99999996999998		R_HMR_0712	10.5883000000000	R_HMR_0712	6.93420000000000	R_HMR_0712	10.5883000000000	R_HMR_0712	6.93420000000000		R_HMR_FEX2776s_x	1000			R_HMR_F9287	1000	R_HMR_FEX3109	1.26e-28
R_HMR_8699	-1000	R_HMR_1883	1000	R_HMR_4773	1000	R_HMR_1694	1000		R_HMR_0716	1	R_HMR_0716	1	R_HMR_0716	1	R_HMR_0716	1		R_HMR_FEX2792	1000			R_HMR_F9297	1000	R_HMR_FEX3114	653.846
R_HMR_8711	999.99999998999999	R_HMR_1884	-1000	R_HMR_6671	999.99999998999999	R_HMR_1695	-1e-08		R_HMR_0718	9.60880000000000	R_HMR_0718	7.68490000000000	R_HMR_0718	9.60880000000000	R_HMR_0718	7.68490000000000		R_HMR_FEX2794	1000			R_HMR_F9338	1.06e-27	R_HMR_TR1279c_b	2.02e-28
R_HMR_8011	1000	R_HMR_1885	-1000	R_HMR_6672	1000	R_HMR_1696	-1000		R_HMR_0719	8.72510000000000	R_HMR_0719	6.77010000000000	R_HMR_0719	2.18127500000000	R_HMR_0719	1.69252500000000		R_HMR_FEX2943	500			R_HMR_F9340	1000	R_HMR_TR1285c_b	5.68e-14
R_HMR_8014	-1000	R_HMR_1886	1000	R_HMR_6691	1000	R_HMR_1717	999.99999996999998		R_HMR_0733	1	R_HMR_0733	1	R_HMR_0733	1	R_HMR_0733	1		R_HMR_FEX3102	500			R_HMR_F9349	1000	R_HMR_TR1307m_b	1.26e-28
R_HMR_6423	1000	R_HMR_1888	-1000	R_HMR_6692	-1000	R_HMR_1725	-1000		R_HMR_0735	6.82440000000000	R_HMR_0735	6.74060000000000	R_HMR_0735	6.82440000000000	R_HMR_0735	6.74060000000000		R_HMR_FEX3106	250			R_HMR_F9350	500	R_HMR_TR1334g_b	1000
R_HMR_6457	1000	R_HMR_1889	1000	R_HMR_6694	1000	R_HMR_1850	999.99999998999999		R_HMR_0736	6.82440000000000	R_HMR_0736	6.74060000000000	R_HMR_0736	6.82440000000000	R_HMR_0736	6.74060000000000		R_HMR_BEX0558	1000			R_HMR_F9362	1000	R_HMR_TR1425c_b	1000
R_HMR_6458	-1000	R_HMR_1890	1000	R_HMR_6695	1000	R_HMR_1852	1000		R_HMR_0741	6.04690000000000	R_HMR_0741	4.13130000000000	R_HMR_0741	6.04690000000000	R_HMR_0741	4.13130000000000		R_HMR_BEX0661	1000			R_HMR_F9366	1000	R_HMR_TR1433c_b	1.01e-28
R_HMR_6459	1000	R_HMR_1891	1000	R_HMR_6697	-1000	R_HMR_1875	1000		R_HMR_0744	8.06730000000000	R_HMR_0744	10.3785000000000	R_HMR_0744	8.06730000000000	R_HMR_0744	10.3785000000000		R_HMR_BEX0952	1000			R_HMR_F9368	500	R_HMR_TR1451c_b	1000
R_HMR_6460	-1000	R_HMR_1892	1000	R_HMR_6699	-1000	R_HMR_1876	-1000		R_HMR_0753	1	R_HMR_0753	1	R_HMR_0753	1	R_HMR_0753	1		R_HMR_BEX1070	1000			R_HMR_F9383	1000	R_HMR_TR1587c_b	1000
R_HMR_6499	1000	R_HMR_1893	1000	R_HMR_8698	1000	R_HMR_1877	1000		R_HMR_0760	4.16630000000000	R_HMR_0760	5.27510000000000	R_HMR_0760	4.16630000000000	R_HMR_0760	5.27510000000000		R_HMR_BEX1074	1000			R_HMR_F9413	1000	R_HMR_TR1597c_b	1000
R_HMR_6535	-1000	R_HMR_1894	1000	R_HMR_8699	-1000	R_HMR_1879	-1000		R_HMR_0761	6.43730000000000	R_HMR_0761	10.5386000000000	R_HMR_0761	6.43730000000000	R_HMR_0761	10.5386000000000		R_HMR_BEX1433	2.02e-28			R_HMR_F9416	1000	R_HMR_TR1597n_b	1000
R_HMR_6536	-1000	R_HMR_1418	1000	R_HMR_8711	-1000	R_HMR_1880	1000		R_HMR_0762	12.9594000000000	R_HMR_0762	8.35390000000000	R_HMR_0762	12.9594000000000	R_HMR_0762	8.35390000000000		R_HMR_BEX1451s_x	1000			R_HMR_F9417	1000	R_HMR_TR1685r_b	1000
R_HMR_5406	1000	R_HMR_1419	-1000	R_HMR_8011	1000	R_HMR_1881	-1000		R_HMR_0766	5.38640000000000	R_HMR_0766	7.79730000000000	R_HMR_0766	5.38640000000000	R_HMR_0766	7.79730000000000		R_HMR_BEX1451	1000			R_HMR_F9426	1000	R_HMR_TR1700c_b	3.03e-28
R_HMR_8749	1000	R_HMR_1420	1000	R_HMR_8014	-1000	R_HMR_1882	-1000		R_HMR_0773	8.06730000000000	R_HMR_0773	10.3785000000000	R_HMR_0773	8.06730000000000	R_HMR_0773	10.3785000000000		R_HMR_BEX1715	6.56e-28			R_HMR_F9446	1000	R_HMR_TR1708c_b	8.08e-28
R_HMR_8750	-1000	R_HMR_1421	-1000	R_HMR_6423	-1000	R_HMR_1883	1000		R_HMR_0779	6.86650000000000	R_HMR_0779	11.2840000000000	R_HMR_0779	6.86650000000000	R_HMR_0779	11.2840000000000		R_HMR_BEX1961	1000			R_HMR_F9448	1000	R_HMR_TR1802m_b	4.04e-28
R_HMR_7741	999.99999991000004	R_HMR_1422	1000	R_HMR_6457	1000	R_HMR_1885	-1000		R_HMR_0781	6.34260000000000	R_HMR_0781	10.5896000000000	R_HMR_0781	6.34260000000000	R_HMR_0781	10.5896000000000		R_HMR_BEX2148	1000			R_HMR_F9457	1000	R_HMR_TR1974c_b	8.84e-28
R_HMR_9467	1000	R_HMR_1423	-1000	R_HMR_6458	-1000	R_HMR_1886	1000		R_HMR_0786	5.38640000000000	R_HMR_0786	7.79730000000000	R_HMR_0786	5.38640000000000	R_HMR_0786	7.79730000000000		R_HMR_BEX2168	1000			R_HMR_F9715	1000	R_HMR_TR1974m_b	692.308
R_HMR_9521	1000	R_HMR_1424	1000	R_HMR_6459	1000	R_HMR_1888	-1000		R_HMR_0790	8.77940000000000	R_HMR_0790	7.00420000000000	R_HMR_0790	8.77940000000000	R_HMR_0790	7.00420000000000		R_HMR_BEX2184	1000			R_HMR_F9730	1000	R_HMR_TR2026c_b	3.79e-14
R_HMR_9538	-1000	R_HMR_1425	-1000	R_HMR_6460	-1000	R_HMR_1889	1000		R_HMR_0792	8.59370000000000	R_HMR_0792	8.49680000000000	R_HMR_0792	8.59370000000000	R_HMR_0792	8.49680000000000		R_HMR_BEX2364	1000			R_HMR_F9736	1000	R_HMR_TR2039m_b	923.077
R_HMR_9546	1000	R_HMR_1426	1000	R_HMR_6499	-1000	R_HMR_1890	1000		R_HMR_0793	12.0032000000000	R_HMR_0793	5.81050000000000	R_HMR_0793	12.0032000000000	R_HMR_0793	5.81050000000000		R_HMR_BEX2770	1000			R_HMR_FEX0291	1.57e-14	R_HMR_TR2039n_b	1000
R_HMR_9801	999.99999991999994	R_HMR_1427	-1000	R_HMR_6535	-1000	R_HMR_1891	1000		R_HMR_0794	10.3014000000000	R_HMR_0794	11.8630000000000	R_HMR_0794	10.3014000000000	R_HMR_0794	11.8630000000000		R_HMR_BEX2778s_x	1000			R_HMR_FEX0558	1000	R_HMR_TR2040m_b	692.308
R_HMR_0018	-1000	R_HMR_1428	1000	R_HMR_6536	1000	R_HMR_1892	1000		R_HMR_0795	4.41410000000000	R_HMR_0795	4.43800000000000	R_HMR_0795	4.41410000000000	R_HMR_0795	4.43800000000000		R_HMR_BEX2896	1000			R_HMR_FEX0952	1000	R_HMR_TR2040p_b	1000
R_HMR_0155	1000	R_HMR_1429	-1000	R_HMR_5406	1000	R_HMR_1893	1000		R_HMR_0797	4.41410000000000	R_HMR_0797	4.43800000000000	R_HMR_0797	4.41410000000000	R_HMR_0797	4.43800000000000		R_HMR_BEX3103	500			R_HMR_FEX1070	1000	R_HMR_TR2183m_b	307.692
R_HMR_0444	1000	R_HMR_1430	1000	R_HMR_8749	-1000	R_HMR_1894	1000		R_HMR_0801	4.65550000000000	R_HMR_0801	9.46290000000000	R_HMR_0801	4.65550000000000	R_HMR_0801	9.46290000000000		R_HMR_BEX3118	500			R_HMR_FEX1074	1000	R_HMR_TR2479c_b	1000
R_HMR_0782	1000	R_HMR_1431	-1000	R_HMR_8750	1000	R_HMR_1418	1000		R_HMR_0803	13.9210000000000	R_HMR_0803	7.80160000000000	R_HMR_0803	6.96050000000000	R_HMR_0803	3.90080000000000		R_HMR_BEX3120	5.33e-15			R_HMR_FEX1232	1000	R_HMR_TR2783r_b	1000
R_HMR_1086	1000	R_HMR_1432	1000	R_HMR_7741	1000	R_HMR_1419	-1000		R_HMR_0805	6.83720000000000	R_HMR_0805	5.83630000000000	R_HMR_0805	6.83720000000000	R_HMR_0805	5.83630000000000		R_HMR_F3820	500			R_HMR_FEX1285	1.26e-29	R_HMR_TR2946r_b	1000
R_HMR_1898	1000	R_HMR_1433	-1000	R_HMR_9467	-1000	R_HMR_1420	1000		R_HMR_0807	9.12570000000000	R_HMR_0807	8.53210000000000	R_HMR_0807	2.28142500000000	R_HMR_0807	4.26605000000000		R_HMR_F4002	9.01e-15			R_HMR_FEX1451s_x	1000	R_HMR_TR2980c_b	3.23e-27
R_HMR_1899	1000	R_HMR_4254	-1000	R_HMR_9505	1000	R_HMR_1421	-1000		R_HMR_0810	4.14460000000000	R_HMR_0810	6.15570000000000	R_HMR_0810	4.14460000000000	R_HMR_0810	6.15570000000000		R_HMR_F4020	4.04e-28			R_HMR_FEX1802	8.08e-28	R_HMR_TR3108c_b	1000
R_HMR_1900	1000	R_HMR_4717	-1000	R_HMR_9512	-1000	R_HMR_1422	1000		R_HMR_0811	9.25620000000000	R_HMR_0811	8.60710000000000	R_HMR_0811	4.62810000000000	R_HMR_0811	4.30355000000000		R_HMR_F4315	9.01e-15			R_HMR_FEX1862	6.33e-14	R_HMR_TR3109c_b	1.26e-28
R_HMR_1901	1000	R_HMR_4727	-1000	R_HMR_9519	1000	R_HMR_1423	-1000		R_HMR_0812	6.92180000000000	R_HMR_0812	8.77050000000000	R_HMR_0812	3.46090000000000	R_HMR_0812	4.38525000000000		R_HMR_F4335	1000			R_HMR_FEX2148	1000	R_HMR_TR3114c_b	653.846
R_HMR_1902	1000	R_HMR_6393	1000	R_HMR_9520	1000	R_HMR_1424	1000		R_HMR_0815	9.34300000000000	R_HMR_0815	6.67680000000000	R_HMR_0815	9.34300000000000	R_HMR_0815	6.67680000000000		R_HMR_F4344	500			R_HMR_FEX2168	1000
R_HMR_1903	1000	R_HMR_6394	999.99999996999998	R_HMR_9521	999.99999997999998	R_HMR_1425	-1000		R_HMR_0817	6.92180000000000	R_HMR_0817	8.77050000000000	R_HMR_0817	3.46090000000000	R_HMR_0817	4.38525000000000		R_HMR_F4391	250			R_HMR_FEX2184	1000
R_HMR_1904	-1000	R_HMR_8345	1000	R_HMR_9523	1000	R_HMR_1426	1000		R_HMR_0820	7.93970000000000	R_HMR_0820	4.38740000000000	R_HMR_0820	7.93970000000000	R_HMR_0820	4.38740000000000		R_HMR_F4440	500			R_HMR_FEX2320	1.01e-28
R_HMR_1905	1000	R_HMR_8346	-5.0000007932831068e-08	R_HMR_9538	-1000	R_HMR_1427	-1000		R_HMR_0823	8.48550000000000	R_HMR_0823	11.0510000000000	R_HMR_0823	8.48550000000000	R_HMR_0823	11.0510000000000		R_HMR_F4452	2.02e-28			R_HMR_FEX2617	1.26e-28
R_HMR_1906	-1000	R_HMR_8348	1000	R_HMR_9546	1000	R_HMR_1428	1000		R_HMR_0824	7.93970000000000	R_HMR_0824	4.38740000000000	R_HMR_0824	7.93970000000000	R_HMR_0824	4.38740000000000		R_HMR_F4596	500			R_HMR_FEX2679	1000
R_HMR_1907	1000	R_HMR_4768	-1000	R_HMR_9801	999.99999991999994	R_HMR_1429	-1000		R_HMR_0830	5.38640000000000	R_HMR_0830	7.79730000000000	R_HMR_0830	5.38640000000000	R_HMR_0830	7.79730000000000		R_HMR_F4651	2.02e-28			R_HMR_FEX2772	1.06e-27
R_HMR_1908	1000	R_HMR_4769	-1000	R_HMR_0018	-3.0000000000000004e-08	R_HMR_1430	1000		R_HMR_0834	13.0943000000000	R_HMR_0834	7.54960000000000	R_HMR_0834	13.0943000000000	R_HMR_0834	7.54960000000000		R_HMR_F4655	2.37e-29			R_HMR_FEX2776s_x	1000
R_HMR_1909	-1000	R_HMR_4770	1000	R_HMR_0155	1000	R_HMR_1431	-1000		R_HMR_0837	6.92180000000000	R_HMR_0837	8.77050000000000	R_HMR_0837	3.46090000000000	R_HMR_0837	4.38525000000000		R_HMR_B3806	500			R_HMR_FEX2792	500
R_HMR_2013	1000	R_HMR_4771	-1000	R_HMR_0444	1000	R_HMR_1432	1000		R_HMR_0841	10.3693000000000	R_HMR_0841	7.64670000000000	R_HMR_0841	10.3693000000000	R_HMR_0841	7.64670000000000		R_HMR_B3838	500			R_HMR_FEX2794	500
R_HMR_3916	999.99999997999998	R_HMR_4773	1000	R_HMR_0770	-1000	R_HMR_1433	-1000		R_HMR_0844	6.92180000000000	R_HMR_0844	8.77050000000000	R_HMR_0844	3.46090000000000	R_HMR_0844	4.38525000000000		R_HMR_B3996	500			R_HMR_FEX2896	1000
R_HMR_3951	1000	R_HMR_6638	1000	R_HMR_0782	1000	R_HMR_4254	-5.3001114136131956e-07		R_HMR_0847	13.0943000000000	R_HMR_0847	7.54960000000000	R_HMR_0847	13.0943000000000	R_HMR_0847	7.54960000000000		R_HMR_B4109	6.56e-28			R_HMR_FEX3102	1000
R_HMR_3959	1000	R_HMR_6644	1000	R_HMR_1086	1000	R_HMR_4717	-1000		R_HMR_0849	7.93970000000000	R_HMR_0849	4.38740000000000	R_HMR_0849	7.93970000000000	R_HMR_0849	4.38740000000000		R_HMR_B4316	9.01e-15			R_HMR_TR0661m_b	1000
R_HMR_4321	999.99999998999999	R_HMR_6672	1000	R_HMR_1898	1000	R_HMR_4727	-1000		R_HMR_0851	10.3693000000000	R_HMR_0851	7.64670000000000	R_HMR_0851	10.3693000000000	R_HMR_0851	7.64670000000000		R_HMR_B4333	1000			R_HMR_TR1279c_b	1000
R_HMR_4433	1000	R_HMR_6691	1000	R_HMR_1899	1000	R_HMR_6393	1000		R_HMR_0852	10.3693000000000	R_HMR_0852	7.64670000000000	R_HMR_0852	10.3693000000000	R_HMR_0852	7.64670000000000		R_HMR_B4373	500			R_HMR_TR1285m_b	1.14e-28
R_HMR_4434	1000	R_HMR_6692	-1000	R_HMR_1900	1000	R_HMR_6394	999.99999996999998		R_HMR_0853	10.3693000000000	R_HMR_0853	7.64670000000000	R_HMR_0853	10.3693000000000	R_HMR_0853	7.64670000000000		R_HMR_B4375	250			R_HMR_TR1307c_b	1000
R_HMR_4435	1000	R_HMR_6694	1000	R_HMR_1901	1000	R_HMR_6405	-1000		R_HMR_0854	10.3693000000000	R_HMR_0854	7.64670000000000	R_HMR_0854	10.3693000000000	R_HMR_0854	7.64670000000000		R_HMR_B4381	250			R_HMR_TR1334g_b	1000
R_HMR_4436	-1000	R_HMR_6695	1000	R_HMR_1902	1000	R_HMR_8345	1000		R_HMR_0859	11.0972000000000	R_HMR_0859	4.69300000000000	R_HMR_0859	11.0972000000000	R_HMR_0859	4.69300000000000		R_HMR_B4396	750			R_HMR_TR1425c_b	1000
R_HMR_4847	1000	R_HMR_6697	-1000	R_HMR_1903	1000	R_HMR_8346	-1000		R_HMR_0861	7.22580000000000	R_HMR_0861	5.25640000000000	R_HMR_0861	3.61290000000000	R_HMR_0861	2.62820000000000		R_HMR_B4444	500			R_HMR_TR1433c_b	1.72e-27
R_HMR_4848	1000	R_HMR_6699	-1000	R_HMR_1904	999.99999998999999	R_HMR_8348	1000		R_HMR_0863	10.3552000000000	R_HMR_0863	7.79260000000000	R_HMR_0863	10.3552000000000	R_HMR_0863	7.79260000000000		R_HMR_B4597	500			R_HMR_TR1451c_b	1000
R_HMR_4849	1000	R_HMR_8698	-1000	R_HMR_1905	-1000	R_HMR_4768	1000		R_HMR_0864	8.86190000000000	R_HMR_0864	11.7867000000000	R_HMR_0864	8.86190000000000	R_HMR_0864	11.7867000000000		R_HMR_B4680	1.07e-14			R_HMR_TR1587c_b	1000
R_HMR_4861	999.99999998999999	R_HMR_8699	-1000	R_HMR_1906	1000	R_HMR_4769	-1000		R_HMR_0870	10.3552000000000	R_HMR_0870	7.79260000000000	R_HMR_0870	10.3552000000000	R_HMR_0870	7.79260000000000		R_HMR_B5353	1.07e-14			R_HMR_TR1597c_b	1000
R_HMR_4873	1000	R_HMR_8702	-1000	R_HMR_1907	1000	R_HMR_4770	1000		R_HMR_0871	10.3552000000000	R_HMR_0871	7.79260000000000	R_HMR_0871	10.3552000000000	R_HMR_0871	7.79260000000000		R_HMR_B7871	7.57e-29			R_HMR_TR1597m_b	8.89e-27
R_HMR_4882	1000	R_HMR_8709	-1000	R_HMR_1908	1000	R_HMR_4771	-1000		R_HMR_0873	10.3552000000000	R_HMR_0873	7.79260000000000	R_HMR_0873	10.3552000000000	R_HMR_0873	7.79260000000000		R_HMR_B8456	250			R_HMR_TR1597n_b	1000
R_HMR_4885	-1000	R_HMR_8711	999.99999998999999	R_HMR_1909	-1000	R_HMR_4773	1000		R_HMR_0876	7.22580000000000	R_HMR_0876	5.25640000000000	R_HMR_0876	3.61290000000000	R_HMR_0876	2.62820000000000		R_HMR_B8486	1.51e-28			R_HMR_TR1685c_b	1000
R_HMR_4896	1000	R_HMR_8011	1000	R_HMR_2013	1000	R_HMR_6672	1000		R_HMR_0877	10.3693000000000	R_HMR_0877	7.64670000000000	R_HMR_0877	10.3693000000000	R_HMR_0877	7.64670000000000						R_HMR_TR1700m_b	500
R_HMR_4919	1000	R_HMR_8014	-1000	R_HMR_3916	999.99999997999998	R_HMR_6691	1000		R_HMR_0880	8.86190000000000	R_HMR_0880	11.7867000000000	R_HMR_0880	8.86190000000000	R_HMR_0880	11.7867000000000						R_HMR_TR1802c_b	8.08e-28
R_HMR_4947	-1000	R_HMR_6423	-1000	R_HMR_3951	1000	R_HMR_6692	-1000		R_HMR_0883	8.86190000000000	R_HMR_0883	11.7867000000000	R_HMR_0883	8.86190000000000	R_HMR_0883	11.7867000000000						R_HMR_TR1840c_b	1.47e-13
R_HMR_4948	1000	R_HMR_6457	1000	R_HMR_3959	1000	R_HMR_6694	1000		R_HMR_0898	8.86190000000000	R_HMR_0898	11.7867000000000	R_HMR_0898	8.86190000000000	R_HMR_0898	11.7867000000000						R_HMR_TR1862m_b	6.33e-14
R_HMR_4949	1000	R_HMR_6458	-1000	R_HMR_4321	999.99999998999999	R_HMR_6695	-1000		R_HMR_0901	4.70800000000000	R_HMR_0901	3.75040000000000	R_HMR_0901	4.70800000000000	R_HMR_0901	3.75040000000000						R_HMR_TR1974c_b	500
R_HMR_4954	1000	R_HMR_6459	1000	R_HMR_4433	1000	R_HMR_6697	1000		R_HMR_0902	4.70800000000000	R_HMR_0902	3.75040000000000	R_HMR_0902	4.70800000000000	R_HMR_0902	3.75040000000000						R_HMR_TR2026p_b	1000
R_HMR_4969	1000	R_HMR_6460	-1000	R_HMR_4434	1000	R_HMR_6699	-1000		R_HMR_0908	8.86190000000000	R_HMR_0908	11.7867000000000	R_HMR_0908	8.86190000000000	R_HMR_0908	11.7867000000000						R_HMR_TR2039n_b	1000
R_HMR_4973	1000	R_HMR_6499	1000	R_HMR_4435	1000	R_HMR_8698	-1000		R_HMR_0909	8.86190000000000	R_HMR_0909	11.7867000000000	R_HMR_0909	8.86190000000000	R_HMR_0909	11.7867000000000						R_HMR_TR2040c_b	1000
R_HMR_4982	1000	R_HMR_6535	1000	R_HMR_4436	-1000	R_HMR_8699	-1000		R_HMR_0910	7.22580000000000	R_HMR_0910	5.25640000000000	R_HMR_0910	3.61290000000000	R_HMR_0910	2.62820000000000						R_HMR_TR2040m_b	2.93e-14
R_HMR_4985	-1e-08	R_HMR_6536	1000	R_HMR_4847	-1000	R_HMR_8711	-1e-08		R_HMR_0914	12.0032000000000	R_HMR_0914	5.81050000000000	R_HMR_0914	12.0032000000000	R_HMR_0914	5.81050000000000						R_HMR_TR2183m_b	1000
R_HMR_4992	-2e-08	R_HMR_5406	1000	R_HMR_4848	1000	R_HMR_8011	1000		R_HMR_0915	8.59370000000000	R_HMR_0915	8.49680000000000	R_HMR_0915	8.59370000000000	R_HMR_0915	8.49680000000000						R_HMR_TR2320m_b	1.01e-28
R_HMR_4993	1000	R_HMR_8749	-1000	R_HMR_4849	1000	R_HMR_8014	-1000		R_HMR_0919	7.97980000000000	R_HMR_0919	10.5518000000000	R_HMR_0919	7.97980000000000	R_HMR_0919	10.5518000000000						R_HMR_TR2364c_b	1000
R_HMR_4994	1000	R_HMR_8750	-1000	R_HMR_4861	999.99999998999999	R_HMR_6423	1000		R_HMR_0920	7.97980000000000	R_HMR_0920	10.5518000000000	R_HMR_0920	7.97980000000000	R_HMR_0920	10.5518000000000						R_HMR_TR2364r_b	1000
R_HMR_5000	999.99999996999998	R_HMR_7741	999.99999990000094	R_HMR_4873	1000	R_HMR_6457	1000		R_HMR_0921	7.97980000000000	R_HMR_0921	10.5518000000000	R_HMR_0921	7.97980000000000	R_HMR_0921	10.5518000000000						R_HMR_TR2366c_b	500
R_HMR_5002	1000	R_HMR_9467	1000	R_HMR_4882	1000	R_HMR_6458	-1000		R_HMR_0928	8.59370000000000	R_HMR_0928	8.49680000000000	R_HMR_0928	8.59370000000000	R_HMR_0928	8.49680000000000						R_HMR_TR2617c_b	1.26e-28
R_HMR_5003	1000	R_HMR_9521	1000	R_HMR_4885	-1000	R_HMR_6459	1000		R_HMR_0931	8.28560000000000	R_HMR_0931	4.16690000000000	R_HMR_0931	8.28560000000000	R_HMR_0931	4.16690000000000						R_HMR_TR2772c_b	1.06e-27
R_HMR_5008	1000	R_HMR_9538	1000	R_HMR_4896	1000	R_HMR_6460	-1000		R_HMR_0932	8.28560000000000	R_HMR_0932	4.16690000000000	R_HMR_0932	8.28560000000000	R_HMR_0932	4.16690000000000						R_HMR_TR2783r_b	1000
R_HMR_5013	1000	R_HMR_9546	1000	R_HMR_4919	1000	R_HMR_6499	1000		R_HMR_0933	8.28560000000000	R_HMR_0933	4.16690000000000	R_HMR_0933	8.28560000000000	R_HMR_0933	4.16690000000000						R_HMR_TR2792c_b	500
R_HMR_5023	1000	R_HMR_9801	999.99999991999994	R_HMR_4947	1000	R_HMR_6535	-1000		R_HMR_0934	8.28560000000000	R_HMR_0934	4.16690000000000	R_HMR_0934	8.28560000000000	R_HMR_0934	4.16690000000000						R_HMR_TR2794c_b	500
R_HMR_5029	-1000	R_HMR_0018	1000	R_HMR_4948	999.99999998999999	R_HMR_6536	-1000		R_HMR_0935	8.28560000000000	R_HMR_0935	4.16690000000000	R_HMR_0935	8.28560000000000	R_HMR_0935	4.16690000000000						R_HMR_TR2896c_b	1000
R_HMR_5032	-1000	R_HMR_0155	1000	R_HMR_4949	1000	R_HMR_5406	1000		R_HMR_0936	8.28560000000000	R_HMR_0936	4.16690000000000	R_HMR_0936	8.28560000000000	R_HMR_0936	4.16690000000000						R_HMR_TR2946r_b	1000
R_HMR_5034	1000	R_HMR_0444	1000	R_HMR_4954	1000	R_HMR_8749	-1000		R_HMR_0937	8.28560000000000	R_HMR_0937	4.16690000000000	R_HMR_0937	8.28560000000000	R_HMR_0937	4.16690000000000
R_HMR_5035	1000	R_HMR_0770	1000	R_HMR_4969	1000	R_HMR_8750	-1000		R_HMR_0938	8.28560000000000	R_HMR_0938	4.16690000000000	R_HMR_0938	8.28560000000000	R_HMR_0938	4.16690000000000
R_HMR_5037	999.99999996999998	R_HMR_0782	1000	R_HMR_4973	1000	R_HMR_7741	-1000		R_HMR_0939	8.28560000000000	R_HMR_0939	4.16690000000000	R_HMR_0939	8.28560000000000	R_HMR_0939	4.16690000000000
R_HMR_5042	1000	R_HMR_1086	1000	R_HMR_4982	1000	R_HMR_9467	-1000		R_HMR_0940	8.28560000000000	R_HMR_0940	4.16690000000000	R_HMR_0940	8.28560000000000	R_HMR_0940	4.16690000000000
R_HMR_5070	-1000	R_HMR_1898	1000	R_HMR_4985	-1e-08	R_HMR_9505	-1000		R_HMR_0941	5.67240000000000	R_HMR_0941	7.08790000000000	R_HMR_0941	5.67240000000000	R_HMR_0941	7.08790000000000
R_HMR_5074	1000	R_HMR_1899	1000	R_HMR_4992	-2e-08	R_HMR_9518	999.99999998999999		R_HMR_0942	8.28560000000000	R_HMR_0942	4.16690000000000	R_HMR_0942	8.28560000000000	R_HMR_0942	4.16690000000000
R_HMR_5078	1000	R_HMR_1900	1000	R_HMR_4993	1000	R_HMR_9519	1000		R_HMR_0943	8.28560000000000	R_HMR_0943	4.16690000000000	R_HMR_0943	8.28560000000000	R_HMR_0943	4.16690000000000
R_HMR_5080	1000	R_HMR_1901	1000	R_HMR_4994	1000	R_HMR_9521	1000		R_HMR_0946	8.28560000000000	R_HMR_0946	4.16690000000000	R_HMR_0946	8.28560000000000	R_HMR_0946	4.16690000000000
R_HMR_5082	999.99999998999999	R_HMR_1902	1000	R_HMR_5000	999.99999996999998	R_HMR_9523	1000		R_HMR_0947	8.28560000000000	R_HMR_0947	4.16690000000000	R_HMR_0947	8.28560000000000	R_HMR_0947	4.16690000000000
R_HMR_5085	-1000	R_HMR_1903	1000	R_HMR_5002	1000	R_HMR_9538	-1000		R_HMR_0950	8.28560000000000	R_HMR_0950	4.16690000000000	R_HMR_0950	8.28560000000000	R_HMR_0950	4.16690000000000
R_HMR_5089	1000	R_HMR_1904	-1000	R_HMR_5003	1000	R_HMR_9546	1000		R_HMR_0951	8.28560000000000	R_HMR_0951	4.16690000000000	R_HMR_0951	8.28560000000000	R_HMR_0951	4.16690000000000
R_HMR_5092	1000	R_HMR_1905	-1000	R_HMR_5008	1000	R_HMR_9801	999.99999991999994		R_HMR_0954	8.28560000000000	R_HMR_0954	4.16690000000000	R_HMR_0954	8.28560000000000	R_HMR_0954	4.16690000000000
R_HMR_5296	1000	R_HMR_1906	1000	R_HMR_5013	1000	R_HMR_0018	1000		R_HMR_0955	8.28560000000000	R_HMR_0955	4.16690000000000	R_HMR_0955	8.28560000000000	R_HMR_0955	4.16690000000000
R_HMR_5303	-1000	R_HMR_1907	1000	R_HMR_5023	1000	R_HMR_0155	1000		R_HMR_0958	13.1197000000000	R_HMR_0958	8.51200000000000	R_HMR_0958	6.55985000000000	R_HMR_0958	4.25600000000000
R_HMR_5441	1000	R_HMR_1908	1000	R_HMR_5029	1000	R_HMR_0444	1000		R_HMR_0959	13.1197000000000	R_HMR_0959	8.51200000000000	R_HMR_0959	6.55985000000000	R_HMR_0959	4.25600000000000
R_HMR_5458	1000	R_HMR_1909	-1000	R_HMR_5032	-4.0000000000000001e-08	R_HMR_0770	1000		R_HMR_0960	9.57870000000000	R_HMR_0960	7.57970000000000	R_HMR_0960	2.39467500000000	R_HMR_0960	1.89492500000000
R_HMR_5459	1000	R_HMR_2013	1000	R_HMR_5034	1000	R_HMR_0782	1000		R_HMR_0961	10.6461000000000	R_HMR_0961	7.60890000000000	R_HMR_0961	10.6461000000000	R_HMR_0961	7.60890000000000
R_HMR_5460	-1000	R_HMR_3916	999.99999997999998	R_HMR_5035	1000	R_HMR_1086	1000		R_HMR_0969	6.89330000000000	R_HMR_0969	10.8093000000000	R_HMR_0969	6.89330000000000	R_HMR_0969	10.8093000000000
R_HMR_5461	1000	R_HMR_3951	1000	R_HMR_5037	999.99999996999998	R_HMR_1898	1000		R_HMR_0971	13.1197000000000	R_HMR_0971	8.51200000000000	R_HMR_0971	6.55985000000000	R_HMR_0971	4.25600000000000
R_HMR_5462	1000	R_HMR_3959	1000	R_HMR_5042	1000	R_HMR_1899	1000		R_HMR_0973	9.84300000000000	R_HMR_0973	6.42310000000000	R_HMR_0973	9.84300000000000	R_HMR_0973	6.42310000000000
R_HMR_5463	1000	R_HMR_4321	999.99999998999999	R_HMR_5070	-1000	R_HMR_1900	1000		R_HMR_0980	9.84300000000000	R_HMR_0980	6.42310000000000	R_HMR_0980	9.84300000000000	R_HMR_0980	6.42310000000000
R_HMR_5464	1000	R_HMR_4433	1000	R_HMR_5074	1000	R_HMR_1901	1000		R_HMR_0981	6.89330000000000	R_HMR_0981	10.8093000000000	R_HMR_0981	6.89330000000000	R_HMR_0981	10.8093000000000
R_HMR_5465	1000	R_HMR_4434	1000	R_HMR_5078	1000	R_HMR_1902	1000		R_HMR_0983	12.7040000000000	R_HMR_0983	6.39170000000000	R_HMR_0983	12.7040000000000	R_HMR_0983	6.39170000000000
R_HMR_5466	-1000	R_HMR_4435	1000	R_HMR_5080	1000	R_HMR_1903	1000		R_HMR_0988	9.57870000000000	R_HMR_0988	7.57970000000000	R_HMR_0988	2.39467500000000	R_HMR_0988	1.89492500000000
R_HMR_5467	-1000	R_HMR_4436	1000	R_HMR_5082	999.99999998999999	R_HMR_1904	1000		R_HMR_0991	8.28560000000000	R_HMR_0991	4.16690000000000	R_HMR_0991	8.28560000000000	R_HMR_0991	4.16690000000000
R_HMR_5468	1000	R_HMR_4847	-1000	R_HMR_5085	1000	R_HMR_1905	999.99999998999999		R_HMR_0995	10.0641000000000	R_HMR_0995	7.40680000000000	R_HMR_0995	10.0641000000000	R_HMR_0995	7.40680000000000
R_HMR_5469	999.99999998000021	R_HMR_4848	1000	R_HMR_5089	1000	R_HMR_1906	-1000		R_HMR_1002	6.23100000000000	R_HMR_1002	4.64740000000000	R_HMR_1002	6.23100000000000	R_HMR_1002	4.64740000000000
R_HMR_5470	-1000	R_HMR_4849	1000	R_HMR_5092	1000	R_HMR_1907	1000		R_HMR_1003	6.23100000000000	R_HMR_1003	4.64740000000000	R_HMR_1003	6.23100000000000	R_HMR_1003	4.64740000000000
R_HMR_5471	-1000	R_HMR_4858	1000	R_HMR_5296	1000	R_HMR_1908	1000		R_HMR_1004	6.23100000000000	R_HMR_1004	4.64740000000000	R_HMR_1004	6.23100000000000	R_HMR_1004	4.64740000000000
R_HMR_5472	-1000	R_HMR_4861	999.99999998999999	R_HMR_5303	-1000	R_HMR_1909	-1000		R_HMR_1006	6.23100000000000	R_HMR_1006	4.64740000000000	R_HMR_1006	6.23100000000000	R_HMR_1006	4.64740000000000
R_HMR_5473	1000	R_HMR_4873	1000	R_HMR_5441	1000	R_HMR_2013	1000		R_HMR_1007	6.23100000000000	R_HMR_1007	4.64740000000000	R_HMR_1007	6.23100000000000	R_HMR_1007	4.64740000000000
R_HMR_5474	1000	R_HMR_4882	1000	R_HMR_5458	1000	R_HMR_3916	999.99999997999998		R_HMR_1008	6.23100000000000	R_HMR_1008	4.64740000000000	R_HMR_1008	6.23100000000000	R_HMR_1008	4.64740000000000
R_HMR_5475	1000	R_HMR_4885	-1000	R_HMR_5459	1000	R_HMR_3951	1000		R_HMR_1010	10.6461000000000	R_HMR_1010	7.60890000000000	R_HMR_1010	10.6461000000000	R_HMR_1010	7.60890000000000
R_HMR_5476	1000	R_HMR_4896	-1.1999999999999999e-07	R_HMR_5460	1000	R_HMR_3959	1000		R_HMR_1011	10.6461000000000	R_HMR_1011	7.60890000000000	R_HMR_1011	10.6461000000000	R_HMR_1011	7.60890000000000
R_HMR_5477	1000	R_HMR_4919	1000	R_HMR_5461	1000	R_HMR_4321	999.99999998999999		R_HMR_1013	13.1197000000000	R_HMR_1013	8.51200000000000	R_HMR_1013	6.55985000000000	R_HMR_1013	4.25600000000000
R_HMR_5478	-1000	R_HMR_4947	-1000	R_HMR_5462	1000	R_HMR_4433	1000		R_HMR_1014	13.1197000000000	R_HMR_1014	8.51200000000000	R_HMR_1014	6.55985000000000	R_HMR_1014	4.25600000000000
R_HMR_5479	-1000	R_HMR_4948	1000	R_HMR_5463	1000	R_HMR_4434	1000		R_HMR_1015	13.1197000000000	R_HMR_1015	8.51200000000000	R_HMR_1015	6.55985000000000	R_HMR_1015	4.25600000000000
R_HMR_5480	-1000	R_HMR_4949	1000	R_HMR_5464	-2e-08	R_HMR_4435	1000		R_HMR_1020	6.23100000000000	R_HMR_1020	4.64740000000000	R_HMR_1020	6.23100000000000	R_HMR_1020	4.64740000000000
R_HMR_5481	-1000	R_HMR_4954	1000	R_HMR_5465	1000	R_HMR_4436	-1000		R_HMR_1021	6.23100000000000	R_HMR_1021	4.64740000000000	R_HMR_1021	6.23100000000000	R_HMR_1021	4.64740000000000
R_HMR_5482	-1000	R_HMR_4969	1000	R_HMR_5466	-1000	R_HMR_4847	1000		R_HMR_1022	6.23100000000000	R_HMR_1022	4.64740000000000	R_HMR_1022	6.23100000000000	R_HMR_1022	4.64740000000000
R_HMR_5483	1000	R_HMR_4973	1000	R_HMR_5467	-1000	R_HMR_4848	1000		R_HMR_1023	6.23100000000000	R_HMR_1023	4.64740000000000	R_HMR_1023	6.23100000000000	R_HMR_1023	4.64740000000000
R_HMR_5484	1000	R_HMR_4982	1000	R_HMR_5468	1000	R_HMR_4849	1000		R_HMR_1025	6.23100000000000	R_HMR_1025	4.64740000000000	R_HMR_1025	6.23100000000000	R_HMR_1025	4.64740000000000
R_HMR_5485	-1000	R_HMR_4985	-1e-08	R_HMR_5469	-1000	R_HMR_4858	1000		R_HMR_1026	6.23100000000000	R_HMR_1026	4.64740000000000	R_HMR_1026	6.23100000000000	R_HMR_1026	4.64740000000000
R_HMR_5486	-5.9999999999999995e-08	R_HMR_4992	-2e-08	R_HMR_5470	-1000	R_HMR_4861	999.99999998999999		R_HMR_1027	6.23100000000000	R_HMR_1027	4.64740000000000	R_HMR_1027	6.23100000000000	R_HMR_1027	4.64740000000000
R_HMR_5487	1000	R_HMR_4993	1000	R_HMR_5471	-1000	R_HMR_4873	1000		R_HMR_1028	6.23100000000000	R_HMR_1028	4.64740000000000	R_HMR_1028	6.23100000000000	R_HMR_1028	4.64740000000000
R_HMR_5488	1000	R_HMR_4994	1000	R_HMR_5472	-1000	R_HMR_4882	1000		R_HMR_1029	10.6461000000000	R_HMR_1029	7.60890000000000	R_HMR_1029	10.6461000000000	R_HMR_1029	7.60890000000000
R_HMR_5489	-4.000003173132427e-08	R_HMR_5000	999.99999996999998	R_HMR_5473	1000	R_HMR_4885	-1000		R_HMR_1030	10.6461000000000	R_HMR_1030	7.60890000000000	R_HMR_1030	10.6461000000000	R_HMR_1030	7.60890000000000
R_HMR_5490	-1000	R_HMR_5002	1000	R_HMR_5474	1000	R_HMR_4896	999.99999989000082		R_HMR_1037	10.6461000000000	R_HMR_1037	7.60890000000000	R_HMR_1037	10.6461000000000	R_HMR_1037	7.60890000000000
R_HMR_5491	-1000	R_HMR_5003	1000	R_HMR_5475	1000	R_HMR_4919	1000		R_HMR_1039	10.6461000000000	R_HMR_1039	7.60890000000000	R_HMR_1039	10.6461000000000	R_HMR_1039	7.60890000000000
R_HMR_5492	1000	R_HMR_5008	1000	R_HMR_5476	-1000	R_HMR_4947	-1000		R_HMR_1043	9.57870000000000	R_HMR_1043	7.57970000000000	R_HMR_1043	2.39467500000000	R_HMR_1043	1.89492500000000
R_HMR_5493	-1000	R_HMR_5013	1000	R_HMR_5477	1000	R_HMR_4948	1000		R_HMR_1049	9.57870000000000	R_HMR_1049	7.57970000000000	R_HMR_1049	2.39467500000000	R_HMR_1049	1.89492500000000
R_HMR_5494	-1000	R_HMR_5023	1000	R_HMR_5478	-1000	R_HMR_4949	1000		R_HMR_1050	11.4055000000000	R_HMR_1050	10.8899000000000	R_HMR_1050	8.74080000000000	R_HMR_1050	10.1237000000000
R_HMR_5495	1000	R_HMR_5029	999.99999998999999	R_HMR_5479	-1000	R_HMR_4954	1000		R_HMR_1053	11.4055000000000	R_HMR_1053	10.8899000000000	R_HMR_1053	8.74080000000000	R_HMR_1053	10.1237000000000
R_HMR_5496	-1000	R_HMR_5032	-4.0000000000000001e-08	R_HMR_5480	-1000	R_HMR_4969	1000		R_HMR_1054	11.4055000000000	R_HMR_1054	10.8899000000000	R_HMR_1054	8.74080000000000	R_HMR_1054	10.1237000000000
R_HMR_5497	-1000	R_HMR_5034	1000	R_HMR_5481	-1000	R_HMR_4973	1000		R_HMR_1055	6.23100000000000	R_HMR_1055	4.64740000000000	R_HMR_1055	6.23100000000000	R_HMR_1055	4.64740000000000
R_HMR_5498	1000	R_HMR_5035	1000	R_HMR_5482	-1000	R_HMR_4982	1000		R_HMR_1057	6.23100000000000	R_HMR_1057	4.64740000000000	R_HMR_1057	6.23100000000000	R_HMR_1057	4.64740000000000
R_HMR_5499	1000	R_HMR_5037	999.99999996999998	R_HMR_5483	1000	R_HMR_4985	-1000		R_HMR_1058	6.23100000000000	R_HMR_1058	4.64740000000000	R_HMR_1058	6.23100000000000	R_HMR_1058	4.64740000000000
R_HMR_5500	1000	R_HMR_5042	1000	R_HMR_5484	1000	R_HMR_4992	-2e-08		R_HMR_1059	6.89330000000000	R_HMR_1059	10.8093000000000	R_HMR_1059	6.89330000000000	R_HMR_1059	10.8093000000000
R_HMR_5501	999.99999994999996	R_HMR_5070	-1000	R_HMR_5485	-1000	R_HMR_4993	1000		R_HMR_1061	6.89330000000000	R_HMR_1061	10.8093000000000	R_HMR_1061	6.89330000000000	R_HMR_1061	10.8093000000000
R_HMR_5502	1000	R_HMR_5074	1000	R_HMR_5486	1000	R_HMR_4994	1000		R_HMR_1062	10.6461000000000	R_HMR_1062	7.60890000000000	R_HMR_1062	10.6461000000000	R_HMR_1062	7.60890000000000
R_HMR_5503	-1000	R_HMR_5078	-1000	R_HMR_5487	1000	R_HMR_5000	999.99999996999998		R_HMR_1064	10.6461000000000	R_HMR_1064	7.60890000000000	R_HMR_1064	10.6461000000000	R_HMR_1064	7.60890000000000
R_HMR_5504	1000	R_HMR_5080	1000	R_HMR_5488	1000	R_HMR_5002	1000		R_HMR_1071	6.89330000000000	R_HMR_1071	10.8093000000000	R_HMR_1071	6.89330000000000	R_HMR_1071	10.8093000000000
R_HMR_5505	1000	R_HMR_5082	999.99999998999999	R_HMR_5489	999.99999998000021	R_HMR_5003	1000		R_HMR_1073	10.6461000000000	R_HMR_1073	7.60890000000000	R_HMR_1073	10.6461000000000	R_HMR_1073	7.60890000000000
R_HMR_5506	1000	R_HMR_5085	1000	R_HMR_5490	-1000	R_HMR_5008	1000		R_HMR_1075	13.1197000000000	R_HMR_1075	8.51200000000000	R_HMR_1075	6.55985000000000	R_HMR_1075	4.25600000000000
R_HMR_5507	1000	R_HMR_5089	1000	R_HMR_5491	-1000	R_HMR_5013	1000		R_HMR_1079	11.1569000000000	R_HMR_1079	7.21470000000000	R_HMR_1079	11.1569000000000	R_HMR_1079	7.21470000000000
R_HMR_5508	1000	R_HMR_5092	1000	R_HMR_5492	1000	R_HMR_5023	1000		R_HMR_1080	12.7980000000000	R_HMR_1080	6.59010000000000	R_HMR_1080	12.7980000000000	R_HMR_1080	6.59010000000000
R_HMR_5509	1000	R_HMR_5296	1000	R_HMR_5493	-1000	R_HMR_5029	-1000		R_HMR_1081	9.04650000000000	R_HMR_1081	4.31530000000000	R_HMR_1081	4.52325000000000	R_HMR_1081	2.15765000000000
R_HMR_5510	1000	R_HMR_5303	-1000	R_HMR_5494	-1000	R_HMR_5032	-1000		R_HMR_1084	7.36820000000000	R_HMR_1084	8.17380000000000	R_HMR_1084	7.36820000000000	R_HMR_1084	8.17380000000000
R_HMR_5511	1000	R_HMR_5441	-1000	R_HMR_5495	1000	R_HMR_5034	1000		R_HMR_1085	11.2056000000000	R_HMR_1085	10.9962000000000	R_HMR_1085	5.60280000000000	R_HMR_1085	5.49810000000000
R_HMR_5512	1000	R_HMR_5458	1000	R_HMR_5496	-1000	R_HMR_5035	1000		R_HMR_1093	13.1197000000000	R_HMR_1093	8.51200000000000	R_HMR_1093	6.55985000000000	R_HMR_1093	4.25600000000000
R_HMR_5513	1000	R_HMR_5459	-1000	R_HMR_5497	-1000	R_HMR_5037	999.99999996999998		R_HMR_1096	13.1197000000000	R_HMR_1096	8.51200000000000	R_HMR_1096	6.55985000000000	R_HMR_1096	4.25600000000000
R_HMR_5514	1000	R_HMR_5460	-1000	R_HMR_5498	-1000	R_HMR_5042	1000		R_HMR_1099	6.21470000000000	R_HMR_1099	9.12760000000000	R_HMR_1099	6.21470000000000	R_HMR_1099	9.12760000000000
R_HMR_5515	-3.0000000000000004e-08	R_HMR_5461	-1000	R_HMR_5499	-1000	R_HMR_5070	-1000		R_HMR_1100	9.84300000000000	R_HMR_1100	6.42310000000000	R_HMR_1100	9.84300000000000	R_HMR_1100	6.42310000000000
R_HMR_5516	1000	R_HMR_5462	-1000	R_HMR_5500	1000	R_HMR_5074	1000		R_HMR_1101	9.84300000000000	R_HMR_1101	6.42310000000000	R_HMR_1101	9.84300000000000	R_HMR_1101	6.42310000000000
R_HMR_5517	-1000	R_HMR_5463	-1000	R_HMR_5501	999.99999994999996	R_HMR_5078	-1000		R_HMR_1102	9.84300000000000	R_HMR_1102	6.42310000000000	R_HMR_1102	9.84300000000000	R_HMR_1102	6.42310000000000
R_HMR_5518	1000	R_HMR_5464	-1000	R_HMR_5502	1000	R_HMR_5080	1000		R_HMR_1103	9.84300000000000	R_HMR_1103	6.42310000000000	R_HMR_1103	9.84300000000000	R_HMR_1103	6.42310000000000
R_HMR_5519	-1000	R_HMR_5465	1000	R_HMR_5503	-1000	R_HMR_5082	999.99999998999999		R_HMR_1105	9.84300000000000	R_HMR_1105	6.42310000000000	R_HMR_1105	9.84300000000000	R_HMR_1105	6.42310000000000
R_HMR_5520	-1000	R_HMR_5466	-1000	R_HMR_5504	1000	R_HMR_5085	1000		R_HMR_1106	9.84300000000000	R_HMR_1106	6.42310000000000	R_HMR_1106	9.84300000000000	R_HMR_1106	6.42310000000000
R_HMR_5521	1000	R_HMR_5467	-1000	R_HMR_5505	1000	R_HMR_5089	1000		R_HMR_1107	6.89330000000000	R_HMR_1107	10.8093000000000	R_HMR_1107	6.89330000000000	R_HMR_1107	10.8093000000000
R_HMR_5522	1000	R_HMR_5468	1000	R_HMR_5506	1000	R_HMR_5092	1000		R_HMR_1108	6.89330000000000	R_HMR_1108	10.8093000000000	R_HMR_1108	6.89330000000000	R_HMR_1108	10.8093000000000
R_HMR_5523	1000	R_HMR_5469	-1000	R_HMR_5507	1000	R_HMR_5296	1000		R_HMR_1116	9.84300000000000	R_HMR_1116	6.42310000000000	R_HMR_1116	9.84300000000000	R_HMR_1116	6.42310000000000
R_HMR_5524	999.99999998999999	R_HMR_5470	-1000	R_HMR_5508	1000	R_HMR_5303	-1000		R_HMR_1119	11.4055000000000	R_HMR_1119	10.8899000000000	R_HMR_1119	8.74080000000000	R_HMR_1119	10.1237000000000
R_HMR_5525	1000	R_HMR_5471	-1000	R_HMR_5509	1000	R_HMR_5441	1000		R_HMR_1120	11.4055000000000	R_HMR_1120	10.8899000000000	R_HMR_1120	8.74080000000000	R_HMR_1120	10.1237000000000
R_HMR_5526	1000	R_HMR_5472	-1000	R_HMR_5510	1000	R_HMR_5458	1000		R_HMR_1121	11.4055000000000	R_HMR_1121	10.8899000000000	R_HMR_1121	8.74080000000000	R_HMR_1121	10.1237000000000
R_HMR_5527	1000	R_HMR_5473	1000	R_HMR_5511	1000	R_HMR_5459	-1000		R_HMR_1122	11.4055000000000	R_HMR_1122	10.8899000000000	R_HMR_1122	8.74080000000000	R_HMR_1122	10.1237000000000
R_HMR_5528	1000	R_HMR_5474	1000	R_HMR_5512	1000	R_HMR_5460	1000		R_HMR_1126	6.89330000000000	R_HMR_1126	10.8093000000000	R_HMR_1126	6.89330000000000	R_HMR_1126	10.8093000000000
R_HMR_5529	-1000	R_HMR_5475	-5.9999999999999995e-08	R_HMR_5513	1000	R_HMR_5461	1000		R_HMR_1127	6.89330000000000	R_HMR_1127	10.8093000000000	R_HMR_1127	6.89330000000000	R_HMR_1127	10.8093000000000
R_HMR_5530	1000	R_HMR_5476	-1000	R_HMR_5514	1000	R_HMR_5462	1000		R_HMR_1128	6.89330000000000	R_HMR_1128	10.8093000000000	R_HMR_1128	6.89330000000000	R_HMR_1128	10.8093000000000
R_HMR_5531	1000	R_HMR_5477	-1000	R_HMR_5515	-3.0000000000000004e-08	R_HMR_5463	-1.9999788491986692e-08		R_HMR_1129	11.0238000000000	R_HMR_1129	7.13150000000000	R_HMR_1129	11.0238000000000	R_HMR_1129	7.13150000000000
R_HMR_5532	1000	R_HMR_5478	-1000	R_HMR_5516	1000	R_HMR_5464	-1000		R_HMR_1131	11.0238000000000	R_HMR_1131	7.13150000000000	R_HMR_1131	11.0238000000000	R_HMR_1131	7.13150000000000
R_HMR_5533	1000	R_HMR_5479	-1000	R_HMR_5517	-1000	R_HMR_5465	1000		R_HMR_1132	8.88530000000000	R_HMR_1132	4.87070000000000	R_HMR_1132	2.22132500000000	R_HMR_1132	1.21767500000000
R_HMR_5534	1000	R_HMR_5480	-1000	R_HMR_5518	1000	R_HMR_5466	-1000		R_HMR_1133	8.88530000000000	R_HMR_1133	4.87070000000000	R_HMR_1133	2.22132500000000	R_HMR_1133	1.21767500000000
R_HMR_5535	-1000	R_HMR_5481	-1000	R_HMR_5519	-1000	R_HMR_5467	-1000		R_HMR_1134	8.88530000000000	R_HMR_1134	4.87070000000000	R_HMR_1134	2.22132500000000	R_HMR_1134	1.21767500000000
R_HMR_5536	-1000	R_HMR_5482	-1000	R_HMR_5520	-1000	R_HMR_5468	-1000		R_HMR_1137	6.89330000000000	R_HMR_1137	10.8093000000000	R_HMR_1137	6.89330000000000	R_HMR_1137	10.8093000000000
R_HMR_5537	1000	R_HMR_5483	-1000	R_HMR_5521	1000	R_HMR_5469	-1000		R_HMR_1138	6.89330000000000	R_HMR_1138	10.8093000000000	R_HMR_1138	6.89330000000000	R_HMR_1138	10.8093000000000
R_HMR_5538	-1000	R_HMR_5484	1000	R_HMR_5522	1000	R_HMR_5470	-1000		R_HMR_1140	6.89330000000000	R_HMR_1140	10.8093000000000	R_HMR_1140	6.89330000000000	R_HMR_1140	10.8093000000000
R_HMR_5539	-1000	R_HMR_5485	1000	R_HMR_5523	1000	R_HMR_5471	-1000		R_HMR_1146	9.84300000000000	R_HMR_1146	6.42310000000000	R_HMR_1146	9.84300000000000	R_HMR_1146	6.42310000000000
R_HMR_5540	1000	R_HMR_5486	1000	R_HMR_5524	999.99999998999999	R_HMR_5472	-1000		R_HMR_1147	9.84300000000000	R_HMR_1147	6.42310000000000	R_HMR_1147	9.84300000000000	R_HMR_1147	6.42310000000000
R_HMR_5541	1000	R_HMR_5487	-1000	R_HMR_5525	1000	R_HMR_5473	1000		R_HMR_1148	9.84300000000000	R_HMR_1148	6.42310000000000	R_HMR_1148	9.84300000000000	R_HMR_1148	6.42310000000000
R_HMR_5542	1000	R_HMR_5488	1000	R_HMR_5526	1000	R_HMR_5474	1000		R_HMR_1158	4.54410000000000	R_HMR_1158	5.11400000000000	R_HMR_1158	2.27205000000000	R_HMR_1158	3.65630000000000
R_HMR_5543	1000	R_HMR_5489	1000	R_HMR_5527	1000	R_HMR_5475	1000		R_HMR_1160	4.54410000000000	R_HMR_1160	5.11400000000000	R_HMR_1160	2.27205000000000	R_HMR_1160	3.65630000000000
R_HMR_5544	1000	R_HMR_5490	1000	R_HMR_5528	1000	R_HMR_5476	1000		R_HMR_1161	4.45850000000000	R_HMR_1161	8.18460000000000	R_HMR_1161	2.22925000000000	R_HMR_1161	4.09230000000000
R_HMR_5545	1000	R_HMR_5491	-1000	R_HMR_5529	-1000	R_HMR_5477	1000		R_HMR_1162	4.45850000000000	R_HMR_1162	8.18460000000000	R_HMR_1162	2.22925000000000	R_HMR_1162	4.09230000000000
R_HMR_5546	-2e-08	R_HMR_5492	1000	R_HMR_5530	1000	R_HMR_5478	-1000		R_HMR_1190	9.84300000000000	R_HMR_1190	6.42310000000000	R_HMR_1190	9.84300000000000	R_HMR_1190	6.42310000000000
R_HMR_5547	999.99999997999998	R_HMR_5493	1000	R_HMR_5531	1000	R_HMR_5479	-1000		R_HMR_1191	9.84300000000000	R_HMR_1191	6.42310000000000	R_HMR_1191	9.84300000000000	R_HMR_1191	6.42310000000000
R_HMR_5548	1000	R_HMR_5494	1000	R_HMR_5532	1000	R_HMR_5480	-1000		R_HMR_1192	9.84300000000000	R_HMR_1192	6.42310000000000	R_HMR_1192	9.84300000000000	R_HMR_1192	6.42310000000000
R_HMR_5551	-1000	R_HMR_5495	1000	R_HMR_5533	1000	R_HMR_5481	-1000		R_HMR_1193	8.28560000000000	R_HMR_1193	4.16690000000000	R_HMR_1193	8.28560000000000	R_HMR_1193	4.16690000000000
R_HMR_5552	-1000	R_HMR_5496	-3.9999576983973384e-08	R_HMR_5534	1000	R_HMR_5482	-1000		R_HMR_1194	8.28560000000000	R_HMR_1194	4.16690000000000	R_HMR_1194	8.28560000000000	R_HMR_1194	4.16690000000000
R_HMR_5553	-1000	R_HMR_5497	-1000	R_HMR_5535	1000	R_HMR_5483	1000		R_HMR_1196	8.28560000000000	R_HMR_1196	4.16690000000000	R_HMR_1196	8.28560000000000	R_HMR_1196	4.16690000000000
R_HMR_5554	-1000	R_HMR_5498	-1000	R_HMR_5536	-1000	R_HMR_5484	1000		R_HMR_1201	4.54410000000000	R_HMR_1201	5.11400000000000	R_HMR_1201	2.27205000000000	R_HMR_1201	3.65630000000000
R_HMR_5555	-1000	R_HMR_5499	-1000	R_HMR_5537	1000	R_HMR_5485	-1000		R_HMR_1203	4.54410000000000	R_HMR_1203	5.11400000000000	R_HMR_1203	2.27205000000000	R_HMR_1203	3.65630000000000
R_HMR_5556	-1000	R_HMR_5500	1000	R_HMR_5538	-1000	R_HMR_5486	-5.9999999999999995e-08		R_HMR_1204	4.45850000000000	R_HMR_1204	8.18460000000000	R_HMR_1204	2.22925000000000	R_HMR_1204	4.09230000000000
R_HMR_5557	1000	R_HMR_5501	999.99999994999996	R_HMR_5539	-1000	R_HMR_5487	-1000		R_HMR_1205	4.45850000000000	R_HMR_1205	8.18460000000000	R_HMR_1205	2.22925000000000	R_HMR_1205	4.09230000000000
R_HMR_5558	-3.0000000000000004e-08	R_HMR_5502	1000	R_HMR_5540	1000	R_HMR_5488	-1000		R_HMR_1219	9.34820000000000	R_HMR_1219	9.39060000000000	R_HMR_1219	9.34820000000000	R_HMR_1219	9.39060000000000
R_HMR_5559	-1000	R_HMR_5503	-1000	R_HMR_5541	1000	R_HMR_5489	-1000		R_HMR_1220	7.05090000000000	R_HMR_1220	10.1788000000000	R_HMR_1220	7.05090000000000	R_HMR_1220	10.1788000000000
R_HMR_5560	-1000	R_HMR_5504	1000	R_HMR_5542	1000	R_HMR_5490	-1000		R_HMR_1244	9.84300000000000	R_HMR_1244	6.42310000000000	R_HMR_1244	9.84300000000000	R_HMR_1244	6.42310000000000
R_HMR_5561	-1000	R_HMR_5505	1000	R_HMR_5543	-1000	R_HMR_5491	-1000		R_HMR_1248	4.54410000000000	R_HMR_1248	5.11400000000000	R_HMR_1248	2.27205000000000	R_HMR_1248	3.65630000000000
R_HMR_5562	-1000	R_HMR_5506	1000	R_HMR_5544	1000	R_HMR_5492	1000		R_HMR_1249	4.54410000000000	R_HMR_1249	5.11400000000000	R_HMR_1249	2.27205000000000	R_HMR_1249	3.65630000000000
R_HMR_5563	-1000	R_HMR_5507	1000	R_HMR_5545	1000	R_HMR_5493	-1000		R_HMR_1250	4.54410000000000	R_HMR_1250	5.11400000000000	R_HMR_1250	2.27205000000000	R_HMR_1250	3.65630000000000
R_HMR_5564	-1000	R_HMR_5508	1000	R_HMR_5546	-2e-08	R_HMR_5494	-1000		R_HMR_1263	4.54410000000000	R_HMR_1263	5.11400000000000	R_HMR_1263	2.27205000000000	R_HMR_1263	3.65630000000000
R_HMR_5565	-1000	R_HMR_5509	1000	R_HMR_5547	-1000	R_HMR_5495	-1000		R_HMR_1264	4.54410000000000	R_HMR_1264	5.11400000000000	R_HMR_1264	2.27205000000000	R_HMR_1264	3.65630000000000
R_HMR_5566	-1000	R_HMR_5510	1000	R_HMR_5548	1000	R_HMR_5496	1000		R_HMR_1266	4.54410000000000	R_HMR_1266	5.11400000000000	R_HMR_1266	2.27205000000000	R_HMR_1266	3.65630000000000
R_HMR_5567	-1000	R_HMR_5511	1000	R_HMR_5551	-1000	R_HMR_5497	1000		R_HMR_1270	4.45850000000000	R_HMR_1270	8.18460000000000	R_HMR_1270	2.22925000000000	R_HMR_1270	4.09230000000000
R_HMR_5568	-1000	R_HMR_5512	1000	R_HMR_5552	-3.0000000000000004e-08	R_HMR_5498	1000		R_HMR_1271	4.45850000000000	R_HMR_1271	8.18460000000000	R_HMR_1271	2.22925000000000	R_HMR_1271	4.09230000000000
R_HMR_5569	-1000	R_HMR_5513	1000	R_HMR_5553	-1000	R_HMR_5499	1000		R_HMR_1280	9.84300000000000	R_HMR_1280	6.42310000000000	R_HMR_1280	9.84300000000000	R_HMR_1280	6.42310000000000
R_HMR_5570	-1000	R_HMR_5514	1000	R_HMR_5554	-1000	R_HMR_5500	1000		R_HMR_1290	4.54410000000000	R_HMR_1290	5.11400000000000	R_HMR_1290	2.27205000000000	R_HMR_1290	3.65630000000000
R_HMR_5571	-1000	R_HMR_5515	-3.0000000000000004e-08	R_HMR_5555	-1000	R_HMR_5501	999.99999994999996		R_HMR_1291	4.45850000000000	R_HMR_1291	8.18460000000000	R_HMR_1291	2.22925000000000	R_HMR_1291	4.09230000000000
R_HMR_5572	-1000	R_HMR_5516	1000	R_HMR_5556	-1000	R_HMR_5502	1000		R_HMR_1298	4.20870000000000	R_HMR_1298	8.84120000000000	R_HMR_1298	4.20870000000000	R_HMR_1298	8.84120000000000
R_HMR_5573	-1000	R_HMR_5517	-1000	R_HMR_5557	-1000	R_HMR_5503	-1000		R_HMR_1299	9.34820000000000	R_HMR_1299	9.39060000000000	R_HMR_1299	9.34820000000000	R_HMR_1299	9.39060000000000
R_HMR_5574	-1000	R_HMR_5518	1000	R_HMR_5558	-1000	R_HMR_5504	1000		R_HMR_1301	7.89680000000000	R_HMR_1301	11.6845000000000	R_HMR_1301	7.89680000000000	R_HMR_1301	11.6845000000000
R_HMR_5575	-1000	R_HMR_5519	-1000	R_HMR_5559	-1000	R_HMR_5505	1000		R_HMR_1302	4.51720000000000	R_HMR_1302	9.42210000000000	R_HMR_1302	4.51720000000000	R_HMR_1302	9.42210000000000
R_HMR_5576	-1000	R_HMR_5520	-1000	R_HMR_5560	-1000	R_HMR_5506	1000		R_HMR_1303	4.45850000000000	R_HMR_1303	8.18460000000000	R_HMR_1303	2.22925000000000	R_HMR_1303	4.09230000000000
R_HMR_5577	-1000	R_HMR_5521	1000	R_HMR_5561	-1000	R_HMR_5507	-1000		R_HMR_1307	10.0641000000000	R_HMR_1307	7.40680000000000	R_HMR_1307	10.0641000000000	R_HMR_1307	7.40680000000000
R_HMR_5578	-1000	R_HMR_5522	1000	R_HMR_5562	-1000	R_HMR_5508	1000		R_HMR_1312	9.41740000000000	R_HMR_1312	5.59010000000000	R_HMR_1312	9.41740000000000	R_HMR_1312	5.59010000000000
R_HMR_5579	999.99999998999999	R_HMR_5523	1000	R_HMR_5563	-1000	R_HMR_5509	1000		R_HMR_1325	13.2047000000000	R_HMR_1325	7.82170000000000	R_HMR_1325	6.60235000000000	R_HMR_1325	3.91085000000000
R_HMR_5580	-1000	R_HMR_5524	999.99999998999999	R_HMR_5564	-1000	R_HMR_5510	1000		R_HMR_1326	13.2047000000000	R_HMR_1326	7.82170000000000	R_HMR_1326	6.60235000000000	R_HMR_1326	3.91085000000000
R_HMR_5581	1000	R_HMR_5525	1000	R_HMR_5565	-1000	R_HMR_5511	1000		R_HMR_1327	9.84300000000000	R_HMR_1327	6.42310000000000	R_HMR_1327	9.84300000000000	R_HMR_1327	6.42310000000000
R_HMR_5582	1000	R_HMR_5526	1000	R_HMR_5566	-1000	R_HMR_5512	1000		R_HMR_1329	13.2047000000000	R_HMR_1329	7.82170000000000	R_HMR_1329	6.60235000000000	R_HMR_1329	3.91085000000000
R_HMR_5583	-1.0000003173132425e-07	R_HMR_5527	1000	R_HMR_5567	-1000	R_HMR_5513	1000		R_HMR_1330	11.1369000000000	R_HMR_1330	10.3408000000000	R_HMR_1330	5.56845000000000	R_HMR_1330	5.17040000000000
R_HMR_5584	-1000	R_HMR_5528	1000	R_HMR_5568	-1000	R_HMR_5514	1000		R_HMR_1346	11.1569000000000	R_HMR_1346	7.21470000000000	R_HMR_1346	11.1569000000000	R_HMR_1346	7.21470000000000
R_HMR_5585	1000	R_HMR_5529	-1000	R_HMR_5569	-1000	R_HMR_5515	-3.0000000000000004e-08		R_HMR_1347	11.1569000000000	R_HMR_1347	7.21470000000000	R_HMR_1347	11.1569000000000	R_HMR_1347	7.21470000000000
R_HMR_5586	-1000	R_HMR_5530	1000	R_HMR_5570	-1000	R_HMR_5516	1000		R_HMR_1350	10.0641000000000	R_HMR_1350	7.40680000000000	R_HMR_1350	10.0641000000000	R_HMR_1350	7.40680000000000
R_HMR_6000	1000	R_HMR_5531	1000	R_HMR_5571	-1000	R_HMR_5517	-1000		R_HMR_1367	11.4055000000000	R_HMR_1367	10.8899000000000	R_HMR_1367	8.74080000000000	R_HMR_1367	10.1237000000000
R_HMR_6001	1000	R_HMR_5532	1000	R_HMR_5572	-1000	R_HMR_5518	-1000		R_HMR_1370	11.4055000000000	R_HMR_1370	10.8899000000000	R_HMR_1370	8.74080000000000	R_HMR_1370	10.1237000000000
R_HMR_6002	1000	R_HMR_5533	1000	R_HMR_5573	-1000	R_HMR_5519	-1000		R_HMR_1379	11.4055000000000	R_HMR_1379	10.8899000000000	R_HMR_1379	8.74080000000000	R_HMR_1379	10.1237000000000
R_HMR_6004	-1000	R_HMR_5534	1000	R_HMR_5574	-1000	R_HMR_5520	-1000		R_HMR_1382	13.2047000000000	R_HMR_1382	7.82170000000000	R_HMR_1382	6.60235000000000	R_HMR_1382	3.91085000000000
R_HMR_6005	-1000	R_HMR_5535	1000	R_HMR_5575	-1000	R_HMR_5521	1000		R_HMR_1384	11.4055000000000	R_HMR_1384	10.8899000000000	R_HMR_1384	8.74080000000000	R_HMR_1384	10.1237000000000
R_HMR_6006	-1000	R_HMR_5536	-1000	R_HMR_5576	-1000	R_HMR_5522	1000		R_HMR_1387	13.2047000000000	R_HMR_1387	7.82170000000000	R_HMR_1387	6.60235000000000	R_HMR_1387	3.91085000000000
R_HMR_6007	-1000	R_HMR_5537	1000	R_HMR_5577	-1000	R_HMR_5523	1000		R_HMR_1392	10.0641000000000	R_HMR_1392	7.40680000000000	R_HMR_1392	10.0641000000000	R_HMR_1392	7.40680000000000
R_HMR_6008	1000	R_HMR_5538	-1000	R_HMR_5578	-1000	R_HMR_5524	999.99999998999999		R_HMR_1393	10.0641000000000	R_HMR_1393	7.40680000000000	R_HMR_1393	10.0641000000000	R_HMR_1393	7.40680000000000
R_HMR_6009	1000	R_HMR_5539	-1000	R_HMR_5579	999.99999998999999	R_HMR_5525	1000		R_HMR_1398	11.4055000000000	R_HMR_1398	10.8899000000000	R_HMR_1398	8.74080000000000	R_HMR_1398	10.1237000000000
R_HMR_6010	1000	R_HMR_5540	1000	R_HMR_5580	1000	R_HMR_5526	1000		R_HMR_1434	4.86730000000000	R_HMR_1434	6.20310000000000	R_HMR_1434	4.86730000000000	R_HMR_1434	6.20310000000000
R_HMR_6011	1000	R_HMR_5541	1000	R_HMR_5581	1000	R_HMR_5527	1000		R_HMR_1436	4.44710000000000	R_HMR_1436	8.96910000000000	R_HMR_1436	4.44710000000000	R_HMR_1436	8.96910000000000
R_HMR_6013	-1000	R_HMR_5542	1000	R_HMR_5582	1000	R_HMR_5528	-1000		R_HMR_1437	3.87890000000000	R_HMR_1437	7.44860000000000	R_HMR_1437	1.93945000000000	R_HMR_1437	3.72430000000000
R_HMR_6014	1000	R_HMR_5543	-1000	R_HMR_5583	999.99999989999992	R_HMR_5529	-1000		R_HMR_1440	13.8116000000000	R_HMR_1440	4.83000000000000	R_HMR_1440	6.90580000000000	R_HMR_1440	2.41500000000000
R_HMR_6015	1000	R_HMR_5544	1000	R_HMR_5584	-1000	R_HMR_5530	-1000		R_HMR_1445	3.89260000000000	R_HMR_1445	8.52840000000000	R_HMR_1445	1.94630000000000	R_HMR_1445	4.26420000000000
R_HMR_6016	999.99999998999999	R_HMR_5545	1000	R_HMR_5585	999.99999997999998	R_HMR_5531	1000		R_HMR_1448	11.2376000000000	R_HMR_1448	8.98210000000000	R_HMR_1448	11.2376000000000	R_HMR_1448	8.98210000000000
R_HMR_6017	1000	R_HMR_5546	-2e-08	R_HMR_5586	-1000	R_HMR_5532	1000		R_HMR_1451	8.78930000000000	R_HMR_1451	8.55350000000000	R_HMR_1451	4.39465000000000	R_HMR_1451	4.27675000000000
R_HMR_6018	1000	R_HMR_5547	999.99999997999998	R_HMR_6000	-1000	R_HMR_5533	1000		R_HMR_1454	9.24530000000000	R_HMR_1454	7.42490000000000	R_HMR_1454	9.24530000000000	R_HMR_1454	7.42490000000000
R_HMR_6019	1000	R_HMR_5548	1000	R_HMR_6001	1000	R_HMR_5534	1000		R_HMR_1465	6.08780000000000	R_HMR_1465	6.79870000000000	R_HMR_1465	6.08780000000000	R_HMR_1465	6.79870000000000
R_HMR_6021	-1000	R_HMR_5551	-1000	R_HMR_6002	1000	R_HMR_5535	1000		R_HMR_1467	6.08780000000000	R_HMR_1467	6.79870000000000	R_HMR_1467	6.08780000000000	R_HMR_1467	6.79870000000000
R_HMR_6022	1000	R_HMR_5552	-1000	R_HMR_6003	1000	R_HMR_5536	-1000		R_HMR_1477	8.13720000000000	R_HMR_1477	5.85580000000000	R_HMR_1477	8.13720000000000	R_HMR_1477	5.85580000000000
R_HMR_6023	999.99999983999987	R_HMR_5553	-1000	R_HMR_6004	-1000	R_HMR_5537	-1000		R_HMR_1532	7.30810000000000	R_HMR_1532	6.68300000000000	R_HMR_1532	3.10205000000000	R_HMR_1532	3.34150000000000
R_HMR_6024	1000	R_HMR_5554	-1000	R_HMR_6005	1000	R_HMR_5538	-1000		R_HMR_1535	11.0028000000000	R_HMR_1535	8.43580000000000	R_HMR_1535	5.50140000000000	R_HMR_1535	4.21790000000000
R_HMR_6026	-1000	R_HMR_5555	-1000	R_HMR_6006	1000	R_HMR_5539	-1000		R_HMR_1565	11.5100000000000	R_HMR_1565	8.05610000000000	R_HMR_1565	5.75500000000000	R_HMR_1565	4.02805000000000
R_HMR_6027	-1000	R_HMR_5556	-1000	R_HMR_6007	1000	R_HMR_5540	1000		R_HMR_1568	10.7700000000000	R_HMR_1568	10.3714000000000	R_HMR_1568	10.7700000000000	R_HMR_1568	10.3714000000000
R_HMR_6028	-1000	R_HMR_5557	-1000	R_HMR_6008	1000	R_HMR_5541	1000		R_HMR_1570	11.0028000000000	R_HMR_1570	8.43580000000000	R_HMR_1570	5.50140000000000	R_HMR_1570	4.21790000000000
R_HMR_6029	-1000	R_HMR_5558	-3.0000000000000004e-08	R_HMR_6009	1000	R_HMR_5542	1000		R_HMR_1573	3.87890000000000	R_HMR_1573	7.44860000000000	R_HMR_1573	1.93945000000000	R_HMR_1573	3.72430000000000
R_HMR_6030	-1000	R_HMR_5559	-1000	R_HMR_6011	-1000	R_HMR_5543	-1000		R_HMR_1576	4.44710000000000	R_HMR_1576	8.96910000000000	R_HMR_1576	4.44710000000000	R_HMR_1576	8.96910000000000
R_HMR_6031	1000	R_HMR_5560	-1000	R_HMR_6012	-1000	R_HMR_5544	1000		R_HMR_1619	8.81920000000000	R_HMR_1619	5.11400000000000	R_HMR_1619	8.81920000000000	R_HMR_1619	5.11400000000000
R_HMR_6032	999.99999997999998	R_HMR_5561	-1000	R_HMR_6013	-1000	R_HMR_5545	-1000		R_HMR_1620	8.81920000000000	R_HMR_1620	5.11400000000000	R_HMR_1620	8.81920000000000	R_HMR_1620	5.11400000000000
R_HMR_6033	-1000	R_HMR_5562	-1000	R_HMR_6014	-1000	R_HMR_5546	-2e-08		R_HMR_1627	8.81920000000000	R_HMR_1627	5.11400000000000	R_HMR_1627	8.81920000000000	R_HMR_1627	5.11400000000000
R_HMR_6034	-1000	R_HMR_5563	-1000	R_HMR_6015	-1000	R_HMR_5547	1000		R_HMR_1660	4.77090000000000	R_HMR_1660	4.64750000000000	R_HMR_1660	4.77090000000000	R_HMR_1660	4.64750000000000
R_HMR_6035	-1000	R_HMR_5564	-1000	R_HMR_6016	999.99999998999999	R_HMR_5548	1000		R_HMR_1665	8.81920000000000	R_HMR_1665	5.11400000000000	R_HMR_1665	8.81920000000000	R_HMR_1665	5.11400000000000
R_HMR_6036	1000	R_HMR_5565	-1000	R_HMR_6017	1000	R_HMR_5551	-1000		R_HMR_1666	8.81920000000000	R_HMR_1666	5.11400000000000	R_HMR_1666	8.81920000000000	R_HMR_1666	5.11400000000000
R_HMR_6037	1000	R_HMR_5566	-1000	R_HMR_6018	1000	R_HMR_5552	1000		R_HMR_1668	4.51720000000000	R_HMR_1668	9.42210000000000	R_HMR_1668	4.51720000000000	R_HMR_1668	9.42210000000000
R_HMR_6039	1000	R_HMR_5567	-1000	R_HMR_6019	1000	R_HMR_5553	-1000		R_HMR_1670	4.51720000000000	R_HMR_1670	9.42210000000000	R_HMR_1670	4.51720000000000	R_HMR_1670	9.42210000000000
R_HMR_6040	1000	R_HMR_5568	-1000	R_HMR_6021	1000	R_HMR_5554	-1000		R_HMR_F1684	11.0238000000000	R_HMR_F1684	7.13150000000000	R_HMR_F1684	11.0238000000000	R_HMR_F1684	7.13150000000000
R_HMR_6041	1000	R_HMR_5569	-1000	R_HMR_6022	1000	R_HMR_5555	-1000		R_HMR_B1684	11.0238000000000	R_HMR_B1684	7.13150000000000	R_HMR_B1684	11.0238000000000	R_HMR_B1684	7.13150000000000
R_HMR_6043	-1000	R_HMR_5570	-1000	R_HMR_6023	1000	R_HMR_5556	-1000		R_HMR_F1692	8.88530000000000	R_HMR_F1692	4.87070000000000	R_HMR_F1692	2.22132500000000	R_HMR_F1692	1.21767500000000
R_HMR_6045	1000	R_HMR_5571	-1000	R_HMR_6024	1000	R_HMR_5557	-1000		R_HMR_B1692	8.88530000000000	R_HMR_B1692	4.87070000000000	R_HMR_B1692	2.22132500000000	R_HMR_B1692	1.21767500000000
R_HMR_6046	-1000	R_HMR_5572	-1000	R_HMR_6025	-1000	R_HMR_5558	999.99999997999998		R_HMR_1694	7.89680000000000	R_HMR_1694	11.6845000000000	R_HMR_1694	7.89680000000000	R_HMR_1694	11.6845000000000
R_HMR_6047	1000	R_HMR_5574	-1000	R_HMR_6026	1000	R_HMR_5559	-1000		R_HMR_1697	8.81920000000000	R_HMR_1697	5.11400000000000	R_HMR_1697	8.81920000000000	R_HMR_1697	5.11400000000000
R_HMR_6048	-1000	R_HMR_5575	-1000	R_HMR_6027	1000	R_HMR_5560	-1000		R_HMR_1718	4.76160000000000	R_HMR_1718	5.06030000000000	R_HMR_1718	4.76160000000000	R_HMR_1718	5.06030000000000
R_HMR_6049	-1000	R_HMR_5576	-1000	R_HMR_6028	-1000	R_HMR_5561	-1000		R_HMR_1722	4.51720000000000	R_HMR_1722	9.42210000000000	R_HMR_1722	4.51720000000000	R_HMR_1722	9.42210000000000
R_HMR_6050	1000	R_HMR_5577	-1000	R_HMR_6029	1000	R_HMR_5562	-1000		R_HMR_1723	4.51720000000000	R_HMR_1723	9.42210000000000	R_HMR_1723	4.51720000000000	R_HMR_1723	9.42210000000000
R_HMR_6051	-1000	R_HMR_5578	-9.0000023798493184e-08	R_HMR_6030	-1000	R_HMR_5563	-1000		R_HMR_F1726	8.81920000000000	R_HMR_F1726	5.11400000000000	R_HMR_F1726	8.81920000000000	R_HMR_F1726	5.11400000000000
R_HMR_6052	-1000	R_HMR_5579	999.99999998999999	R_HMR_6031	-1000	R_HMR_5564	-1000		R_HMR_B1726	8.81920000000000	R_HMR_B1726	5.11400000000000	R_HMR_B1726	8.81920000000000	R_HMR_B1726	5.11400000000000
R_HMR_6053	-1000	R_HMR_5580	-1000	R_HMR_6032	-1000	R_HMR_5565	-1000		R_HMR_F1727	8.81920000000000	R_HMR_F1727	5.11400000000000	R_HMR_F1727	8.81920000000000	R_HMR_F1727	5.11400000000000
R_HMR_6054	-1000	R_HMR_5581	1000	R_HMR_6033	-1000	R_HMR_5566	-1000		R_HMR_B1727	8.81920000000000	R_HMR_B1727	5.11400000000000	R_HMR_B1727	8.81920000000000	R_HMR_B1727	5.11400000000000
R_HMR_6056	1000	R_HMR_5582	1000	R_HMR_6034	1000	R_HMR_5567	-1000		R_HMR_1729	6.98330000000000	R_HMR_1729	9.14210000000000	R_HMR_1729	6.98330000000000	R_HMR_1729	9.14210000000000
R_HMR_6060	1000	R_HMR_5583	-1000	R_HMR_6035	-1000	R_HMR_5568	1000		R_HMR_1730	10.3014000000000	R_HMR_1730	11.8630000000000	R_HMR_1730	10.3014000000000	R_HMR_1730	11.8630000000000
R_HMR_6061	-1000	R_HMR_5584	-1000	R_HMR_6036	1000	R_HMR_5569	1000		R_HMR_1738	7.19900000000000	R_HMR_1738	10.3507000000000	R_HMR_1738	7.19900000000000	R_HMR_1738	10.3507000000000
R_HMR_6062	-1000	R_HMR_5585	1000	R_HMR_6037	1000	R_HMR_5570	1000		R_HMR_1754	8.81920000000000	R_HMR_1754	5.11400000000000	R_HMR_1754	8.81920000000000	R_HMR_1754	5.11400000000000
R_HMR_6063	-1000	R_HMR_5586	-1000	R_HMR_6039	1000	R_HMR_5571	1000		R_HMR_1765	9.62100000000000	R_HMR_1765	9.67450000000000	R_HMR_1765	9.62100000000000	R_HMR_1765	9.67450000000000
R_HMR_6064	-1000	R_HMR_6000	1000	R_HMR_6040	1000	R_HMR_5572	999.99999997999998		R_HMR_1766	7.19900000000000	R_HMR_1766	10.3507000000000	R_HMR_1766	7.19900000000000	R_HMR_1766	10.3507000000000
R_HMR_6065	-1000	R_HMR_6001	1000	R_HMR_6041	1000	R_HMR_5573	-1000		R_HMR_1786	11.5246000000000	R_HMR_1786	4.79420000000000	R_HMR_1786	11.5246000000000	R_HMR_1786	4.79420000000000
R_HMR_6066	-1000	R_HMR_6002	1000	R_HMR_6043	-1000	R_HMR_5574	-1000		R_HMR_F1832	8.81920000000000	R_HMR_F1832	5.11400000000000	R_HMR_F1832	8.81920000000000	R_HMR_F1832	5.11400000000000
R_HMR_6067	-1000	R_HMR_6003	1000	R_HMR_6045	1000	R_HMR_5575	-1000		R_HMR_B1832	8.81920000000000	R_HMR_B1832	5.11400000000000	R_HMR_B1832	8.81920000000000	R_HMR_B1832	5.11400000000000
R_HMR_6068	1000	R_HMR_6004	-1000	R_HMR_6047	-1000	R_HMR_5576	-1000		R_HMR_F1835	4.51720000000000	R_HMR_F1835	9.42210000000000	R_HMR_F1835	4.51720000000000	R_HMR_F1835	9.42210000000000
R_HMR_6069	1000	R_HMR_6005	-1000	R_HMR_6048	-1000	R_HMR_5577	-1000		R_HMR_B1835	4.51720000000000	R_HMR_B1835	9.42210000000000	R_HMR_B1835	4.51720000000000	R_HMR_B1835	9.42210000000000
R_HMR_6070	1000	R_HMR_6006	1000	R_HMR_6049	-1000	R_HMR_5578	-1000		R_HMR_F1837	4.51720000000000	R_HMR_F1837	9.42210000000000	R_HMR_F1837	4.51720000000000	R_HMR_F1837	9.42210000000000
R_HMR_6071	1000	R_HMR_6007	1000	R_HMR_6050	-1000	R_HMR_5579	999.99999998999999		R_HMR_B1837	4.51720000000000	R_HMR_B1837	9.42210000000000	R_HMR_B1837	4.51720000000000	R_HMR_B1837	9.42210000000000
R_HMR_6072	1000	R_HMR_6008	1000	R_HMR_6051	-1000	R_HMR_5580	999.99999998000021		R_HMR_1838	9.05780000000000	R_HMR_1838	8.43890000000000	R_HMR_1838	9.05780000000000	R_HMR_1838	8.43890000000000
R_HMR_6073	1000	R_HMR_6009	1000	R_HMR_6052	-1000	R_HMR_5581	1000		R_HMR_F1841	4.51720000000000	R_HMR_F1841	9.42210000000000	R_HMR_F1841	4.51720000000000	R_HMR_F1841	9.42210000000000
R_HMR_6074	-1000	R_HMR_6010	-1000	R_HMR_6053	-1000	R_HMR_5582	-1000		R_HMR_B1841	4.51720000000000	R_HMR_B1841	9.42210000000000	R_HMR_B1841	4.51720000000000	R_HMR_B1841	9.42210000000000
R_HMR_6075	1000	R_HMR_6011	-1000	R_HMR_6054	-1000	R_HMR_5583	-1000		R_HMR_F1842	4.51720000000000	R_HMR_F1842	9.42210000000000	R_HMR_F1842	4.51720000000000	R_HMR_F1842	9.42210000000000
R_HMR_6076	-1000	R_HMR_6012	-1000	R_HMR_6056	1000	R_HMR_5584	-1000		R_HMR_B1842	4.51720000000000	R_HMR_B1842	9.42210000000000	R_HMR_B1842	4.51720000000000	R_HMR_B1842	9.42210000000000
R_HMR_6077	-1000	R_HMR_6013	-1000	R_HMR_6060	1000	R_HMR_5585	-1000		R_HMR_F1843	6.98330000000000	R_HMR_F1843	9.14210000000000	R_HMR_F1843	6.98330000000000	R_HMR_F1843	9.14210000000000
R_HMR_6078	1000	R_HMR_6014	-1000	R_HMR_6061	-1000	R_HMR_5586	-1000		R_HMR_B1843	6.98330000000000	R_HMR_B1843	9.14210000000000	R_HMR_B1843	6.98330000000000	R_HMR_B1843	9.14210000000000
R_HMR_6079	1000	R_HMR_6015	-1000	R_HMR_6062	1000	R_HMR_6000	1000		R_HMR_F1844	4.51720000000000	R_HMR_F1844	9.42210000000000	R_HMR_F1844	4.51720000000000	R_HMR_F1844	9.42210000000000
R_HMR_6080	-1000	R_HMR_6016	999.99999998999999	R_HMR_6063	-1000	R_HMR_6001	1000		R_HMR_B1844	4.51720000000000	R_HMR_B1844	9.42210000000000	R_HMR_B1844	4.51720000000000	R_HMR_B1844	9.42210000000000
R_HMR_6081	1000	R_HMR_6017	1000	R_HMR_6064	1000	R_HMR_6002	1000		R_HMR_F1845	4.51720000000000	R_HMR_F1845	9.42210000000000	R_HMR_F1845	4.51720000000000	R_HMR_F1845	9.42210000000000
R_HMR_6082	1000	R_HMR_6018	1000	R_HMR_6065	1000	R_HMR_6003	1000		R_HMR_B1845	4.51720000000000	R_HMR_B1845	9.42210000000000	R_HMR_B1845	4.51720000000000	R_HMR_B1845	9.42210000000000
R_HMR_6083	-1000	R_HMR_6019	1000	R_HMR_6066	1000	R_HMR_6004	1000		R_HMR_1847	10.3014000000000	R_HMR_1847	11.8630000000000	R_HMR_1847	10.3014000000000	R_HMR_1847	11.8630000000000
R_HMR_6085	1000	R_HMR_6021	1000	R_HMR_6067	1000	R_HMR_6006	1000		R_HMR_1848	8.81920000000000	R_HMR_1848	5.11400000000000	R_HMR_1848	8.81920000000000	R_HMR_1848	5.11400000000000
R_HMR_6086	1000	R_HMR_6022	1000	R_HMR_6068	1000	R_HMR_6007	1000		R_HMR_1919	4.80730000000000	R_HMR_1919	7.68490000000000	R_HMR_1919	4.80730000000000	R_HMR_1919	7.68490000000000
R_HMR_6087	-1000	R_HMR_6023	-1000	R_HMR_6069	1000	R_HMR_6008	1000		R_HMR_1920	10.3014000000000	R_HMR_1920	11.8630000000000	R_HMR_1920	10.3014000000000	R_HMR_1920	11.8630000000000
R_HMR_6088	-1000	R_HMR_6024	-1000	R_HMR_6070	1000	R_HMR_6009	1000		R_HMR_1931	12.9398000000000	R_HMR_1931	5.54710000000000	R_HMR_1931	12.9398000000000	R_HMR_1931	5.54710000000000
R_HMR_6089	1000	R_HMR_6025	1000	R_HMR_6071	1000	R_HMR_6010	-1000		R_HMR_1932	11.3516000000000	R_HMR_1932	5.12900000000000	R_HMR_1932	5.67580000000000	R_HMR_1932	2.56450000000000
R_HMR_6090	-1000	R_HMR_6026	-1000	R_HMR_6072	1000	R_HMR_6011	-1000		R_HMR_1942	9.15420000000000	R_HMR_1942	4.54900000000000	R_HMR_1942	7.28680000000000	R_HMR_1942	4.54900000000000
R_HMR_6091	1000	R_HMR_6027	-1000	R_HMR_6073	1000	R_HMR_6012	-1000		R_HMR_1943	9.62100000000000	R_HMR_1943	9.67450000000000	R_HMR_1943	9.62100000000000	R_HMR_1943	9.67450000000000
R_HMR_6092	1000	R_HMR_6028	-1000	R_HMR_6074	1000	R_HMR_6013	-1000		R_HMR_1952	4.80730000000000	R_HMR_1952	7.68490000000000	R_HMR_1952	4.80730000000000	R_HMR_1952	7.68490000000000
R_HMR_6093	1000	R_HMR_6029	1000	R_HMR_6075	-1000	R_HMR_6014	-1000		R_HMR_1953	10.3014000000000	R_HMR_1953	11.8630000000000	R_HMR_1953	10.3014000000000	R_HMR_1953	11.8630000000000
R_HMR_6094	1000	R_HMR_6030	-1000	R_HMR_6076	-1000	R_HMR_6015	1000		R_HMR_1967	12.7739000000000	R_HMR_1967	10.8151000000000	R_HMR_1967	6.38695000000000	R_HMR_1967	5.40755000000000
R_HMR_6095	1000	R_HMR_6031	1000	R_HMR_6077	1000	R_HMR_6016	999.99999998999999		R_HMR_1969	5.09560000000000	R_HMR_1969	9.66280000000000	R_HMR_1969	5.09560000000000	R_HMR_1969	9.66280000000000
R_HMR_6097	1000	R_HMR_6032	1000	R_HMR_6078	1000	R_HMR_6017	1000		R_HMR_1973	9.00330000000000	R_HMR_1973	7.10910000000000	R_HMR_1973	9.00330000000000	R_HMR_1973	7.10910000000000
R_HMR_6099	1000	R_HMR_6033	-1000	R_HMR_6079	1000	R_HMR_6018	1000		R_HMR_1974	9.00330000000000	R_HMR_1974	7.10910000000000	R_HMR_1974	9.00330000000000	R_HMR_1974	7.10910000000000
R_HMR_6100	1000	R_HMR_6034	999.99999997999998	R_HMR_6080	1000	R_HMR_6019	1000		R_HMR_1976	7.52140000000000	R_HMR_1976	7.16180000000000	R_HMR_1976	4.46685000000000	R_HMR_1976	3.58090000000000
R_HMR_6102	1000	R_HMR_6035	-1000	R_HMR_6081	1000	R_HMR_6021	1000		R_HMR_1977	7.52140000000000	R_HMR_1977	7.16180000000000	R_HMR_1977	4.46685000000000	R_HMR_1977	3.58090000000000
R_HMR_6103	-1000	R_HMR_6036	1000	R_HMR_6082	1000	R_HMR_6022	1000		R_HMR_1978	9.41230000000000	R_HMR_1978	11.0136000000000	R_HMR_1978	9.41230000000000	R_HMR_1978	11.0136000000000
R_HMR_6104	1000	R_HMR_6037	1000	R_HMR_6083	1000	R_HMR_6023	-1000		R_HMR_1979	12.7739000000000	R_HMR_1979	10.8151000000000	R_HMR_1979	6.38695000000000	R_HMR_1979	5.40755000000000
R_HMR_6105	1000	R_HMR_6039	1000	R_HMR_6085	-1000	R_HMR_6024	999.99999983999987		R_HMR_1993	9.15420000000000	R_HMR_1993	4.54900000000000	R_HMR_1993	7.28680000000000	R_HMR_1993	4.54900000000000
R_HMR_6106	1000	R_HMR_6040	1000	R_HMR_6086	1000	R_HMR_6025	-1000		R_HMR_1996	9.73640000000000	R_HMR_1996	11.6765000000000	R_HMR_1996	4.86820000000000	R_HMR_1996	5.83825000000000
R_HMR_6107	1000	R_HMR_6041	1000	R_HMR_6087	1000	R_HMR_6026	-1000		R_HMR_2004	9.41230000000000	R_HMR_2004	11.0136000000000	R_HMR_2004	9.41230000000000	R_HMR_2004	11.0136000000000
R_HMR_6108	1000	R_HMR_6043	-1000	R_HMR_6088	1000	R_HMR_6027	1000		R_HMR_2010	9.15420000000000	R_HMR_2010	4.54900000000000	R_HMR_2010	4.57710000000000	R_HMR_2010	2.27450000000000
R_HMR_6109	-1000	R_HMR_6045	1000	R_HMR_6089	1000	R_HMR_6028	1000		R_HMR_2015	7.52140000000000	R_HMR_2015	7.16180000000000	R_HMR_2015	4.46685000000000	R_HMR_2015	3.58090000000000
R_HMR_6110	-1000	R_HMR_6046	-1000	R_HMR_6090	1000	R_HMR_6029	1000		R_HMR_2022	12.7739000000000	R_HMR_2022	10.8151000000000	R_HMR_2022	6.38695000000000	R_HMR_2022	5.40755000000000
R_HMR_6111	1000	R_HMR_6047	-1000	R_HMR_6091	1000	R_HMR_6030	-1000		R_HMR_2024	12.7739000000000	R_HMR_2024	10.8151000000000	R_HMR_2024	6.38695000000000	R_HMR_2024	5.40755000000000
R_HMR_6112	1000	R_HMR_6048	-1000	R_HMR_6092	1000	R_HMR_6031	1000		R_HMR_2025	10.3014000000000	R_HMR_2025	11.8630000000000	R_HMR_2025	10.3014000000000	R_HMR_2025	11.8630000000000
R_HMR_6113	1000	R_HMR_6049	-1000	R_HMR_6093	1000	R_HMR_6032	999.99999997999998		R_HMR_2029	8.28560000000000	R_HMR_2029	4.16690000000000	R_HMR_2029	8.28560000000000	R_HMR_2029	4.16690000000000
R_HMR_6114	1000	R_HMR_6050	-1000	R_HMR_6094	1000	R_HMR_6033	-1000		R_HMR_2030	8.28560000000000	R_HMR_2030	4.16690000000000	R_HMR_2030	8.28560000000000	R_HMR_2030	4.16690000000000
R_HMR_6115	1000	R_HMR_6051	-1000	R_HMR_6095	1000	R_HMR_6034	-1000		R_HMR_2032	8.28560000000000	R_HMR_2032	4.16690000000000	R_HMR_2032	8.28560000000000	R_HMR_2032	4.16690000000000
R_HMR_6116	1000	R_HMR_6052	-1000	R_HMR_6097	-1000	R_HMR_6035	-1000		R_HMR_2036	10.6596000000000	R_HMR_2036	10.8672000000000	R_HMR_2036	5.32980000000000	R_HMR_2036	5.43360000000000
R_HMR_6117	1000	R_HMR_6053	-1000	R_HMR_6099	1000	R_HMR_6036	1000		R_HMR_2037	5.09560000000000	R_HMR_2037	9.66280000000000	R_HMR_2037	5.09560000000000	R_HMR_2037	9.66280000000000
R_HMR_6118	1000	R_HMR_6054	-1000	R_HMR_6100	1000	R_HMR_6037	1000		R_HMR_2038	10.3014000000000	R_HMR_2038	11.8630000000000	R_HMR_2038	10.3014000000000	R_HMR_2038	11.8630000000000
R_HMR_6119	1000	R_HMR_6056	1000	R_HMR_6102	-1000	R_HMR_6039	1000		R_HMR_2042	8.28560000000000	R_HMR_2042	4.16690000000000	R_HMR_2042	8.28560000000000	R_HMR_2042	4.16690000000000
R_HMR_6120	1000	R_HMR_6060	-1000	R_HMR_6103	1000	R_HMR_6040	1000		R_HMR_2046	9.05780000000000	R_HMR_2046	8.43890000000000	R_HMR_2046	9.05780000000000	R_HMR_2046	8.43890000000000
R_HMR_6121	1000	R_HMR_6061	-1000	R_HMR_6104	1000	R_HMR_6041	1000		R_HMR_2048	8.34620000000000	R_HMR_2048	4.81300000000000	R_HMR_2048	8.34620000000000	R_HMR_2048	4.81300000000000
R_HMR_6122	1000	R_HMR_6062	1000	R_HMR_6105	-1000	R_HMR_6043	-1000		R_HMR_2049	9.05780000000000	R_HMR_2049	8.43890000000000	R_HMR_2049	9.05780000000000	R_HMR_2049	8.43890000000000
R_HMR_6123	1000	R_HMR_6063	-1000	R_HMR_6106	1000	R_HMR_6045	1000		R_HMR_2052	8.34620000000000	R_HMR_2052	4.81300000000000	R_HMR_2052	8.34620000000000	R_HMR_2052	4.81300000000000
R_HMR_6124	-1000	R_HMR_6064	-1000	R_HMR_6107	1000	R_HMR_6046	-1000		R_HMR_2053	8.28560000000000	R_HMR_2053	4.16690000000000	R_HMR_2053	8.28560000000000	R_HMR_2053	4.16690000000000
R_HMR_6125	1000	R_HMR_6065	-1000	R_HMR_6108	1000	R_HMR_6047	-1000		R_HMR_2055	9.05780000000000	R_HMR_2055	8.43890000000000	R_HMR_2055	9.05780000000000	R_HMR_2055	8.43890000000000
R_HMR_6126	1000	R_HMR_6066	1000	R_HMR_6109	-1000	R_HMR_6048	-1000		R_HMR_2058	8.34620000000000	R_HMR_2058	4.81300000000000	R_HMR_2058	8.34620000000000	R_HMR_2058	4.81300000000000
R_HMR_6127	1000	R_HMR_6067	-1000	R_HMR_6110	-1000	R_HMR_6049	-1000		R_HMR_2059	8.34620000000000	R_HMR_2059	4.81300000000000	R_HMR_2059	8.34620000000000	R_HMR_2059	4.81300000000000
R_HMR_6128	1000	R_HMR_6068	1000	R_HMR_6111	1000	R_HMR_6050	-1000		R_HMR_2061	10.4847000000000	R_HMR_2061	5.93900000000000	R_HMR_2061	5.24235000000000	R_HMR_2061	2.96950000000000
R_HMR_6130	1000	R_HMR_6069	1000	R_HMR_6112	1000	R_HMR_6051	-1000		R_HMR_2063	10.4847000000000	R_HMR_2063	5.93900000000000	R_HMR_2063	5.24235000000000	R_HMR_2063	2.96950000000000
R_HMR_6131	-1000	R_HMR_6070	1000	R_HMR_6113	1000	R_HMR_6052	-1000		R_HMR_2076	10.4847000000000	R_HMR_2076	5.93900000000000	R_HMR_2076	5.24235000000000	R_HMR_2076	2.96950000000000
R_HMR_6132	-1000	R_HMR_6071	1000	R_HMR_6114	1000	R_HMR_6053	-1000		R_HMR_2088	10.4847000000000	R_HMR_2088	5.93900000000000	R_HMR_2088	5.24235000000000	R_HMR_2088	2.96950000000000
R_HMR_6133	1000	R_HMR_6072	1000	R_HMR_6115	1000	R_HMR_6054	-1000		R_HMR_2095	11.4055000000000	R_HMR_2095	10.8899000000000	R_HMR_2095	8.74080000000000	R_HMR_2095	10.1237000000000
R_HMR_6135	-1000	R_HMR_6073	1000	R_HMR_6116	1000	R_HMR_6056	1000		R_HMR_2099	10.4847000000000	R_HMR_2099	5.93900000000000	R_HMR_2099	5.24235000000000	R_HMR_2099	2.96950000000000
R_HMR_6136	1000	R_HMR_6074	1000	R_HMR_6117	1000	R_HMR_6060	1000		R_HMR_2106	11.4055000000000	R_HMR_2106	10.8899000000000	R_HMR_2106	8.74080000000000	R_HMR_2106	10.1237000000000
R_HMR_6137	-1000	R_HMR_6075	-1000	R_HMR_6118	1000	R_HMR_6061	-1000		R_HMR_2107	11.4055000000000	R_HMR_2107	10.8899000000000	R_HMR_2107	8.74080000000000	R_HMR_2107	10.1237000000000
R_HMR_6138	-1000	R_HMR_6076	-1000	R_HMR_6119	1000	R_HMR_6062	-1000		R_HMR_2108	11.4055000000000	R_HMR_2108	10.8899000000000	R_HMR_2108	8.74080000000000	R_HMR_2108	10.1237000000000
R_HMR_6139	1000	R_HMR_6077	1000	R_HMR_6121	1000	R_HMR_6063	-1000		R_HMR_2109	11.4055000000000	R_HMR_2109	10.8899000000000	R_HMR_2109	8.74080000000000	R_HMR_2109	10.1237000000000
R_HMR_6140	1000	R_HMR_6078	1000	R_HMR_6122	1000	R_HMR_6064	-1000		R_HMR_2110	11.4055000000000	R_HMR_2110	10.8899000000000	R_HMR_2110	8.74080000000000	R_HMR_2110	10.1237000000000
R_HMR_6141	1000	R_HMR_6079	1000	R_HMR_6123	1000	R_HMR_6066	1000		R_HMR_2111	11.4055000000000	R_HMR_2111	10.8899000000000	R_HMR_2111	8.74080000000000	R_HMR_2111	10.1237000000000
R_HMR_6142	1000	R_HMR_6080	1000	R_HMR_6124	1000	R_HMR_6067	-1000		R_HMR_2112	11.4055000000000	R_HMR_2112	10.8899000000000	R_HMR_2112	8.74080000000000	R_HMR_2112	10.1237000000000
R_HMR_6143	1000	R_HMR_6081	1000	R_HMR_6125	-1000	R_HMR_6068	1000		R_HMR_2113	11.4055000000000	R_HMR_2113	10.8899000000000	R_HMR_2113	8.74080000000000	R_HMR_2113	10.1237000000000
R_HMR_6146	1000	R_HMR_6082	1000	R_HMR_6126	1000	R_HMR_6069	1000		R_HMR_2118	12.0974000000000	R_HMR_2118	4.16570000000000	R_HMR_2118	12.0974000000000	R_HMR_2118	4.16570000000000
R_HMR_6147	1000	R_HMR_6083	1000	R_HMR_6127	1000	R_HMR_6070	1000		R_HMR_2177	9.97940000000000	R_HMR_2177	8.94920000000000	R_HMR_2177	4.98970000000000	R_HMR_2177	4.47460000000000
R_HMR_6148	-1000	R_HMR_6084	1000	R_HMR_6130	1000	R_HMR_6071	1000		R_HMR_2182	9.97940000000000	R_HMR_2182	8.94920000000000	R_HMR_2182	4.98970000000000	R_HMR_2182	4.47460000000000
R_HMR_6149	1000	R_HMR_6086	-1000	R_HMR_6132	-1000	R_HMR_6072	1000		R_HMR_2205	7.13540000000000	R_HMR_2205	10.7513000000000	R_HMR_2205	7.13540000000000	R_HMR_2205	10.7513000000000
R_HMR_6150	1000	R_HMR_6087	1000	R_HMR_6133	1000	R_HMR_6073	1000		R_HMR_2248	9.97940000000000	R_HMR_2248	8.94920000000000	R_HMR_2248	4.98970000000000	R_HMR_2248	4.47460000000000
R_HMR_6151	-1000	R_HMR_6088	1000	R_HMR_6135	-1000	R_HMR_6074	1000		R_HMR_2253	9.97940000000000	R_HMR_2253	8.94920000000000	R_HMR_2253	4.98970000000000	R_HMR_2253	4.47460000000000
R_HMR_6152	1000	R_HMR_6089	-1000	R_HMR_6136	1000	R_HMR_6075	1000		R_HMR_2258	9.97940000000000	R_HMR_2258	8.94920000000000	R_HMR_2258	4.98970000000000	R_HMR_2258	4.47460000000000
R_HMR_6153	1000	R_HMR_6090	1000	R_HMR_6137	-1000	R_HMR_6076	-1000		R_HMR_2281	10.6204000000000	R_HMR_2281	10.3611000000000	R_HMR_2281	10.6204000000000	R_HMR_2281	10.3611000000000
R_HMR_6154	-1000	R_HMR_6091	1000	R_HMR_6138	-1000	R_HMR_6077	1000		R_HMR_2282	10.6204000000000	R_HMR_2282	10.3611000000000	R_HMR_2282	10.6204000000000	R_HMR_2282	10.3611000000000
R_HMR_6155	1000	R_HMR_6092	-1000	R_HMR_6139	1000	R_HMR_6078	1000		R_HMR_2284	10.6204000000000	R_HMR_2284	10.3611000000000	R_HMR_2284	10.6204000000000	R_HMR_2284	10.3611000000000
R_HMR_6156	-1000	R_HMR_6093	1000	R_HMR_6140	-1000	R_HMR_6079	1000		R_HMR_2286	10.6204000000000	R_HMR_2286	10.3611000000000	R_HMR_2286	10.6204000000000	R_HMR_2286	10.3611000000000
R_HMR_6157	-1000	R_HMR_6094	1000	R_HMR_6141	-1000	R_HMR_6080	1000		R_HMR_2287	10.6204000000000	R_HMR_2287	10.3611000000000	R_HMR_2287	10.6204000000000	R_HMR_2287	10.3611000000000
R_HMR_6158	-1000	R_HMR_6095	1000	R_HMR_6142	1000	R_HMR_6081	1000		R_HMR_2288	10.6204000000000	R_HMR_2288	10.3611000000000	R_HMR_2288	10.6204000000000	R_HMR_2288	10.3611000000000
R_HMR_6159	-1000	R_HMR_6097	-1000	R_HMR_6143	1000	R_HMR_6082	1000		R_HMR_2289	10.6204000000000	R_HMR_2289	10.3611000000000	R_HMR_2289	10.6204000000000	R_HMR_2289	10.3611000000000
R_HMR_6160	1000	R_HMR_6099	1000	R_HMR_6145	1000	R_HMR_6083	1000		R_HMR_2292	10.6204000000000	R_HMR_2292	10.3611000000000	R_HMR_2292	10.6204000000000	R_HMR_2292	10.3611000000000
R_HMR_6161	-1000	R_HMR_6100	1000	R_HMR_6146	-1000	R_HMR_6084	-1000		R_HMR_2293	10.6204000000000	R_HMR_2293	10.3611000000000	R_HMR_2293	10.6204000000000	R_HMR_2293	10.3611000000000
R_HMR_6162	-1000	R_HMR_6102	1000	R_HMR_6147	-1000	R_HMR_6085	1000		R_HMR_2294	10.6204000000000	R_HMR_2294	10.3611000000000	R_HMR_2294	10.6204000000000	R_HMR_2294	10.3611000000000
R_HMR_6163	-1000	R_HMR_6103	1000	R_HMR_6148	1000	R_HMR_6086	1000		R_HMR_2295	10.6204000000000	R_HMR_2295	10.3611000000000	R_HMR_2295	10.6204000000000	R_HMR_2295	10.3611000000000
R_HMR_6164	-1000	R_HMR_6104	1000	R_HMR_6149	-1000	R_HMR_6087	1000		R_HMR_2296	10.6204000000000	R_HMR_2296	10.3611000000000	R_HMR_2296	10.6204000000000	R_HMR_2296	10.3611000000000
R_HMR_6165	-1000	R_HMR_6105	1000	R_HMR_6150	-1000	R_HMR_6088	1000		R_HMR_2311	4.19680000000000	R_HMR_2311	8.75130000000000	R_HMR_2311	2.09840000000000	R_HMR_2311	4.37565000000000
R_HMR_6166	1000	R_HMR_6106	-1000	R_HMR_6151	1000	R_HMR_6089	1000		R_HMR_2315	7.13540000000000	R_HMR_2315	10.7513000000000	R_HMR_2315	7.13540000000000	R_HMR_2315	10.7513000000000
R_HMR_6167	-1000	R_HMR_6107	1000	R_HMR_6152	-1000	R_HMR_6090	1000		R_HMR_2321	4.19680000000000	R_HMR_2321	8.75130000000000	R_HMR_2321	2.09840000000000	R_HMR_2321	4.37565000000000
R_HMR_6168	-1000	R_HMR_6108	1000	R_HMR_6153	-1000	R_HMR_6091	1000		R_HMR_2324	7.13540000000000	R_HMR_2324	10.7513000000000	R_HMR_2324	7.13540000000000	R_HMR_2324	10.7513000000000
R_HMR_6169	1000	R_HMR_6109	-1000	R_HMR_6154	-1000	R_HMR_6092	-1000		R_HMR_2330	4.19680000000000	R_HMR_2330	8.75130000000000	R_HMR_2330	2.09840000000000	R_HMR_2330	4.37565000000000
R_HMR_6170	-1000	R_HMR_6110	-1000	R_HMR_6155	-1000	R_HMR_6093	1000		R_HMR_2332	7.13540000000000	R_HMR_2332	10.7513000000000	R_HMR_2332	7.13540000000000	R_HMR_2332	10.7513000000000
R_HMR_6171	-1000	R_HMR_6111	-1000	R_HMR_6156	-1000	R_HMR_6094	1000		R_HMR_2338	4.19680000000000	R_HMR_2338	8.75130000000000	R_HMR_2338	2.09840000000000	R_HMR_2338	4.37565000000000
R_HMR_6172	1000	R_HMR_6112	1000	R_HMR_6157	-1000	R_HMR_6095	1000		R_HMR_2345	4.19680000000000	R_HMR_2345	8.75130000000000	R_HMR_2345	2.09840000000000	R_HMR_2345	4.37565000000000
R_HMR_6173	-1000	R_HMR_6113	1000	R_HMR_6158	-1000	R_HMR_6097	-1000		R_HMR_2347	7.13540000000000	R_HMR_2347	10.7513000000000	R_HMR_2347	7.13540000000000	R_HMR_2347	10.7513000000000
R_HMR_6174	-1000	R_HMR_6114	-1000	R_HMR_6159	-1000	R_HMR_6099	-1000		R_HMR_2350	4.19680000000000	R_HMR_2350	8.75130000000000	R_HMR_2350	2.09840000000000	R_HMR_2350	4.37565000000000
R_HMR_6175	-1000	R_HMR_6115	1000	R_HMR_6160	1000	R_HMR_6100	1000		R_HMR_2353	7.13540000000000	R_HMR_2353	10.7513000000000	R_HMR_2353	7.13540000000000	R_HMR_2353	10.7513000000000
R_HMR_6176	-1000	R_HMR_6116	1000	R_HMR_6161	-1000	R_HMR_6102	-1000		R_HMR_2356	4.19680000000000	R_HMR_2356	8.75130000000000	R_HMR_2356	2.09840000000000	R_HMR_2356	4.37565000000000
R_HMR_6177	-1000	R_HMR_6117	-1000	R_HMR_6162	-1000	R_HMR_6103	1000		R_HMR_2361	7.13540000000000	R_HMR_2361	10.7513000000000	R_HMR_2361	7.13540000000000	R_HMR_2361	10.7513000000000
R_HMR_6178	-1000	R_HMR_6118	1000	R_HMR_6163	-1000	R_HMR_6104	1000		R_HMR_2364	4.19680000000000	R_HMR_2364	8.75130000000000	R_HMR_2364	2.09840000000000	R_HMR_2364	4.37565000000000
R_HMR_6179	-1000	R_HMR_6119	1000	R_HMR_6164	-1000	R_HMR_6105	1000		R_HMR_2368	5.10700000000000	R_HMR_2368	9.47350000000000	R_HMR_2368	5.10700000000000	R_HMR_2368	9.47350000000000
R_HMR_6180	-1000	R_HMR_6120	-1000	R_HMR_6165	-1000	R_HMR_6106	-1000		R_HMR_2378	4.19680000000000	R_HMR_2378	8.75130000000000	R_HMR_2378	2.09840000000000	R_HMR_2378	4.37565000000000
R_HMR_6181	-1000	R_HMR_6121	1000	R_HMR_6166	-1000	R_HMR_6107	1000		R_HMR_2395	7.13540000000000	R_HMR_2395	10.7513000000000	R_HMR_2395	7.13540000000000	R_HMR_2395	10.7513000000000
R_HMR_6182	-1000	R_HMR_6122	1000	R_HMR_6167	-1000	R_HMR_6108	1000		R_HMR_2409	9.34820000000000	R_HMR_2409	9.39060000000000	R_HMR_2409	9.34820000000000	R_HMR_2409	9.39060000000000
R_HMR_6183	-1000	R_HMR_6123	1000	R_HMR_6168	-1000	R_HMR_6109	-1000		R_HMR_2421	4.19680000000000	R_HMR_2421	8.75130000000000	R_HMR_2421	2.09840000000000	R_HMR_2421	4.37565000000000
R_HMR_6184	-1000	R_HMR_6124	-1000	R_HMR_6169	-1000	R_HMR_6110	-1000		R_HMR_2430	4.19680000000000	R_HMR_2430	8.75130000000000	R_HMR_2430	2.09840000000000	R_HMR_2430	4.37565000000000
R_HMR_6185	-1000	R_HMR_6125	1000	R_HMR_6170	-1000	R_HMR_6111	-1000		R_HMR_2433	7.13540000000000	R_HMR_2433	10.7513000000000	R_HMR_2433	7.13540000000000	R_HMR_2433	10.7513000000000
R_HMR_6186	-1000	R_HMR_6126	-1000	R_HMR_6171	-1000	R_HMR_6112	1000		R_HMR_2436	4.19680000000000	R_HMR_2436	8.75130000000000	R_HMR_2436	2.09840000000000	R_HMR_2436	4.37565000000000
R_HMR_6187	-1000	R_HMR_6127	1000	R_HMR_6172	-1000	R_HMR_6113	1000		R_HMR_2441	9.57870000000000	R_HMR_2441	7.57970000000000	R_HMR_2441	2.39467500000000	R_HMR_2441	1.89492500000000
R_HMR_6188	-1000	R_HMR_6128	1000	R_HMR_6173	-1000	R_HMR_6114	-1000		R_HMR_2455	8.28560000000000	R_HMR_2455	4.16690000000000	R_HMR_2455	8.28560000000000	R_HMR_2455	4.16690000000000
R_HMR_6189	-1000	R_HMR_6130	1000	R_HMR_6174	-1000	R_HMR_6115	1000		R_HMR_2456	8.28560000000000	R_HMR_2456	4.16690000000000	R_HMR_2456	8.28560000000000	R_HMR_2456	4.16690000000000
R_HMR_6190	1000	R_HMR_6132	-1000	R_HMR_6175	-1000	R_HMR_6116	1000		R_HMR_2457	8.28560000000000	R_HMR_2457	4.16690000000000	R_HMR_2457	8.28560000000000	R_HMR_2457	4.16690000000000
R_HMR_6191	-1000	R_HMR_6133	1000	R_HMR_6176	-1000	R_HMR_6117	-1000		R_HMR_2458	8.28560000000000	R_HMR_2458	4.16690000000000	R_HMR_2458	8.28560000000000	R_HMR_2458	4.16690000000000
R_HMR_6192	-1000	R_HMR_6135	-1000	R_HMR_6177	-1000	R_HMR_6118	1000		R_HMR_2467	6.34600000000000	R_HMR_2467	10.3340000000000	R_HMR_2467	3.17300000000000	R_HMR_2467	5.16700000000000
R_HMR_6193	-1000	R_HMR_6136	1000	R_HMR_6178	-1000	R_HMR_6119	1000		R_HMR_2469	6.34600000000000	R_HMR_2469	10.3340000000000	R_HMR_2469	3.17300000000000	R_HMR_2469	5.16700000000000
R_HMR_6194	-1000	R_HMR_6137	-1000	R_HMR_6179	-1000	R_HMR_6120	-1000		R_HMR_2475	7.13540000000000	R_HMR_2475	10.7513000000000	R_HMR_2475	7.13540000000000	R_HMR_2475	10.7513000000000
R_HMR_6195	-1000	R_HMR_6138	-1000	R_HMR_6180	-1000	R_HMR_6121	1000		R_HMR_2486	7.13540000000000	R_HMR_2486	10.7513000000000	R_HMR_2486	7.13540000000000	R_HMR_2486	10.7513000000000
R_HMR_6196	-1000	R_HMR_6139	-1000	R_HMR_6181	-1000	R_HMR_6122	1000		R_HMR_2497	7.13540000000000	R_HMR_2497	10.7513000000000	R_HMR_2497	7.13540000000000	R_HMR_2497	10.7513000000000
R_HMR_6197	-1000	R_HMR_6140	1000	R_HMR_6182	-1000	R_HMR_6123	1000		R_HMR_2505	5.10700000000000	R_HMR_2505	9.47350000000000	R_HMR_2505	5.10700000000000	R_HMR_2505	9.47350000000000
R_HMR_6198	-1000	R_HMR_6141	1000	R_HMR_6183	-1000	R_HMR_6124	-1000		R_HMR_2515	7.13540000000000	R_HMR_2515	10.7513000000000	R_HMR_2515	7.13540000000000	R_HMR_2515	10.7513000000000
R_HMR_6199	-1000	R_HMR_6142	1000	R_HMR_6184	-1000	R_HMR_6126	-1000		R_HMR_2520	4.19680000000000	R_HMR_2520	8.75130000000000	R_HMR_2520	2.09840000000000	R_HMR_2520	4.37565000000000
R_HMR_6200	-1000	R_HMR_6143	1000	R_HMR_6185	-1000	R_HMR_6127	1000		R_HMR_2522	7.13540000000000	R_HMR_2522	10.7513000000000	R_HMR_2522	7.13540000000000	R_HMR_2522	10.7513000000000
R_HMR_6201	-1000	R_HMR_6145	-1000	R_HMR_6186	-1000	R_HMR_6128	1000		R_HMR_2528	4.19680000000000	R_HMR_2528	8.75130000000000	R_HMR_2528	2.09840000000000	R_HMR_2528	4.37565000000000
R_HMR_6202	-1000	R_HMR_6146	1000	R_HMR_6187	-1000	R_HMR_6130	1000		R_HMR_2537	4.19680000000000	R_HMR_2537	8.75130000000000	R_HMR_2537	2.09840000000000	R_HMR_2537	4.37565000000000
R_HMR_6203	-1000	R_HMR_6147	1000	R_HMR_6188	-1000	R_HMR_6132	-1000		R_HMR_2540	7.13540000000000	R_HMR_2540	10.7513000000000	R_HMR_2540	7.13540000000000	R_HMR_2540	10.7513000000000
R_HMR_6204	-1000	R_HMR_6148	-1000	R_HMR_6189	-1000	R_HMR_6133	1000		R_HMR_2543	4.19680000000000	R_HMR_2543	8.75130000000000	R_HMR_2543	2.09840000000000	R_HMR_2543	4.37565000000000
R_HMR_6205	-1000	R_HMR_6149	1000	R_HMR_6190	-1000	R_HMR_6135	-1000		R_HMR_2544	13.1197000000000	R_HMR_2544	8.51200000000000	R_HMR_2544	6.55985000000000	R_HMR_2544	4.25600000000000
R_HMR_6206	-1000	R_HMR_6150	1000	R_HMR_6191	-1000	R_HMR_6136	1000		R_HMR_2546	9.84300000000000	R_HMR_2546	6.42310000000000	R_HMR_2546	9.84300000000000	R_HMR_2546	6.42310000000000
R_HMR_6207	-1000	R_HMR_6151	-1000	R_HMR_6192	-1000	R_HMR_6137	-1000		R_HMR_2551	10.0690000000000	R_HMR_2551	8.60400000000000	R_HMR_2551	10.0690000000000	R_HMR_2551	8.60400000000000
R_HMR_6208	-1000	R_HMR_6152	-1000	R_HMR_6193	-1000	R_HMR_6138	-1000		R_HMR_2552	9.04650000000000	R_HMR_2552	4.31530000000000	R_HMR_2552	4.52325000000000	R_HMR_2552	2.15765000000000
R_HMR_6209	-1000	R_HMR_6153	-1000	R_HMR_6194	1000	R_HMR_6139	-1000		R_HMR_2553	6.89330000000000	R_HMR_2553	10.8093000000000	R_HMR_2553	6.89330000000000	R_HMR_2553	10.8093000000000
R_HMR_6210	-1000	R_HMR_6154	-1000	R_HMR_6195	-1000	R_HMR_6140	1000		R_HMR_2556	7.36820000000000	R_HMR_2556	8.17380000000000	R_HMR_2556	7.36820000000000	R_HMR_2556	8.17380000000000
R_HMR_6211	-1000	R_HMR_6155	-1000	R_HMR_6196	-1000	R_HMR_6141	1000		R_HMR_2557	10.0641000000000	R_HMR_2557	7.40680000000000	R_HMR_2557	10.0641000000000	R_HMR_2557	7.40680000000000
R_HMR_6212	-1000	R_HMR_6156	-1000	R_HMR_6197	-1000	R_HMR_6142	1000		R_HMR_2561	13.1197000000000	R_HMR_2561	8.51200000000000	R_HMR_2561	6.55985000000000	R_HMR_2561	4.25600000000000
R_HMR_6213	-1000	R_HMR_6157	-1000	R_HMR_6198	-1000	R_HMR_6143	1000		R_HMR_2568	13.1197000000000	R_HMR_2568	8.51200000000000	R_HMR_2568	6.55985000000000	R_HMR_2568	4.25600000000000
R_HMR_6214	-1000	R_HMR_6158	-1000	R_HMR_6199	-1000	R_HMR_6145	-1000		R_HMR_2572	13.1197000000000	R_HMR_2572	8.51200000000000	R_HMR_2572	6.55985000000000	R_HMR_2572	4.25600000000000
R_HMR_6215	1000	R_HMR_6159	-1000	R_HMR_6200	-1000	R_HMR_6146	1000		R_HMR_2578	13.1197000000000	R_HMR_2578	8.51200000000000	R_HMR_2578	6.55985000000000	R_HMR_2578	4.25600000000000
R_HMR_6216	999.99999998999999	R_HMR_6160	1000	R_HMR_6201	-1000	R_HMR_6147	1000		R_HMR_2581	10.0641000000000	R_HMR_2581	7.40680000000000	R_HMR_2581	10.0641000000000	R_HMR_2581	7.40680000000000
R_HMR_6217	-1000	R_HMR_6161	-1000	R_HMR_6202	-1000	R_HMR_6148	-1000		R_HMR_2585	10.0641000000000	R_HMR_2585	7.40680000000000	R_HMR_2585	10.0641000000000	R_HMR_2585	7.40680000000000
R_HMR_6218	-1000	R_HMR_6162	-1000	R_HMR_6203	-1000	R_HMR_6149	1000		R_HMR_2591	7.64300000000000	R_HMR_2591	12.5407000000000	R_HMR_2591	7.64300000000000	R_HMR_2591	12.5407000000000
R_HMR_6219	-1000	R_HMR_6163	-1000	R_HMR_6204	-1000	R_HMR_6150	1000		R_HMR_2593	10.7119000000000	R_HMR_2593	8.16650000000000	R_HMR_2593	5.35595000000000	R_HMR_2593	4.08325000000000
R_HMR_6220	-1000	R_HMR_6164	-1000	R_HMR_6205	-1000	R_HMR_6151	-1000		R_HMR_2594	7.64300000000000	R_HMR_2594	12.5407000000000	R_HMR_2594	7.64300000000000	R_HMR_2594	12.5407000000000
R_HMR_6221	-1000	R_HMR_6165	-1000	R_HMR_6206	1000	R_HMR_6152	-1000		R_HMR_2598	10.7119000000000	R_HMR_2598	8.16650000000000	R_HMR_2598	5.35595000000000	R_HMR_2598	4.08325000000000
R_HMR_6222	-1000	R_HMR_6166	1000	R_HMR_6207	1000	R_HMR_6153	-1000		R_HMR_2599	7.64300000000000	R_HMR_2599	12.5407000000000	R_HMR_2599	7.64300000000000	R_HMR_2599	12.5407000000000
R_HMR_6223	-1000	R_HMR_6167	-1000	R_HMR_6208	-1000	R_HMR_6154	-1000		R_HMR_2601	10.7119000000000	R_HMR_2601	8.16650000000000	R_HMR_2601	5.35595000000000	R_HMR_2601	4.08325000000000
R_HMR_6224	1000	R_HMR_6168	-1000	R_HMR_6209	-1000	R_HMR_6155	-1000		R_HMR_2602	7.64300000000000	R_HMR_2602	12.5407000000000	R_HMR_2602	7.64300000000000	R_HMR_2602	12.5407000000000
R_HMR_6225	1000	R_HMR_6169	1000	R_HMR_6210	-1000	R_HMR_6156	-1000		R_HMR_2604	10.7119000000000	R_HMR_2604	8.16650000000000	R_HMR_2604	5.35595000000000	R_HMR_2604	4.08325000000000
R_HMR_6226	1000	R_HMR_6170	-1000	R_HMR_6211	-1000	R_HMR_6157	-1000		R_HMR_2605	7.64300000000000	R_HMR_2605	12.5407000000000	R_HMR_2605	7.64300000000000	R_HMR_2605	12.5407000000000
R_HMR_6227	-1000	R_HMR_6171	-1000	R_HMR_6212	-1000	R_HMR_6158	-1000		R_HMR_2607	10.7119000000000	R_HMR_2607	8.16650000000000	R_HMR_2607	5.35595000000000	R_HMR_2607	4.08325000000000
R_HMR_6228	-1000	R_HMR_6172	1000	R_HMR_6213	-1000	R_HMR_6159	-1000		R_HMR_2608	7.64300000000000	R_HMR_2608	12.5407000000000	R_HMR_2608	7.64300000000000	R_HMR_2608	12.5407000000000
R_HMR_6229	1000	R_HMR_6173	-1000	R_HMR_6214	1000	R_HMR_6160	1000		R_HMR_2610	10.7119000000000	R_HMR_2610	8.16650000000000	R_HMR_2610	5.35595000000000	R_HMR_2610	4.08325000000000
R_HMR_6230	1000	R_HMR_6174	-1000	R_HMR_6215	-1000	R_HMR_6161	-1000		R_HMR_2611	7.64300000000000	R_HMR_2611	12.5407000000000	R_HMR_2611	7.64300000000000	R_HMR_2611	12.5407000000000
R_HMR_6231	1000	R_HMR_6175	1000	R_HMR_6216	-1000	R_HMR_6162	-1000		R_HMR_2613	10.7119000000000	R_HMR_2613	8.16650000000000	R_HMR_2613	5.35595000000000	R_HMR_2613	4.08325000000000
R_HMR_6232	-1000	R_HMR_6176	-1000	R_HMR_6217	-1000	R_HMR_6163	-1000		R_HMR_2614	7.64300000000000	R_HMR_2614	12.5407000000000	R_HMR_2614	7.64300000000000	R_HMR_2614	12.5407000000000
R_HMR_6233	-2.999979642481776e-08	R_HMR_6177	-1000	R_HMR_6218	-1000	R_HMR_6164	-1000		R_HMR_2618	10.7119000000000	R_HMR_2618	8.16650000000000	R_HMR_2618	5.35595000000000	R_HMR_2618	4.08325000000000
R_HMR_6234	-1000	R_HMR_6178	1000	R_HMR_6219	-1000	R_HMR_6165	-1000		R_HMR_2620	7.64300000000000	R_HMR_2620	12.5407000000000	R_HMR_2620	7.64300000000000	R_HMR_2620	12.5407000000000
R_HMR_6235	1000	R_HMR_6179	-1000	R_HMR_6220	-1000	R_HMR_6166	-1000		R_HMR_2622	10.7119000000000	R_HMR_2622	8.16650000000000	R_HMR_2622	5.35595000000000	R_HMR_2622	4.08325000000000
R_HMR_6236	-1000	R_HMR_6180	-1000	R_HMR_6221	-1000	R_HMR_6167	-1000		R_HMR_2623	7.64300000000000	R_HMR_2623	12.5407000000000	R_HMR_2623	7.64300000000000	R_HMR_2623	12.5407000000000
R_HMR_6237	-1000	R_HMR_6181	1000	R_HMR_6222	1000	R_HMR_6168	-1000		R_HMR_2625	10.7119000000000	R_HMR_2625	8.16650000000000	R_HMR_2625	5.35595000000000	R_HMR_2625	4.08325000000000
R_HMR_6238	-1000	R_HMR_6182	-1000	R_HMR_6223	-1000	R_HMR_6169	-1000		R_HMR_2626	7.64300000000000	R_HMR_2626	12.5407000000000	R_HMR_2626	7.64300000000000	R_HMR_2626	12.5407000000000
R_HMR_6239	-1000	R_HMR_6183	-1000	R_HMR_6224	1000	R_HMR_6170	-1000		R_HMR_2630	10.7119000000000	R_HMR_2630	8.16650000000000	R_HMR_2630	5.35595000000000	R_HMR_2630	4.08325000000000
R_HMR_6240	-1000	R_HMR_6184	1000	R_HMR_6225	-1000	R_HMR_6171	-1000		R_HMR_2633	7.64300000000000	R_HMR_2633	12.5407000000000	R_HMR_2633	7.64300000000000	R_HMR_2633	12.5407000000000
R_HMR_6241	999.99999995999997	R_HMR_6185	-1000	R_HMR_6226	-1000	R_HMR_6172	-1000		R_HMR_2635	10.7119000000000	R_HMR_2635	8.16650000000000	R_HMR_2635	5.35595000000000	R_HMR_2635	4.08325000000000
R_HMR_6245	999.99999998999999	R_HMR_6186	-1000	R_HMR_6227	1000	R_HMR_6173	-1000		R_HMR_2636	7.64300000000000	R_HMR_2636	12.5407000000000	R_HMR_2636	7.64300000000000	R_HMR_2636	12.5407000000000
R_HMR_6251	1000	R_HMR_6187	1000	R_HMR_6228	-1000	R_HMR_6174	-1000		R_HMR_2640	10.7119000000000	R_HMR_2640	8.16650000000000	R_HMR_2640	5.35595000000000	R_HMR_2640	4.08325000000000
R_HMR_6252	-1000	R_HMR_6188	-1000	R_HMR_6229	-1000	R_HMR_6175	-1000		R_HMR_2642	7.64300000000000	R_HMR_2642	12.5407000000000	R_HMR_2642	7.64300000000000	R_HMR_2642	12.5407000000000
R_HMR_6253	1000	R_HMR_6189	-1000	R_HMR_6230	1000	R_HMR_6176	-1000		R_HMR_2646	10.7119000000000	R_HMR_2646	8.16650000000000	R_HMR_2646	5.35595000000000	R_HMR_2646	4.08325000000000
R_HMR_6254	1000	R_HMR_6190	1000	R_HMR_6231	-1000	R_HMR_6177	-1000		R_HMR_2648	7.64300000000000	R_HMR_2648	12.5407000000000	R_HMR_2648	7.64300000000000	R_HMR_2648	12.5407000000000
R_HMR_6255	-1000	R_HMR_6191	-1000	R_HMR_6232	-1000	R_HMR_6178	-1000		R_HMR_2650	10.7119000000000	R_HMR_2650	8.16650000000000	R_HMR_2650	5.35595000000000	R_HMR_2650	4.08325000000000
R_HMR_6258	1000	R_HMR_6192	-1000	R_HMR_6233	1000	R_HMR_6179	-1000		R_HMR_2651	7.64300000000000	R_HMR_2651	12.5407000000000	R_HMR_2651	7.64300000000000	R_HMR_2651	12.5407000000000
R_HMR_6260	-1000	R_HMR_6194	-1000	R_HMR_6234	1000	R_HMR_6180	-1000		R_HMR_2653	10.7119000000000	R_HMR_2653	8.16650000000000	R_HMR_2653	5.35595000000000	R_HMR_2653	4.08325000000000
R_HMR_6262	-1000	R_HMR_6195	-1000	R_HMR_6235	-1000	R_HMR_6181	-1000		R_HMR_2654	7.64300000000000	R_HMR_2654	12.5407000000000	R_HMR_2654	7.64300000000000	R_HMR_2654	12.5407000000000
R_HMR_6269	1000	R_HMR_6196	-1000	R_HMR_6236	1000	R_HMR_6182	-1000		R_HMR_2656	10.7119000000000	R_HMR_2656	8.16650000000000	R_HMR_2656	5.35595000000000	R_HMR_2656	4.08325000000000
R_HMR_6272	1000	R_HMR_6197	-1000	R_HMR_6237	-1000	R_HMR_6183	-1000		R_HMR_2657	7.64300000000000	R_HMR_2657	12.5407000000000	R_HMR_2657	7.64300000000000	R_HMR_2657	12.5407000000000
R_HMR_6273	1000	R_HMR_6198	-1000	R_HMR_6238	1000	R_HMR_6184	-1000		R_HMR_2659	10.7119000000000	R_HMR_2659	8.16650000000000	R_HMR_2659	5.35595000000000	R_HMR_2659	4.08325000000000
R_HMR_6274	1000	R_HMR_6199	-1000	R_HMR_6239	-1000	R_HMR_6185	-1000		R_HMR_2660	7.64300000000000	R_HMR_2660	12.5407000000000	R_HMR_2660	7.64300000000000	R_HMR_2660	12.5407000000000
R_HMR_6368	1000	R_HMR_6200	-1000	R_HMR_6240	1000	R_HMR_6186	-1000		R_HMR_2662	10.7119000000000	R_HMR_2662	8.16650000000000	R_HMR_2662	5.35595000000000	R_HMR_2662	4.08325000000000
R_HMR_6424	1000	R_HMR_6201	-1000	R_HMR_6241	999.99999995999997	R_HMR_6187	-1000		R_HMR_2663	7.64300000000000	R_HMR_2663	12.5407000000000	R_HMR_2663	7.64300000000000	R_HMR_2663	12.5407000000000
R_HMR_6462	1000	R_HMR_6202	-1000	R_HMR_6245	999.99999998999999	R_HMR_6188	-1000		R_HMR_2665	10.7119000000000	R_HMR_2665	8.16650000000000	R_HMR_2665	5.35595000000000	R_HMR_2665	4.08325000000000
R_HMR_6474	1000	R_HMR_6203	-1000	R_HMR_6251	1000	R_HMR_6189	-1000		R_HMR_2666	7.64300000000000	R_HMR_2666	12.5407000000000	R_HMR_2666	7.64300000000000	R_HMR_2666	12.5407000000000
R_HMR_6505	1000	R_HMR_6204	-1000	R_HMR_6252	-1000	R_HMR_6190	1000		R_HMR_2668	10.7119000000000	R_HMR_2668	8.16650000000000	R_HMR_2668	5.35595000000000	R_HMR_2668	4.08325000000000
R_HMR_6512	-1000	R_HMR_6205	-1000	R_HMR_6253	1000	R_HMR_6191	-1000		R_HMR_2669	7.64300000000000	R_HMR_2669	12.5407000000000	R_HMR_2669	7.64300000000000	R_HMR_2669	12.5407000000000
R_HMR_6516	999.99999998999999	R_HMR_6206	-1000	R_HMR_6254	1000	R_HMR_6192	-1000		R_HMR_2671	10.7119000000000	R_HMR_2671	8.16650000000000	R_HMR_2671	5.35595000000000	R_HMR_2671	4.08325000000000
R_HMR_6732	-1000	R_HMR_6207	-1000	R_HMR_6255	1000	R_HMR_6193	1000		R_HMR_2672	7.64300000000000	R_HMR_2672	12.5407000000000	R_HMR_2672	7.64300000000000	R_HMR_2672	12.5407000000000
R_HMR_6991	1000	R_HMR_6208	-1000	R_HMR_6258	1000	R_HMR_6194	-1000		R_HMR_2674	10.7119000000000	R_HMR_2674	8.16650000000000	R_HMR_2674	5.35595000000000	R_HMR_2674	4.08325000000000
R_HMR_7253	1000	R_HMR_6209	-1000	R_HMR_6260	-1000	R_HMR_6195	-1000		R_HMR_2675	7.64300000000000	R_HMR_2675	12.5407000000000	R_HMR_2675	7.64300000000000	R_HMR_2675	12.5407000000000
R_HMR_7643	1000	R_HMR_6210	-1000	R_HMR_6262	-1000	R_HMR_6196	1000		R_HMR_2677	10.7119000000000	R_HMR_2677	8.16650000000000	R_HMR_2677	5.35595000000000	R_HMR_2677	4.08325000000000
R_HMR_7644	999.99999997999998	R_HMR_6211	-1000	R_HMR_6269	1000	R_HMR_6197	-1000		R_HMR_2678	7.64300000000000	R_HMR_2678	12.5407000000000	R_HMR_2678	7.64300000000000	R_HMR_2678	12.5407000000000
R_HMR_7683	-1000	R_HMR_6212	-1000	R_HMR_6272	1000	R_HMR_6198	-1000		R_HMR_2680	10.7119000000000	R_HMR_2680	8.16650000000000	R_HMR_2680	5.35595000000000	R_HMR_2680	4.08325000000000
R_HMR_7684	-4.0000000000000001e-08	R_HMR_6213	-1000	R_HMR_6273	1000	R_HMR_6199	1000		R_HMR_2681	7.64300000000000	R_HMR_2681	12.5407000000000	R_HMR_2681	7.64300000000000	R_HMR_2681	12.5407000000000
R_HMR_7685	1000	R_HMR_6214	-1000	R_HMR_6274	1000	R_HMR_6200	-1000		R_HMR_2683	10.7119000000000	R_HMR_2683	8.16650000000000	R_HMR_2683	5.35595000000000	R_HMR_2683	4.08325000000000
R_HMR_7686	-2e-08	R_HMR_6215	-1000	R_HMR_6368	1000	R_HMR_6201	-1000		R_HMR_2684	7.64300000000000	R_HMR_2684	12.5407000000000	R_HMR_2684	7.64300000000000	R_HMR_2684	12.5407000000000
R_HMR_7735	1000	R_HMR_6216	999.99999998999999	R_HMR_6424	1000	R_HMR_6202	1000		R_HMR_2686	10.7119000000000	R_HMR_2686	8.16650000000000	R_HMR_2686	5.35595000000000	R_HMR_2686	4.08325000000000
R_HMR_7898	1000	R_HMR_6217	-1000	R_HMR_6462	1000	R_HMR_6203	-1000		R_HMR_2687	7.64300000000000	R_HMR_2687	12.5407000000000	R_HMR_2687	7.64300000000000	R_HMR_2687	12.5407000000000
R_HMR_7900	1000	R_HMR_6218	-1000	R_HMR_6474	1000	R_HMR_6204	-1000		R_HMR_2689	10.7119000000000	R_HMR_2689	8.16650000000000	R_HMR_2689	5.35595000000000	R_HMR_2689	4.08325000000000
R_HMR_7903	1000	R_HMR_6219	-1000	R_HMR_6505	1000	R_HMR_6205	1000		R_HMR_2690	7.64300000000000	R_HMR_2690	12.5407000000000	R_HMR_2690	7.64300000000000	R_HMR_2690	12.5407000000000
R_HMR_7906	1000	R_HMR_6220	-1000	R_HMR_6512	-1e-08	R_HMR_6206	-1000		R_HMR_2692	10.7119000000000	R_HMR_2692	8.16650000000000	R_HMR_2692	5.35595000000000	R_HMR_2692	4.08325000000000
R_HMR_7961	1000	R_HMR_6221	1000	R_HMR_6516	999.99999998999999	R_HMR_6207	-1000		R_HMR_2693	7.64300000000000	R_HMR_2693	12.5407000000000	R_HMR_2693	7.64300000000000	R_HMR_2693	12.5407000000000
R_HMR_7977	1000	R_HMR_6222	999.99999994999996	R_HMR_6732	-1000	R_HMR_6208	1000		R_HMR_2697	10.7119000000000	R_HMR_2697	8.16650000000000	R_HMR_2697	5.35595000000000	R_HMR_2697	4.08325000000000
R_HMR_7994	1000	R_HMR_6223	1000	R_HMR_6991	1000	R_HMR_6209	-1000		R_HMR_2699	7.64300000000000	R_HMR_2699	12.5407000000000	R_HMR_2699	7.64300000000000	R_HMR_2699	12.5407000000000
R_HMR_7997	1000	R_HMR_6224	1000	R_HMR_7253	1000	R_HMR_6210	-1000		R_HMR_2701	10.7119000000000	R_HMR_2701	8.16650000000000	R_HMR_2701	5.35595000000000	R_HMR_2701	4.08325000000000
R_HMR_8010	1000	R_HMR_6225	1000	R_HMR_7643	1000	R_HMR_6212	-1000		R_HMR_2702	7.64300000000000	R_HMR_2702	12.5407000000000	R_HMR_2702	7.64300000000000	R_HMR_2702	12.5407000000000
R_HMR_8023	999.99999997999998	R_HMR_6226	1000	R_HMR_7644	999.99999997999998	R_HMR_6213	-1000		R_HMR_2704	10.7119000000000	R_HMR_2704	8.16650000000000	R_HMR_2704	5.35595000000000	R_HMR_2704	4.08325000000000
R_HMR_8039	1000	R_HMR_6227	-1000	R_HMR_7683	-1000	R_HMR_6214	1000		R_HMR_2705	7.64300000000000	R_HMR_2705	12.5407000000000	R_HMR_2705	7.64300000000000	R_HMR_2705	12.5407000000000
R_HMR_8057	1000	R_HMR_6228	1000	R_HMR_7684	-4.0000000000000001e-08	R_HMR_6215	1000		R_HMR_2707	10.7119000000000	R_HMR_2707	8.16650000000000	R_HMR_2707	5.35595000000000	R_HMR_2707	4.08325000000000
R_HMR_8061	1000	R_HMR_6229	1000	R_HMR_7685	1000	R_HMR_6216	-1000		R_HMR_2708	7.64300000000000	R_HMR_2708	12.5407000000000	R_HMR_2708	7.64300000000000	R_HMR_2708	12.5407000000000
R_HMR_8154	1000	R_HMR_6230	-1000	R_HMR_7686	-2e-08	R_HMR_6217	-1000		R_HMR_2710	10.7119000000000	R_HMR_2710	8.16650000000000	R_HMR_2710	5.35595000000000	R_HMR_2710	4.08325000000000
R_HMR_8158	1000	R_HMR_6231	-1000	R_HMR_7735	1000	R_HMR_6218	-1000		R_HMR_2711	7.64300000000000	R_HMR_2711	12.5407000000000	R_HMR_2711	7.64300000000000	R_HMR_2711	12.5407000000000
R_HMR_8161	1000	R_HMR_6232	-1000	R_HMR_7898	1000	R_HMR_6219	-1000		R_HMR_2713	10.7119000000000	R_HMR_2713	8.16650000000000	R_HMR_2713	5.35595000000000	R_HMR_2713	4.08325000000000
R_HMR_8164	1000	R_HMR_6233	-1000	R_HMR_7900	1000	R_HMR_6220	-1000		R_HMR_2714	7.64300000000000	R_HMR_2714	12.5407000000000	R_HMR_2714	7.64300000000000	R_HMR_2714	12.5407000000000
R_HMR_8214	1000	R_HMR_6234	1000	R_HMR_7903	1000	R_HMR_6222	-1000		R_HMR_2716	10.7119000000000	R_HMR_2716	8.16650000000000	R_HMR_2716	5.35595000000000	R_HMR_2716	4.08325000000000
R_HMR_8223	1000	R_HMR_6235	-1000	R_HMR_7906	1000	R_HMR_6223	-1000		R_HMR_2717	7.64300000000000	R_HMR_2717	12.5407000000000	R_HMR_2717	7.64300000000000	R_HMR_2717	12.5407000000000
R_HMR_8225	-1000	R_HMR_6236	1000	R_HMR_7961	1000	R_HMR_6224	1000		R_HMR_2719	10.7119000000000	R_HMR_2719	8.16650000000000	R_HMR_2719	5.35595000000000	R_HMR_2719	4.08325000000000
R_HMR_8229	1000	R_HMR_6237	1000	R_HMR_7977	1000	R_HMR_6225	-1000		R_HMR_2720	7.64300000000000	R_HMR_2720	12.5407000000000	R_HMR_2720	7.64300000000000	R_HMR_2720	12.5407000000000
R_HMR_8231	1000	R_HMR_6238	1000	R_HMR_7994	1000	R_HMR_6226	1000		R_HMR_2724	10.7119000000000	R_HMR_2724	8.16650000000000	R_HMR_2724	5.35595000000000	R_HMR_2724	4.08325000000000
R_HMR_8240	1000	R_HMR_6239	-1000	R_HMR_7997	1000	R_HMR_6227	-1000		R_HMR_2726	7.64300000000000	R_HMR_2726	12.5407000000000	R_HMR_2726	7.64300000000000	R_HMR_2726	12.5407000000000
R_HMR_8247	1000	R_HMR_6240	1000	R_HMR_8010	1000	R_HMR_6228	-1000		R_HMR_2729	10.7119000000000	R_HMR_2729	8.16650000000000	R_HMR_2729	5.35595000000000	R_HMR_2729	4.08325000000000
R_HMR_8253	1000	R_HMR_6241	999.99999995999997	R_HMR_8023	999.99999997999998	R_HMR_6229	1000		R_HMR_2730	7.64300000000000	R_HMR_2730	12.5407000000000	R_HMR_2730	7.64300000000000	R_HMR_2730	12.5407000000000
R_HMR_8266	1000	R_HMR_6245	999.99999998999999	R_HMR_8039	1000	R_HMR_6230	-1000		R_HMR_2732	10.7119000000000	R_HMR_2732	8.16650000000000	R_HMR_2732	5.35595000000000	R_HMR_2732	4.08325000000000
R_HMR_8270	1000	R_HMR_6251	1000	R_HMR_8057	1000	R_HMR_6231	-1000		R_HMR_2733	7.64300000000000	R_HMR_2733	12.5407000000000	R_HMR_2733	7.64300000000000	R_HMR_2733	12.5407000000000
R_HMR_8273	1000	R_HMR_6252	-1000	R_HMR_8061	1000	R_HMR_6232	-1000		R_HMR_2735	10.7119000000000	R_HMR_2735	8.16650000000000	R_HMR_2735	5.35595000000000	R_HMR_2735	4.08325000000000
R_HMR_8283	1000	R_HMR_6253	1000	R_HMR_8104	-1000	R_HMR_6233	1000		R_HMR_2736	7.64300000000000	R_HMR_2736	12.5407000000000	R_HMR_2736	7.64300000000000	R_HMR_2736	12.5407000000000
R_HMR_8290	1000	R_HMR_6254	1000	R_HMR_8154	1000	R_HMR_6234	1000		R_HMR_2738	10.7119000000000	R_HMR_2738	8.16650000000000	R_HMR_2738	5.35595000000000	R_HMR_2738	4.08325000000000
R_HMR_8297	1000	R_HMR_6255	1000	R_HMR_8158	1000	R_HMR_6235	-1000		R_HMR_2739	7.64300000000000	R_HMR_2739	12.5407000000000	R_HMR_2739	7.64300000000000	R_HMR_2739	12.5407000000000
R_HMR_8300	1000	R_HMR_6258	1000	R_HMR_8161	1000	R_HMR_6236	-1000		R_HMR_2741	10.7119000000000	R_HMR_2741	8.16650000000000	R_HMR_2741	5.35595000000000	R_HMR_2741	4.08325000000000
R_HMR_8304	1000	R_HMR_6260	-1000	R_HMR_8164	1000	R_HMR_6237	1000		R_HMR_2742	7.64300000000000	R_HMR_2742	12.5407000000000	R_HMR_2742	7.64300000000000	R_HMR_2742	12.5407000000000
R_HMR_8311	1000	R_HMR_6262	-1000	R_HMR_8214	1000	R_HMR_6238	-1000		R_HMR_2745	10.7119000000000	R_HMR_2745	8.16650000000000	R_HMR_2745	5.35595000000000	R_HMR_2745	4.08325000000000
R_HMR_8313	1000	R_HMR_6269	1000	R_HMR_8223	1000	R_HMR_6239	-1000		R_HMR_2746	7.64300000000000	R_HMR_2746	12.5407000000000	R_HMR_2746	7.64300000000000	R_HMR_2746	12.5407000000000
R_HMR_8315	1000	R_HMR_6272	1000	R_HMR_8225	999.99999994000029	R_HMR_6240	-1000		R_HMR_2750	10.7119000000000	R_HMR_2750	8.16650000000000	R_HMR_2750	5.35595000000000	R_HMR_2750	4.08325000000000
R_HMR_8321	1000	R_HMR_6273	1000	R_HMR_8229	1000	R_HMR_6241	999.99999995999997		R_HMR_2752	7.64300000000000	R_HMR_2752	12.5407000000000	R_HMR_2752	7.64300000000000	R_HMR_2752	12.5407000000000
R_HMR_8324	1000	R_HMR_6274	1000	R_HMR_8231	1000	R_HMR_6245	999.99999998999999		R_HMR_2754	10.7119000000000	R_HMR_2754	8.16650000000000	R_HMR_2754	5.35595000000000	R_HMR_2754	4.08325000000000
R_HMR_8329	1000	R_HMR_6368	1000	R_HMR_8240	1000	R_HMR_6251	1000		R_HMR_2758	10.7119000000000	R_HMR_2758	8.16650000000000	R_HMR_2758	5.35595000000000	R_HMR_2758	4.08325000000000
R_HMR_8336	1000	R_HMR_6424	-1000	R_HMR_8247	1000	R_HMR_6252	-1000		R_HMR_2759	7.64300000000000	R_HMR_2759	12.5407000000000	R_HMR_2759	7.64300000000000	R_HMR_2759	12.5407000000000
R_HMR_8339	1000	R_HMR_6462	1000	R_HMR_8253	1000	R_HMR_6253	1000		R_HMR_2761	10.7119000000000	R_HMR_2761	8.16650000000000	R_HMR_2761	5.35595000000000	R_HMR_2761	4.08325000000000
R_HMR_8408	-1000	R_HMR_6474	1000	R_HMR_8266	1000	R_HMR_6254	1000		R_HMR_2762	7.64300000000000	R_HMR_2762	12.5407000000000	R_HMR_2762	7.64300000000000	R_HMR_2762	12.5407000000000
R_HMR_8420	-1000	R_HMR_6505	1000	R_HMR_8270	1000	R_HMR_6255	1000		R_HMR_2766	10.7119000000000	R_HMR_2766	8.16650000000000	R_HMR_2766	5.35595000000000	R_HMR_2766	4.08325000000000
R_HMR_8520	999.99999998999999	R_HMR_6512	-1e-08	R_HMR_8273	1000	R_HMR_6258	1000		R_HMR_2768	7.64300000000000	R_HMR_2768	12.5407000000000	R_HMR_2768	7.64300000000000	R_HMR_2768	12.5407000000000
R_HMR_8586	1000	R_HMR_6516	999.99999998999999	R_HMR_8283	1000	R_HMR_6260	-1000		R_HMR_2770	10.7119000000000	R_HMR_2770	8.16650000000000	R_HMR_2770	5.35595000000000	R_HMR_2770	4.08325000000000
R_HMR_8593	1000	R_HMR_6732	-1000	R_HMR_8290	1000	R_HMR_6262	-1000		R_HMR_2771	7.64300000000000	R_HMR_2771	12.5407000000000	R_HMR_2771	7.64300000000000	R_HMR_2771	12.5407000000000
R_HMR_8618	-1000	R_HMR_6991	1000	R_HMR_8297	1000	R_HMR_6269	1000		R_HMR_2773	10.7119000000000	R_HMR_2773	8.16650000000000	R_HMR_2773	5.35595000000000	R_HMR_2773	4.08325000000000
R_HMR_8676	-1000	R_HMR_7253	1000	R_HMR_8300	1000	R_HMR_6272	1000		R_HMR_2774	7.64300000000000	R_HMR_2774	12.5407000000000	R_HMR_2774	7.64300000000000	R_HMR_2774	12.5407000000000
R_HMR_8678	1000	R_HMR_7643	1000	R_HMR_8304	1000	R_HMR_6273	1000		R_HMR_2776	10.7119000000000	R_HMR_2776	8.16650000000000	R_HMR_2776	5.35595000000000	R_HMR_2776	4.08325000000000
R_HMR_8679	1000	R_HMR_7644	999.99999997999998	R_HMR_8311	1000	R_HMR_6274	1000		R_HMR_2780	10.7119000000000	R_HMR_2780	8.16650000000000	R_HMR_2780	5.35595000000000	R_HMR_2780	4.08325000000000
R_HMR_8733	1000	R_HMR_7683	-1000	R_HMR_8313	1000	R_HMR_6368	1000		R_HMR_2785	10.7119000000000	R_HMR_2785	8.16650000000000	R_HMR_2785	5.35595000000000	R_HMR_2785	4.08325000000000
R_HMR_8846	-1000	R_HMR_7684	-4.0000000000000001e-08	R_HMR_8315	1000	R_HMR_6424	1000		R_HMR_2788	10.7119000000000	R_HMR_2788	8.16650000000000	R_HMR_2788	5.35595000000000	R_HMR_2788	4.08325000000000
R_HMR_8852	1000	R_HMR_7685	1000	R_HMR_8321	1000	R_HMR_6462	1000		R_HMR_2790	10.7119000000000	R_HMR_2790	8.16650000000000	R_HMR_2790	5.35595000000000	R_HMR_2790	4.08325000000000
R_HMR_8854	1000	R_HMR_7686	-1000	R_HMR_8324	1000	R_HMR_6474	1000		R_HMR_2792	10.7119000000000	R_HMR_2792	8.16650000000000	R_HMR_2792	5.35595000000000	R_HMR_2792	4.08325000000000
R_HMR_8861	-1000	R_HMR_7735	1000	R_HMR_8329	1000	R_HMR_6505	1000		R_HMR_2794	10.7119000000000	R_HMR_2794	8.16650000000000	R_HMR_2794	5.35595000000000	R_HMR_2794	4.08325000000000
R_HMR_8865	1000	R_HMR_7898	1000	R_HMR_8336	1000	R_HMR_6512	1000		R_HMR_2796	10.7119000000000	R_HMR_2796	8.16650000000000	R_HMR_2796	5.35595000000000	R_HMR_2796	4.08325000000000
R_HMR_8867	-1000	R_HMR_7900	1000	R_HMR_8339	1000	R_HMR_6516	999.99999998999999		R_HMR_2798	10.7119000000000	R_HMR_2798	8.16650000000000	R_HMR_2798	5.35595000000000	R_HMR_2798	4.08325000000000
R_HMR_8870	1000	R_HMR_7903	1000	R_HMR_8408	-4.0000000000000001e-08	R_HMR_6732	-1000		R_HMR_2800	10.7119000000000	R_HMR_2800	8.16650000000000	R_HMR_2800	5.35595000000000	R_HMR_2800	4.08325000000000
R_HMR_8873	1000	R_HMR_7906	1000	R_HMR_8420	-1000	R_HMR_6991	1000		R_HMR_2803	10.7119000000000	R_HMR_2803	8.16650000000000	R_HMR_2803	5.35595000000000	R_HMR_2803	4.08325000000000
R_HMR_8878	1000	R_HMR_7961	1000	R_HMR_8520	999.99999998999999	R_HMR_7253	1000		R_HMR_2806	10.7119000000000	R_HMR_2806	8.16650000000000	R_HMR_2806	5.35595000000000	R_HMR_2806	4.08325000000000
R_HMR_8881	1000	R_HMR_7977	1000	R_HMR_8586	1000	R_HMR_7643	1000		R_HMR_2809	10.7119000000000	R_HMR_2809	8.16650000000000	R_HMR_2809	5.35595000000000	R_HMR_2809	4.08325000000000
R_HMR_8883	1000	R_HMR_7994	1000	R_HMR_8593	1000	R_HMR_7644	999.99999997999998		R_HMR_2812	10.7119000000000	R_HMR_2812	8.16650000000000	R_HMR_2812	5.35595000000000	R_HMR_2812	4.08325000000000
R_HMR_8896	1000	R_HMR_7997	1000	R_HMR_8618	-1000	R_HMR_7683	-1000		R_HMR_2814	10.7119000000000	R_HMR_2814	8.16650000000000	R_HMR_2814	5.35595000000000	R_HMR_2814	4.08325000000000
R_HMR_8898	1000	R_HMR_8010	1000	R_HMR_8676	-1000	R_HMR_7684	-4.0000000000000001e-08		R_HMR_2816	10.7119000000000	R_HMR_2816	8.16650000000000	R_HMR_2816	5.35595000000000	R_HMR_2816	4.08325000000000
R_HMR_8899	1000	R_HMR_8023	999.99999997999998	R_HMR_8678	1000	R_HMR_7685	1000		R_HMR_2819	10.7119000000000	R_HMR_2819	8.16650000000000	R_HMR_2819	5.35595000000000	R_HMR_2819	4.08325000000000
R_HMR_8901	1000	R_HMR_8039	1000	R_HMR_8679	1000	R_HMR_7686	-1000		R_HMR_2822	10.7119000000000	R_HMR_2822	8.16650000000000	R_HMR_2822	5.35595000000000	R_HMR_2822	4.08325000000000
R_HMR_8903	1000	R_HMR_8057	1000	R_HMR_8733	1000	R_HMR_7735	1000		R_HMR_2824	10.7119000000000	R_HMR_2824	8.16650000000000	R_HMR_2824	5.35595000000000	R_HMR_2824	4.08325000000000
R_HMR_8905	1000	R_HMR_8061	1000	R_HMR_8846	-1000	R_HMR_7898	1000		R_HMR_2827	10.7119000000000	R_HMR_2827	8.16650000000000	R_HMR_2827	5.35595000000000	R_HMR_2827	4.08325000000000
R_HMR_9175	1000	R_HMR_8104	-1000	R_HMR_8852	1000	R_HMR_7900	1000		R_HMR_2832	10.7119000000000	R_HMR_2832	8.16650000000000	R_HMR_2832	5.35595000000000	R_HMR_2832	4.08325000000000
R_HMR_9176	1000	R_HMR_8154	1000	R_HMR_8854	-1000	R_HMR_7903	1000		R_HMR_2836	10.7119000000000	R_HMR_2836	8.16650000000000	R_HMR_2836	5.35595000000000	R_HMR_2836	4.08325000000000
R_HMR_9178	1000	R_HMR_8158	1000	R_HMR_8861	-1000	R_HMR_7906	1000		R_HMR_2838	10.7119000000000	R_HMR_2838	8.16650000000000	R_HMR_2838	5.35595000000000	R_HMR_2838	4.08325000000000
R_HMR_9180	1000	R_HMR_8161	1000	R_HMR_8865	1000	R_HMR_7961	1000		R_HMR_2840	10.7119000000000	R_HMR_2840	8.16650000000000	R_HMR_2840	5.35595000000000	R_HMR_2840	4.08325000000000
R_HMR_9182	1000	R_HMR_8164	1000	R_HMR_8867	-1000	R_HMR_7977	1000		R_HMR_2842	10.7119000000000	R_HMR_2842	8.16650000000000	R_HMR_2842	5.35595000000000	R_HMR_2842	4.08325000000000
R_HMR_9193	1000	R_HMR_8214	1000	R_HMR_8870	1000	R_HMR_7994	1000		R_HMR_2844	10.7119000000000	R_HMR_2844	8.16650000000000	R_HMR_2844	5.35595000000000	R_HMR_2844	4.08325000000000
R_HMR_9195	1000	R_HMR_8223	1000	R_HMR_8873	1000	R_HMR_7997	1000		R_HMR_2846	10.7119000000000	R_HMR_2846	8.16650000000000	R_HMR_2846	5.35595000000000	R_HMR_2846	4.08325000000000
R_HMR_9640	-1000	R_HMR_8225	-1000	R_HMR_8878	1000	R_HMR_8010	1000		R_HMR_2848	10.7119000000000	R_HMR_2848	8.16650000000000	R_HMR_2848	5.35595000000000	R_HMR_2848	4.08325000000000
R_HMR_9641	1000	R_HMR_8229	1000	R_HMR_8881	1000	R_HMR_8023	999.99999997999998		R_HMR_2850	10.7119000000000	R_HMR_2850	8.16650000000000	R_HMR_2850	5.35595000000000	R_HMR_2850	4.08325000000000
R_HMR_9649	-1000	R_HMR_8231	1000	R_HMR_8883	1000	R_HMR_8039	1000		R_HMR_2852	10.7119000000000	R_HMR_2852	8.16650000000000	R_HMR_2852	5.35595000000000	R_HMR_2852	4.08325000000000
R_HMR_9650	-1000	R_HMR_8240	-1000	R_HMR_8896	1000	R_HMR_8057	1000		R_HMR_2854	10.7119000000000	R_HMR_2854	8.16650000000000	R_HMR_2854	5.35595000000000	R_HMR_2854	4.08325000000000
R_HMR_4312	-4.0000000000000001e-08	R_HMR_8247	1000	R_HMR_8898	1000	R_HMR_8061	1000		R_HMR_2856	10.7119000000000	R_HMR_2856	8.16650000000000	R_HMR_2856	5.35595000000000	R_HMR_2856	4.08325000000000
R_HMR_8022	-1000	R_HMR_8253	1000	R_HMR_8899	1000	R_HMR_8104	-1000		R_HMR_2859	10.7119000000000	R_HMR_2859	8.16650000000000	R_HMR_2859	5.35595000000000	R_HMR_2859	4.08325000000000
R_HMR_0446	-1000	R_HMR_8266	1000	R_HMR_8901	1000	R_HMR_8154	1000		R_HMR_2862	10.7119000000000	R_HMR_2862	8.16650000000000	R_HMR_2862	5.35595000000000	R_HMR_2862	4.08325000000000
R_HMR_1145	1000	R_HMR_8270	1000	R_HMR_8903	1000	R_HMR_8158	1000		R_HMR_2864	10.7119000000000	R_HMR_2864	8.16650000000000	R_HMR_2864	5.35595000000000	R_HMR_2864	4.08325000000000
R_HMR_1173	1000	R_HMR_8273	1000	R_HMR_8905	1000	R_HMR_8161	1000		R_HMR_2866	10.7119000000000	R_HMR_2866	8.16650000000000	R_HMR_2866	5.35595000000000	R_HMR_2866	4.08325000000000
R_HMR_1187	1000	R_HMR_8283	1000	R_HMR_9175	1000	R_HMR_8164	1000		R_HMR_2868	10.7119000000000	R_HMR_2868	8.16650000000000	R_HMR_2868	5.35595000000000	R_HMR_2868	4.08325000000000
R_HMR_1215	1000	R_HMR_8290	1000	R_HMR_9176	1000	R_HMR_8214	1000		R_HMR_2870	10.7119000000000	R_HMR_2870	8.16650000000000	R_HMR_2870	5.35595000000000	R_HMR_2870	4.08325000000000
R_HMR_1243	1000	R_HMR_8297	1000	R_HMR_9178	1000	R_HMR_8223	1000		R_HMR_2872	10.7119000000000	R_HMR_2872	8.16650000000000	R_HMR_2872	5.35595000000000	R_HMR_2872	4.08325000000000
R_HMR_1602	999.99999998999999	R_HMR_8300	1000	R_HMR_9180	1000	R_HMR_8225	1000		R_HMR_2874	10.7119000000000	R_HMR_2874	8.16650000000000	R_HMR_2874	5.35595000000000	R_HMR_2874	4.08325000000000
R_HMR_1915	1000	R_HMR_8304	1000	R_HMR_9182	1000	R_HMR_8229	1000		R_HMR_2876	10.7119000000000	R_HMR_2876	8.16650000000000	R_HMR_2876	5.35595000000000	R_HMR_2876	4.08325000000000
R_HMR_1936	1000	R_HMR_8311	1000	R_HMR_9193	1000	R_HMR_8231	1000		R_HMR_2877	7.64300000000000	R_HMR_2877	12.5407000000000	R_HMR_2877	7.64300000000000	R_HMR_2877	12.5407000000000
R_HMR_2065	1000	R_HMR_8313	1000	R_HMR_9195	1000	R_HMR_8240	1000		R_HMR_2879	10.7119000000000	R_HMR_2879	8.16650000000000	R_HMR_2879	5.35595000000000	R_HMR_2879	4.08325000000000
R_HMR_2094	1000	R_HMR_8315	1000	R_HMR_9640	1000	R_HMR_8247	1000		R_HMR_2882	10.7119000000000	R_HMR_2882	8.16650000000000	R_HMR_2882	5.35595000000000	R_HMR_2882	4.08325000000000
R_HMR_2116	-1000	R_HMR_8321	1000	R_HMR_9641	1000	R_HMR_8253	1000		R_HMR_2886	10.7119000000000	R_HMR_2886	8.16650000000000	R_HMR_2886	5.35595000000000	R_HMR_2886	4.08325000000000
R_HMR_3746	1000	R_HMR_8324	1000	R_HMR_9643	-1000	R_HMR_8266	1000		R_HMR_2890	10.7119000000000	R_HMR_2890	8.16650000000000	R_HMR_2890	5.35595000000000	R_HMR_2890	4.08325000000000
R_HMR_3762	999.99999997999998	R_HMR_8329	1000	R_HMR_9649	-1000	R_HMR_8270	1000		R_HMR_2894	10.7119000000000	R_HMR_2894	8.16650000000000	R_HMR_2894	5.35595000000000	R_HMR_2894	4.08325000000000
R_HMR_3789	1000	R_HMR_8336	1000	R_HMR_9650	-1000	R_HMR_8273	1000		R_HMR_2897	10.7119000000000	R_HMR_2897	8.16650000000000	R_HMR_2897	5.35595000000000	R_HMR_2897	4.08325000000000
R_HMR_3818	1000	R_HMR_8339	1000	R_HMR_4312	-4.0000000000000001e-08	R_HMR_8283	1000		R_HMR_2899	10.7119000000000	R_HMR_2899	8.16650000000000	R_HMR_2899	5.35595000000000	R_HMR_2899	4.08325000000000
R_HMR_3946	-1000	R_HMR_8408	-4.0000000000000001e-08	R_HMR_8022	-1000	R_HMR_8290	1000		R_HMR_2901	10.7119000000000	R_HMR_2901	8.16650000000000	R_HMR_2901	5.35595000000000	R_HMR_2901	4.08325000000000
R_HMR_3950	-2e-08	R_HMR_8420	-1000	R_HMR_0446	-1000	R_HMR_8297	1000		R_HMR_2903	10.7119000000000	R_HMR_2903	8.16650000000000	R_HMR_2903	5.35595000000000	R_HMR_2903	4.08325000000000
R_HMR_3952	1000	R_HMR_8520	999.99999998999999	R_HMR_1173	1000	R_HMR_8300	1000		R_HMR_2905	10.7119000000000	R_HMR_2905	8.16650000000000	R_HMR_2905	5.35595000000000	R_HMR_2905	4.08325000000000
R_HMR_3971	1000	R_HMR_8586	1000	R_HMR_1215	1000	R_HMR_8304	1000		R_HMR_2906	7.64300000000000	R_HMR_2906	12.5407000000000	R_HMR_2906	7.64300000000000	R_HMR_2906	12.5407000000000
R_HMR_4205	-1000	R_HMR_8593	1000	R_HMR_1243	1000	R_HMR_8311	1000		R_HMR_2908	10.7119000000000	R_HMR_2908	8.16650000000000	R_HMR_2908	5.35595000000000	R_HMR_2908	4.08325000000000
R_HMR_4237	999.99999997999998	R_HMR_8618	-1000	R_HMR_1284	-1000	R_HMR_8313	1000		R_HMR_2909	7.64300000000000	R_HMR_2909	12.5407000000000	R_HMR_2909	7.64300000000000	R_HMR_2909	12.5407000000000
R_HMR_4266	1000	R_HMR_8676	-1000	R_HMR_1602	999.99999998999999	R_HMR_8315	1000		R_HMR_2911	10.7119000000000	R_HMR_2911	8.16650000000000	R_HMR_2911	5.35595000000000	R_HMR_2911	4.08325000000000
R_HMR_4367	999.99999997999998	R_HMR_8678	1000	R_HMR_1915	-1000	R_HMR_8321	1000		R_HMR_2912	7.64300000000000	R_HMR_2912	12.5407000000000	R_HMR_2912	7.64300000000000	R_HMR_2912	12.5407000000000
R_HMR_4684	-1000	R_HMR_8679	1000	R_HMR_1936	1000	R_HMR_8324	1000		R_HMR_2914	10.7119000000000	R_HMR_2914	8.16650000000000	R_HMR_2914	5.35595000000000	R_HMR_2914	4.08325000000000
R_HMR_4692	999.99999998999999	R_HMR_8733	1000	R_HMR_2065	1000	R_HMR_8329	1000		R_HMR_2915	7.64300000000000	R_HMR_2915	12.5407000000000	R_HMR_2915	7.64300000000000	R_HMR_2915	12.5407000000000
R_HMR_4720	1000	R_HMR_8846	-1000	R_HMR_2080	1000	R_HMR_8336	1000		R_HMR_2917	10.7119000000000	R_HMR_2917	8.16650000000000	R_HMR_2917	5.35595000000000	R_HMR_2917	4.08325000000000
R_HMR_4738	999.99999998999999	R_HMR_8852	1000	R_HMR_2094	1000	R_HMR_8339	1000		R_HMR_2918	7.64300000000000	R_HMR_2918	12.5407000000000	R_HMR_2918	7.64300000000000	R_HMR_2918	12.5407000000000
R_HMR_4743	1000	R_HMR_8854	1000	R_HMR_2105	1000	R_HMR_8408	-4.0000000000000001e-08		R_HMR_2920	10.7119000000000	R_HMR_2920	8.16650000000000	R_HMR_2920	5.35595000000000	R_HMR_2920	4.08325000000000
R_HMR_4760	-1000	R_HMR_8861	-1000	R_HMR_2116	-1000	R_HMR_8420	-1000		R_HMR_2921	7.64300000000000	R_HMR_2921	12.5407000000000	R_HMR_2921	7.64300000000000	R_HMR_2921	12.5407000000000
R_HMR_4843	999.99999994999996	R_HMR_8865	1000	R_HMR_3746	1000	R_HMR_8520	999.99999998999999		R_HMR_2923	10.7119000000000	R_HMR_2923	8.16650000000000	R_HMR_2923	5.35595000000000	R_HMR_2923	4.08325000000000
R_HMR_4851	1000	R_HMR_8870	1000	R_HMR_3762	999.99999997999998	R_HMR_8586	1000		R_HMR_2924	7.64300000000000	R_HMR_2924	12.5407000000000	R_HMR_2924	7.64300000000000	R_HMR_2924	12.5407000000000
R_HMR_4852	1000	R_HMR_8873	1000	R_HMR_3789	1000	R_HMR_8593	1000		R_HMR_2926	10.7119000000000	R_HMR_2926	8.16650000000000	R_HMR_2926	5.35595000000000	R_HMR_2926	4.08325000000000
R_HMR_4854	1000	R_HMR_8878	1000	R_HMR_3818	1000	R_HMR_8618	-1000		R_HMR_2927	7.64300000000000	R_HMR_2927	12.5407000000000	R_HMR_2927	7.64300000000000	R_HMR_2927	12.5407000000000
R_HMR_4855	1000	R_HMR_8881	1000	R_HMR_3946	1000	R_HMR_8676	-1000		R_HMR_2929	10.7119000000000	R_HMR_2929	8.16650000000000	R_HMR_2929	5.35595000000000	R_HMR_2929	4.08325000000000
R_HMR_4862	999.99999997999998	R_HMR_8883	1000	R_HMR_3950	-2e-08	R_HMR_8678	1000		R_HMR_2930	7.64300000000000	R_HMR_2930	12.5407000000000	R_HMR_2930	7.64300000000000	R_HMR_2930	12.5407000000000
R_HMR_4863	1000	R_HMR_8896	1000	R_HMR_3952	-1000	R_HMR_8679	1000		R_HMR_2932	10.7119000000000	R_HMR_2932	8.16650000000000	R_HMR_2932	5.35595000000000	R_HMR_2932	4.08325000000000
R_HMR_4864	1000	R_HMR_8898	1000	R_HMR_3971	1000	R_HMR_8733	1000		R_HMR_2942	4.54410000000000	R_HMR_2942	5.11400000000000	R_HMR_2942	2.27205000000000	R_HMR_2942	3.65630000000000
R_HMR_4867	1000	R_HMR_8899	1000	R_HMR_4205	-1000	R_HMR_8846	-1000		R_HMR_2943	4.54410000000000	R_HMR_2943	5.11400000000000	R_HMR_2943	2.27205000000000	R_HMR_2943	3.65630000000000
R_HMR_4872	-1000	R_HMR_8901	1000	R_HMR_4237	999.99999997999998	R_HMR_8852	1000		R_HMR_2944	4.54410000000000	R_HMR_2944	5.11400000000000	R_HMR_2944	2.27205000000000	R_HMR_2944	3.65630000000000
R_HMR_4874	1000	R_HMR_8903	1000	R_HMR_4266	1000	R_HMR_8854	1000		R_HMR_2945	4.54410000000000	R_HMR_2945	5.11400000000000	R_HMR_2945	2.27205000000000	R_HMR_2945	3.65630000000000
R_HMR_4888	-1000	R_HMR_8905	1000	R_HMR_4367	999.99999997999998	R_HMR_8861	-1000		R_HMR_2948	4.54410000000000	R_HMR_2948	5.11400000000000	R_HMR_2948	2.27205000000000	R_HMR_2948	3.65630000000000
R_HMR_4898	1000	R_HMR_9175	1000	R_HMR_4684	-1000	R_HMR_8865	1000		R_HMR_2949	4.54410000000000	R_HMR_2949	5.11400000000000	R_HMR_2949	2.27205000000000	R_HMR_2949	3.65630000000000
R_HMR_4914	1000	R_HMR_9176	1000	R_HMR_4692	999.99999998999999	R_HMR_8870	1000		R_HMR_2951	4.54410000000000	R_HMR_2951	5.11400000000000	R_HMR_2951	2.27205000000000	R_HMR_2951	3.65630000000000
R_HMR_4922	-1000	R_HMR_9178	1000	R_HMR_4720	1000	R_HMR_8873	1000		R_HMR_2952	4.54410000000000	R_HMR_2952	5.11400000000000	R_HMR_2952	2.27205000000000	R_HMR_2952	3.65630000000000
R_HMR_4940	-1000	R_HMR_9180	1000	R_HMR_4738	999.99999998999999	R_HMR_8878	1000		R_HMR_2954	4.54410000000000	R_HMR_2954	5.11400000000000	R_HMR_2954	2.27205000000000	R_HMR_2954	3.65630000000000
R_HMR_4944	-1000	R_HMR_9182	1000	R_HMR_4743	1000	R_HMR_8881	1000		R_HMR_2956	4.54410000000000	R_HMR_2956	5.11400000000000	R_HMR_2956	2.27205000000000	R_HMR_2956	3.65630000000000
R_HMR_4951	-1000	R_HMR_9193	1000	R_HMR_4760	-1000	R_HMR_8883	1000		R_HMR_2957	4.54410000000000	R_HMR_2957	5.11400000000000	R_HMR_2957	2.27205000000000	R_HMR_2957	3.65630000000000
R_HMR_4953	1000	R_HMR_9195	1000	R_HMR_4843	999.99999994999996	R_HMR_8896	1000		R_HMR_2961	4.54410000000000	R_HMR_2961	5.11400000000000	R_HMR_2961	2.27205000000000	R_HMR_2961	3.65630000000000
R_HMR_4972	1000	R_HMR_9640	1000	R_HMR_4851	999.99999983999987	R_HMR_8898	1000		R_HMR_2962	4.54410000000000	R_HMR_2962	5.11400000000000	R_HMR_2962	2.27205000000000	R_HMR_2962	3.65630000000000
R_HMR_5022	-1000	R_HMR_9641	-1000	R_HMR_4852	-1000	R_HMR_8899	1000		R_HMR_2963	4.54410000000000	R_HMR_2963	5.11400000000000	R_HMR_2963	2.27205000000000	R_HMR_2963	3.65630000000000
R_HMR_5031	1000	R_HMR_9649	-1000	R_HMR_4854	1000	R_HMR_8901	1000		R_HMR_2965	4.54410000000000	R_HMR_2965	5.11400000000000	R_HMR_2965	2.27205000000000	R_HMR_2965	3.65630000000000
R_HMR_5033	1000	R_HMR_9650	-1000	R_HMR_4855	1000	R_HMR_8903	1000		R_HMR_2966	4.54410000000000	R_HMR_2966	5.11400000000000	R_HMR_2966	2.27205000000000	R_HMR_2966	3.65630000000000
R_HMR_5043	-1000	R_HMR_4312	-1000	R_HMR_4862	999.99999997999998	R_HMR_8905	1000		R_HMR_2967	4.54410000000000	R_HMR_2967	5.11400000000000	R_HMR_2967	2.27205000000000	R_HMR_2967	3.65630000000000
R_HMR_5046	1000	R_HMR_8022	-1000	R_HMR_4863	1000	R_HMR_9175	1000		R_HMR_2970	4.54410000000000	R_HMR_2970	5.11400000000000	R_HMR_2970	2.27205000000000	R_HMR_2970	3.65630000000000
R_HMR_5099	-1000	R_HMR_0446	-1000	R_HMR_4864	1000	R_HMR_9176	1000		R_HMR_2971	4.54410000000000	R_HMR_2971	5.11400000000000	R_HMR_2971	2.27205000000000	R_HMR_2971	3.65630000000000
R_HMR_5109	-1000	R_HMR_1145	1000	R_HMR_4867	-1000	R_HMR_9178	1000		R_HMR_2972	4.54410000000000	R_HMR_2972	5.11400000000000	R_HMR_2972	2.27205000000000	R_HMR_2972	3.65630000000000
R_HMR_5124	-1000	R_HMR_1173	1000	R_HMR_4868	-1000	R_HMR_9180	1000		R_HMR_2973	4.54410000000000	R_HMR_2973	5.11400000000000	R_HMR_2973	2.27205000000000	R_HMR_2973	3.65630000000000
R_HMR_5292	-1000	R_HMR_1187	1000	R_HMR_4872	-1000	R_HMR_9182	1000		R_HMR_2974	4.54410000000000	R_HMR_2974	5.11400000000000	R_HMR_2974	2.27205000000000	R_HMR_2974	3.65630000000000
R_HMR_5304	1000	R_HMR_1215	1000	R_HMR_4874	1000	R_HMR_9193	1000		R_HMR_2975	4.54410000000000	R_HMR_2975	5.11400000000000	R_HMR_2975	2.27205000000000	R_HMR_2975	3.65630000000000
R_HMR_5361	1000	R_HMR_1243	1000	R_HMR_4888	-1000	R_HMR_9195	1000		R_HMR_2976	4.54410000000000	R_HMR_2976	5.11400000000000	R_HMR_2976	2.27205000000000	R_HMR_2976	3.65630000000000
R_HMR_5411	-1000	R_HMR_1602	999.99999998999999	R_HMR_4898	1000	R_HMR_9640	1000		R_HMR_2977	4.54410000000000	R_HMR_2977	5.11400000000000	R_HMR_2977	2.27205000000000	R_HMR_2977	3.65630000000000
R_HMR_5426	1000	R_HMR_1915	-3.0000000000000004e-08	R_HMR_4914	1000	R_HMR_9641	1000		R_HMR_2978	4.54410000000000	R_HMR_2978	5.11400000000000	R_HMR_2978	2.27205000000000	R_HMR_2978	3.65630000000000
R_HMR_6276	1000	R_HMR_1936	1000	R_HMR_4922	-1000	R_HMR_9649	-1000		R_HMR_2979	4.54410000000000	R_HMR_2979	5.11400000000000	R_HMR_2979	2.27205000000000	R_HMR_2979	3.65630000000000
R_HMR_6277	-1000	R_HMR_2065	1000	R_HMR_4940	-1000	R_HMR_9650	-1000		R_HMR_2980	4.54410000000000	R_HMR_2980	5.11400000000000	R_HMR_2980	2.27205000000000	R_HMR_2980	3.65630000000000
R_HMR_6297	1000	R_HMR_2080	1000	R_HMR_4944	-1000	R_HMR_4312	-1000		R_HMR_2981	4.54410000000000	R_HMR_2981	5.11400000000000	R_HMR_2981	2.27205000000000	R_HMR_2981	3.65630000000000
R_HMR_6328	-3.0180000000000012e-07	R_HMR_2094	1000	R_HMR_4951	-1000	R_HMR_8022	-1000		R_HMR_2982	4.54410000000000	R_HMR_2982	5.11400000000000	R_HMR_2982	2.27205000000000	R_HMR_2982	3.65630000000000
R_HMR_6330	1000	R_HMR_2116	1000	R_HMR_4953	1000	R_HMR_0446	-1000		R_HMR_2983	4.54410000000000	R_HMR_2983	5.11400000000000	R_HMR_2983	2.27205000000000	R_HMR_2983	3.65630000000000
R_HMR_6391	-1000	R_HMR_3746	1000	R_HMR_4972	1000	R_HMR_1145	1000		R_HMR_2984	4.54410000000000	R_HMR_2984	5.11400000000000	R_HMR_2984	2.27205000000000	R_HMR_2984	3.65630000000000
R_HMR_6513	-1000	R_HMR_3762	999.99999997999998	R_HMR_5022	-1000	R_HMR_1173	1000		R_HMR_2985	4.54410000000000	R_HMR_2985	5.11400000000000	R_HMR_2985	2.27205000000000	R_HMR_2985	3.65630000000000
R_HMR_6517	-1000	R_HMR_3789	1000	R_HMR_5031	1000	R_HMR_1187	1000		R_HMR_2988	4.54410000000000	R_HMR_2988	5.11400000000000	R_HMR_2988	2.27205000000000	R_HMR_2988	3.65630000000000
R_HMR_6521	1000	R_HMR_3818	1000	R_HMR_5033	-1000	R_HMR_1215	1000		R_HMR_2991	4.54410000000000	R_HMR_2991	5.11400000000000	R_HMR_2991	2.27205000000000	R_HMR_2991	3.65630000000000
R_HMR_6522	-1000	R_HMR_3946	1000	R_HMR_5043	-1000	R_HMR_1243	1000		R_HMR_2992	4.54410000000000	R_HMR_2992	5.11400000000000	R_HMR_2992	2.27205000000000	R_HMR_2992	3.65630000000000
R_HMR_6618	-1000	R_HMR_3950	-2e-08	R_HMR_5046	1000	R_HMR_1602	999.99999998999999		R_HMR_2994	4.54410000000000	R_HMR_2994	5.11400000000000	R_HMR_2994	2.27205000000000	R_HMR_2994	3.65630000000000
R_HMR_6620	1000	R_HMR_3952	1000	R_HMR_5099	-1000	R_HMR_1915	-3.0000000000000004e-08		R_HMR_2996	4.54410000000000	R_HMR_2996	5.11400000000000	R_HMR_2996	2.27205000000000	R_HMR_2996	3.65630000000000
R_HMR_7708	999.99999997999998	R_HMR_4205	-1000	R_HMR_5109	-1000	R_HMR_1936	1000		R_HMR_2998	4.54410000000000	R_HMR_2998	5.11400000000000	R_HMR_2998	2.27205000000000	R_HMR_2998	3.65630000000000
R_HMR_7719	1000	R_HMR_4237	999.99999997999998	R_HMR_5124	-1000	R_HMR_2065	1000		R_HMR_3009	4.76160000000000	R_HMR_3009	5.06030000000000	R_HMR_3009	4.76160000000000	R_HMR_3009	5.06030000000000
R_HMR_7723	1000	R_HMR_4266	1000	R_HMR_5292	-1000	R_HMR_2080	1000		R_HMR_3028	7.64300000000000	R_HMR_3028	12.5407000000000	R_HMR_3028	7.64300000000000	R_HMR_3028	12.5407000000000
R_HMR_7757	-1000	R_HMR_4367	999.99999997999998	R_HMR_5304	1000	R_HMR_2094	1000		R_HMR_3030	10.7119000000000	R_HMR_3030	8.16650000000000	R_HMR_3030	5.35595000000000	R_HMR_3030	4.08325000000000
R_HMR_7758	-1000	R_HMR_4684	-1000	R_HMR_5361	1000	R_HMR_2116	-1000		R_HMR_3032	7.64300000000000	R_HMR_3032	12.5407000000000	R_HMR_3032	7.64300000000000	R_HMR_3032	12.5407000000000
R_HMR_7760	-1000	R_HMR_4692	999.99999998999999	R_HMR_5411	-1000	R_HMR_3746	1000		R_HMR_3034	9.00960000000000	R_HMR_3034	12.4095000000000	R_HMR_3034	9.00960000000000	R_HMR_3034	12.4095000000000
R_HMR_7769	999.99999997999998	R_HMR_4720	1000	R_HMR_5426	-1000	R_HMR_3762	999.99999997999998		R_HMR_3037	9.00960000000000	R_HMR_3037	12.4095000000000	R_HMR_3037	9.00960000000000	R_HMR_3037	12.4095000000000
R_HMR_7804	-1000	R_HMR_4738	999.99999998999999	R_HMR_6276	1000	R_HMR_3789	1000		R_HMR_3070	4.45850000000000	R_HMR_3070	8.18460000000000	R_HMR_3070	2.22925000000000	R_HMR_3070	4.09230000000000
R_HMR_7806	-2e-08	R_HMR_4743	1000	R_HMR_6277	-1000	R_HMR_3818	1000		R_HMR_3087	9.34820000000000	R_HMR_3087	9.39060000000000	R_HMR_3087	9.34820000000000	R_HMR_3087	9.39060000000000
R_HMR_7808	1000	R_HMR_4760	-1000	R_HMR_6297	1000	R_HMR_3946	1000		R_HMR_3091	9.34820000000000	R_HMR_3091	9.39060000000000	R_HMR_3091	9.34820000000000	R_HMR_3091	9.39060000000000
R_HMR_7810	1000	R_HMR_4843	999.99999994999996	R_HMR_6328	-1000	R_HMR_3950	-1000		R_HMR_3105	4.86730000000000	R_HMR_3105	6.20310000000000	R_HMR_3105	4.86730000000000	R_HMR_3105	6.20310000000000
R_HMR_7812	-1000	R_HMR_4851	-1000	R_HMR_6330	1000	R_HMR_4205	1000		R_HMR_3136	9.34820000000000	R_HMR_3136	9.39060000000000	R_HMR_3136	9.34820000000000	R_HMR_3136	9.39060000000000
R_HMR_7814	999.9999998699999	R_HMR_4852	1000	R_HMR_6391	-1000	R_HMR_4237	999.99999997999998		R_HMR_3143	9.34820000000000	R_HMR_3143	9.39060000000000	R_HMR_3143	9.34820000000000	R_HMR_3143	9.39060000000000
R_HMR_7818	-3.0000000000000004e-08	R_HMR_4854	1000	R_HMR_6513	1000	R_HMR_4266	1000		R_HMR_3208	8.15270000000000	R_HMR_3208	10.9270000000000	R_HMR_3208	1.35878333333333	R_HMR_3208	1.82116666666667
R_HMR_7820	999.99999990999993	R_HMR_4855	1000	R_HMR_6517	-1000	R_HMR_4367	999.99999997999998		R_HMR_3219	9.34820000000000	R_HMR_3219	9.39060000000000	R_HMR_3219	9.34820000000000	R_HMR_3219	9.39060000000000
R_HMR_7822	-1000	R_HMR_4862	-2e-08	R_HMR_6521	1000	R_HMR_4684	-1000		R_HMR_3223	9.34820000000000	R_HMR_3223	9.39060000000000	R_HMR_3223	9.34820000000000	R_HMR_3223	9.39060000000000
R_HMR_7897	-2e-08	R_HMR_4863	1000	R_HMR_6522	1000	R_HMR_4692	999.99999998999999		R_HMR_3227	9.34820000000000	R_HMR_3227	9.39060000000000	R_HMR_3227	9.34820000000000	R_HMR_3227	9.39060000000000
R_HMR_7899	-1e-08	R_HMR_4864	-1000	R_HMR_6618	-1000	R_HMR_4720	1000		R_HMR_3231	9.34820000000000	R_HMR_3231	9.39060000000000	R_HMR_3231	9.34820000000000	R_HMR_3231	9.39060000000000
R_HMR_7995	-1000	R_HMR_4867	1000	R_HMR_6620	-1000	R_HMR_4738	999.99999998999999		R_HMR_3235	9.34820000000000	R_HMR_3235	9.39060000000000	R_HMR_3235	9.34820000000000	R_HMR_3235	9.39060000000000
R_HMR_8356	999.99999998999999	R_HMR_4872	-1000	R_HMR_7708	999.99999997999998	R_HMR_4743	1000		R_HMR_3241	9.34820000000000	R_HMR_3241	9.39060000000000	R_HMR_3241	9.34820000000000	R_HMR_3241	9.39060000000000
R_HMR_8411	1000	R_HMR_4874	1000	R_HMR_7719	1000	R_HMR_4760	-1000		R_HMR_3245	9.34820000000000	R_HMR_3245	9.39060000000000	R_HMR_3245	9.34820000000000	R_HMR_3245	9.39060000000000
R_HMR_8438	999.99999998999999	R_HMR_4888	-1000	R_HMR_7723	1000	R_HMR_4843	999.99999994999996		R_HMR_3252	9.34820000000000	R_HMR_3252	9.39060000000000	R_HMR_3252	9.34820000000000	R_HMR_3252	9.39060000000000
R_HMR_8505	1000	R_HMR_4898	1000	R_HMR_7757	-1000	R_HMR_4851	1000		R_HMR_3260	9.34820000000000	R_HMR_3260	9.39060000000000	R_HMR_3260	9.34820000000000	R_HMR_3260	9.39060000000000
R_HMR_8528	1000	R_HMR_4914	-1000	R_HMR_7758	-1000	R_HMR_4852	1000		R_HMR_3277	9.34820000000000	R_HMR_3277	9.39060000000000	R_HMR_3277	9.34820000000000	R_HMR_3277	9.39060000000000
R_HMR_8532	-1000	R_HMR_4922	999.99999998999999	R_HMR_7760	-1000	R_HMR_4854	1000		R_HMR_3281	9.34820000000000	R_HMR_3281	9.39060000000000	R_HMR_3281	9.34820000000000	R_HMR_3281	9.39060000000000
R_HMR_8562	1000	R_HMR_4940	1000	R_HMR_7769	-1000	R_HMR_4855	1000		R_HMR_3285	9.34820000000000	R_HMR_3285	9.39060000000000	R_HMR_3285	9.34820000000000	R_HMR_3285	9.39060000000000
R_HMR_8657	1000	R_HMR_4944	-1000	R_HMR_7804	-1000	R_HMR_4862	-2e-08		R_HMR_3290	9.34820000000000	R_HMR_3290	9.39060000000000	R_HMR_3290	9.34820000000000	R_HMR_3290	9.39060000000000
R_HMR_8680	1000	R_HMR_4951	-1000	R_HMR_7806	-2e-08	R_HMR_4863	1000		R_HMR_3298	4.20870000000000	R_HMR_3298	8.84120000000000	R_HMR_3298	4.20870000000000	R_HMR_3298	8.84120000000000
R_HMR_8731	1000	R_HMR_4953	1000	R_HMR_7808	1000	R_HMR_4864	1000		R_HMR_3302	9.34820000000000	R_HMR_3302	9.39060000000000	R_HMR_3302	9.34820000000000	R_HMR_3302	9.39060000000000
R_HMR_8741	-1000	R_HMR_4972	1000	R_HMR_7810	1000	R_HMR_4867	1000		R_HMR_3307	9.34820000000000	R_HMR_3307	9.39060000000000	R_HMR_3307	9.34820000000000	R_HMR_3307	9.39060000000000
R_HMR_8742	-1000	R_HMR_5022	-1000	R_HMR_7812	-1000	R_HMR_4872	-1000		R_HMR_3312	9.34820000000000	R_HMR_3312	9.39060000000000	R_HMR_3312	9.34820000000000	R_HMR_3312	9.39060000000000
R_HMR_8745	-1000	R_HMR_5031	-1000	R_HMR_7814	999.9999998699999	R_HMR_4874	-1000		R_HMR_3317	9.34820000000000	R_HMR_3317	9.39060000000000	R_HMR_3317	9.34820000000000	R_HMR_3317	9.39060000000000
R_HMR_8776	999.99999998999999	R_HMR_5033	1000	R_HMR_7818	-3.0000000000000004e-08	R_HMR_4888	-1000		R_HMR_3323	4.20870000000000	R_HMR_3323	8.84120000000000	R_HMR_3323	4.20870000000000	R_HMR_3323	8.84120000000000
R_HMR_8890	999.99999998999999	R_HMR_5043	-1000	R_HMR_7820	999.99999990999993	R_HMR_4898	1000		R_HMR_3327	9.34820000000000	R_HMR_3327	9.39060000000000	R_HMR_3327	9.34820000000000	R_HMR_3327	9.39060000000000
R_HMR_8910	-2e-08	R_HMR_5046	1000	R_HMR_7822	-1000	R_HMR_4914	-1000		R_HMR_3331	9.34820000000000	R_HMR_3331	9.39060000000000	R_HMR_3331	9.34820000000000	R_HMR_3331	9.39060000000000
R_HMR_9174	-1000	R_HMR_5099	1000	R_HMR_7897	-2e-08	R_HMR_4922	999.99999998999999		R_HMR_3335	9.34820000000000	R_HMR_3335	9.39060000000000	R_HMR_3335	9.34820000000000	R_HMR_3335	9.39060000000000
R_HMR_9194	-1000	R_HMR_5109	-1000	R_HMR_7899	-1e-08	R_HMR_4940	1000		R_HMR_3339	9.34820000000000	R_HMR_3339	9.39060000000000	R_HMR_3339	9.34820000000000	R_HMR_3339	9.39060000000000
R_HMR_9677	1000	R_HMR_5124	-1000	R_HMR_7995	-1000	R_HMR_4944	-1000		R_HMR_3343	9.34820000000000	R_HMR_3343	9.39060000000000	R_HMR_3343	9.34820000000000	R_HMR_3343	9.39060000000000
R_HMR_1104	1000	R_HMR_5292	-1000	R_HMR_8356	-1000	R_HMR_4951	-1000		R_HMR_3347	9.34820000000000	R_HMR_3347	9.39060000000000	R_HMR_3347	9.34820000000000	R_HMR_3347	9.39060000000000
R_HMR_1144	-1000	R_HMR_5304	1000	R_HMR_8411	1000	R_HMR_4953	1000		R_HMR_3351	9.34820000000000	R_HMR_3351	9.39060000000000	R_HMR_3351	9.34820000000000	R_HMR_3351	9.39060000000000
R_HMR_1172	-1000	R_HMR_5361	1000	R_HMR_8438	999.99999998999999	R_HMR_4972	1000		R_HMR_3355	4.20870000000000	R_HMR_3355	8.84120000000000	R_HMR_3355	4.20870000000000	R_HMR_3355	8.84120000000000
R_HMR_1188	-1000	R_HMR_5411	-1000	R_HMR_8505	1000	R_HMR_5022	-1000		R_HMR_3357	9.34820000000000	R_HMR_3357	9.39060000000000	R_HMR_3357	9.34820000000000	R_HMR_3357	9.39060000000000
R_HMR_1214	-1000	R_HMR_6276	1000	R_HMR_8510	-1000	R_HMR_5031	1000		R_HMR_3361	9.34820000000000	R_HMR_3361	9.39060000000000	R_HMR_3361	9.34820000000000	R_HMR_3361	9.39060000000000
R_HMR_1242	-1000	R_HMR_6277	-1000	R_HMR_8528	1000	R_HMR_5033	1000		R_HMR_3365	9.34820000000000	R_HMR_3365	9.39060000000000	R_HMR_3365	9.34820000000000	R_HMR_3365	9.39060000000000
R_HMR_1283	-1000	R_HMR_6297	1000	R_HMR_8532	-1000	R_HMR_5043	-1000		R_HMR_3370	9.34820000000000	R_HMR_3370	9.39060000000000	R_HMR_3370	9.34820000000000	R_HMR_3370	9.39060000000000
R_HMR_2067	-1000	R_HMR_6328	1000	R_HMR_8562	1000	R_HMR_5046	1000		R_HMR_3375	4.20870000000000	R_HMR_3375	8.84120000000000	R_HMR_3375	4.20870000000000	R_HMR_3375	8.84120000000000
R_HMR_2082	1000	R_HMR_6330	-1000	R_HMR_8657	1000	R_HMR_5099	-1000		R_HMR_3398	7.89680000000000	R_HMR_3398	11.6845000000000	R_HMR_3398	7.89680000000000	R_HMR_3398	11.6845000000000
R_HMR_2093	-1000	R_HMR_6391	-1.199995267597842e-07	R_HMR_8680	1000	R_HMR_5109	-1000		R_HMR_3406	7.89680000000000	R_HMR_3406	11.6845000000000	R_HMR_3406	7.89680000000000	R_HMR_3406	11.6845000000000
R_HMR_2104	-1000	R_HMR_6513	1000	R_HMR_8731	1000	R_HMR_5124	-1000		R_HMR_3407	7.89680000000000	R_HMR_3407	11.6845000000000	R_HMR_3407	7.89680000000000	R_HMR_3407	11.6845000000000
R_HMR_2575	-1000	R_HMR_6517	-1000	R_HMR_8741	-1000	R_HMR_5292	-1000		R_HMR_3408	7.89680000000000	R_HMR_3408	11.6845000000000	R_HMR_3408	7.89680000000000	R_HMR_3408	11.6845000000000
R_HMR_3007	1000	R_HMR_6521	1000	R_HMR_8742	-1000	R_HMR_5304	1000		R_HMR_3409	7.89680000000000	R_HMR_3409	11.6845000000000	R_HMR_3409	7.89680000000000	R_HMR_3409	11.6845000000000
R_HMR_3026	-1000	R_HMR_6522	-1000	R_HMR_8745	-1000	R_HMR_5361	1000		R_HMR_3411	7.89680000000000	R_HMR_3411	11.6845000000000	R_HMR_3411	7.89680000000000	R_HMR_3411	11.6845000000000
R_HMR_3848	-1000	R_HMR_6618	-1000	R_HMR_8776	999.99999998999999	R_HMR_5411	1000		R_HMR_3413	7.89680000000000	R_HMR_3413	11.6845000000000	R_HMR_3413	7.89680000000000	R_HMR_3413	11.6845000000000
R_HMR_3850	-1000	R_HMR_6620	-1000	R_HMR_8890	999.99999998999999	R_HMR_5426	-1000		R_HMR_3414	7.89680000000000	R_HMR_3414	11.6845000000000	R_HMR_3414	7.89680000000000	R_HMR_3414	11.6845000000000
R_HMR_3867	1000	R_HMR_7708	999.99999997999998	R_HMR_8910	-2e-08	R_HMR_6276	1000		R_HMR_3416	7.89680000000000	R_HMR_3416	11.6845000000000	R_HMR_3416	7.89680000000000	R_HMR_3416	11.6845000000000
R_HMR_3947	-1000	R_HMR_7719	1000	R_HMR_9174	-1000	R_HMR_6277	-1000		R_HMR_3421	7.89680000000000	R_HMR_3421	11.6845000000000	R_HMR_3421	7.89680000000000	R_HMR_3421	11.6845000000000
R_HMR_4393	-9.9999999999999982e-08	R_HMR_7723	1000	R_HMR_9194	-1000	R_HMR_6297	1000		R_HMR_3422	7.89680000000000	R_HMR_3422	11.6845000000000	R_HMR_3422	7.89680000000000	R_HMR_3422	11.6845000000000
R_HMR_4468	-1000	R_HMR_7757	-1000	R_HMR_9677	1000	R_HMR_6328	1000		R_HMR_3423	7.89680000000000	R_HMR_3423	11.6845000000000	R_HMR_3423	7.89680000000000	R_HMR_3423	11.6845000000000
R_HMR_4469	-1000	R_HMR_7758	-1000	R_HMR_1104	1000	R_HMR_6330	1000		R_HMR_3424	7.89680000000000	R_HMR_3424	11.6845000000000	R_HMR_3424	7.89680000000000	R_HMR_3424	11.6845000000000
R_HMR_4647	1000	R_HMR_7760	-1000	R_HMR_1144	-1000	R_HMR_6391	-1000		R_HMR_3425	7.89680000000000	R_HMR_3425	11.6845000000000	R_HMR_3425	7.89680000000000	R_HMR_3425	11.6845000000000
R_HMR_4790	-1000	R_HMR_7769	999.99999997999998	R_HMR_1172	-1000	R_HMR_6513	1000		R_HMR_3426	7.89680000000000	R_HMR_3426	11.6845000000000	R_HMR_3426	7.89680000000000	R_HMR_3426	11.6845000000000
R_HMR_4890	-1000	R_HMR_7804	-2e-08	R_HMR_1188	-1000	R_HMR_6517	-1000		R_HMR_3427	7.89680000000000	R_HMR_3427	11.6845000000000	R_HMR_3427	7.89680000000000	R_HMR_3427	11.6845000000000
R_HMR_4900	-1.1999999999999999e-07	R_HMR_7806	-1000	R_HMR_1214	-1000	R_HMR_6521	1000		R_HMR_3428	7.89680000000000	R_HMR_3428	11.6845000000000	R_HMR_3428	7.89680000000000	R_HMR_3428	11.6845000000000
R_HMR_4908	-1000	R_HMR_7808	1000	R_HMR_1242	-1000	R_HMR_6522	-1000		R_HMR_3429	7.89680000000000	R_HMR_3429	11.6845000000000	R_HMR_3429	7.89680000000000	R_HMR_3429	11.6845000000000
R_HMR_4915	1000	R_HMR_7810	1000	R_HMR_1283	-1000	R_HMR_6618	-1000		R_HMR_3430	7.89680000000000	R_HMR_3430	11.6845000000000	R_HMR_3430	7.89680000000000	R_HMR_3430	11.6845000000000
R_HMR_4924	999.99999998999999	R_HMR_7812	-1000	R_HMR_2575	-1000	R_HMR_6620	-1000		R_HMR_3431	7.89680000000000	R_HMR_3431	11.6845000000000	R_HMR_3431	7.89680000000000	R_HMR_3431	11.6845000000000
R_HMR_4930	-1000	R_HMR_7814	999.9999998699999	R_HMR_3007	-1000	R_HMR_7708	999.99999997999998		R_HMR_3432	7.89680000000000	R_HMR_3432	11.6845000000000	R_HMR_3432	7.89680000000000	R_HMR_3432	11.6845000000000
R_HMR_4986	1000	R_HMR_7818	-3.0000000000000004e-08	R_HMR_3026	-1000	R_HMR_7719	1000		R_HMR_3433	7.89680000000000	R_HMR_3433	11.6845000000000	R_HMR_3433	7.89680000000000	R_HMR_3433	11.6845000000000
R_HMR_5344	-1000	R_HMR_7820	999.99999990999993	R_HMR_3848	-1000	R_HMR_7723	1000		R_HMR_3449	9.34820000000000	R_HMR_3449	9.39060000000000	R_HMR_3449	9.34820000000000	R_HMR_3449	9.39060000000000
R_HMR_5346	1000	R_HMR_7822	-1000	R_HMR_3850	-1000	R_HMR_7757	-1000		R_HMR_3455	7.05090000000000	R_HMR_3455	10.1788000000000	R_HMR_3455	7.05090000000000	R_HMR_3455	10.1788000000000
R_HMR_5362	-1000	R_HMR_7897	-2e-08	R_HMR_3867	-6.9999999999999992e-08	R_HMR_7758	-1000		R_HMR_3463	9.34820000000000	R_HMR_3463	9.39060000000000	R_HMR_3463	9.34820000000000	R_HMR_3463	9.39060000000000
R_HMR_5452	1000	R_HMR_7899	-1e-08	R_HMR_3947	-1000	R_HMR_7760	-1000		R_HMR_3469	7.89680000000000	R_HMR_3469	11.6845000000000	R_HMR_3469	7.89680000000000	R_HMR_3469	11.6845000000000
R_HMR_5453	-1000	R_HMR_7995	-1000	R_HMR_4393	-9.9999999999999982e-08	R_HMR_7769	-2e-08		R_HMR_3470	4.45850000000000	R_HMR_3470	8.18460000000000	R_HMR_3470	2.22925000000000	R_HMR_3470	4.09230000000000
R_HMR_6928	-1000	R_HMR_8356	999.99999998999999	R_HMR_4468	-1000	R_HMR_7804	-1000		R_HMR_3480	4.45790000000000	R_HMR_3480	5.18870000000000	R_HMR_3480	4.45790000000000	R_HMR_3480	5.18870000000000
R_HMR_6937	-1000	R_HMR_8411	1000	R_HMR_4469	-1000	R_HMR_7806	-2e-08		R_HMR_3482	4.45790000000000	R_HMR_3482	5.18870000000000	R_HMR_3482	4.45790000000000	R_HMR_3482	5.18870000000000
R_HMR_6986	1000	R_HMR_8438	999.99999998999999	R_HMR_4647	1000	R_HMR_7808	1000		R_HMR_3489	4.54410000000000	R_HMR_3489	5.11400000000000	R_HMR_3489	2.27205000000000	R_HMR_3489	3.65630000000000
R_HMR_6987	-1000	R_HMR_8505	1000	R_HMR_4790	-5.9999999999999995e-08	R_HMR_7810	1000		R_HMR_3491	5.40640000000000	R_HMR_3491	5.63840000000000	R_HMR_3491	2.70320000000000	R_HMR_3491	2.81920000000000
R_HMR_7707	-1000	R_HMR_8528	1000	R_HMR_4890	-1000	R_HMR_7812	-1000		R_HMR_3501	9.34820000000000	R_HMR_3501	9.39060000000000	R_HMR_3501	9.34820000000000	R_HMR_3501	9.39060000000000
R_HMR_7782	-1000	R_HMR_8532	-6.9999999999999992e-08	R_HMR_4900	-1.1999999999999999e-07	R_HMR_7814	999.9999998699999		R_HMR_3522	4.34410000000000	R_HMR_3522	4.78120000000000	R_HMR_3522	1.08602500000000	R_HMR_3522	1.19530000000000
R_HMR_7783	999.9999998799999	R_HMR_8562	1000	R_HMR_4908	999.99999970820159	R_HMR_7818	-3.0000000000000004e-08		R_HMR_3527	4.34410000000000	R_HMR_3527	4.78120000000000	R_HMR_3527	1.08602500000000	R_HMR_3527	1.19530000000000
R_HMR_7785	-1000	R_HMR_8657	1000	R_HMR_4915	1000	R_HMR_7820	999.99999990999993		R_HMR_3628	5.80680000000000	R_HMR_3628	9.86140000000000	R_HMR_3628	5.80680000000000	R_HMR_3628	9.86140000000000
R_HMR_7790	-1000	R_HMR_8680	1000	R_HMR_4924	999.99999998999999	R_HMR_7822	-1000		R_HMR_3629	5.80680000000000	R_HMR_3629	9.86140000000000	R_HMR_3629	5.80680000000000	R_HMR_3629	9.86140000000000
R_HMR_7797	-1000	R_HMR_8731	1000	R_HMR_4930	-1000	R_HMR_7897	-2e-08		R_HMR_3630	5.80680000000000	R_HMR_3630	9.86140000000000	R_HMR_3630	5.80680000000000	R_HMR_3630	9.86140000000000
R_HMR_8020	-2e-08	R_HMR_8741	-1000	R_HMR_4986	1000	R_HMR_7899	-1e-08		R_HMR_3633	5.80680000000000	R_HMR_3633	9.86140000000000	R_HMR_3633	5.80680000000000	R_HMR_3633	9.86140000000000
R_HMR_8359	-1000	R_HMR_8742	-1000	R_HMR_5344	-1000	R_HMR_7995	-1000		R_HMR_3636	5.80680000000000	R_HMR_3636	9.86140000000000	R_HMR_3636	5.80680000000000	R_HMR_3636	9.86140000000000
R_HMR_8414	-1000	R_HMR_8745	1000	R_HMR_5346	1000	R_HMR_8356	999.99999998999999		R_HMR_3637	5.80680000000000	R_HMR_3637	9.86140000000000	R_HMR_3637	5.80680000000000	R_HMR_3637	9.86140000000000
R_HMR_8422	-2e-08	R_HMR_8776	999.99999998999999	R_HMR_5362	-1000	R_HMR_8411	1000		R_HMR_3639	5.80680000000000	R_HMR_3639	9.86140000000000	R_HMR_3639	5.80680000000000	R_HMR_3639	9.86140000000000
R_HMR_8756	-1000	R_HMR_8890	999.99999998999999	R_HMR_5452	1000	R_HMR_8438	999.99999998999999		R_HMR_3642	5.80680000000000	R_HMR_3642	9.86140000000000	R_HMR_3642	5.80680000000000	R_HMR_3642	9.86140000000000
R_HMR_8926	-1000	R_HMR_8910	-2e-08	R_HMR_5453	-1000	R_HMR_8505	1000		R_HMR_3643	5.80680000000000	R_HMR_3643	9.86140000000000	R_HMR_3643	5.80680000000000	R_HMR_3643	9.86140000000000
R_HMR_9179	-1000	R_HMR_9174	-1000	R_HMR_6928	-1000	R_HMR_8513	-1000		R_HMR_3647	5.80680000000000	R_HMR_3647	9.86140000000000	R_HMR_3647	5.80680000000000	R_HMR_3647	9.86140000000000
R_HMR_9181	-1000	R_HMR_9194	-1000	R_HMR_6937	-1000	R_HMR_8528	1000		R_HMR_3648	5.80680000000000	R_HMR_3648	9.86140000000000	R_HMR_3648	5.80680000000000	R_HMR_3648	9.86140000000000
R_HMR_1089	-1000	R_HMR_9677	1000	R_HMR_6986	1000	R_HMR_8532	-6.9999999999999992e-08		R_HMR_3649	5.80680000000000	R_HMR_3649	9.86140000000000	R_HMR_3649	5.80680000000000	R_HMR_3649	9.86140000000000
R_HMR_1090	1000	R_HMR_1104	1000	R_HMR_6987	-1000	R_HMR_8562	1000		R_HMR_3650	5.80680000000000	R_HMR_3650	9.86140000000000	R_HMR_3650	5.80680000000000	R_HMR_3650	9.86140000000000
R_HMR_1094	-1000	R_HMR_1144	-1000	R_HMR_7707	-1000	R_HMR_8657	1000		R_HMR_3651	5.80680000000000	R_HMR_3651	9.86140000000000	R_HMR_3651	5.80680000000000	R_HMR_3651	9.86140000000000
R_HMR_1095	-1000	R_HMR_1172	-1000	R_HMR_7782	-1000	R_HMR_8680	1000		R_HMR_3654	5.80680000000000	R_HMR_3654	9.86140000000000	R_HMR_3654	5.80680000000000	R_HMR_3654	9.86140000000000
R_HMR_2564	1000	R_HMR_1188	-1000	R_HMR_7783	999.9999998799999	R_HMR_8731	1000		R_HMR_3655	5.80680000000000	R_HMR_3655	9.86140000000000	R_HMR_3655	5.80680000000000	R_HMR_3655	9.86140000000000
R_HMR_4277	-1000	R_HMR_1214	-1000	R_HMR_7785	-1000	R_HMR_8741	-1000		R_HMR_3658	5.80680000000000	R_HMR_3658	9.86140000000000	R_HMR_3658	5.80680000000000	R_HMR_3658	9.86140000000000
R_HMR_4538	-4.9999999999999998e-08	R_HMR_1242	-1000	R_HMR_7790	1000	R_HMR_8742	-1000		R_HMR_3662	5.80680000000000	R_HMR_3662	9.86140000000000	R_HMR_3662	5.80680000000000	R_HMR_3662	9.86140000000000
R_HMR_4893	-1000	R_HMR_1283	-1000	R_HMR_7797	-1000	R_HMR_8745	1000		R_HMR_3663	5.80680000000000	R_HMR_3663	9.86140000000000	R_HMR_3663	5.80680000000000	R_HMR_3663	9.86140000000000
R_HMR_4904	-1000	R_HMR_2093	-1000	R_HMR_8020	-2e-08	R_HMR_8776	999.99999998999999		R_HMR_3664	5.80680000000000	R_HMR_3664	9.86140000000000	R_HMR_3664	5.80680000000000	R_HMR_3664	9.86140000000000
R_HMR_4916	1000	R_HMR_2104	-1000	R_HMR_8359	-1000	R_HMR_8890	999.99999998999999		R_HMR_3665	5.80680000000000	R_HMR_3665	9.86140000000000	R_HMR_3665	5.80680000000000	R_HMR_3665	9.86140000000000
R_HMR_7712	1000	R_HMR_2407	-1000	R_HMR_8414	-1000	R_HMR_8910	-2e-08		R_HMR_3666	5.80680000000000	R_HMR_3666	9.86140000000000	R_HMR_3666	5.80680000000000	R_HMR_3666	9.86140000000000
R_HMR_7763	-1000	R_HMR_2509	-1000	R_HMR_8422	-2e-08	R_HMR_9174	-1000		R_HMR_3667	5.80680000000000	R_HMR_3667	9.86140000000000	R_HMR_3667	5.80680000000000	R_HMR_3667	9.86140000000000
R_HMR_7764	-1000	R_HMR_2575	-1000	R_HMR_8756	-1000	R_HMR_9194	-1000		R_HMR_3668	5.80680000000000	R_HMR_3668	9.86140000000000	R_HMR_3668	5.80680000000000	R_HMR_3668	9.86140000000000
R_HMR_7765	999.99999995999997	R_HMR_3007	1000	R_HMR_8926	-1000	R_HMR_9677	1000		R_HMR_3669	5.80680000000000	R_HMR_3669	9.86140000000000	R_HMR_3669	5.80680000000000	R_HMR_3669	9.86140000000000
R_HMR_7767	-1000	R_HMR_3021	-1000	R_HMR_9179	-1000	R_HMR_1104	1000		R_HMR_3670	5.80680000000000	R_HMR_3670	9.86140000000000	R_HMR_3670	5.80680000000000	R_HMR_3670	9.86140000000000
R_HMR_7773	999.99999998999999	R_HMR_3024	-1000	R_HMR_9181	-1000	R_HMR_1144	-1000		R_HMR_3671	5.80680000000000	R_HMR_3671	9.86140000000000	R_HMR_3671	5.80680000000000	R_HMR_3671	9.86140000000000
R_HMR_7786	-1000	R_HMR_3025	-1000	R_HMR_1089	-1000	R_HMR_1172	-1000		R_HMR_3672	5.80680000000000	R_HMR_3672	9.86140000000000	R_HMR_3672	5.80680000000000	R_HMR_3672	9.86140000000000
R_HMR_7792	-1000	R_HMR_3026	-1000	R_HMR_1090	-1000	R_HMR_1188	-1000		R_HMR_3677	5.80680000000000	R_HMR_3677	9.86140000000000	R_HMR_3677	5.80680000000000	R_HMR_3677	9.86140000000000
R_HMR_7795	-1000	R_HMR_3848	-1000	R_HMR_1094	1000	R_HMR_1214	-1000		R_HMR_3678	5.80680000000000	R_HMR_3678	9.86140000000000	R_HMR_3678	5.80680000000000	R_HMR_3678	9.86140000000000
R_HMR_7796	1000	R_HMR_3850	-1000	R_HMR_1095	-1000	R_HMR_1242	-1000		R_HMR_3679	5.80680000000000	R_HMR_3679	9.86140000000000	R_HMR_3679	5.80680000000000	R_HMR_3679	9.86140000000000
R_HMR_7855	-1000	R_HMR_3867	-1000	R_HMR_2564	1000	R_HMR_1283	-1000		R_HMR_3680	5.80680000000000	R_HMR_3680	9.86140000000000	R_HMR_3680	5.80680000000000	R_HMR_3680	9.86140000000000
R_HMR_7856	-1000	R_HMR_3947	-1000	R_HMR_4277	-1000	R_HMR_2093	-1000		R_HMR_3681	5.80680000000000	R_HMR_3681	9.86140000000000	R_HMR_3681	5.80680000000000	R_HMR_3681	9.86140000000000
R_HMR_7862	1000	R_HMR_4393	-9.9999999999999982e-08	R_HMR_4538	-4.9999999999999998e-08	R_HMR_2104	-1000		R_HMR_3682	5.80680000000000	R_HMR_3682	9.86140000000000	R_HMR_3682	5.80680000000000	R_HMR_3682	9.86140000000000
R_HMR_8024	-1000	R_HMR_4468	-1000	R_HMR_4893	1000	R_HMR_2407	-1000		R_HMR_3683	5.80680000000000	R_HMR_3683	9.86140000000000	R_HMR_3683	5.80680000000000	R_HMR_3683	9.86140000000000
R_HMR_8082	1000	R_HMR_4469	-1000	R_HMR_4904	-1000	R_HMR_2509	-1000		R_HMR_F3743	13.4601000000000	R_HMR_F3743	6.51660000000000	R_HMR_F3743	13.4601000000000	R_HMR_F3743	6.51660000000000
R_HMR_8361	-1e-08	R_HMR_4647	1000	R_HMR_4916	1000	R_HMR_2575	-1000		R_HMR_B3743	13.4601000000000	R_HMR_B3743	6.51660000000000	R_HMR_B3743	13.4601000000000	R_HMR_B3743	6.51660000000000
R_HMR_8363	-1000	R_HMR_4790	1000	R_HMR_5422	-1000	R_HMR_3007	-1000		R_HMR_3744	9.86000000000000	R_HMR_3744	7.39000000000000	R_HMR_3744	9.86000000000000	R_HMR_3744	7.39000000000000
R_HMR_8412	-1000	R_HMR_4890	-1000	R_HMR_7712	1000	R_HMR_3021	-1000		R_HMR_3747	9.86000000000000	R_HMR_3747	7.39000000000000	R_HMR_3747	9.86000000000000	R_HMR_3747	7.39000000000000
R_HMR_8447	-1000	R_HMR_4900	1000	R_HMR_7763	1000	R_HMR_3024	-1000		R_HMR_3748	7.60680000000000	R_HMR_3748	4.62230000000000	R_HMR_3748	0.316950000000000	R_HMR_3748	0.279170833333333
R_HMR_8476	-1000	R_HMR_4908	-1000	R_HMR_7764	-1000	R_HMR_3025	-1000		R_HMR_F3750	13.4601000000000	R_HMR_F3750	6.51660000000000	R_HMR_F3750	13.4601000000000	R_HMR_F3750	6.51660000000000
R_HMR_8789	-1000	R_HMR_4915	-1000	R_HMR_7765	999.99999995999997	R_HMR_3026	-1000		R_HMR_B3750	13.4601000000000	R_HMR_B3750	6.51660000000000	R_HMR_B3750	13.4601000000000	R_HMR_B3750	6.51660000000000
R_HMR_8828	1000	R_HMR_4924	-1000	R_HMR_7767	-1000	R_HMR_3848	-1000		R_HMR_3753	9.34820000000000	R_HMR_3753	9.39060000000000	R_HMR_3753	9.34820000000000	R_HMR_3753	9.39060000000000
R_HMR_8839	-3.0000000000000004e-08	R_HMR_4930	-1000	R_HMR_7773	999.99999998999999	R_HMR_3850	-1000		R_HMR_3759	7.31510000000000	R_HMR_3759	5.72090000000000	R_HMR_3759	3.65755000000000	R_HMR_3759	2.86045000000000
R_HMR_8842	999.99999998999999	R_HMR_4986	1000	R_HMR_7786	-1000	R_HMR_3867	-1000		R_HMR_3761	5.74290000000000	R_HMR_3761	7.63420000000000	R_HMR_3761	5.74290000000000	R_HMR_3761	7.63420000000000
R_HMR_8868	-1000	R_HMR_5344	-1000	R_HMR_7792	-1000	R_HMR_3947	-1000		R_HMR_3763	5.74290000000000	R_HMR_3763	7.63420000000000	R_HMR_3763	5.74290000000000	R_HMR_3763	7.63420000000000
R_HMR_8871	-1000	R_HMR_5346	1000	R_HMR_7795	-1000	R_HMR_4393	-9.9999999999999982e-08		R_HMR_F3769	11.1269000000000	R_HMR_F3769	11.4060000000000	R_HMR_F3769	11.1269000000000	R_HMR_F3769	11.4060000000000
R_HMR_8894	-1000	R_HMR_5362	-1000	R_HMR_7855	-1000	R_HMR_4468	-1000		R_HMR_B3769	11.1269000000000	R_HMR_B3769	11.4060000000000	R_HMR_B3769	11.1269000000000	R_HMR_B3769	11.4060000000000
R_HMR_8918	-1000	R_HMR_5452	1000	R_HMR_7856	-1000	R_HMR_4469	-1000		R_HMR_F3771	13.4601000000000	R_HMR_F3771	6.51660000000000	R_HMR_F3771	13.4601000000000	R_HMR_F3771	6.51660000000000
R_HMR_4314	1000	R_HMR_5453	-1000	R_HMR_7862	1000	R_HMR_4647	1000		R_HMR_B3771	13.4601000000000	R_HMR_B3771	6.51660000000000	R_HMR_B3771	13.4601000000000	R_HMR_B3771	6.51660000000000
R_HMR_0769	-1000	R_HMR_6928	-1000	R_HMR_8024	-1000	R_HMR_4790	-1000		R_HMR_3773	11.0626000000000	R_HMR_3773	7.70050000000000	R_HMR_3773	11.0626000000000	R_HMR_3773	7.70050000000000
R_HMR_0791	1000	R_HMR_6937	-1000	R_HMR_8082	1000	R_HMR_4890	-1000		R_HMR_3777	9.86000000000000	R_HMR_3777	7.39000000000000	R_HMR_3777	9.86000000000000	R_HMR_3777	7.39000000000000
R_HMR_0796	1000	R_HMR_6986	1000	R_HMR_8361	-1e-08	R_HMR_4900	-1000		R_HMR_3778	9.86000000000000	R_HMR_3778	7.39000000000000	R_HMR_3778	9.86000000000000	R_HMR_3778	7.39000000000000
R_HMR_0929	-1000	R_HMR_6987	-1000	R_HMR_8363	-1000	R_HMR_4908	1000		R_HMR_F3782	13.4601000000000	R_HMR_F3782	6.51660000000000	R_HMR_F3782	13.4601000000000	R_HMR_F3782	6.51660000000000
R_HMR_1917	-1000	R_HMR_7707	-1000	R_HMR_8412	-1000	R_HMR_4915	-1000		R_HMR_B3782	13.4601000000000	R_HMR_B3782	6.51660000000000	R_HMR_B3782	13.4601000000000	R_HMR_B3782	6.51660000000000
R_HMR_2040	1000	R_HMR_7782	1000	R_HMR_8447	-1000	R_HMR_4924	-1000		R_HMR_F3783	4.04830000000000	R_HMR_F3783	4.49350000000000	R_HMR_F3783	4.04830000000000	R_HMR_F3783	4.49350000000000
R_HMR_4903	1000	R_HMR_7783	-1000	R_HMR_8476	-1000	R_HMR_4930	-1000		R_HMR_B3783	4.04830000000000	R_HMR_B3783	4.49350000000000	R_HMR_B3783	4.04830000000000	R_HMR_B3783	4.49350000000000
R_HMR_7196	-1000	R_HMR_7785	-1000	R_HMR_8789	-1000	R_HMR_4986	1000		R_HMR_3785	9.34820000000000	R_HMR_3785	9.39060000000000	R_HMR_3785	9.34820000000000	R_HMR_3785	9.39060000000000
R_HMR_7199	1000	R_HMR_7790	1000	R_HMR_8828	1000	R_HMR_5344	-1000		R_HMR_3787	5.83220000000000	R_HMR_3787	11.8832000000000	R_HMR_3787	5.83220000000000	R_HMR_3787	11.8832000000000
R_HMR_7470	1000	R_HMR_7797	1000	R_HMR_8839	-3.0000000000000004e-08	R_HMR_5346	1000		R_HMR_3790	7.31510000000000	R_HMR_3790	5.72090000000000	R_HMR_3790	3.65755000000000	R_HMR_3790	2.86045000000000
R_HMR_7710	-1e-08	R_HMR_8020	-2e-08	R_HMR_8842	999.99999998999999	R_HMR_5362	-1000		R_HMR_F3792	10.8422000000000	R_HMR_F3792	4.41750000000000	R_HMR_F3792	10.8422000000000	R_HMR_F3792	4.41750000000000
R_HMR_7711	-1000	R_HMR_8359	-1000	R_HMR_8868	-1000	R_HMR_5452	1000		R_HMR_B3792	10.8422000000000	R_HMR_B3792	4.41750000000000	R_HMR_B3792	10.8422000000000	R_HMR_B3792	4.41750000000000
R_HMR_7714	-4.0000000000000001e-08	R_HMR_8414	-1000	R_HMR_8871	-1000	R_HMR_5453	-1000		R_HMR_3793	10.8422000000000	R_HMR_3793	4.41750000000000	R_HMR_3793	10.8422000000000	R_HMR_3793	4.41750000000000
R_HMR_7715	1000	R_HMR_8422	-2e-08	R_HMR_8894	999.99999997000009	R_HMR_6928	-1000		R_HMR_F3794	8.36100000000000	R_HMR_F3794	6.86050000000000	R_HMR_F3794	8.36100000000000	R_HMR_F3794	6.86050000000000
R_HMR_7718	-1000	R_HMR_8756	-1000	R_HMR_8918	-1000	R_HMR_6937	-1000		R_HMR_B3794	8.36100000000000	R_HMR_B3794	6.86050000000000	R_HMR_B3794	8.36100000000000	R_HMR_B3794	6.86050000000000
R_HMR_7720	1000	R_HMR_8926	-1000	R_HMR_4314	1000	R_HMR_6986	1000		R_HMR_3795	5.74290000000000	R_HMR_3795	7.63420000000000	R_HMR_3795	5.74290000000000	R_HMR_3795	7.63420000000000
R_HMR_7722	-1000	R_HMR_9179	-1000	R_HMR_0791	1000	R_HMR_6987	-1000		R_HMR_F3796	3.89820000000000	R_HMR_F3796	8.23810000000000	R_HMR_F3796	3.89820000000000	R_HMR_F3796	8.23810000000000
R_HMR_7724	-1000	R_HMR_9181	-1000	R_HMR_0796	1000	R_HMR_7707	-1000		R_HMR_B3796	3.89820000000000	R_HMR_B3796	8.23810000000000	R_HMR_B3796	3.89820000000000	R_HMR_B3796	8.23810000000000
R_HMR_7726	-1000	R_HMR_1089	-1000	R_HMR_0929	-1000	R_HMR_7782	-1000		R_HMR_3797	3.89820000000000	R_HMR_3797	8.23810000000000	R_HMR_3797	3.89820000000000	R_HMR_3797	8.23810000000000
R_HMR_7727	1000	R_HMR_1090	-1000	R_HMR_1917	-1000	R_HMR_7783	1000		R_HMR_3799	4.76160000000000	R_HMR_3799	5.06030000000000	R_HMR_3799	4.76160000000000	R_HMR_3799	5.06030000000000
R_HMR_7729	-1000	R_HMR_1094	1000	R_HMR_2040	1000	R_HMR_7785	-1000		R_HMR_F3802	10.9239000000000	R_HMR_F3802	9.20490000000000	R_HMR_F3802	10.9239000000000	R_HMR_F3802	9.20490000000000
R_HMR_7730	-1000	R_HMR_1095	1000	R_HMR_4903	1000	R_HMR_7790	-1e-08		R_HMR_B3802	10.9239000000000	R_HMR_B3802	9.20490000000000	R_HMR_B3802	10.9239000000000	R_HMR_B3802	9.20490000000000
R_HMR_7762	1000	R_HMR_2564	1000	R_HMR_7196	1000	R_HMR_7797	-1000		R_HMR_F3804	10.9239000000000	R_HMR_F3804	9.20490000000000	R_HMR_F3804	10.9239000000000	R_HMR_F3804	9.20490000000000
R_HMR_7770	1000	R_HMR_4277	-1000	R_HMR_7199	1000	R_HMR_8020	-2e-08		R_HMR_B3804	10.9239000000000	R_HMR_B3804	9.20490000000000	R_HMR_B3804	10.9239000000000	R_HMR_B3804	9.20490000000000
R_HMR_7927	-7.9999999999999988e-08	R_HMR_4538	-4.9999999999999998e-08	R_HMR_7470	1000	R_HMR_8359	-1000		R_HMR_F3807	10.1758000000000	R_HMR_F3807	8.62520000000000	R_HMR_F3807	10.1758000000000	R_HMR_F3807	8.62520000000000
R_HMR_8131	999.99999995999997	R_HMR_4893	1000	R_HMR_7710	1000	R_HMR_8414	-1000		R_HMR_B3807	10.1758000000000	R_HMR_B3807	8.62520000000000	R_HMR_B3807	10.1758000000000	R_HMR_B3807	8.62520000000000
R_HMR_8196	1000	R_HMR_4904	-1000	R_HMR_7711	-1000	R_HMR_8422	-2e-08		R_HMR_3809	8.36260000000000	R_HMR_3809	11.2841000000000	R_HMR_3809	2.78753333333333	R_HMR_3809	3.76136666666667
R_HMR_8200	1000	R_HMR_4916	-1000	R_HMR_7714	-1000	R_HMR_8756	-1000		R_HMR_F3813	8.06230000000000	R_HMR_F3813	10.0084000000000	R_HMR_F3813	2.01557500000000	R_HMR_F3813	2.50210000000000
R_HMR_8202	1000	R_HMR_7712	-1000	R_HMR_7715	1000	R_HMR_8926	-1000		R_HMR_B3813	8.06230000000000	R_HMR_B3813	10.0084000000000	R_HMR_B3813	2.01557500000000	R_HMR_B3813	2.50210000000000
R_HMR_8203	-1000	R_HMR_7763	1000	R_HMR_7718	-1000	R_HMR_9179	-1000		R_HMR_3816	4.57980000000000	R_HMR_3816	8.41380000000000	R_HMR_3816	1.52660000000000	R_HMR_3816	2.80460000000000
R_HMR_8208	1000	R_HMR_7764	-1000	R_HMR_7720	1000	R_HMR_9181	-1000		R_HMR_F3827	6.23750000000000	R_HMR_F3827	9.40370000000000	R_HMR_F3827	3.11875000000000	R_HMR_F3827	4.70185000000000
R_HMR_8216	1000	R_HMR_7765	999.99999995999997	R_HMR_7722	-1000	R_HMR_1089	-1000		R_HMR_B3827	6.23750000000000	R_HMR_B3827	9.40370000000000	R_HMR_B3827	3.11875000000000	R_HMR_B3827	4.70185000000000
R_HMR_8244	1000	R_HMR_7767	-1000	R_HMR_7724	-1000	R_HMR_1090	-1000		R_HMR_F3829	6.23750000000000	R_HMR_F3829	9.40370000000000	R_HMR_F3829	3.11875000000000	R_HMR_F3829	4.70185000000000
R_HMR_8355	-1000	R_HMR_7773	999.99999998999999	R_HMR_7726	-1000	R_HMR_1094	1000		R_HMR_B3829	6.23750000000000	R_HMR_B3829	9.40370000000000	R_HMR_B3829	3.11875000000000	R_HMR_B3829	4.70185000000000
R_HMR_8492	999.99999998999999	R_HMR_7786	-1000	R_HMR_7727	-1000	R_HMR_1095	-1000		R_HMR_3833	6.62130000000000	R_HMR_3833	10.2515000000000	R_HMR_3833	0.662130000000000	R_HMR_3833	1.02515000000000
R_HMR_8531	-6.9999999999999992e-08	R_HMR_7792	-1000	R_HMR_7729	-1000	R_HMR_2564	1000		R_HMR_3835	6.62130000000000	R_HMR_3835	10.2515000000000	R_HMR_3835	0.662130000000000	R_HMR_3835	1.02515000000000
R_HMR_8588	-1000	R_HMR_7795	-1000	R_HMR_7730	-1000	R_HMR_4277	1000		R_HMR_3837	6.62130000000000	R_HMR_3837	10.2515000000000	R_HMR_3837	0.662130000000000	R_HMR_3837	1.02515000000000
R_HMR_8688	-1000	R_HMR_7796	1000	R_HMR_7762	-1000	R_HMR_4538	-4.9999999999999998e-08		R_HMR_F3839	8.72510000000000	R_HMR_F3839	6.77010000000000	R_HMR_F3839	2.18127500000000	R_HMR_F3839	1.69252500000000
R_HMR_8858	999.99999995999997	R_HMR_7855	-1000	R_HMR_7770	1000	R_HMR_4893	1000		R_HMR_B3839	8.72510000000000	R_HMR_B3839	6.77010000000000	R_HMR_B3839	2.18127500000000	R_HMR_B3839	1.69252500000000
R_HMR_8908	-1000	R_HMR_7856	-1000	R_HMR_7927	-7.9999999999999988e-08	R_HMR_4904	-1000		R_HMR_F3845	6.32660000000000	R_HMR_F3845	5.01270000000000	R_HMR_F3845	6.32660000000000	R_HMR_F3845	5.01270000000000
R_HMR_8928	999.99999998999999	R_HMR_7862	1000	R_HMR_8131	999.99999995999997	R_HMR_4916	-1000		R_HMR_B3845	6.32660000000000	R_HMR_B3845	5.01270000000000	R_HMR_B3845	6.32660000000000	R_HMR_B3845	5.01270000000000
R_HMR_5045	-1000	R_HMR_8024	-1000	R_HMR_8196	1000	R_HMR_5422	-1000		R_HMR_F3847	9.98530000000000	R_HMR_F3847	10.2591000000000	R_HMR_F3847	4.99265000000000	R_HMR_F3847	5.12955000000000
R_HMR_0652	1000	R_HMR_8082	1000	R_HMR_8200	1000	R_HMR_7712	-1000		R_HMR_B3847	9.98530000000000	R_HMR_B3847	10.2591000000000	R_HMR_B3847	4.99265000000000	R_HMR_B3847	5.12955000000000
R_HMR_0732	-1000	R_HMR_8361	-1e-08	R_HMR_8203	-1000	R_HMR_7763	1000		R_HMR_3852	11.0981000000000	R_HMR_3852	8.78450000000000	R_HMR_3852	11.0981000000000	R_HMR_3852	8.78450000000000
R_HMR_0734	999.99999998999999	R_HMR_8363	-1000	R_HMR_8208	1000	R_HMR_7764	-1000		R_HMR_3853	8.16560000000000	R_HMR_3853	12.9040000000000	R_HMR_3853	8.16560000000000	R_HMR_3853	12.9040000000000
R_HMR_0918	1000	R_HMR_8412	-1000	R_HMR_8216	1000	R_HMR_7765	999.99999995999997		R_HMR_3854	12.9398000000000	R_HMR_3854	5.54710000000000	R_HMR_3854	12.9398000000000	R_HMR_3854	5.54710000000000
R_HMR_1916	1000	R_HMR_8447	-1000	R_HMR_8244	1000	R_HMR_7767	-1000		R_HMR_3855	12.9398000000000	R_HMR_3855	5.54710000000000	R_HMR_3855	12.9398000000000	R_HMR_3855	5.54710000000000
R_HMR_4892	-1000	R_HMR_8476	-1000	R_HMR_8355	-1000	R_HMR_7773	999.99999998999999		R_HMR_3856	8.84760000000000	R_HMR_3856	12.9315000000000	R_HMR_3856	8.84760000000000	R_HMR_3856	12.9315000000000
R_HMR_4902	-1000	R_HMR_8789	-1000	R_HMR_8492	999.99999998999999	R_HMR_7786	-1000		R_HMR_3857	9.24540000000000	R_HMR_3857	7.92570000000000	R_HMR_3857	9.24540000000000	R_HMR_3857	7.92570000000000
R_HMR_6577	-1e-08	R_HMR_8828	1000	R_HMR_8531	1000	R_HMR_7792	-1000		R_HMR_3859	8.83230000000000	R_HMR_3859	8.83260000000000	R_HMR_3859	8.83230000000000	R_HMR_3859	8.83260000000000
R_HMR_6578	-1000	R_HMR_8839	-3.0000000000000004e-08	R_HMR_8588	-1000	R_HMR_7795	-1000		R_HMR_3861	6.23750000000000	R_HMR_3861	9.40370000000000	R_HMR_3861	3.11875000000000	R_HMR_3861	4.70185000000000
R_HMR_7204	1000	R_HMR_8842	999.99999998999999	R_HMR_8688	-1000	R_HMR_7855	-1000		R_HMR_3862	4.93840000000000	R_HMR_3862	8.72590000000000	R_HMR_3862	4.93840000000000	R_HMR_3862	8.72590000000000
R_HMR_7331	-1000	R_HMR_8868	-1000	R_HMR_8753	-1000	R_HMR_7856	-1000		R_HMR_3868	7.62710000000000	R_HMR_3868	11.7278000000000	R_HMR_3868	3.81355000000000	R_HMR_3868	5.86390000000000
R_HMR_7431	-1000	R_HMR_8871	-1000	R_HMR_8858	999.99999995999997	R_HMR_7862	1000		R_HMR_3869	7.62710000000000	R_HMR_3869	11.7278000000000	R_HMR_3869	3.81355000000000	R_HMR_3869	5.86390000000000
R_HMR_7433	999.99999997999998	R_HMR_8894	-1000	R_HMR_8908	-1000	R_HMR_8024	-1000		R_HMR_3870	7.62710000000000	R_HMR_3870	11.7278000000000	R_HMR_3870	3.81355000000000	R_HMR_3870	5.86390000000000
R_HMR_7434	1000	R_HMR_8918	-1000	R_HMR_8928	999.99999998999999	R_HMR_8082	1000		R_HMR_3871	9.85060000000000	R_HMR_3871	10.9342000000000	R_HMR_3871	9.85060000000000	R_HMR_3871	10.9342000000000
R_HMR_7675	1000	R_HMR_4314	1000	R_HMR_5045	-1000	R_HMR_8361	-1e-08		R_HMR_3873	7.45350000000000	R_HMR_3873	9.17700000000000	R_HMR_3873	1.24225000000000	R_HMR_3873	1.52950000000000
R_HMR_7694	1000	R_HMR_0769	-1000	R_HMR_0652	1000	R_HMR_8363	-1000		R_HMR_3875	9.06410000000000	R_HMR_3875	6.25800000000000	R_HMR_3875	9.06410000000000	R_HMR_3875	6.25800000000000
R_HMR_7695	1000	R_HMR_0791	1000	R_HMR_0732	-1000	R_HMR_8412	-1000		R_HMR_3877	6.14520000000000	R_HMR_3877	8.17000000000000	R_HMR_3877	6.14520000000000	R_HMR_3877	8.17000000000000
R_HMR_7733	-2e-08	R_HMR_0796	1000	R_HMR_0734	999.99999998999999	R_HMR_8447	-1000		R_HMR_3881	6.92760000000000	R_HMR_3881	10.0253000000000	R_HMR_3881	1.73190000000000	R_HMR_3881	2.50632500000000
R_HMR_7740	-1000	R_HMR_0798	1000	R_HMR_0918	1000	R_HMR_8476	-1000		R_HMR_3883	8.83060000000000	R_HMR_3883	8.86930000000000	R_HMR_3883	4.41530000000000	R_HMR_3883	4.43465000000000
R_HMR_7743	-1000	R_HMR_0929	-1000	R_HMR_1916	1000	R_HMR_8789	-1000		R_HMR_3885	4.86730000000000	R_HMR_3885	6.20310000000000	R_HMR_3885	4.86730000000000	R_HMR_3885	6.20310000000000
R_HMR_7759	-1000	R_HMR_1917	-1000	R_HMR_4892	-1000	R_HMR_8828	1000		R_HMR_3889	11.5821000000000	R_HMR_3889	6.56960000000000	R_HMR_3889	11.5821000000000	R_HMR_3889	6.56960000000000
R_HMR_7761	1000	R_HMR_2040	1000	R_HMR_4902	-1000	R_HMR_8839	-3.0000000000000004e-08		R_HMR_3890	11.0896000000000	R_HMR_3890	6.51660000000000	R_HMR_3890	1.38620000000000	R_HMR_3890	0.814575000000000
R_HMR_7793	-1000	R_HMR_4903	1000	R_HMR_6577	-1e-08	R_HMR_8842	999.99999998999999		R_HMR_3895	10.7535000000000	R_HMR_3895	7.24930000000000	R_HMR_3895	5.37675000000000	R_HMR_3895	3.62465000000000
R_HMR_8084	-1e-08	R_HMR_7196	-1000	R_HMR_6578	-1000	R_HMR_8868	-1000		R_HMR_F3899	9.26590000000000	R_HMR_F3899	5.27270000000000	R_HMR_F3899	4.63295000000000	R_HMR_F3899	2.63635000000000
R_HMR_8086	999.99999998999999	R_HMR_7199	1000	R_HMR_7204	1000	R_HMR_8871	-1000		R_HMR_B3899	9.26590000000000	R_HMR_B3899	5.27270000000000	R_HMR_B3899	4.63295000000000	R_HMR_B3899	2.63635000000000
R_HMR_8145	-1000	R_HMR_7470	1000	R_HMR_7331	-1000	R_HMR_8894	1000		R_HMR_3901	11.4453000000000	R_HMR_3901	5.21690000000000	R_HMR_3901	11.4453000000000	R_HMR_3901	5.21690000000000
R_HMR_8146	1000	R_HMR_7710	-1000	R_HMR_7431	-1000	R_HMR_8918	-1000		R_HMR_3907	6.84840000000000	R_HMR_3907	7.03960000000000	R_HMR_3907	6.84840000000000	R_HMR_3907	7.03960000000000
R_HMR_8153	-1000	R_HMR_7711	999.9999998799999	R_HMR_7433	999.99999997999998	R_HMR_4314	1000		R_HMR_3908	9.79850000000000	R_HMR_3908	10.6262000000000	R_HMR_3908	4.89925000000000	R_HMR_3908	5.31310000000000
R_HMR_8157	-1000	R_HMR_7714	1000	R_HMR_7434	1000	R_HMR_0791	1000		R_HMR_3910	6.47960000000000	R_HMR_3910	4.24880000000000	R_HMR_3910	3.23980000000000	R_HMR_3910	2.12440000000000
R_HMR_8160	-1000	R_HMR_7715	1000	R_HMR_7675	999.99999998999999	R_HMR_0796	1000		R_HMR_F3912	6.23750000000000	R_HMR_F3912	9.40370000000000	R_HMR_F3912	3.11875000000000	R_HMR_F3912	4.70185000000000
R_HMR_8163	-1000	R_HMR_7718	-1000	R_HMR_7694	-1000	R_HMR_0929	999.99999991999994		R_HMR_B3912	6.23750000000000	R_HMR_B3912	9.40370000000000	R_HMR_B3912	3.11875000000000	R_HMR_B3912	4.70185000000000
R_HMR_8195	-1000	R_HMR_7720	1000	R_HMR_7695	-1000	R_HMR_1917	-1000		R_HMR_3915	4.48920000000000	R_HMR_3915	6.39540000000000	R_HMR_3915	2.24460000000000	R_HMR_3915	3.19770000000000
R_HMR_8199	-1000	R_HMR_7722	-1000	R_HMR_7733	-2e-08	R_HMR_2040	1000		R_HMR_3917	7.44630000000000	R_HMR_3917	6.68070000000000	R_HMR_3917	3.72315000000000	R_HMR_3917	3.34035000000000
R_HMR_8207	-1000	R_HMR_7724	-1000	R_HMR_7740	-1000	R_HMR_4903	1000		R_HMR_F3919	7.49580000000000	R_HMR_F3919	4.46280000000000	R_HMR_F3919	7.49580000000000	R_HMR_F3919	4.46280000000000
R_HMR_8213	-1000	R_HMR_7726	-1000	R_HMR_7743	-1000	R_HMR_7196	-1000		R_HMR_B3919	7.49580000000000	R_HMR_B3919	4.46280000000000	R_HMR_B3919	7.49580000000000	R_HMR_B3919	4.46280000000000
R_HMR_8215	-1000	R_HMR_7727	-1000	R_HMR_7759	-1000	R_HMR_7199	1000		R_HMR_F3920	12.4939000000000	R_HMR_F3920	10.0050000000000	R_HMR_F3920	12.4939000000000	R_HMR_F3920	10.0050000000000
R_HMR_8222	-1000	R_HMR_7729	-1000	R_HMR_7761	1000	R_HMR_7470	1000		R_HMR_B3920	12.4939000000000	R_HMR_B3920	10.0050000000000	R_HMR_B3920	12.4939000000000	R_HMR_B3920	10.0050000000000
R_HMR_8230	-1000	R_HMR_7730	-1000	R_HMR_7793	1000	R_HMR_7710	-1e-08		R_HMR_F3922	8.36100000000000	R_HMR_F3922	6.86050000000000	R_HMR_F3922	8.36100000000000	R_HMR_F3922	6.86050000000000
R_HMR_8232	-1000	R_HMR_7762	-1000	R_HMR_8084	-1e-08	R_HMR_7711	-1000		R_HMR_B3922	8.36100000000000	R_HMR_B3922	6.86050000000000	R_HMR_B3922	8.36100000000000	R_HMR_B3922	6.86050000000000
R_HMR_8243	-1000	R_HMR_7770	1000	R_HMR_8086	999.99999998999999	R_HMR_7714	-4.0000000000000001e-08		R_HMR_F3925	9.02010000000000	R_HMR_F3925	7.93470000000000	R_HMR_F3925	4.51005000000000	R_HMR_F3925	3.96735000000000
R_HMR_8252	-1000	R_HMR_7927	-7.9999999999999988e-08	R_HMR_8145	-1000	R_HMR_7715	1000		R_HMR_B3925	9.02010000000000	R_HMR_B3925	7.93470000000000	R_HMR_B3925	4.51005000000000	R_HMR_B3925	3.96735000000000
R_HMR_8265	-1000	R_HMR_8131	999.99999995999997	R_HMR_8146	-1000	R_HMR_7718	-1000		R_HMR_F3929	9.09900000000000	R_HMR_F3929	8.10510000000000	R_HMR_F3929	1.13737500000000	R_HMR_F3929	1.01313750000000
R_HMR_8269	-1000	R_HMR_8196	1000	R_HMR_8153	-1000	R_HMR_7720	1000		R_HMR_B3929	9.09900000000000	R_HMR_B3929	8.10510000000000	R_HMR_B3929	1.13737500000000	R_HMR_B3929	1.01313750000000
R_HMR_8272	-1000	R_HMR_8200	1000	R_HMR_8157	-1000	R_HMR_7722	-1000		R_HMR_3931	10.0034000000000	R_HMR_3931	10.1260000000000	R_HMR_3931	10.0034000000000	R_HMR_3931	10.1260000000000
R_HMR_8282	-1000	R_HMR_8203	-1000	R_HMR_8160	-1000	R_HMR_7724	-1000		R_HMR_F3933	5.27580000000000	R_HMR_F3933	4.90600000000000	R_HMR_F3933	5.27580000000000	R_HMR_F3933	4.90600000000000
R_HMR_8289	-1000	R_HMR_8208	1000	R_HMR_8163	-1000	R_HMR_7726	-1000		R_HMR_B3933	5.27580000000000	R_HMR_B3933	4.90600000000000	R_HMR_B3933	5.27580000000000	R_HMR_B3933	4.90600000000000
R_HMR_8296	-1000	R_HMR_8216	1000	R_HMR_8195	-1000	R_HMR_7727	-1000		R_HMR_3937	11.3327000000000	R_HMR_3937	5.34400000000000	R_HMR_3937	11.3327000000000	R_HMR_3937	5.34400000000000
R_HMR_8299	-1000	R_HMR_8244	1000	R_HMR_8199	-1000	R_HMR_7729	-1000		R_HMR_3939	4.83590000000000	R_HMR_3939	6.39850000000000	R_HMR_3939	2.41795000000000	R_HMR_3939	3.19925000000000
R_HMR_8303	-1000	R_HMR_8355	-1000	R_HMR_8207	-1000	R_HMR_7730	-1000		R_HMR_3940	8.64640000000000	R_HMR_3940	7.22080000000000	R_HMR_3940	2.16160000000000	R_HMR_3940	1.80520000000000
R_HMR_8310	-1000	R_HMR_8492	999.99999998999999	R_HMR_8213	-1000	R_HMR_7762	-1000		R_HMR_3944	5.59310000000000	R_HMR_3944	7.28880000000000	R_HMR_3944	0.699137500000000	R_HMR_3944	0.911100000000000
R_HMR_8312	-1000	R_HMR_8531	1000	R_HMR_8215	-1000	R_HMR_7770	1000		R_HMR_3955	11.5096000000000	R_HMR_3955	11.8186000000000	R_HMR_3955	11.5096000000000	R_HMR_3955	11.8186000000000
R_HMR_8314	-1000	R_HMR_8588	-1000	R_HMR_8222	-1000	R_HMR_7927	-7.9999999999999988e-08		R_HMR_3956	11.5096000000000	R_HMR_3956	11.8186000000000	R_HMR_3956	11.5096000000000	R_HMR_3956	11.8186000000000
R_HMR_8320	-1000	R_HMR_8688	-1000	R_HMR_8230	-1000	R_HMR_8131	999.99999995999997		R_HMR_3957	8.73130000000000	R_HMR_3957	8.09530000000000	R_HMR_3957	5.71615000000000	R_HMR_3957	5.12925000000000
R_HMR_8323	-1000	R_HMR_8858	999.99999995999997	R_HMR_8232	-1000	R_HMR_8134	1000		R_HMR_3958	10.5883000000000	R_HMR_3958	6.93420000000000	R_HMR_3958	10.5883000000000	R_HMR_3958	6.93420000000000
R_HMR_8328	-1000	R_HMR_8908	-1000	R_HMR_8243	-1000	R_HMR_8196	1000		R_HMR_3960	4.33690000000000	R_HMR_3960	10.4050000000000	R_HMR_3960	2.16845000000000	R_HMR_3960	4.20180000000000
R_HMR_8335	-1000	R_HMR_8928	999.99999998999999	R_HMR_8252	-1000	R_HMR_8200	1000		R_HMR_3965	7.54960000000000	R_HMR_3965	8.89520000000000	R_HMR_3965	7.54960000000000	R_HMR_3965	8.89520000000000
R_HMR_8338	-1000	R_HMR_5045	-1000	R_HMR_8265	-1000	R_HMR_8203	-1000		R_HMR_3966	6.32170000000000	R_HMR_3966	6.37480000000000	R_HMR_3966	6.32170000000000	R_HMR_3966	6.37480000000000
R_HMR_8496	-1000	R_HMR_0652	1000	R_HMR_8269	-1000	R_HMR_8208	1000		R_HMR_F3967	4.82170000000000	R_HMR_F3967	10.6552000000000	R_HMR_F3967	2.41085000000000	R_HMR_F3967	5.32760000000000
R_HMR_8524	-1000	R_HMR_0732	-1000	R_HMR_8272	-1000	R_HMR_8216	1000		R_HMR_B3967	4.82170000000000	R_HMR_B3967	10.6552000000000	R_HMR_B3967	2.41085000000000	R_HMR_B3967	5.32760000000000
R_HMR_8527	-2e-08	R_HMR_0734	999.99999998999999	R_HMR_8282	-1000	R_HMR_8244	1000		R_HMR_F3968	12.5731000000000	R_HMR_F3968	12.6172000000000	R_HMR_F3968	12.5731000000000	R_HMR_F3968	12.6172000000000
R_HMR_8673	-1000	R_HMR_0918	1000	R_HMR_8289	-1000	R_HMR_8355	-1000		R_HMR_B3968	12.5731000000000	R_HMR_B3968	12.6172000000000	R_HMR_B3968	12.5731000000000	R_HMR_B3968	12.6172000000000
R_HMR_8857	1000	R_HMR_1916	1000	R_HMR_8296	-1000	R_HMR_8492	999.99999998999999		R_HMR_3969	10.6108000000000	R_HMR_3969	8.31780000000000	R_HMR_3969	5.30540000000000	R_HMR_3969	5.51385000000000
R_HMR_8874	-1000	R_HMR_4892	-1000	R_HMR_8299	-1000	R_HMR_8531	1000		R_HMR_3970	12.8246000000000	R_HMR_3970	12.2704000000000	R_HMR_3970	12.8246000000000	R_HMR_3970	12.2704000000000
R_HMR_8880	-1000	R_HMR_4902	-1000	R_HMR_8303	-1000	R_HMR_8588	-1000		R_HMR_3975	8.97480000000000	R_HMR_3975	6.71550000000000	R_HMR_3975	8.97480000000000	R_HMR_3975	6.71550000000000
R_HMR_8882	-1000	R_HMR_6577	-1e-08	R_HMR_8310	-1000	R_HMR_8688	-1000		R_HMR_3977	8.97480000000000	R_HMR_3977	6.71550000000000	R_HMR_3977	8.97480000000000	R_HMR_3977	6.71550000000000
R_HMR_8895	-1000	R_HMR_6578	-1000	R_HMR_8312	-1000	R_HMR_8858	999.99999995999997		R_HMR_3979	8.97480000000000	R_HMR_3979	6.71550000000000	R_HMR_3979	8.97480000000000	R_HMR_3979	6.71550000000000
R_HMR_8897	-1000	R_HMR_7204	1000	R_HMR_8314	-1000	R_HMR_8908	-1000		R_HMR_3980	5.82350000000000	R_HMR_3980	11.6313000000000	R_HMR_3980	1.45587500000000	R_HMR_3980	2.90782500000000
R_HMR_8900	-1000	R_HMR_7331	1000	R_HMR_8320	-1000	R_HMR_8928	999.99999998999999		R_HMR_3989	10.5548000000000	R_HMR_3989	6.79610000000000	R_HMR_3989	10.5548000000000	R_HMR_3989	6.79610000000000
R_HMR_8902	-1000	R_HMR_7431	-1000	R_HMR_8323	-1000	R_HMR_5045	-1000		R_HMR_3991	6.34300000000000	R_HMR_3991	13.4136000000000	R_HMR_3991	6.34300000000000	R_HMR_3991	13.4136000000000
R_HMR_8904	-1000	R_HMR_7433	999.99999997999998	R_HMR_8328	-1000	R_HMR_0652	1000		R_HMR_3993	8.96480000000000	R_HMR_3993	10.8925000000000	R_HMR_3993	4.48240000000000	R_HMR_3993	5.44625000000000
R_HMR_9665	1000	R_HMR_7434	1000	R_HMR_8335	-1000	R_HMR_0732	-1000		R_HMR_F3995	10.0034000000000	R_HMR_F3995	10.1260000000000	R_HMR_F3995	10.0034000000000	R_HMR_F3995	10.1260000000000
R_HMR_4313	-1000	R_HMR_7675	-1000	R_HMR_8338	-1000	R_HMR_0734	999.99999998999999		R_HMR_B3995	10.0034000000000	R_HMR_B3995	10.1260000000000	R_HMR_B3995	10.0034000000000	R_HMR_B3995	10.1260000000000
R_HMR_1809	-1000	R_HMR_7694	-1000	R_HMR_8496	1000	R_HMR_0918	1000		R_HMR_3998	6.29320000000000	R_HMR_3998	7.23120000000000	R_HMR_3998	3.14660000000000	R_HMR_3998	3.61560000000000
R_HMR_0020	1000	R_HMR_7695	-1000	R_HMR_8524	-1000	R_HMR_1916	1000		R_HMR_3999	6.29320000000000	R_HMR_3999	7.23120000000000	R_HMR_3999	3.14660000000000	R_HMR_3999	3.61560000000000
R_HMR_0461	-1000	R_HMR_7733	-2e-08	R_HMR_8527	-2e-08	R_HMR_4892	-1000		R_HMR_4000	10.6420000000000	R_HMR_4000	13.4438000000000	R_HMR_4000	10.6420000000000	R_HMR_4000	13.4438000000000
R_HMR_0464	-1000	R_HMR_7740	-1000	R_HMR_8673	-1000	R_HMR_4902	-1000		R_HMR_F4002	4.45660000000000	R_HMR_F4002	8.04340000000000	R_HMR_F4002	2.22830000000000	R_HMR_F4002	4.02170000000000
R_HMR_0467	-1000	R_HMR_7743	-1000	R_HMR_8857	1000	R_HMR_6577	-1e-08		R_HMR_B4002	4.45660000000000	R_HMR_B4002	8.04340000000000	R_HMR_B4002	2.22830000000000	R_HMR_B4002	4.02170000000000
R_HMR_0730	1000	R_HMR_7759	-1000	R_HMR_8874	-1000	R_HMR_6578	-1000		R_HMR_F4004	4.45660000000000	R_HMR_F4004	8.04340000000000	R_HMR_F4004	2.22830000000000	R_HMR_F4004	4.02170000000000
R_HMR_0771	-1000	R_HMR_7761	1000	R_HMR_8880	-1000	R_HMR_7204	1000		R_HMR_B4004	4.45660000000000	R_HMR_B4004	8.04340000000000	R_HMR_B4004	2.22830000000000	R_HMR_B4004	4.02170000000000
R_HMR_1035	1000	R_HMR_7793	-1000	R_HMR_8882	-1000	R_HMR_7331	-4.0000000000000001e-08		R_HMR_4006	10.5383000000000	R_HMR_4006	5.61770000000000	R_HMR_4006	3.51276666666667	R_HMR_4006	1.87256666666667
R_HMR_1143	-1000	R_HMR_8084	-1e-08	R_HMR_8895	-1000	R_HMR_7431	-1000		R_HMR_4010	12.8246000000000	R_HMR_4010	12.2704000000000	R_HMR_4010	12.8246000000000	R_HMR_4010	12.2704000000000
R_HMR_1189	-1000	R_HMR_8086	999.99999998999999	R_HMR_8897	-1000	R_HMR_7433	999.99999997999998		R_HMR_4012	8.07500000000000	R_HMR_4012	9.36410000000000	R_HMR_4012	4.03750000000000	R_HMR_4012	4.68205000000000
R_HMR_1316	-1000	R_HMR_8145	-1000	R_HMR_8900	-1000	R_HMR_7434	1000		R_HMR_4014	9.34750000000000	R_HMR_4014	13.9739000000000	R_HMR_4014	9.34750000000000	R_HMR_4014	13.9739000000000
R_HMR_1331	1000	R_HMR_8146	-1000	R_HMR_8902	-1000	R_HMR_7675	1000		R_HMR_F4016	10.5383000000000	R_HMR_F4016	5.61770000000000	R_HMR_F4016	3.51276666666667	R_HMR_F4016	1.87256666666667
R_HMR_1530	-3.0000000000000004e-08	R_HMR_8153	-1000	R_HMR_8904	-1000	R_HMR_7694	-1000		R_HMR_B4016	10.5383000000000	R_HMR_B4016	5.61770000000000	R_HMR_B4016	3.51276666666667	R_HMR_B4016	1.87256666666667
R_HMR_1937	-1000	R_HMR_8157	-1000	R_HMR_9665	1000	R_HMR_7695	-1000		R_HMR_F4018	10.5383000000000	R_HMR_F4018	5.61770000000000	R_HMR_F4018	3.51276666666667	R_HMR_F4018	1.87256666666667
R_HMR_1998	-1000	R_HMR_8160	-1000	R_HMR_4313	-1000	R_HMR_7733	-2e-08		R_HMR_B4018	10.5383000000000	R_HMR_B4018	5.61770000000000	R_HMR_B4018	3.51276666666667	R_HMR_B4018	1.87256666666667
R_HMR_2039	-1000	R_HMR_8163	-1000	R_HMR_1809	-1000	R_HMR_7740	-1000		R_HMR_F4020	11.4308000000000	R_HMR_F4020	11.6320000000000	R_HMR_F4020	5.71540000000000	R_HMR_F4020	5.81600000000000
R_HMR_2081	-1000	R_HMR_8195	-1000	R_HMR_0020	1000	R_HMR_7743	-1000		R_HMR_B4020	11.4308000000000	R_HMR_B4020	11.6320000000000	R_HMR_B4020	5.71540000000000	R_HMR_B4020	5.81600000000000
R_HMR_2092	-1000	R_HMR_8199	-1000	R_HMR_0461	-1000	R_HMR_7759	-1000		R_HMR_4022	10.6420000000000	R_HMR_4022	13.4438000000000	R_HMR_4022	10.6420000000000	R_HMR_4022	13.4438000000000
R_HMR_2103	-1000	R_HMR_8207	-1000	R_HMR_0464	-1000	R_HMR_7761	1000		R_HMR_F4026	4.82170000000000	R_HMR_F4026	10.6552000000000	R_HMR_F4026	2.41085000000000	R_HMR_F4026	5.32760000000000
R_HMR_2569	-1000	R_HMR_8213	-1000	R_HMR_0467	-1000	R_HMR_7793	-1000		R_HMR_B4026	4.82170000000000	R_HMR_B4026	10.6552000000000	R_HMR_B4026	2.41085000000000	R_HMR_B4026	5.32760000000000
R_HMR_2777	-1000	R_HMR_8215	-1000	R_HMR_0730	1000	R_HMR_8084	-1e-08		R_HMR_4028	10.5383000000000	R_HMR_4028	5.61770000000000	R_HMR_4028	3.51276666666667	R_HMR_4028	1.87256666666667
R_HMR_4123	1000	R_HMR_8222	-1000	R_HMR_0771	-1000	R_HMR_8086	999.99999998999999		R_HMR_4030	10.5383000000000	R_HMR_4030	5.61770000000000	R_HMR_4030	3.51276666666667	R_HMR_4030	1.87256666666667
R_HMR_4765	1000	R_HMR_8230	-1000	R_HMR_1035	999.9999999800001	R_HMR_8145	-1000		R_HMR_4032	1	R_HMR_4032	1	R_HMR_4032	1	R_HMR_4032	1
R_HMR_4846	-1000	R_HMR_8232	-1000	R_HMR_1143	-1000	R_HMR_8146	-1000		R_HMR_4034	7.45350000000000	R_HMR_4034	9.17700000000000	R_HMR_4034	1.24225000000000	R_HMR_4034	1.52950000000000
R_HMR_4878	999.99999998999999	R_HMR_8243	-1000	R_HMR_1189	-1000	R_HMR_8153	-1000		R_HMR_4036	7.92500000000000	R_HMR_4036	6.17320000000000	R_HMR_4036	7.92500000000000	R_HMR_4036	6.17320000000000
R_HMR_4879	-1000	R_HMR_8252	-1000	R_HMR_1316	-1000	R_HMR_8157	-1000		R_HMR_4040	4.40840000000000	R_HMR_4040	4.49960000000000	R_HMR_4040	4.40840000000000	R_HMR_4040	4.49960000000000
R_HMR_4880	-1000	R_HMR_8265	-1000	R_HMR_1331	1000	R_HMR_8160	-1000		R_HMR_F4044	10.5383000000000	R_HMR_F4044	5.61770000000000	R_HMR_F4044	3.51276666666667	R_HMR_F4044	1.87256666666667
R_HMR_4883	-1000	R_HMR_8269	-1000	R_HMR_1392	-1000	R_HMR_8163	-1000		R_HMR_B4044	10.5383000000000	R_HMR_B4044	5.61770000000000	R_HMR_B4044	3.51276666666667	R_HMR_B4044	1.87256666666667
R_HMR_4894	-1000	R_HMR_8272	-1000	R_HMR_1530	1000	R_HMR_8195	-1000		R_HMR_4046	11.5093000000000	R_HMR_4046	7.85490000000000	R_HMR_4046	11.5093000000000	R_HMR_4046	7.85490000000000
R_HMR_4913	-1000	R_HMR_8282	-1000	R_HMR_1937	-1000	R_HMR_8199	-1000		R_HMR_4048	11.2881000000000	R_HMR_4048	13.9739000000000	R_HMR_4048	11.2881000000000	R_HMR_4048	13.9739000000000
R_HMR_4917	-1000	R_HMR_8289	-1000	R_HMR_1998	-1000	R_HMR_8207	-1000		R_HMR_4052	8.19750000000000	R_HMR_4052	11.4507000000000	R_HMR_4052	4.09875000000000	R_HMR_4052	5.72535000000000
R_HMR_4941	-1000	R_HMR_8296	-1000	R_HMR_2039	-1000	R_HMR_8213	-1000		R_HMR_4054	9.02920000000000	R_HMR_4054	6.26770000000000	R_HMR_4054	2.25730000000000	R_HMR_4054	1.56692500000000
R_HMR_4942	-1000	R_HMR_8299	-1000	R_HMR_2066	-1000	R_HMR_8215	-1000		R_HMR_4058	9.85060000000000	R_HMR_4058	10.9342000000000	R_HMR_4058	9.85060000000000	R_HMR_4058	10.9342000000000
R_HMR_5027	999.99999998999999	R_HMR_8303	-1000	R_HMR_2081	-1000	R_HMR_8222	-1000		R_HMR_4059	6.29320000000000	R_HMR_4059	7.23120000000000	R_HMR_4059	3.14660000000000	R_HMR_4059	3.61560000000000
R_HMR_5342	-1000	R_HMR_8310	-1000	R_HMR_2092	-1000	R_HMR_8230	-1000		R_HMR_4060	6.29320000000000	R_HMR_4060	7.23120000000000	R_HMR_4060	3.14660000000000	R_HMR_4060	3.61560000000000
R_HMR_5347	-1000	R_HMR_8312	-1000	R_HMR_2103	-1000	R_HMR_8232	-1000		R_HMR_4061	6.29320000000000	R_HMR_4061	7.23120000000000	R_HMR_4061	3.14660000000000	R_HMR_4061	3.61560000000000
R_HMR_5354	1000	R_HMR_8314	-1000	R_HMR_2777	-1000	R_HMR_8243	-1000		R_HMR_4064	4.40050000000000	R_HMR_4064	5.87480000000000	R_HMR_4064	4.40050000000000	R_HMR_4064	5.87480000000000
R_HMR_6387	-1000	R_HMR_8320	-1000	R_HMR_4123	1000	R_HMR_8252	-1000		R_HMR_4065	10.4025000000000	R_HMR_4065	10.3415000000000	R_HMR_4065	10.4025000000000	R_HMR_4065	10.3415000000000
R_HMR_6425	-1000	R_HMR_8323	-1000	R_HMR_4765	1000	R_HMR_8265	-1000		R_HMR_4066	10.4025000000000	R_HMR_4066	10.3415000000000	R_HMR_4066	10.4025000000000	R_HMR_4066	10.3415000000000
R_HMR_6463	-1000	R_HMR_8328	-1000	R_HMR_4846	-1000	R_HMR_8269	-1000		R_HMR_4067	6.85040000000000	R_HMR_4067	7.72150000000000	R_HMR_4067	6.85040000000000	R_HMR_4067	7.72150000000000
R_HMR_6475	-1000	R_HMR_8335	-1000	R_HMR_4876	-1000	R_HMR_8272	-1000		R_HMR_4068	10.4025000000000	R_HMR_4068	10.3415000000000	R_HMR_4068	10.4025000000000	R_HMR_4068	10.3415000000000
R_HMR_6797	-1000	R_HMR_8338	-1000	R_HMR_4878	999.99999998999999	R_HMR_8282	-1000		R_HMR_4069	6.85040000000000	R_HMR_4069	7.72150000000000	R_HMR_4069	6.85040000000000	R_HMR_4069	7.72150000000000
R_HMR_6990	-2e-08	R_HMR_8496	-1000	R_HMR_4879	-1000	R_HMR_8289	-1000		R_HMR_4070	6.85040000000000	R_HMR_4070	7.72150000000000	R_HMR_4070	6.85040000000000	R_HMR_4070	7.72150000000000
R_HMR_7766	-1000	R_HMR_8524	-1000	R_HMR_4880	-1000	R_HMR_8296	-1000		R_HMR_4071	6.85040000000000	R_HMR_4071	7.72150000000000	R_HMR_4071	6.85040000000000	R_HMR_4071	7.72150000000000
R_HMR_7768	-1000	R_HMR_8527	-2e-08	R_HMR_4883	-1000	R_HMR_8299	-1000		R_HMR_4072	9.75390000000000	R_HMR_4072	11.7913000000000	R_HMR_4072	9.75390000000000	R_HMR_4072	11.7913000000000
R_HMR_7784	-1000	R_HMR_8673	-1000	R_HMR_4894	-1000	R_HMR_8303	-1000		R_HMR_4073	5.64080000000000	R_HMR_4073	7.55390000000000	R_HMR_4073	5.64080000000000	R_HMR_4073	7.55390000000000
R_HMR_7956	-1000	R_HMR_8857	1000	R_HMR_4913	-1000	R_HMR_8310	-1000		R_HMR_4075	6.55440000000000	R_HMR_4075	7.95660000000000	R_HMR_4075	3.27720000000000	R_HMR_4075	3.97830000000000
R_HMR_7960	-1000	R_HMR_8874	-1000	R_HMR_4917	-1000	R_HMR_8312	-1000		R_HMR_4079	8.88530000000000	R_HMR_4079	4.87070000000000	R_HMR_4079	2.22132500000000	R_HMR_4079	1.21767500000000
R_HMR_7963	1000	R_HMR_8880	-1000	R_HMR_4941	-1000	R_HMR_8314	-1000		R_HMR_4080	10.8542000000000	R_HMR_4080	4.62040000000000	R_HMR_4080	2.71355000000000	R_HMR_4080	1.15510000000000
R_HMR_7966	1000	R_HMR_8882	-1000	R_HMR_4942	-1000	R_HMR_8320	-1000		R_HMR_4081	12.8246000000000	R_HMR_4081	12.2704000000000	R_HMR_4081	12.8246000000000	R_HMR_4081	12.2704000000000
R_HMR_7969	-1000	R_HMR_8895	-1000	R_HMR_5027	-1000	R_HMR_8323	-1000		R_HMR_4082	12.8246000000000	R_HMR_4082	12.2704000000000	R_HMR_4082	12.8246000000000	R_HMR_4082	12.2704000000000
R_HMR_7983	-1000	R_HMR_8897	-1000	R_HMR_5342	-1000	R_HMR_8328	-1000		R_HMR_4084	6.57360000000000	R_HMR_4084	9.97210000000000	R_HMR_4084	6.57360000000000	R_HMR_4084	9.97210000000000
R_HMR_7985	1000	R_HMR_8900	-1000	R_HMR_5347	-1000	R_HMR_8335	-1000		R_HMR_F4085	4.68990000000000	R_HMR_F4085	7.12040000000000	R_HMR_F4085	4.68990000000000	R_HMR_F4085	7.12040000000000
R_HMR_7988	-1000	R_HMR_8902	-1000	R_HMR_5354	1000	R_HMR_8338	-1000		R_HMR_B4085	4.68990000000000	R_HMR_B4085	7.12040000000000	R_HMR_B4085	4.68990000000000	R_HMR_B4085	7.12040000000000
R_HMR_7989	1000	R_HMR_8904	-1000	R_HMR_6387	-1000	R_HMR_8496	-1000		R_HMR_F4086	4.68990000000000	R_HMR_F4086	7.12040000000000	R_HMR_F4086	4.68990000000000	R_HMR_F4086	7.12040000000000
R_HMR_8060	-1000	R_HMR_9665	1000	R_HMR_6425	1000	R_HMR_8524	-1000		R_HMR_B4086	4.68990000000000	R_HMR_B4086	7.12040000000000	R_HMR_B4086	4.68990000000000	R_HMR_B4086	7.12040000000000
R_HMR_8234	-1000	R_HMR_4313	-4.0000000000000001e-08	R_HMR_6463	-1000	R_HMR_8527	-2e-08		R_HMR_4089	10.4359000000000	R_HMR_4089	9.01680000000000	R_HMR_4089	10.4359000000000	R_HMR_4089	9.01680000000000
R_HMR_8236	-1000	R_HMR_1809	-1000	R_HMR_6475	1000	R_HMR_8673	-1000		R_HMR_4091	10.4359000000000	R_HMR_4091	9.01680000000000	R_HMR_4091	10.4359000000000	R_HMR_4091	9.01680000000000
R_HMR_8358	-1000	R_HMR_0020	1000	R_HMR_6797	-1000	R_HMR_8857	1000		R_HMR_4093	4.76950000000000	R_HMR_4093	4.82890000000000	R_HMR_4093	4.76950000000000	R_HMR_4093	4.82890000000000
R_HMR_8369	-1000	R_HMR_0461	-1000	R_HMR_6990	-2e-08	R_HMR_8874	-1000		R_HMR_4101	11.8609000000000	R_HMR_4101	6.64030000000000	R_HMR_4101	11.8609000000000	R_HMR_4101	6.64030000000000
R_HMR_8526	-1000	R_HMR_0464	-1000	R_HMR_7766	-1000	R_HMR_8880	-1000		R_HMR_F4109	9.26590000000000	R_HMR_F4109	5.27270000000000	R_HMR_F4109	4.63295000000000	R_HMR_F4109	2.63635000000000
R_HMR_8553	-1000	R_HMR_0467	-1000	R_HMR_7768	-1000	R_HMR_8882	-1000		R_HMR_B4109	9.26590000000000	R_HMR_B4109	5.27270000000000	R_HMR_B4109	4.63295000000000	R_HMR_B4109	2.63635000000000
R_HMR_8594	-1000	R_HMR_0730	1000	R_HMR_7784	-1000	R_HMR_8895	-1000		R_HMR_4116	10.4154000000000	R_HMR_4116	11.0919000000000	R_HMR_4116	10.4154000000000	R_HMR_4116	11.0919000000000
R_HMR_8681	-1000	R_HMR_0771	-1000	R_HMR_7956	-1000	R_HMR_8897	-1000		R_HMR_4118	7.62710000000000	R_HMR_4118	11.7278000000000	R_HMR_4118	3.81355000000000	R_HMR_4118	5.86390000000000
R_HMR_8888	999.99999998999999	R_HMR_1035	-1000	R_HMR_7960	-1000	R_HMR_8900	-1000		R_HMR_4120	10.4154000000000	R_HMR_4120	11.0919000000000	R_HMR_4120	10.4154000000000	R_HMR_4120	11.0919000000000
R_HMR_8906	-1000	R_HMR_1143	-1000	R_HMR_7963	1000	R_HMR_8902	-1000		R_HMR_4121	10.4154000000000	R_HMR_4121	11.0919000000000	R_HMR_4121	10.4154000000000	R_HMR_4121	11.0919000000000
R_HMR_8914	1000	R_HMR_1189	-1000	R_HMR_7966	1000	R_HMR_8904	-1000		R_HMR_4122	5.47040000000000	R_HMR_4122	10.3337000000000	R_HMR_4122	0.911733333333333	R_HMR_4122	1.72228333333333
R_HMR_8915	-1000	R_HMR_1316	-1000	R_HMR_7969	-1000	R_HMR_9665	1000		R_HMR_4124	6.96390000000000	R_HMR_4124	10.2736000000000	R_HMR_4124	6.96390000000000	R_HMR_4124	10.2736000000000
R_HMR_8921	-1000	R_HMR_1331	1000	R_HMR_7983	-1000	R_HMR_4313	-4.0000000000000001e-08		R_HMR_4127	11.6447000000000	R_HMR_4127	12.9551000000000	R_HMR_4127	11.6447000000000	R_HMR_4127	12.9551000000000
R_HMR_9177	-1000	R_HMR_1530	-1000	R_HMR_7985	1000	R_HMR_1809	-1000		R_HMR_4128	5.14450000000000	R_HMR_4128	9.75710000000000	R_HMR_4128	1.28612500000000	R_HMR_4128	2.43927500000000
R_HMR_9626	1000	R_HMR_1937	-1000	R_HMR_7988	-1000	R_HMR_0020	1000		R_HMR_4130	9.77060000000000	R_HMR_4130	8.41930000000000	R_HMR_4130	9.77060000000000	R_HMR_4130	8.41930000000000
R_HMR_9628	1000	R_HMR_1998	-1000	R_HMR_7989	1000	R_HMR_0461	-1000		R_HMR_4131	6.73850000000000	R_HMR_4131	10.4566000000000	R_HMR_4131	6.73850000000000	R_HMR_4131	10.4566000000000
R_HMR_TR2320m_b	-1000	R_HMR_2039	-1000	R_HMR_8060	-1000	R_HMR_0464	-1000		R_HMR_4132	6.73850000000000	R_HMR_4132	10.4566000000000	R_HMR_4132	6.73850000000000	R_HMR_4132	10.4566000000000
R_HMR_TR0661c_b	-1000	R_HMR_2066	-1000	R_HMR_8234	-1000	R_HMR_0467	-1000		R_HMR_4134	9.92700000000000	R_HMR_4134	5.54270000000000	R_HMR_4134	9.92700000000000	R_HMR_4134	5.54270000000000
R_HMR_TR0661m_b	-6.9999999999999992e-08	R_HMR_2081	-1000	R_HMR_8236	-1000	R_HMR_0730	1000		R_HMR_F4135	11.4308000000000	R_HMR_F4135	11.6320000000000	R_HMR_F4135	5.71540000000000	R_HMR_F4135	5.81600000000000
R_HMR_TR0670c_b	-1000	R_HMR_2092	-1000	R_HMR_8358	1000	R_HMR_0771	-1000		R_HMR_B4135	11.4308000000000	R_HMR_B4135	11.6320000000000	R_HMR_B4135	5.71540000000000	R_HMR_B4135	5.81600000000000
R_HMR_TR0670m_b	-4.0000000000000001e-08	R_HMR_2103	-1000	R_HMR_8369	-1000	R_HMR_1035	-1000		R_HMR_4139	10.6853000000000	R_HMR_4139	7.95800000000000	R_HMR_4139	8.56370000000000	R_HMR_4139	7.36180000000000
R_HMR_TR0824c_b	-1000	R_HMR_2777	-1000	R_HMR_8526	-1000	R_HMR_1143	-1000		R_HMR_4141	10.6853000000000	R_HMR_4141	7.95800000000000	R_HMR_4141	8.56370000000000	R_HMR_4141	7.36180000000000
R_HMR_TR0913c_b	-1000	R_HMR_3953	-1000	R_HMR_8553	-1000	R_HMR_1189	-1000		R_HMR_4143	7.11180000000000	R_HMR_4143	9.87260000000000	R_HMR_4143	7.11180000000000	R_HMR_4143	9.87260000000000
R_HMR_TR1708c_b	-1000	R_HMR_4123	1000	R_HMR_8594	-1000	R_HMR_1316	-1000		R_HMR_4147	5.10080000000000	R_HMR_4147	6.36180000000000	R_HMR_4147	5.10080000000000	R_HMR_4147	6.36180000000000
R_HMR_TR1074c_b	-1000	R_HMR_4765	1000	R_HMR_8681	-1000	R_HMR_1331	1000		R_HMR_4149	4.46680000000000	R_HMR_4149	6.48200000000000	R_HMR_4149	1.11670000000000	R_HMR_4149	1.62050000000000
R_HMR_TR1425c_b	-1000	R_HMR_4846	1000	R_HMR_8855	1000	R_HMR_1530	-1000		R_HMR_4152	5.04660000000000	R_HMR_4152	6.94890000000000	R_HMR_4152	5.04660000000000	R_HMR_4152	6.94890000000000
R_HMR_TR1425r_b	-1000	R_HMR_4878	999.99999998999999	R_HMR_8888	999.99999998999999	R_HMR_1937	-1000		R_HMR_F4159	5.14450000000000	R_HMR_F4159	9.75710000000000	R_HMR_F4159	1.28612500000000	R_HMR_F4159	2.43927500000000
R_HMR_TR1597c_b	999.9999998799999	R_HMR_4879	-1000	R_HMR_8906	-1000	R_HMR_1998	-1000		R_HMR_B4159	5.14450000000000	R_HMR_B4159	9.75710000000000	R_HMR_B4159	1.28612500000000	R_HMR_B4159	2.43927500000000
R_HMR_TR1597m_b	-1000	R_HMR_4880	-1000	R_HMR_8914	-1000	R_HMR_2039	-1000		R_HMR_4160	11.2980000000000	R_HMR_4160	7.37990000000000	R_HMR_4160	1.41225000000000	R_HMR_4160	0.922487500000000
R_HMR_TR1597p_b	-1000	R_HMR_4883	-1000	R_HMR_8915	-1000	R_HMR_2066	-1000		R_HMR_4165	11.8358000000000	R_HMR_4165	6.88370000000000	R_HMR_4165	5.91790000000000	R_HMR_4165	3.44185000000000
R_HMR_TR1597n_b	-1000	R_HMR_4894	-1000	R_HMR_8921	-1000	R_HMR_2081	-1000		R_HMR_4169	11.2980000000000	R_HMR_4169	7.37990000000000	R_HMR_4169	1.41225000000000	R_HMR_4169	0.922487500000000
R_HMR_TR1686c_b	-1000	R_HMR_4913	-1000	R_HMR_9177	-1000	R_HMR_2092	-1000		R_HMR_4171	5.92390000000000	R_HMR_4171	8.43910000000000	R_HMR_4171	5.92390000000000	R_HMR_4171	8.43910000000000
R_HMR_TR1688c_b	-1000	R_HMR_4917	-1000	R_HMR_9626	1000	R_HMR_2103	-1000		R_HMR_4177	12.8246000000000	R_HMR_4177	12.2704000000000	R_HMR_4177	12.8246000000000	R_HMR_4177	12.2704000000000
R_HMR_TR1733c_b	-2e-08	R_HMR_4941	-1000	R_HMR_9628	1000	R_HMR_2777	-1000		R_HMR_4179	12.8246000000000	R_HMR_4179	12.2704000000000	R_HMR_4179	12.8246000000000	R_HMR_4179	12.2704000000000
R_HMR_TR1862c_b	-1000	R_HMR_4942	-1000	R_HMR_TR2320m_b	-1000	R_HMR_3953	-1000		R_HMR_4180	10.6108000000000	R_HMR_4180	8.31780000000000	R_HMR_4180	5.30540000000000	R_HMR_4180	5.51385000000000
R_HMR_TR1862m_b	-1000	R_HMR_5027	1000	R_HMR_TR0661c_b	-1000	R_HMR_4123	1000		R_HMR_4185	5.03940000000000	R_HMR_4185	9.44660000000000	R_HMR_4185	5.03940000000000	R_HMR_4185	9.44660000000000
R_HMR_TR1685c_b	-1000	R_HMR_5342	-1000	R_HMR_TR0661m_b	-1000	R_HMR_4765	1000		R_HMR_4187	6.57360000000000	R_HMR_4187	9.97210000000000	R_HMR_4187	6.57360000000000	R_HMR_4187	9.97210000000000
R_HMR_TR1685r_b	-1000	R_HMR_5347	-1000	R_HMR_TR0670c_b	-1000	R_HMR_4846	-1000		R_HMR_4189	4.55980000000000	R_HMR_4189	10.1903000000000	R_HMR_4189	2.27990000000000	R_HMR_4189	5.09515000000000
R_HMR_TR2374c_b	-1000	R_HMR_5354	1000	R_HMR_TR0670m_b	-4.0000000000000001e-08	R_HMR_4876	-1000		R_HMR_F4190	8.96480000000000	R_HMR_F4190	10.8925000000000	R_HMR_F4190	4.48240000000000	R_HMR_F4190	5.44625000000000
R_HMR_TR1981c_b	-1000	R_HMR_6387	-1000	R_HMR_TR0824c_b	-1000	R_HMR_4878	999.99999998999999		R_HMR_B4190	8.96480000000000	R_HMR_B4190	10.8925000000000	R_HMR_B4190	4.48240000000000	R_HMR_B4190	5.44625000000000
R_HMR_TR2479c_b	-1000	R_HMR_6463	-1000	R_HMR_TR0913c_b	-1000	R_HMR_4879	-1000		R_HMR_4193	5.92390000000000	R_HMR_4193	8.43910000000000	R_HMR_4193	5.92390000000000	R_HMR_4193	8.43910000000000
R_HMR_TR2136c_b	-1000	R_HMR_6475	-1000	R_HMR_TR1708c_b	-1000	R_HMR_4880	-1000		R_HMR_4194	1	R_HMR_4194	1	R_HMR_4194	1	R_HMR_4194	1
R_HMR_TR2183c_b	-1000	R_HMR_6797	-1000	R_HMR_TR1074c_b	-1000	R_HMR_4883	-1000		R_HMR_F4199	7.49580000000000	R_HMR_F4199	4.46280000000000	R_HMR_F4199	7.49580000000000	R_HMR_F4199	4.46280000000000
R_HMR_TR2183m_b	-1000	R_HMR_6990	-2e-08	R_HMR_TR1425c_b	-1000	R_HMR_4894	-1000		R_HMR_B4199	7.49580000000000	R_HMR_B4199	4.46280000000000	R_HMR_B4199	7.49580000000000	R_HMR_B4199	4.46280000000000
R_HMR_TR2168c_b	-1000	R_HMR_7766	-1000	R_HMR_TR1425r_b	-1000	R_HMR_4913	-1000		R_HMR_4200	8.83060000000000	R_HMR_4200	8.86930000000000	R_HMR_4200	4.41530000000000	R_HMR_4200	4.43465000000000
R_HMR_TR0631c_b	-1000	R_HMR_7768	-1000	R_HMR_TR1597c_b	1000	R_HMR_4917	-1000		R_HMR_4201	11.4108000000000	R_HMR_4201	11.0919000000000	R_HMR_4201	11.4108000000000	R_HMR_4201	11.0919000000000
R_HMR_TR2329c_b	-1000	R_HMR_7784	-1000	R_HMR_TR1597m_b	-1000	R_HMR_4941	-1000		R_HMR_4204	12.1218000000000	R_HMR_4204	10.3186000000000	R_HMR_4204	12.1218000000000	R_HMR_4204	10.3186000000000
R_HMR_TR2173c_b	-1000	R_HMR_7956	-1000	R_HMR_TR1597p_b	-1000	R_HMR_4942	-1000		R_HMR_4206	12.1218000000000	R_HMR_4206	10.3186000000000	R_HMR_4206	12.1218000000000	R_HMR_4206	10.3186000000000
R_HMR_TR2929c_b	-1000	R_HMR_7960	-1000	R_HMR_TR1597n_b	-1000	R_HMR_5027	999.99999998999999		R_HMR_4207	8.48840000000000	R_HMR_4207	5.14520000000000	R_HMR_4207	8.48840000000000	R_HMR_4207	5.14520000000000
R_HMR_TR3111c_b	-1000	R_HMR_7963	1000	R_HMR_TR1686c_b	-1000	R_HMR_5342	-1000		R_HMR_4208	6.29320000000000	R_HMR_4208	7.23120000000000	R_HMR_4208	3.14660000000000	R_HMR_4208	3.61560000000000
R_HMR_TR3110c_b	-1000	R_HMR_7966	1000	R_HMR_TR1688c_b	-1000	R_HMR_5347	-1000		R_HMR_4209	8.94900000000000	R_HMR_4209	4.29920000000000	R_HMR_4209	4.47450000000000	R_HMR_4209	2.14960000000000
R_HMR_TR3108c_b	-1000	R_HMR_7969	-1000	R_HMR_TR1733c_b	-2e-08	R_HMR_5354	1000		R_HMR_4211	6.32170000000000	R_HMR_4211	6.37480000000000	R_HMR_4211	6.32170000000000	R_HMR_4211	6.37480000000000
R_HMR_TR3107c_b	-1000	R_HMR_7983	-1000	R_HMR_TR1862c_b	-1000	R_HMR_6387	-1000		R_HMR_4214	11.2279000000000	R_HMR_4214	8.06040000000000	R_HMR_4214	11.2279000000000	R_HMR_4214	8.06040000000000
R_HMR_TR3109c_b	-1000	R_HMR_7985	1000	R_HMR_TR1862m_b	-1000	R_HMR_6425	-1000		R_HMR_4216	6.77130000000000	R_HMR_4216	8.04250000000000	R_HMR_4216	6.77130000000000	R_HMR_4216	8.04250000000000
R_HMR_TR3148c_b	-1000	R_HMR_7988	-1000	R_HMR_TR1685c_b	-1000	R_HMR_6463	-1000		R_HMR_4218	9.11340000000000	R_HMR_4218	7.76250000000000	R_HMR_4218	4.55670000000000	R_HMR_4218	3.88125000000000
R_HMR_TR1617c_b	-1000	R_HMR_7989	1000	R_HMR_TR1685r_b	-1000	R_HMR_6475	-1000		R_HMR_F4220	5.96790000000000	R_HMR_F4220	8.23620000000000	R_HMR_F4220	5.96790000000000	R_HMR_F4220	8.23620000000000
R_HMR_TR1621c_b	-1000	R_HMR_8060	-1000	R_HMR_TR2374c_b	-1000	R_HMR_6797	-1000		R_HMR_B4220	5.96790000000000	R_HMR_B4220	8.23620000000000	R_HMR_B4220	5.96790000000000	R_HMR_B4220	8.23620000000000
R_HMR_TR1840c_b	-1000	R_HMR_8234	-1000	R_HMR_TR1981c_b	-1000	R_HMR_6990	-2e-08		R_HMR_4224	9.11340000000000	R_HMR_4224	7.76250000000000	R_HMR_4224	4.55670000000000	R_HMR_4224	3.88125000000000
R_HMR_TR1629c_b	-6.9999999999999992e-08	R_HMR_8236	-1000	R_HMR_TR2479c_b	-1000	R_HMR_7766	-1000		R_HMR_4225	9.11340000000000	R_HMR_4225	7.76250000000000	R_HMR_4225	4.55670000000000	R_HMR_4225	3.88125000000000
R_HMR_TR2583c_b	-1000	R_HMR_8239	1000	R_HMR_TR2136c_b	-1000	R_HMR_7768	-1000		R_HMR_4239	8.94900000000000	R_HMR_4239	4.29920000000000	R_HMR_4239	4.47450000000000	R_HMR_4239	2.14960000000000
R_HMR_TR2588c_b	-1000	R_HMR_8358	-1000	R_HMR_TR2183c_b	-1000	R_HMR_7784	999.9999998799999		R_HMR_4241	11.7660000000000	R_HMR_4241	12.6010000000000	R_HMR_4241	11.7660000000000	R_HMR_4241	12.6010000000000
R_HMR_TR2617c_b	-1000	R_HMR_8369	-1000	R_HMR_TR2183m_b	-1000	R_HMR_7956	-1000		R_HMR_4243	9.22650000000000	R_HMR_4243	6.97830000000000	R_HMR_4243	9.22650000000000	R_HMR_4243	6.97830000000000
R_HMR_TR2817c_b	-1000	R_HMR_8526	-1000	R_HMR_TR2168c_b	-1000	R_HMR_7960	-1000		R_HMR_4244	9.36010000000000	R_HMR_4244	10.3589000000000	R_HMR_4244	4.68005000000000	R_HMR_4244	5.17945000000000
R_HMR_TR2841c_b	-1000	R_HMR_8553	-1000	R_HMR_TR0631c_b	-1000	R_HMR_7963	1000		R_HMR_F4246	9.36010000000000	R_HMR_F4246	10.3589000000000	R_HMR_F4246	4.68005000000000	R_HMR_F4246	5.17945000000000
R_HMR_TR1744c_b	-1000	R_HMR_8594	-1000	R_HMR_TR2329c_b	-1000	R_HMR_7966	1000		R_HMR_B4246	9.36010000000000	R_HMR_B4246	10.3589000000000	R_HMR_B4246	4.68005000000000	R_HMR_B4246	5.17945000000000
R_HMR_TR3118c_b	-1000	R_HMR_8681	-1000	R_HMR_TR2173c_b	-1000	R_HMR_7969	-1000		R_HMR_4251	8.84040000000000	R_HMR_4251	4.10300000000000	R_HMR_4251	1.47340000000000	R_HMR_4251	0.683833333333333
R_HMR_TR3155c_b	-1000	R_HMR_8888	999.99999998999999	R_HMR_TR2929c_b	-1000	R_HMR_7983	-1000		R_HMR_4252	12.8246000000000	R_HMR_4252	12.2704000000000	R_HMR_4252	12.8246000000000	R_HMR_4252	12.2704000000000
R_HMR_TR1253c_b	-1000	R_HMR_8906	-1000	R_HMR_TR3111c_b	-1000	R_HMR_7985	1000		R_HMR_4255	9.09110000000000	R_HMR_4255	9.66390000000000	R_HMR_4255	9.09110000000000	R_HMR_4255	9.66390000000000
R_HMR_TR1383c_b	-1000	R_HMR_8914	-1000	R_HMR_TR3110c_b	-1000	R_HMR_7988	-1000		R_HMR_4257	8.88890000000000	R_HMR_4257	8.39960000000000	R_HMR_4257	8.88890000000000	R_HMR_4257	8.39960000000000
R_HMR_TR1587c_b	-1000	R_HMR_8915	-1000	R_HMR_TR3108c_b	-1000	R_HMR_7989	1000		R_HMR_4260	11.4297000000000	R_HMR_4260	5.49920000000000	R_HMR_4260	1.90495000000000	R_HMR_4260	0.916533333333333
R_HMR_TR1587m_b	-1000	R_HMR_8921	-1000	R_HMR_TR3107c_b	-1000	R_HMR_8060	-1000		R_HMR_4261	11.4297000000000	R_HMR_4261	5.49920000000000	R_HMR_4261	1.90495000000000	R_HMR_4261	0.916533333333333
R_HMR_TR1393c_b	-1000	R_HMR_9177	-1000	R_HMR_TR3109c_b	-1000	R_HMR_8234	-1000		R_HMR_4262	7.06050000000000	R_HMR_4262	8.69800000000000	R_HMR_4262	7.06050000000000	R_HMR_4262	8.69800000000000
R_HMR_TR2170c_b	-1000	R_HMR_9626	1000	R_HMR_TR3148c_b	-1000	R_HMR_8236	-1000		R_HMR_4263	6.75360000000000	R_HMR_4263	7.67690000000000	R_HMR_4263	6.75360000000000	R_HMR_4263	7.67690000000000
R_HMR_TR1279c_b	-1000	R_HMR_9628	1000	R_HMR_TR1617c_b	-1000	R_HMR_8358	-1000		R_HMR_4264	12.8246000000000	R_HMR_4264	12.2704000000000	R_HMR_4264	12.8246000000000	R_HMR_4264	12.2704000000000
R_HMR_TR1910c_b	-1000	R_HMR_TR2320m_b	-1000	R_HMR_TR1621c_b	-1000	R_HMR_8369	-1000		R_HMR_4267	8.88890000000000	R_HMR_4267	8.39960000000000	R_HMR_4267	8.88890000000000	R_HMR_4267	8.39960000000000
R_HMR_TR1742c_b	-1000	R_HMR_TR0661c_b	-1000	R_HMR_TR1840c_b	-1000	R_HMR_8526	-1000		R_HMR_4268	11.0493000000000	R_HMR_4268	5.63410000000000	R_HMR_4268	2.76232500000000	R_HMR_4268	1.40852500000000
R_HMR_TR3089c_b	-1000	R_HMR_TR0661m_b	-6.9999999999999992e-08	R_HMR_TR1629c_b	-6.9999999999999992e-08	R_HMR_8553	-1000		R_HMR_4269	11.0493000000000	R_HMR_4269	5.63410000000000	R_HMR_4269	2.76232500000000	R_HMR_4269	1.40852500000000
R_HMR_TR1795c_b	-1000	R_HMR_TR0670c_b	-1000	R_HMR_TR2583c_b	-1000	R_HMR_8594	-1000		R_HMR_4270	4.95370000000000	R_HMR_4270	8.37920000000000	R_HMR_4270	4.95370000000000	R_HMR_4270	8.37920000000000
R_HMR_TR2159c_b	-1000	R_HMR_TR0670m_b	-4.0000000000000001e-08	R_HMR_TR2588c_b	-1000	R_HMR_8681	-1000		R_HMR_4271	6.64420000000000	R_HMR_4271	9.21990000000000	R_HMR_4271	3.32210000000000	R_HMR_4271	4.60995000000000
R_HMR_TR2961c_b	-1000	R_HMR_TR0824c_b	-1000	R_HMR_TR2617c_b	-1000	R_HMR_8888	999.99999998999999		R_HMR_4276	8.88890000000000	R_HMR_4276	8.39960000000000	R_HMR_4276	8.88890000000000	R_HMR_4276	8.39960000000000
R_HMR_TR2171c_b	-1000	R_HMR_TR0913c_b	-1000	R_HMR_TR2817c_b	-1000	R_HMR_8906	-1000		R_HMR_4278	11.4297000000000	R_HMR_4278	5.49920000000000	R_HMR_4278	1.90495000000000	R_HMR_4278	0.916533333333333
R_HMR_TR2348c_b	-1000	R_HMR_TR1708c_b	-1000	R_HMR_TR2841c_b	-1000	R_HMR_8914	-1000		R_HMR_4279	11.0493000000000	R_HMR_4279	5.63410000000000	R_HMR_4279	2.76232500000000	R_HMR_4279	1.40852500000000
R_HMR_TR2348m_b	-1000	R_HMR_TR1074c_b	-1000	R_HMR_TR1744c_b	-1000	R_HMR_8915	-1000		R_HMR_4280	9.18490000000000	R_HMR_4280	11.4522000000000	R_HMR_4280	9.18490000000000	R_HMR_4280	11.4522000000000
R_HMR_TR1680c_b	-1000	R_HMR_TR1425c_b	-1000	R_HMR_TR3118c_b	-1000	R_HMR_8921	-1000		R_HMR_F4281	9.18490000000000	R_HMR_F4281	11.4522000000000	R_HMR_F4281	9.18490000000000	R_HMR_F4281	11.4522000000000
R_HMR_TR1680n_b	-2e-08	R_HMR_TR1425r_b	-1000	R_HMR_TR3155c_b	-1000	R_HMR_9177	-1000		R_HMR_B4281	9.18490000000000	R_HMR_B4281	11.4522000000000	R_HMR_B4281	9.18490000000000	R_HMR_B4281	11.4522000000000
R_HMR_TR2027r_b	-1000	R_HMR_TR1597c_b	-1000	R_HMR_TR1253c_b	-1000	R_HMR_9626	1000		R_HMR_4282	5.74290000000000	R_HMR_4282	7.63420000000000	R_HMR_4282	5.74290000000000	R_HMR_4282	7.63420000000000
R_HMR_TR2026c_b	-1000	R_HMR_TR1597m_b	-2.5000000000000009e-07	R_HMR_TR1383c_b	-1000	R_HMR_9628	1000		R_HMR_4283	10.7700000000000	R_HMR_4283	10.3714000000000	R_HMR_4283	10.7700000000000	R_HMR_4283	10.3714000000000
R_HMR_TR2026p_b	-1000	R_HMR_TR1597p_b	-1000	R_HMR_TR1587c_b	-1000	R_HMR_TR2320m_b	-1000		R_HMR_4288	4.69680000000000	R_HMR_4288	8.55880000000000	R_HMR_4288	1.17420000000000	R_HMR_4288	2.13970000000000
R_HMR_TR2772c_b	-1000	R_HMR_TR1597n_b	-1000	R_HMR_TR1587m_b	-1000	R_HMR_TR0661c_b	-1000		R_HMR_4290	6.29320000000000	R_HMR_4290	7.23120000000000	R_HMR_4290	3.14660000000000	R_HMR_4290	3.61560000000000
R_HMR_TR1638c_b	-1000	R_HMR_TR1686c_b	-1000	R_HMR_TR1393c_b	-1000	R_HMR_TR0661m_b	-6.9999999999999992e-08		R_HMR_F4291	10.5383000000000	R_HMR_F4291	5.61770000000000	R_HMR_F4291	3.51276666666667	R_HMR_F4291	1.87256666666667
R_HMR_TR1307c_b	-1000	R_HMR_TR1688c_b	-1000	R_HMR_TR2170c_b	-1000	R_HMR_TR0670c_b	-1000		R_HMR_B4291	10.5383000000000	R_HMR_B4291	5.61770000000000	R_HMR_B4291	3.51276666666667	R_HMR_B4291	1.87256666666667
R_HMR_TR1369c_b	-1000	R_HMR_TR1733c_b	-2e-08	R_HMR_TR1279c_b	-1000	R_HMR_TR0670m_b	-4.0000000000000001e-08		R_HMR_4297	6.95980000000000	R_HMR_4297	13.6431000000000	R_HMR_4297	3.47990000000000	R_HMR_4297	6.82155000000000
R_HMR_TR1628c_b	-1000	R_HMR_TR1862c_b	-1000	R_HMR_TR1910c_b	-1000	R_HMR_TR0824c_b	-1000		R_HMR_4300	8.36220000000000	R_HMR_4300	4.44020000000000	R_HMR_4300	8.36220000000000	R_HMR_4300	4.44020000000000
R_HMR_TR1965c_b	-1000	R_HMR_TR1862m_b	-1000	R_HMR_TR1742c_b	-1000	R_HMR_TR0913c_b	-1000		R_HMR_4301	7.25330000000000	R_HMR_4301	5.87310000000000	R_HMR_4301	7.25330000000000	R_HMR_4301	5.87310000000000
R_HMR_TR1975c_b	-1000	R_HMR_TR1685c_b	-1000	R_HMR_TR3089c_b	-1000	R_HMR_TR1708c_b	-1000		R_HMR_4303	6.62900000000000	R_HMR_4303	8.58390000000000	R_HMR_4303	6.62900000000000	R_HMR_4303	8.58390000000000
R_HMR_TR1974c_b	-1000	R_HMR_TR1685r_b	-1000	R_HMR_TR1795c_b	-1000	R_HMR_TR1074c_b	-1000		R_HMR_4306	4.44510000000000	R_HMR_4306	6.50740000000000	R_HMR_4306	1.11127500000000	R_HMR_4306	1.62685000000000
R_HMR_TR1974m_b	-2e-08	R_HMR_TR2374c_b	-1000	R_HMR_TR2159c_b	-1000	R_HMR_TR1425c_b	-1000		R_HMR_4308	8.83910000000000	R_HMR_4308	8.36890000000000	R_HMR_4308	8.83910000000000	R_HMR_4308	8.36890000000000
R_HMR_TR2039c_b	1000	R_HMR_TR1981c_b	-1000	R_HMR_TR2961c_b	-1000	R_HMR_TR1425r_b	-1000		R_HMR_4310	3.72360000000000	R_HMR_4310	7.53350000000000	R_HMR_4310	1.86180000000000	R_HMR_4310	3.76675000000000
R_HMR_TR2039m_b	-1000	R_HMR_TR2479c_b	-1000	R_HMR_TR2171c_b	-1000	R_HMR_TR1597c_b	-1000		R_HMR_F4315	4.93150000000000	R_HMR_F4315	8.54270000000000	R_HMR_F4315	4.93150000000000	R_HMR_F4315	8.54270000000000
R_HMR_TR2039p_b	-2e-08	R_HMR_TR2136c_b	-1000	R_HMR_TR2348c_b	-1000	R_HMR_TR1597m_b	-2.5000000000000009e-07		R_HMR_B4315	4.93150000000000	R_HMR_B4315	8.54270000000000	R_HMR_B4315	4.93150000000000	R_HMR_B4315	8.54270000000000
R_HMR_TR2039r_b	-1000	R_HMR_TR2183c_b	-1000	R_HMR_TR2348m_b	-1000	R_HMR_TR1597p_b	-1000		R_HMR_F4316	12.9398000000000	R_HMR_F4316	5.54710000000000	R_HMR_F4316	12.9398000000000	R_HMR_F4316	5.54710000000000
R_HMR_TR2040c_b	-1000	R_HMR_TR2183m_b	-1000	R_HMR_TR1680c_b	-1000	R_HMR_TR1597n_b	-1000		R_HMR_B4316	12.9398000000000	R_HMR_B4316	5.54710000000000	R_HMR_B4316	12.9398000000000	R_HMR_B4316	5.54710000000000
R_HMR_TR2040m_b	-1.9000000000000006e-07	R_HMR_TR2168c_b	-1000	R_HMR_TR1680n_b	-2e-08	R_HMR_TR1686c_b	-1000		R_HMR_4319	7.22580000000000	R_HMR_4319	7.54890000000000	R_HMR_4319	7.22580000000000	R_HMR_4319	7.54890000000000
R_HMR_TR2040p_b	-1.4000000000000001e-07	R_HMR_TR0631c_b	-1000	R_HMR_TR2027r_b	-1000	R_HMR_TR1688c_b	-1000		R_HMR_4323	10.1659000000000	R_HMR_4323	4.56340000000000	R_HMR_4323	2.54147500000000	R_HMR_4323	1.14085000000000
R_HMR_TR2040r_b	-5.0000007932831068e-08	R_HMR_TR2329c_b	-1000	R_HMR_TR2026c_b	-1000	R_HMR_TR1733c_b	-2e-08		R_HMR_4324	6.86430000000000	R_HMR_4324	9.38880000000000	R_HMR_4324	6.86430000000000	R_HMR_4324	9.38880000000000
R_HMR_TR2125c_b	999.99999997999998	R_HMR_TR2173c_b	-1000	R_HMR_TR2772c_b	-1000	R_HMR_TR1862c_b	-1000		R_HMR_4326	7.72100000000000	R_HMR_4326	11.6775000000000	R_HMR_4326	3.86050000000000	R_HMR_4326	5.83875000000000
R_HMR_TR2184c_b	-1000	R_HMR_TR3111c_b	-1000	R_HMR_TR1638c_b	-1000	R_HMR_TR1862m_b	-1000		R_HMR_4328	9.12870000000000	R_HMR_4328	7.34110000000000	R_HMR_4328	9.12870000000000	R_HMR_4328	7.34110000000000
R_HMR_TR2360c_b	-1000	R_HMR_TR3110c_b	-1000	R_HMR_TR1307c_b	-1000	R_HMR_TR1685c_b	-1000		R_HMR_4329	9.12870000000000	R_HMR_4329	7.34110000000000	R_HMR_4329	9.12870000000000	R_HMR_4329	7.34110000000000
R_HMR_TR2453c_b	-1000	R_HMR_TR3108c_b	-1000	R_HMR_TR1369c_b	-1000	R_HMR_TR1685r_b	-1000		R_HMR_F4330	4.74310000000000	R_HMR_F4330	9.03430000000000	R_HMR_F4330	2.37155000000000	R_HMR_F4330	4.51715000000000
R_HMR_TR2471c_b	-1000	R_HMR_TR3107c_b	-1000	R_HMR_TR1628c_b	-1000	R_HMR_TR2374c_b	-1000		R_HMR_B4330	4.74310000000000	R_HMR_B4330	9.03430000000000	R_HMR_B4330	2.37155000000000	R_HMR_B4330	4.51715000000000
R_HMR_TR2724c_b	-1000	R_HMR_TR3109c_b	-1000	R_HMR_TR1965c_b	-1000	R_HMR_TR1981c_b	-1000		R_HMR_F4332	11.1635000000000	R_HMR_F4332	5.03960000000000	R_HMR_F4332	11.1635000000000	R_HMR_F4332	5.03960000000000
R_HMR_TR2770c_b	-1000	R_HMR_TR3148c_b	-1000	R_HMR_TR1975c_b	-1000	R_HMR_TR2479c_b	-1000		R_HMR_B4332	11.1635000000000	R_HMR_B4332	5.03960000000000	R_HMR_B4332	11.1635000000000	R_HMR_B4332	5.03960000000000
R_HMR_TR2880c_b	-1000	R_HMR_TR1617c_b	-1000	R_HMR_TR1974c_b	-1000	R_HMR_TR2136c_b	-1000		R_HMR_F4333	11.1635000000000	R_HMR_F4333	5.03960000000000	R_HMR_F4333	11.1635000000000	R_HMR_F4333	5.03960000000000
R_HMR_TR2896c_b	-1000	R_HMR_TR1621c_b	-1000	R_HMR_TR1974m_b	-2e-08	R_HMR_TR2183c_b	-1000		R_HMR_B4333	11.1635000000000	R_HMR_B4333	5.03960000000000	R_HMR_B4333	11.1635000000000	R_HMR_B4333	5.03960000000000
R_HMR_TR2946c_b	-1000	R_HMR_TR1840c_b	-1000	R_HMR_TR2039c_b	-1000	R_HMR_TR2183m_b	-1000		R_HMR_F4335	11.1635000000000	R_HMR_F4335	5.03960000000000	R_HMR_F4335	11.1635000000000	R_HMR_F4335	5.03960000000000
R_HMR_TR2946r_b	-1000	R_HMR_TR1629c_b	-6.9999999999999992e-08	R_HMR_TR2039m_b	-1.0000005552981746e-07	R_HMR_TR2168c_b	-1000		R_HMR_B4335	11.1635000000000	R_HMR_B4335	5.03960000000000	R_HMR_B4335	11.1635000000000	R_HMR_B4335	5.03960000000000
R_HMR_TR2943c_b	-1000	R_HMR_TR2583c_b	-1000	R_HMR_TR2039p_b	-1000	R_HMR_TR0631c_b	-1000		R_HMR_4336	5.78700000000000	R_HMR_4336	5.28920000000000	R_HMR_4336	1.44675000000000	R_HMR_4336	1.32230000000000
R_HMR_TR2993c_b	-1000	R_HMR_TR2588c_b	-1000	R_HMR_TR2039r_b	-1000	R_HMR_TR2329c_b	-1000		R_HMR_4338	7.98140000000000	R_HMR_4338	9.48220000000000	R_HMR_4338	7.98140000000000	R_HMR_4338	9.48220000000000
R_HMR_TR2996c_b	-1000	R_HMR_TR2617c_b	-1000	R_HMR_TR2040c_b	-1000	R_HMR_TR2173c_b	-1000		R_HMR_4340	7.98140000000000	R_HMR_4340	9.48220000000000	R_HMR_4340	7.98140000000000	R_HMR_4340	9.48220000000000
R_HMR_TR3101c_b	-1000	R_HMR_TR2817c_b	-1000	R_HMR_TR2040m_b	-1.9000000000000006e-07	R_HMR_TR2929c_b	-1000		R_HMR_4342	6.29320000000000	R_HMR_4342	7.23120000000000	R_HMR_4342	3.14660000000000	R_HMR_4342	3.61560000000000
R_HMR_TR3106c_b	-1000	R_HMR_TR2841c_b	-1000	R_HMR_TR2040p_b	-1.4000000000000001e-07	R_HMR_TR3111c_b	-1000		R_HMR_4345	4.86360000000000	R_HMR_4345	7.18520000000000	R_HMR_4345	2.43180000000000	R_HMR_4345	3.59260000000000
R_HMR_TR3106n_b	-4.0000000000000001e-08	R_HMR_TR1744c_b	-1000	R_HMR_TR2040r_b	999.99999994999996	R_HMR_TR3110c_b	-1000		R_HMR_4346	5.41560000000000	R_HMR_4346	6.79140000000000	R_HMR_4346	1.35390000000000	R_HMR_4346	1.69785000000000
R_HMR_TR3114c_b	-1000	R_HMR_TR3118c_b	-1000	R_HMR_TR2125c_b	-1000	R_HMR_TR3108c_b	-1000		R_HMR_4347	4.14370000000000	R_HMR_4347	11.1355000000000	R_HMR_4347	0.318746153846154	R_HMR_4347	0.856576923076923
R_HMR_TR3135c_b	-1000	R_HMR_TR3155c_b	-1000	R_HMR_TR2184c_b	-1000	R_HMR_TR3107c_b	-1000		R_HMR_4348	8.83060000000000	R_HMR_4348	8.86930000000000	R_HMR_4348	4.41530000000000	R_HMR_4348	4.43465000000000
R_HMR_TR1415c_b	-1000	R_HMR_TR1253c_b	-1000	R_HMR_TR2360c_b	-1000	R_HMR_TR3109c_b	-1000		R_HMR_4350	8.20870000000000	R_HMR_4350	10.4630000000000	R_HMR_4350	8.20870000000000	R_HMR_4350	10.4630000000000
R_HMR_TR1070c_b	-1000	R_HMR_TR1383c_b	-1000	R_HMR_TR2453c_b	-1000	R_HMR_TR3148c_b	-1000		R_HMR_4352	9.87100000000000	R_HMR_4352	9.42060000000000	R_HMR_4352	9.87100000000000	R_HMR_4352	9.42060000000000
R_HMR_TR1327c_b	-1000	R_HMR_TR1587c_b	-1000	R_HMR_TR2471c_b	-1000	R_HMR_TR1617c_b	-1000		R_HMR_4355	11.4231000000000	R_HMR_4355	8.14880000000000	R_HMR_4355	2.85577500000000	R_HMR_4355	2.03720000000000
R_HMR_TR1398c_b	-1000	R_HMR_TR1587m_b	-1000	R_HMR_TR2724c_b	-1000	R_HMR_TR1621c_b	-1000		R_HMR_4356	11.4231000000000	R_HMR_4356	8.14880000000000	R_HMR_4356	2.85577500000000	R_HMR_4356	2.03720000000000
R_HMR_TR1614c_b	-1000	R_HMR_TR1393c_b	-1000	R_HMR_TR2770c_b	-1000	R_HMR_TR1840c_b	-1000		R_HMR_4358	5.92390000000000	R_HMR_4358	8.43910000000000	R_HMR_4358	5.92390000000000	R_HMR_4358	8.43910000000000
R_HMR_TR1765c_b	-1000	R_HMR_TR2170c_b	-1000	R_HMR_TR2880c_b	-1000	R_HMR_TR1629c_b	-6.9999999999999992e-08		R_HMR_F4363	11.2024000000000	R_HMR_F4363	11.0333000000000	R_HMR_F4363	5.60120000000000	R_HMR_F4363	5.51665000000000
R_HMR_TR2364c_b	1000	R_HMR_TR1279c_b	1000	R_HMR_TR2896c_b	-1000	R_HMR_TR2583c_b	-1000		R_HMR_B4363	11.2024000000000	R_HMR_B4363	11.0333000000000	R_HMR_B4363	5.60120000000000	R_HMR_B4363	5.51665000000000
R_HMR_TR2783c_b	-1000	R_HMR_TR1910c_b	-1000	R_HMR_TR2946c_b	-1000	R_HMR_TR2588c_b	-1000		R_HMR_F4365	5.57420000000000	R_HMR_F4365	13.5145000000000	R_HMR_F4365	5.57420000000000	R_HMR_F4365	13.5078000000000
R_HMR_TR2783r_b	-2e-08	R_HMR_TR1742c_b	-1000	R_HMR_TR2946r_b	-1000	R_HMR_TR2617c_b	-1000		R_HMR_B4365	5.57420000000000	R_HMR_B4365	13.5145000000000	R_HMR_B4365	5.57420000000000	R_HMR_B4365	13.5078000000000
R_HMR_TR2786r_b	-2e-08	R_HMR_TR3089c_b	-1000	R_HMR_TR2943c_b	-1000	R_HMR_TR2817c_b	-1000		R_HMR_F4368	4.10560000000000	R_HMR_F4368	9.21440000000000	R_HMR_F4368	4.10560000000000	R_HMR_F4368	9.21440000000000
R_HMR_TR2842c_b	-1000	R_HMR_TR1795c_b	-1000	R_HMR_TR2993c_b	999.99999997999998	R_HMR_TR2841c_b	-1000		R_HMR_B4368	4.10560000000000	R_HMR_B4368	9.21440000000000	R_HMR_B4368	4.10560000000000	R_HMR_B4368	9.21440000000000
R_HMR_TR2928c_b	-1000	R_HMR_TR2159c_b	-1000	R_HMR_TR2996c_b	1000	R_HMR_TR1744c_b	-1000		R_HMR_4370	9.17980000000000	R_HMR_4370	8.74760000000000	R_HMR_4370	9.17980000000000	R_HMR_4370	8.74760000000000
R_HMR_TR2994c_b	-1000	R_HMR_TR2961c_b	-1000	R_HMR_TR3101c_b	-1000	R_HMR_TR3118c_b	-1000		R_HMR_4371	5.57420000000000	R_HMR_4371	13.5145000000000	R_HMR_4371	5.57420000000000	R_HMR_4371	13.5078000000000
R_HMR_TR2362c_b	-1000	R_HMR_TR2171c_b	-1000	R_HMR_TR3106c_b	-1000	R_HMR_TR3155c_b	-1000		R_HMR_F4373	7.76410000000000	R_HMR_F4373	4.68750000000000	R_HMR_F4373	7.76410000000000	R_HMR_F4373	4.68750000000000
R_HMR_TR1988c_b	-1000	R_HMR_TR2348c_b	-1000	R_HMR_TR3106n_b	-4.0000000000000001e-08	R_HMR_TR1253c_b	-1000		R_HMR_B4373	7.76410000000000	R_HMR_B4373	4.68750000000000	R_HMR_B4373	7.76410000000000	R_HMR_B4373	4.68750000000000
R_HMR_TR2931c_b	-1000	R_HMR_TR2348m_b	-1000	R_HMR_TR3114c_b	-1000	R_HMR_TR1383c_b	-1000		R_HMR_F4375	11.4231000000000	R_HMR_F4375	8.14880000000000	R_HMR_F4375	2.85577500000000	R_HMR_F4375	2.03720000000000
R_HMR_TR0516c_b	-1000	R_HMR_TR1680c_b	-1000	R_HMR_TR3130c_b	-1000	R_HMR_TR1587c_b	-1000		R_HMR_B4375	11.4231000000000	R_HMR_B4375	8.14880000000000	R_HMR_B4375	2.85577500000000	R_HMR_B4375	2.03720000000000
R_HMR_TR1309c_b	-1000	R_HMR_TR1680n_b	-2e-08	R_HMR_TR3135c_b	-1000	R_HMR_TR1587m_b	-1000		R_HMR_4379	7.25330000000000	R_HMR_4379	5.87310000000000	R_HMR_4379	7.25330000000000	R_HMR_4379	5.87310000000000
R_HMR_TR1433c_b	-1000	R_HMR_TR2027r_b	-1000	R_HMR_TR1415c_b	-1000	R_HMR_TR1393c_b	-1000		R_HMR_F4381	12.5190000000000	R_HMR_F4381	7.85950000000000	R_HMR_F4381	12.5190000000000	R_HMR_F4381	7.85950000000000
R_HMR_TR1339c_b	-1000	R_HMR_TR2026c_b	1000	R_HMR_TR1070c_b	-1000	R_HMR_TR2170c_b	-1000		R_HMR_B4381	12.5190000000000	R_HMR_B4381	7.85950000000000	R_HMR_B4381	12.5190000000000	R_HMR_B4381	7.85950000000000
R_HMR_TR1330c_b	-1000	R_HMR_TR2026p_b	-1000	R_HMR_TR1327c_b	-1000	R_HMR_TR1279c_b	-1000		R_HMR_F4383	4.05450000000000	R_HMR_F4383	6.09070000000000	R_HMR_F4383	4.05450000000000	R_HMR_F4383	6.09070000000000
R_HMR_TR1396c_b	-1000	R_HMR_TR2772c_b	-1000	R_HMR_TR1398c_b	-1000	R_HMR_TR1910c_b	-1000		R_HMR_B4383	4.05450000000000	R_HMR_B4383	6.09070000000000	R_HMR_B4383	4.05450000000000	R_HMR_B4383	6.09070000000000
R_HMR_TR1700c_b	-1000	R_HMR_TR1638c_b	-1000	R_HMR_TR1614c_b	-1000	R_HMR_TR1742c_b	-1000		R_HMR_4386	13.4135000000000	R_HMR_4386	11.5947000000000	R_HMR_4386	13.4135000000000	R_HMR_4386	11.5947000000000
R_HMR_TR1700m_b	-2e-08	R_HMR_TR1307c_b	1000	R_HMR_TR1765c_b	-1000	R_HMR_TR3089c_b	-1000		R_HMR_4387	13.4135000000000	R_HMR_4387	11.5947000000000	R_HMR_4387	13.4135000000000	R_HMR_4387	11.5947000000000
R_HMR_TR0402c_b	-1000	R_HMR_TR1369c_b	-1000	R_HMR_TR2364c_b	-1000	R_HMR_TR1795c_b	-1000		R_HMR_F4388	9.18490000000000	R_HMR_F4388	11.4522000000000	R_HMR_F4388	9.18490000000000	R_HMR_F4388	11.4522000000000
R_HMR_TR2552c_b	-1000	R_HMR_TR1628c_b	-1000	R_HMR_TR2783c_b	-1000	R_HMR_TR2159c_b	-1000		R_HMR_B4388	9.18490000000000	R_HMR_B4388	11.4522000000000	R_HMR_B4388	9.18490000000000	R_HMR_B4388	11.4522000000000
R_HMR_TR2980c_b	-1000	R_HMR_TR1965c_b	-1000	R_HMR_TR2783r_b	-2e-08	R_HMR_TR2961c_b	-1000		R_HMR_F4391	12.4352000000000	R_HMR_F4391	10.5883000000000	R_HMR_F4391	6.21760000000000	R_HMR_F4391	5.29415000000000
R_HMR_TR3123c_b	-1000	R_HMR_TR1975c_b	-1000	R_HMR_TR2786r_b	-2e-08	R_HMR_TR2171c_b	-1000		R_HMR_B4391	12.4352000000000	R_HMR_B4391	10.5883000000000	R_HMR_B4391	6.21760000000000	R_HMR_B4391	5.29415000000000
R_HMR_TR0403c_b	-1000	R_HMR_TR1974c_b	-1000	R_HMR_TR2842c_b	-1000	R_HMR_TR2348c_b	-1000		R_HMR_4394	4.69670000000000	R_HMR_4394	3.86930000000000	R_HMR_4394	4.69670000000000	R_HMR_4394	3.86930000000000
R_HMR_TR1419c_b	-1000	R_HMR_TR1974m_b	-2e-08	R_HMR_TR2928c_b	-1000	R_HMR_TR2348m_b	-1000		R_HMR_F4401	4.82150000000000	R_HMR_F4401	6.81080000000000	R_HMR_F4401	4.82150000000000	R_HMR_F4401	6.81080000000000
R_HMR_TR1334c_b	-1000	R_HMR_TR2039c_b	-1000	R_HMR_TR2362c_b	-1000	R_HMR_TR1680c_b	-1000		R_HMR_B4401	4.82150000000000	R_HMR_B4401	6.81080000000000	R_HMR_B4401	4.82150000000000	R_HMR_B4401	6.81080000000000
R_HMR_TR1334m_b	-3.0000000000000004e-08	R_HMR_TR2039m_b	-1000	R_HMR_TR1988c_b	-1000	R_HMR_TR1680n_b	-2e-08		R_HMR_4402	10.7196000000000	R_HMR_4402	9.59540000000000	R_HMR_4402	10.7196000000000	R_HMR_4402	9.59540000000000
R_HMR_TR1334g_b	-1000	R_HMR_TR2039p_b	-2e-08	R_HMR_TR2931c_b	-1000	R_HMR_TR2027r_b	-1000		R_HMR_4404	10.8473000000000	R_HMR_4404	8.66090000000000	R_HMR_4404	10.8473000000000	R_HMR_4404	8.66090000000000
R_HMR_TR1334r_b	-2e-08	R_HMR_TR2039r_b	-1000	R_HMR_TR0516c_b	-1000	R_HMR_TR2026c_b	1000		R_HMR_4406	6.03420000000000	R_HMR_4406	9.64810000000000	R_HMR_4406	1.50855000000000	R_HMR_4406	2.41202500000000
R_HMR_TR0620c_b	-1000	R_HMR_TR2040c_b	-1000	R_HMR_TR1309c_b	-1000	R_HMR_TR2026p_b	-1000		R_HMR_4408	7.48440000000000	R_HMR_4408	5.84040000000000	R_HMR_4408	1.87110000000000	R_HMR_4408	1.46010000000000
R_HMR_TR1285c_b	-1000	R_HMR_TR2040m_b	-1.9000000000000006e-07	R_HMR_TR1433c_b	-1000	R_HMR_TR2772c_b	-1000		R_HMR_4410	7.48440000000000	R_HMR_4410	5.84040000000000	R_HMR_4410	1.87110000000000	R_HMR_4410	1.46010000000000
R_HMR_TR1285m_b	-3.1000000000000016e-07	R_HMR_TR2040p_b	-1.4000000000000001e-07	R_HMR_TR1339c_b	-1000	R_HMR_TR1638c_b	-1000		R_HMR_F4412	4.81700000000000	R_HMR_F4412	6.91180000000000	R_HMR_F4412	1.20425000000000	R_HMR_F4412	1.72795000000000
R_HMR_TR1285n_b	-2.8000000000000012e-07	R_HMR_TR2040r_b	-1000	R_HMR_TR1330c_b	-1000	R_HMR_TR1307c_b	-1000		R_HMR_B4412	4.81700000000000	R_HMR_B4412	6.91180000000000	R_HMR_B4412	1.20425000000000	R_HMR_B4412	1.72795000000000
R_HMR_TR0580c_b	-1000	R_HMR_TR2125c_b	999.99999997999998	R_HMR_TR1396c_b	-1000	R_HMR_TR1369c_b	1000		R_HMR_4414	9.77060000000000	R_HMR_4414	8.41930000000000	R_HMR_4414	9.77060000000000	R_HMR_4414	8.41930000000000
R_HMR_TR1704c_b	-1000	R_HMR_TR2184c_b	-1000	R_HMR_TR1700c_b	-1000	R_HMR_TR1628c_b	-1000		R_HMR_4415	10.4132000000000	R_HMR_4415	9.86910000000000	R_HMR_4415	5.20660000000000	R_HMR_4415	4.93455000000000
R_HMR_TR1428c_b	-1000	R_HMR_TR2360c_b	-1000	R_HMR_TR1700m_b	-2e-08	R_HMR_TR1965c_b	-1000		R_HMR_4416	5.38640000000000	R_HMR_4416	7.79730000000000	R_HMR_4416	5.38640000000000	R_HMR_4416	7.79730000000000
R_HMR_TR2776c_b	-1000	R_HMR_TR2453c_b	-1000	R_HMR_TR0402c_b	-1000	R_HMR_TR1975c_b	1000		R_HMR_4417	12.8246000000000	R_HMR_4417	12.2704000000000	R_HMR_4417	12.8246000000000	R_HMR_4417	12.2704000000000
R_HMR_TR2778c_b	-1000	R_HMR_TR2471c_b	-1000	R_HMR_TR2552c_b	-1000	R_HMR_TR1974c_b	-1000		R_HMR_4419	13.8910000000000	R_HMR_4419	10.4599000000000	R_HMR_4419	13.8910000000000	R_HMR_4419	10.4599000000000
R_HMR_TR2792c_b	-1000	R_HMR_TR2724c_b	-1000	R_HMR_TR2980c_b	1000	R_HMR_TR1974m_b	-2e-08		R_HMR_4420	10.5383000000000	R_HMR_4420	5.61770000000000	R_HMR_4420	3.51276666666667	R_HMR_4420	1.87256666666667
R_HMR_TR2787c_b	-1000	R_HMR_TR2770c_b	-1000	R_HMR_TR3123c_b	-1000	R_HMR_TR2039c_b	-1000		R_HMR_4421	5.92390000000000	R_HMR_4421	8.43910000000000	R_HMR_4421	5.92390000000000	R_HMR_4421	8.43910000000000
R_HMR_TR2794c_b	-1000	R_HMR_TR2880c_b	-1000	R_HMR_TR0403c_b	-1000	R_HMR_TR2039m_b	-1000		R_HMR_4422	11.2637000000000	R_HMR_4422	4.45350000000000	R_HMR_4422	5.63185000000000	R_HMR_4422	2.22675000000000
R_HMR_TR2795c_b	-1000	R_HMR_TR2896c_b	-1000	R_HMR_TR1419c_b	-1000	R_HMR_TR2039p_b	-2e-08		R_HMR_4425	9.91250000000000	R_HMR_4425	10.6631000000000	R_HMR_4425	2.47812500000000	R_HMR_4425	2.66577500000000
R_HMR_TR1451c_b	-1000	R_HMR_TR2946c_b	-1000	R_HMR_TR1334c_b	-1000	R_HMR_TR2039r_b	-1000		R_HMR_4428	7.04590000000000	R_HMR_4428	8.98180000000000	R_HMR_4428	3.52295000000000	R_HMR_4428	4.49090000000000
R_HMR_TR1451l_b	1000	R_HMR_TR2946r_b	-1000	R_HMR_TR1334m_b	-3.0000000000000004e-08	R_HMR_TR2040c_b	-1000		R_HMR_4429	4.48920000000000	R_HMR_4429	6.39540000000000	R_HMR_4429	2.24460000000000	R_HMR_4429	3.19770000000000
R_HMR_TR1451r_b	-1000	R_HMR_TR2943c_b	1000	R_HMR_TR1334g_b	-1000	R_HMR_TR2040m_b	-1.9000000000000006e-07		R_HMR_4430	6.96240000000000	R_HMR_4430	5.91430000000000	R_HMR_4430	1.74060000000000	R_HMR_4430	1.47857500000000
R_HMR_TR2679c_b	-1000	R_HMR_TR2993c_b	-1000	R_HMR_TR1334r_b	-2e-08	R_HMR_TR2040p_b	-1.4000000000000001e-07		R_HMR_4431	10.7700000000000	R_HMR_4431	10.3714000000000	R_HMR_4431	10.7700000000000	R_HMR_4431	10.3714000000000
R_HMR_TR1445c_b	-1000	R_HMR_TR2996c_b	-1000	R_HMR_TR0620c_b	-1000	R_HMR_TR2040r_b	999.99999994999996		R_HMR_4437	10.3150000000000	R_HMR_4437	4.42280000000000	R_HMR_4437	10.3150000000000	R_HMR_4437	4.42280000000000
R_HMR_TR1802c_b	1000	R_HMR_TR3101c_b	-1000	R_HMR_TR1285c_b	-1000	R_HMR_TR2125c_b	-1000		R_HMR_F4440	10.9629000000000	R_HMR_F4440	8.58090000000000	R_HMR_F4440	10.9629000000000	R_HMR_F4440	8.58090000000000
R_HMR_TR1802m_b	999.9999999800001	R_HMR_TR3106c_b	-1000	R_HMR_TR1285m_b	-3.1000000000000016e-07	R_HMR_TR2184c_b	-1000		R_HMR_B4440	10.9629000000000	R_HMR_B4440	8.58090000000000	R_HMR_B4440	10.9629000000000	R_HMR_B4440	8.58090000000000
R_HMR_TR1430c_b	-1000	R_HMR_TR3106n_b	-4.0000000000000001e-08	R_HMR_TR1285n_b	-2.8000000000000012e-07	R_HMR_TR2360c_b	-1000		R_HMR_F4442	7.98140000000000	R_HMR_F4442	9.48220000000000	R_HMR_F4442	7.98140000000000	R_HMR_F4442	9.48220000000000
R_HMR_TR1679c_b	-1000	R_HMR_TR3114c_b	-1000	R_HMR_TR0580c_b	-1000	R_HMR_TR2453c_b	-1000		R_HMR_B4442	7.98140000000000	R_HMR_B4442	9.48220000000000	R_HMR_B4442	7.98140000000000	R_HMR_B4442	9.48220000000000
R_HMR_TR1729m_b	-1000	R_HMR_TR3135c_b	-1000	R_HMR_TR1704c_b	-1000	R_HMR_TR2471c_b	-1000		R_HMR_F4444	7.98140000000000	R_HMR_F4444	9.48220000000000	R_HMR_F4444	7.98140000000000	R_HMR_F4444	9.48220000000000
R_HMR_TR1729r_b	-1000	R_HMR_TR1415c_b	-1000	R_HMR_TR1428c_b	-1000	R_HMR_TR2724c_b	-1000		R_HMR_B4444	7.98140000000000	R_HMR_B4444	9.48220000000000	R_HMR_B4444	7.98140000000000	R_HMR_B4444	9.48220000000000
R_HMR_3905	1e-08	R_HMR_TR1070c_b	-1000	R_HMR_TR2776c_b	-1000	R_HMR_TR2770c_b	-1000		R_HMR_4446	11.7100000000000	R_HMR_4446	7.03180000000000	R_HMR_4446	11.7100000000000	R_HMR_4446	7.03180000000000
R_HMR_3907	1e-08	R_HMR_TR1327c_b	-1000	R_HMR_TR2778c_b	-1000	R_HMR_TR2880c_b	-1000		R_HMR_4448	11.7100000000000	R_HMR_4448	7.03180000000000	R_HMR_4448	11.7100000000000	R_HMR_4448	7.03180000000000
R_HMR_4097	1e-08	R_HMR_TR1398c_b	-1000	R_HMR_TR2792c_b	-1000	R_HMR_TR2896c_b	-1000		R_HMR_4449	12.8246000000000	R_HMR_4449	12.2704000000000	R_HMR_4449	12.8246000000000	R_HMR_4449	12.2704000000000
R_HMR_4133	1e-08	R_HMR_TR1614c_b	-1000	R_HMR_TR2787c_b	-1000	R_HMR_TR2946c_b	-1000		R_HMR_4450	12.8246000000000	R_HMR_4450	12.2704000000000	R_HMR_4450	12.8246000000000	R_HMR_4450	12.2704000000000
R_HMR_4137	1e-08	R_HMR_TR1765c_b	-1000	R_HMR_TR2794c_b	-1000	R_HMR_TR2946r_b	-1000		R_HMR_F4452	8.74550000000000	R_HMR_F4452	10.1870000000000	R_HMR_F4452	2.18637500000000	R_HMR_F4452	2.54675000000000
R_HMR_4283	1e-08	R_HMR_TR2364c_b	-1000	R_HMR_TR2795c_b	-1000	R_HMR_TR2943c_b	-1000		R_HMR_B4452	8.74550000000000	R_HMR_B4452	10.1870000000000	R_HMR_B4452	2.18637500000000	R_HMR_B4452	2.54675000000000
R_HMR_4379	1e-08	R_HMR_TR2783c_b	-1000	R_HMR_TR1451c_b	-1000	R_HMR_TR2993c_b	-1000		R_HMR_4454	4.25020000000000	R_HMR_4454	4.39620000000000	R_HMR_4454	4.25020000000000	R_HMR_4454	4.39620000000000
R_HMR_4301	1e-08	R_HMR_TR2783r_b	-2e-08	R_HMR_TR1451l_b	1000	R_HMR_TR2996c_b	-1000		R_HMR_4456	4.25020000000000	R_HMR_4456	4.39620000000000	R_HMR_4456	4.25020000000000	R_HMR_4456	4.39620000000000
R_HMR_4355	1e-08	R_HMR_TR2786r_b	-2e-08	R_HMR_TR1451r_b	-1000	R_HMR_TR3101c_b	-1000		R_HMR_4458	4.25020000000000	R_HMR_4458	4.39620000000000	R_HMR_4458	4.25020000000000	R_HMR_4458	4.39620000000000
R_HMR_4358	1e-08	R_HMR_TR2842c_b	-1000	R_HMR_TR2679c_b	-1000	R_HMR_TR3106c_b	-1000		R_HMR_4459	3.89820000000000	R_HMR_4459	8.23810000000000	R_HMR_4459	3.89820000000000	R_HMR_4459	8.23810000000000
R_HMR_4360	1e-08	R_HMR_TR2994c_b	-1000	R_HMR_TR1445c_b	-1000	R_HMR_TR3106n_b	-4.0000000000000001e-08		R_HMR_4460	3.89820000000000	R_HMR_4460	8.23810000000000	R_HMR_4460	3.89820000000000	R_HMR_4460	8.23810000000000
R_HMR_4362	1e-08	R_HMR_TR2362c_b	-1000	R_HMR_TR1802c_b	-1000	R_HMR_TR3114c_b	-1000		R_HMR_4461	5.09930000000000	R_HMR_4461	7.83860000000000	R_HMR_4461	5.09930000000000	R_HMR_4461	7.83860000000000
R_HMR_4370	1e-08	R_HMR_TR1988c_b	-1000	R_HMR_TR1802m_b	-1000	R_HMR_TR3130c_b	1000		R_HMR_4465	8.84760000000000	R_HMR_4465	12.9315000000000	R_HMR_4465	8.84760000000000	R_HMR_4465	12.9315000000000
R_HMR_4371	1e-08	R_HMR_TR2931c_b	-1000	R_HMR_TR1430c_b	-1000	R_HMR_TR3135c_b	-1000		R_HMR_4466	12.0863000000000	R_HMR_4466	7.00780000000000	R_HMR_4466	12.0863000000000	R_HMR_4466	7.00780000000000
R_HMR_4394	1e-08	R_HMR_TR0516c_b	-1000	R_HMR_TR1679c_b	-1000	R_HMR_TR1415c_b	-1000		R_HMR_4470	4.86360000000000	R_HMR_4470	7.18520000000000	R_HMR_4470	2.43180000000000	R_HMR_4470	3.59260000000000
R_HMR_6412	1e-08	R_HMR_TR1309c_b	-1000	R_HMR_TR1729m_b	-1000	R_HMR_TR1070c_b	-1000		R_HMR_4471	4.86360000000000	R_HMR_4471	7.18520000000000	R_HMR_4471	2.43180000000000	R_HMR_4471	3.59260000000000
R_HMR_7746	1e-08	R_HMR_TR1433c_b	-1000	R_HMR_TR1729r_b	-1000	R_HMR_TR1327c_b	-1000		R_HMR_4472	4.86360000000000	R_HMR_4472	7.18520000000000	R_HMR_4472	2.43180000000000	R_HMR_4472	3.59260000000000
R_HMR_7747	1e-08	R_HMR_TR1339c_b	-1000	R_HMR_3905	1e-08	R_HMR_TR1398c_b	-1000		R_HMR_4474	10.5442000000000	R_HMR_4474	7.98490000000000	R_HMR_4474	5.27210000000000	R_HMR_4474	3.99245000000000
R_HMR_8757	1e-08	R_HMR_TR1330c_b	1000	R_HMR_3907	1e-08	R_HMR_TR1614c_b	-1000		R_HMR_4476	9.00070000000000	R_HMR_4476	13.3063000000000	R_HMR_4476	9.00070000000000	R_HMR_4476	13.3063000000000
R_HMR_9727	1e-08	R_HMR_TR1396c_b	-1000	R_HMR_4097	1000	R_HMR_TR1765c_b	-1000		R_HMR_4477	7.59080000000000	R_HMR_4477	8.52880000000000	R_HMR_4477	7.59080000000000	R_HMR_4477	8.52880000000000
R_HMR_8569	999.99999977000004	R_HMR_TR1700c_b	-1000	R_HMR_4133	1000	R_HMR_TR2364c_b	-1000		R_HMR_F4480	4.45660000000000	R_HMR_F4480	8.04340000000000	R_HMR_F4480	2.22830000000000	R_HMR_F4480	4.02170000000000
R_HMR_4297	1e-08	R_HMR_TR1700m_b	-2e-08	R_HMR_4137	1e-08	R_HMR_TR2783c_b	-1000		R_HMR_B4480	4.45660000000000	R_HMR_B4480	8.04340000000000	R_HMR_B4480	2.22830000000000	R_HMR_B4480	4.02170000000000
R_HMR_4310	1e-08	R_HMR_TR0402c_b	-1000	R_HMR_4283	1e-08	R_HMR_TR2783r_b	-2e-08		R_HMR_4481	9.36440000000000	R_HMR_4481	8.06760000000000	R_HMR_4481	9.36440000000000	R_HMR_4481	8.06760000000000
R_HMR_4317	1e-08	R_HMR_TR2552c_b	-1000	R_HMR_4379	1e-08	R_HMR_TR2786r_b	-2e-08		R_HMR_4482	9.36440000000000	R_HMR_4482	8.06760000000000	R_HMR_4482	9.36440000000000	R_HMR_4482	8.06760000000000
R_HMR_4318	1e-08	R_HMR_TR2980c_b	-1000	R_HMR_4301	1e-08	R_HMR_TR2842c_b	-1000		R_HMR_4483	9.02920000000000	R_HMR_4483	6.26770000000000	R_HMR_4483	2.25730000000000	R_HMR_4483	1.56692500000000
R_HMR_4319	1e-08	R_HMR_TR3123c_b	-1000	R_HMR_4355	1e-08	R_HMR_TR2928c_b	-1000		R_HMR_4485	4.65320000000000	R_HMR_4485	10.3740000000000	R_HMR_4485	2.32660000000000	R_HMR_4485	5.18700000000000
R_HMR_4320	1e-08	R_HMR_TR0403c_b	-1000	R_HMR_4358	1e-08	R_HMR_TR2994c_b	-1000		R_HMR_4486	7.22580000000000	R_HMR_4486	7.54890000000000	R_HMR_4486	7.22580000000000	R_HMR_4486	7.54890000000000
R_HMR_4356	1e-08	R_HMR_TR1419c_b	-1000	R_HMR_4360	1e-08	R_HMR_TR2362c_b	-1000		R_HMR_4487	7.22580000000000	R_HMR_4487	7.54890000000000	R_HMR_4487	7.22580000000000	R_HMR_4487	7.54890000000000
R_HMR_4386	1e-08	R_HMR_TR1334c_b	-1000	R_HMR_4362	1e-08	R_HMR_TR1988c_b	-1000		R_HMR_4488	7.22580000000000	R_HMR_4488	7.54890000000000	R_HMR_4488	7.22580000000000	R_HMR_4488	7.54890000000000
R_HMR_4387	1e-08	R_HMR_TR1334m_b	-3.0000000000000004e-08	R_HMR_4370	1e-08	R_HMR_TR2931c_b	-1000		R_HMR_4489	7.22580000000000	R_HMR_4489	7.54890000000000	R_HMR_4489	7.22580000000000	R_HMR_4489	7.54890000000000
R_HMR_4402	1e-08	R_HMR_TR1334g_b	-1000	R_HMR_4371	1e-08	R_HMR_TR0516c_b	-1000		R_HMR_4490	7.22580000000000	R_HMR_4490	7.54890000000000	R_HMR_4490	7.22580000000000	R_HMR_4490	7.54890000000000
R_HMR_4403	1e-08	R_HMR_TR1334r_b	-2e-08	R_HMR_4394	1e-08	R_HMR_TR1309c_b	-1000		R_HMR_4492	7.22580000000000	R_HMR_4492	7.54890000000000	R_HMR_4492	7.22580000000000	R_HMR_4492	7.54890000000000
R_HMR_4497	1000	R_HMR_TR0620c_b	-1000	R_HMR_6412	1e-08	R_HMR_TR1433c_b	-1000		R_HMR_4493	7.22580000000000	R_HMR_4493	7.54890000000000	R_HMR_4493	7.22580000000000	R_HMR_4493	7.54890000000000
R_HMR_3998	1e-08	R_HMR_TR1285c_b	-3.0180000000000012e-07	R_HMR_7746	1e-08	R_HMR_TR1339c_b	-1000		R_HMR_4494	7.22580000000000	R_HMR_4494	7.54890000000000	R_HMR_4494	7.22580000000000	R_HMR_4494	7.54890000000000
R_HMR_4000	1e-08	R_HMR_TR1285m_b	-1000	R_HMR_7747	1e-08	R_HMR_TR1330c_b	-1000		R_HMR_4496	7.22580000000000	R_HMR_4496	7.54890000000000	R_HMR_4496	7.22580000000000	R_HMR_4496	7.54890000000000
R_HMR_4010	1e-08	R_HMR_TR1285n_b	-2.8000000000000012e-07	R_HMR_8757	1e-08	R_HMR_TR1396c_b	-1000		R_HMR_4501	10.8473000000000	R_HMR_4501	8.66090000000000	R_HMR_4501	10.8473000000000	R_HMR_4501	8.66090000000000
R_HMR_4081	999.99999997999998	R_HMR_TR0580c_b	-1000	R_HMR_3989	999.99999977000004	R_HMR_TR1700c_b	-1000		R_HMR_F4503	7.98140000000000	R_HMR_F4503	9.48220000000000	R_HMR_F4503	7.98140000000000	R_HMR_F4503	9.48220000000000
R_HMR_4082	1e-08	R_HMR_TR1704c_b	-1000	R_HMR_9727	1e-08	R_HMR_TR1700m_b	-2e-08		R_HMR_B4503	7.98140000000000	R_HMR_B4503	9.48220000000000	R_HMR_B4503	7.98140000000000	R_HMR_B4503	9.48220000000000
R_HMR_4012	1e-08	R_HMR_TR1428c_b	-1000	R_HMR_8587	1000	R_HMR_TR0402c_b	-1000		R_HMR_4505	7.98140000000000	R_HMR_4505	9.48220000000000	R_HMR_4505	7.98140000000000	R_HMR_4505	9.48220000000000
R_HMR_4014	1e-08	R_HMR_TR2776c_b	-1000	R_HMR_4297	1e-08	R_HMR_TR2552c_b	-1000		R_HMR_4507	10.0115000000000	R_HMR_4507	5.70210000000000	R_HMR_4507	1.66858333333333	R_HMR_4507	0.950350000000000
R_HMR_4022	1e-08	R_HMR_TR2778c_b	-1000	R_HMR_4310	1e-08	R_HMR_TR2980c_b	-1000		R_HMR_4510	12.8246000000000	R_HMR_4510	12.2704000000000	R_HMR_4510	12.8246000000000	R_HMR_4510	12.2704000000000
R_HMR_4040	1e-08	R_HMR_TR2792c_b	-1000	R_HMR_4317	1e-08	R_HMR_TR3123c_b	-1000		R_HMR_4512	4.82170000000000	R_HMR_4512	10.6552000000000	R_HMR_4512	2.41085000000000	R_HMR_4512	5.32760000000000
R_HMR_4046	1e-08	R_HMR_TR2787c_b	-1000	R_HMR_4318	1e-08	R_HMR_TR0403c_b	-1000		R_HMR_4513	8.07500000000000	R_HMR_4513	9.36410000000000	R_HMR_4513	4.03750000000000	R_HMR_4513	4.68205000000000
R_HMR_4048	1e-08	R_HMR_TR2794c_b	-1000	R_HMR_4319	1e-08	R_HMR_TR1419c_b	-1000		R_HMR_4516	10.0925000000000	R_HMR_4516	9.06210000000000	R_HMR_4516	2.52312500000000	R_HMR_4516	2.26552500000000
R_HMR_4080	1e-08	R_HMR_TR2795c_b	-1000	R_HMR_4320	1e-08	R_HMR_TR1334c_b	1000		R_HMR_4518	5.85380000000000	R_HMR_4518	4.35730000000000	R_HMR_4518	2.92690000000000	R_HMR_4518	2.17865000000000
R_HMR_4134	1e-08	R_HMR_TR1451c_b	-1000	R_HMR_4356	1e-08	R_HMR_TR1334m_b	-3.0000000000000004e-08		R_HMR_4519	6.98820000000000	R_HMR_4519	7.26050000000000	R_HMR_4519	3.49410000000000	R_HMR_4519	3.63025000000000
R_HMR_4168	1e-08	R_HMR_TR1451l_b	1000	R_HMR_4386	1e-08	R_HMR_TR1334g_b	-1000		R_HMR_4520	6.98820000000000	R_HMR_4520	7.26050000000000	R_HMR_4520	3.49410000000000	R_HMR_4520	3.63025000000000
R_HMR_4171	1e-08	R_HMR_TR1451r_b	-1000	R_HMR_4387	1e-08	R_HMR_TR1334r_b	-2e-08		R_HMR_F4523	9.02010000000000	R_HMR_F4523	7.93470000000000	R_HMR_F4523	4.51005000000000	R_HMR_F4523	3.96735000000000
R_HMR_4290	1e-08	R_HMR_TR2679c_b	-1000	R_HMR_4402	1e-08	R_HMR_TR0620c_b	-1000		R_HMR_B4523	9.02010000000000	R_HMR_B4523	7.93470000000000	R_HMR_B4523	4.51005000000000	R_HMR_B4523	3.96735000000000
R_HMR_4406	1e-08	R_HMR_TR1445c_b	-1000	R_HMR_4403	1e-08	R_HMR_TR1285c_b	1000		R_HMR_4524	9.86200000000000	R_HMR_4524	7.60030000000000	R_HMR_4524	9.86200000000000	R_HMR_4524	7.60030000000000
R_HMR_4417	1e-08	R_HMR_TR1802c_b	-1000	R_HMR_4089	1000	R_HMR_TR1285m_b	-3.1000000000000016e-07		R_HMR_F4527	9.68130000000000	R_HMR_F4527	13.3199000000000	R_HMR_F4527	9.68130000000000	R_HMR_F4527	13.3199000000000
R_HMR_4419	1e-08	R_HMR_TR1802m_b	-1000	R_HMR_8499	1000	R_HMR_TR1285n_b	-2.8000000000000012e-07		R_HMR_B4527	9.68130000000000	R_HMR_B4527	13.3199000000000	R_HMR_B4527	9.68130000000000	R_HMR_B4527	13.3199000000000
R_HMR_4421	1e-08	R_HMR_TR1430c_b	-1000	R_HMR_4497	1000	R_HMR_TR0580c_b	-1000		R_HMR_4528	13.7473000000000	R_HMR_4528	8.66530000000000	R_HMR_4528	13.7473000000000	R_HMR_4528	8.66530000000000
R_HMR_4449	999.99999996999998	R_HMR_TR1679c_b	-1000	R_HMR_3998	1e-08	R_HMR_TR1704c_b	-1000		R_HMR_4529	4.75780000000000	R_HMR_4529	10.9981000000000	R_HMR_4529	2.37890000000000	R_HMR_4529	5.49905000000000
R_HMR_4450	1000	R_HMR_TR1729m_b	-1000	R_HMR_4000	1e-08	R_HMR_TR1428c_b	-1000		R_HMR_4530	10.4149000000000	R_HMR_4530	8.83630000000000	R_HMR_4530	10.4149000000000	R_HMR_4530	8.83630000000000
R_HMR_4451	1e-08	R_HMR_TR1729r_b	-1000	R_HMR_4010	1e-08	R_HMR_TR2776c_b	-1000		R_HMR_4531	8.97990000000000	R_HMR_4531	6.63140000000000	R_HMR_4531	8.97990000000000	R_HMR_4531	6.63140000000000
R_HMR_4453	1e-08	R_HMR_3905	1e-08	R_HMR_4081	999.99999997999998	R_HMR_TR2778c_b	-1000		R_HMR_4532	9.59230000000000	R_HMR_4532	11.1509000000000	R_HMR_4532	9.59230000000000	R_HMR_4532	11.1509000000000
R_HMR_4481	1e-08	R_HMR_3907	1e-08	R_HMR_4082	1e-08	R_HMR_TR2792c_b	-1000		R_HMR_4533	8.97990000000000	R_HMR_4533	6.63140000000000	R_HMR_4533	8.97990000000000	R_HMR_4533	6.63140000000000
R_HMR_4482	1e-08	R_HMR_4097	1e-08	R_HMR_4012	1e-08	R_HMR_TR2787c_b	-1000		R_HMR_4534	8.97990000000000	R_HMR_4534	6.63140000000000	R_HMR_4534	8.97990000000000	R_HMR_4534	6.63140000000000
R_HMR_4486	1e-08	R_HMR_4133	1e-08	R_HMR_4014	1e-08	R_HMR_TR2794c_b	-1000		R_HMR_4537	11.5211000000000	R_HMR_4537	5.22280000000000	R_HMR_4537	11.5211000000000	R_HMR_4537	5.22280000000000
R_HMR_4487	1e-08	R_HMR_4137	1000	R_HMR_4022	1e-08	R_HMR_TR2795c_b	-1000		R_HMR_F4539	4.85150000000000	R_HMR_F4539	9.57290000000000	R_HMR_F4539	4.85150000000000	R_HMR_F4539	9.57290000000000
R_HMR_4488	1e-08	R_HMR_4283	1e-08	R_HMR_4040	1e-08	R_HMR_TR1451c_b	-1000		R_HMR_B4539	4.85150000000000	R_HMR_B4539	9.57290000000000	R_HMR_B4539	4.85150000000000	R_HMR_B4539	9.57290000000000
R_HMR_4489	1e-08	R_HMR_4379	1e-08	R_HMR_4046	1e-08	R_HMR_TR1451l_b	1000		R_HMR_F4540	4.85150000000000	R_HMR_F4540	9.57290000000000	R_HMR_F4540	4.85150000000000	R_HMR_F4540	9.57290000000000
R_HMR_4492	1e-08	R_HMR_4301	1e-08	R_HMR_4048	1e-08	R_HMR_TR1451r_b	-1000		R_HMR_B4540	4.85150000000000	R_HMR_B4540	9.57290000000000	R_HMR_B4540	4.85150000000000	R_HMR_B4540	9.57290000000000
R_HMR_4493	1e-08	R_HMR_4355	1e-08	R_HMR_4080	1e-08	R_HMR_TR2679c_b	-1000		R_HMR_F4543	4.85150000000000	R_HMR_F4543	9.57290000000000	R_HMR_F4543	4.85150000000000	R_HMR_F4543	9.57290000000000
R_HMR_4496	1e-08	R_HMR_4358	1e-08	R_HMR_4134	1000	R_HMR_TR1445c_b	-1000		R_HMR_B4543	4.85150000000000	R_HMR_B4543	9.57290000000000	R_HMR_B4543	4.85150000000000	R_HMR_B4543	9.57290000000000
R_HMR_4518	1e-08	R_HMR_4360	1e-08	R_HMR_4168	1e-08	R_HMR_TR1802c_b	-1000		R_HMR_F4544	4.85150000000000	R_HMR_F4544	9.57290000000000	R_HMR_F4544	4.85150000000000	R_HMR_F4544	9.57290000000000
R_HMR_4519	1e-08	R_HMR_4362	1e-08	R_HMR_4171	1e-08	R_HMR_TR1802m_b	-1000		R_HMR_B4544	4.85150000000000	R_HMR_B4544	9.57290000000000	R_HMR_B4544	4.85150000000000	R_HMR_B4544	9.57290000000000
R_HMR_4520	1e-08	R_HMR_4370	1e-08	R_HMR_4290	1e-08	R_HMR_TR1430c_b	-1000		R_HMR_4546	4.38500000000000	R_HMR_4546	3.99570000000000	R_HMR_4546	2.19250000000000	R_HMR_4546	1.99785000000000
R_HMR_4573	1e-08	R_HMR_4371	1e-08	R_HMR_4406	1e-08	R_HMR_TR1679c_b	-1000		R_HMR_4555	8.55640000000000	R_HMR_4555	8.02480000000000	R_HMR_4555	8.55640000000000	R_HMR_4555	8.02480000000000
R_HMR_4600	1e-08	R_HMR_4394	1e-08	R_HMR_4417	1e-08	R_HMR_TR1729m_b	-1000		R_HMR_4557	11.2279000000000	R_HMR_4557	8.06040000000000	R_HMR_4557	11.2279000000000	R_HMR_4557	8.06040000000000
R_HMR_4602	1e-08	R_HMR_6412	1e-08	R_HMR_4419	1e-08	R_HMR_TR1729r_b	-1000		R_HMR_4558	6.96240000000000	R_HMR_4558	5.91430000000000	R_HMR_4558	1.74060000000000	R_HMR_4558	1.47857500000000
R_HMR_4611	1e-08	R_HMR_7746	1e-08	R_HMR_4421	1e-08	R_HMR_3905	1e-08		R_HMR_4559	8.88530000000000	R_HMR_4559	4.87070000000000	R_HMR_4559	2.22132500000000	R_HMR_4559	1.21767500000000
R_HMR_4612	1e-08	R_HMR_7747	1e-08	R_HMR_4449	1000	R_HMR_3907	1e-08		R_HMR_4560	7.31510000000000	R_HMR_4560	5.72090000000000	R_HMR_4560	3.65755000000000	R_HMR_4560	2.86045000000000
R_HMR_4614	1e-08	R_HMR_8757	1e-08	R_HMR_4450	1000	R_HMR_4097	1e-08		R_HMR_4561	11.0238000000000	R_HMR_4561	7.13150000000000	R_HMR_4561	11.0238000000000	R_HMR_4561	7.13150000000000
R_HMR_4615	1e-08	R_HMR_9727	1e-08	R_HMR_4451	1e-08	R_HMR_4133	1e-08		R_HMR_4565	8.52990000000000	R_HMR_4565	9.29320000000000	R_HMR_4565	8.52990000000000	R_HMR_4565	9.29320000000000
R_HMR_4617	1e-08	R_HMR_4297	1e-08	R_HMR_4453	1e-08	R_HMR_4137	1000		R_HMR_4567	7.25330000000000	R_HMR_4567	5.87310000000000	R_HMR_4567	7.25330000000000	R_HMR_4567	5.87310000000000
R_HMR_4618	1e-08	R_HMR_4310	1e-08	R_HMR_4481	1e-08	R_HMR_4283	1e-08		R_HMR_F4570	10.5383000000000	R_HMR_F4570	5.61770000000000	R_HMR_F4570	3.51276666666667	R_HMR_F4570	1.87256666666667
R_HMR_4619	1e-08	R_HMR_4317	1e-08	R_HMR_4482	1000	R_HMR_4379	1e-08		R_HMR_B4570	10.5383000000000	R_HMR_B4570	5.61770000000000	R_HMR_B4570	3.51276666666667	R_HMR_B4570	1.87256666666667
R_HMR_4621	1e-08	R_HMR_4318	1e-08	R_HMR_4486	1e-08	R_HMR_4301	1e-08		R_HMR_4572	10.5383000000000	R_HMR_4572	5.61770000000000	R_HMR_4572	3.51276666666667	R_HMR_4572	1.87256666666667
R_HMR_4632	1e-08	R_HMR_4319	1e-08	R_HMR_4487	1e-08	R_HMR_4355	1e-08		R_HMR_4573	5.92390000000000	R_HMR_4573	8.43910000000000	R_HMR_4573	5.92390000000000	R_HMR_4573	8.43910000000000
R_HMR_4646	1e-08	R_HMR_4320	1e-08	R_HMR_4488	1e-08	R_HMR_4358	1e-08		R_HMR_F4574	8.49770000000000	R_HMR_F4574	8.09640000000000	R_HMR_F4574	8.49770000000000	R_HMR_F4574	8.09640000000000
R_HMR_4648	1e-08	R_HMR_4356	1e-08	R_HMR_4489	1e-08	R_HMR_4360	1e-08		R_HMR_B4574	8.49770000000000	R_HMR_B4574	8.09640000000000	R_HMR_B4574	8.49770000000000	R_HMR_B4574	8.09640000000000
R_HMR_4649	1e-08	R_HMR_4386	1e-08	R_HMR_4492	1e-08	R_HMR_4362	1e-08		R_HMR_4577	7.92500000000000	R_HMR_4577	6.17320000000000	R_HMR_4577	7.92500000000000	R_HMR_4577	6.17320000000000
R_HMR_4650	1e-08	R_HMR_4387	1e-08	R_HMR_4493	1e-08	R_HMR_4370	1e-08		R_HMR_4579	7.12280000000000	R_HMR_4579	11.0457000000000	R_HMR_4579	7.12280000000000	R_HMR_4579	11.0457000000000
R_HMR_4694	1e-08	R_HMR_4402	1e-08	R_HMR_4496	1e-08	R_HMR_4371	1e-08		R_HMR_4580	9.78590000000000	R_HMR_4580	6.83090000000000	R_HMR_4580	2.44647500000000	R_HMR_4580	1.70772500000000
R_HMR_4705	1e-08	R_HMR_4403	1e-08	R_HMR_4518	1e-08	R_HMR_4394	1e-08		R_HMR_F4582	10.4138000000000	R_HMR_F4582	5.00900000000000	R_HMR_F4582	5.20690000000000	R_HMR_F4582	2.50450000000000
R_HMR_4804	1e-08	R_HMR_4497	1000	R_HMR_4519	1e-08	R_HMR_6412	1e-08		R_HMR_B4582	10.4138000000000	R_HMR_B4582	5.00900000000000	R_HMR_B4582	5.20690000000000	R_HMR_B4582	2.50450000000000
R_HMR_4808	1e-08	R_HMR_8078	1000	R_HMR_4520	1e-08	R_HMR_7746	1e-08		R_HMR_F4583	8.21800000000000	R_HMR_F4583	9.61960000000000	R_HMR_F4583	4.10900000000000	R_HMR_F4583	4.80980000000000
R_HMR_4810	1e-08	R_HMR_3998	1e-08	R_HMR_4573	1e-08	R_HMR_7747	1e-08		R_HMR_B4583	8.21800000000000	R_HMR_B4583	9.61960000000000	R_HMR_B4583	4.10900000000000	R_HMR_B4583	4.80980000000000
R_HMR_5301	1e-08	R_HMR_4000	1e-08	R_HMR_4600	1e-08	R_HMR_8757	1e-08		R_HMR_F4584	9.00520000000000	R_HMR_F4584	10.5411000000000	R_HMR_F4584	5.38790000000000	R_HMR_F4584	5.27055000000000
R_HMR_7144	1e-08	R_HMR_4010	1e-08	R_HMR_4602	1e-08	R_HMR_4837	999.99999977000004		R_HMR_B4584	9.00520000000000	R_HMR_B4584	10.5411000000000	R_HMR_B4584	5.38790000000000	R_HMR_B4584	5.27055000000000
R_HMR_8755	1e-08	R_HMR_4081	999.99999997999998	R_HMR_4611	1e-08	R_HMR_9727	1e-08		R_HMR_4585	10.5883000000000	R_HMR_4585	6.93420000000000	R_HMR_4585	10.5883000000000	R_HMR_4585	6.93420000000000
R_HMR_9797	1e-08	R_HMR_4082	1e-08	R_HMR_4612	1e-08	R_HMR_8576	1000		R_HMR_4586	10.5883000000000	R_HMR_4586	6.93420000000000	R_HMR_4586	10.5883000000000	R_HMR_4586	6.93420000000000
R_HMR_4420	1e-08	R_HMR_4012	1e-08	R_HMR_4614	1e-08	R_HMR_8578	1000		R_HMR_4587	10.5883000000000	R_HMR_4587	6.93420000000000	R_HMR_4587	10.5883000000000	R_HMR_4587	6.93420000000000
R_HMR_4572	1e-08	R_HMR_4014	1e-08	R_HMR_4615	1e-08	R_HMR_4132	1000		R_HMR_4588	10.5883000000000	R_HMR_4588	6.93420000000000	R_HMR_4588	10.5883000000000	R_HMR_4588	6.93420000000000
R_HMR_3970	1000	R_HMR_4022	1e-08	R_HMR_4617	1e-08	R_HMR_4297	1e-08		R_HMR_4589	4.25020000000000	R_HMR_4589	4.39620000000000	R_HMR_4589	4.25020000000000	R_HMR_4589	4.39620000000000
R_HMR_4179	1000	R_HMR_4040	1e-08	R_HMR_4618	1e-08	R_HMR_4310	1e-08		R_HMR_4590	12.1204000000000	R_HMR_4590	9.83840000000000	R_HMR_4590	12.1204000000000	R_HMR_4590	9.83840000000000
R_HMR_3965	1e-08	R_HMR_4046	1e-08	R_HMR_4619	1e-08	R_HMR_4317	1e-08		R_HMR_4592	12.9398000000000	R_HMR_4592	5.54710000000000	R_HMR_4592	12.9398000000000	R_HMR_4592	5.54710000000000
R_HMR_3966	1e-08	R_HMR_4048	1e-08	R_HMR_4621	1e-08	R_HMR_4318	1e-08		R_HMR_4594	7.00420000000000	R_HMR_4594	9.51760000000000	R_HMR_4594	7.00420000000000	R_HMR_4594	9.51760000000000
R_HMR_3999	1e-08	R_HMR_4080	1e-08	R_HMR_4632	1e-08	R_HMR_4319	1e-08		R_HMR_4595	10.8223000000000	R_HMR_4595	7.46950000000000	R_HMR_4595	10.8223000000000	R_HMR_4595	7.46950000000000
R_HMR_4054	1e-08	R_HMR_4134	1e-08	R_HMR_4646	1e-08	R_HMR_4320	1e-08		R_HMR_F4596	4.47770000000000	R_HMR_F4596	7.92890000000000	R_HMR_F4596	2.23885000000000	R_HMR_F4596	3.96445000000000
R_HMR_4061	1e-08	R_HMR_4168	1e-08	R_HMR_4648	1e-08	R_HMR_4356	1e-08		R_HMR_B4596	4.47770000000000	R_HMR_B4596	7.92890000000000	R_HMR_B4596	2.23885000000000	R_HMR_B4596	3.96445000000000
R_HMR_4136	1000	R_HMR_4171	1e-08	R_HMR_4649	1e-08	R_HMR_4386	1e-08		R_HMR_F4597	4.47770000000000	R_HMR_F4597	7.92890000000000	R_HMR_F4597	2.23885000000000	R_HMR_F4597	3.96445000000000
R_HMR_4180	1e-08	R_HMR_4290	1e-08	R_HMR_4650	1e-08	R_HMR_4387	1e-08		R_HMR_B4597	4.47770000000000	R_HMR_B4597	7.92890000000000	R_HMR_B4597	2.23885000000000	R_HMR_B4597	3.96445000000000
R_HMR_4185	1e-08	R_HMR_4406	1e-08	R_HMR_4694	1e-08	R_HMR_4402	1e-08		R_HMR_4599	8.94900000000000	R_HMR_4599	4.29920000000000	R_HMR_4599	4.47450000000000	R_HMR_4599	2.14960000000000
R_HMR_4342	1e-08	R_HMR_4417	1e-08	R_HMR_4705	1e-08	R_HMR_4403	1e-08		R_HMR_4600	9.65500000000000	R_HMR_4600	11.1601000000000	R_HMR_4600	4.82750000000000	R_HMR_4600	5.58005000000000
R_HMR_4483	1e-08	R_HMR_4419	1e-08	R_HMR_4804	1e-08	R_HMR_3853	1000		R_HMR_4601	9.65500000000000	R_HMR_4601	11.1601000000000	R_HMR_4601	4.82750000000000	R_HMR_4601	5.58005000000000
R_HMR_4507	1e-08	R_HMR_4421	1e-08	R_HMR_4808	1e-08	R_HMR_4497	1000		R_HMR_4602	12.8246000000000	R_HMR_4602	12.2704000000000	R_HMR_4602	12.8246000000000	R_HMR_4602	12.2704000000000
R_HMR_4516	1e-08	R_HMR_4449	999.99999996999998	R_HMR_4810	1e-08	R_HMR_3998	1e-08		R_HMR_F4603	4.65320000000000	R_HMR_F4603	10.3740000000000	R_HMR_F4603	2.32660000000000	R_HMR_F4603	5.18700000000000
R_HMR_4601	1e-08	R_HMR_4450	1000	R_HMR_5301	1e-08	R_HMR_4000	1e-08		R_HMR_B4603	4.65320000000000	R_HMR_B4603	10.3740000000000	R_HMR_B4603	2.32660000000000	R_HMR_B4603	5.18700000000000
R_HMR_4633	1e-08	R_HMR_4451	1e-08	R_HMR_7144	1e-08	R_HMR_4010	1e-08		R_HMR_4604	3.87890000000000	R_HMR_4604	7.44860000000000	R_HMR_4604	1.93945000000000	R_HMR_4604	3.72430000000000
R_HMR_4640	1e-08	R_HMR_4453	1e-08	R_HMR_8755	1e-08	R_HMR_4081	999.99999997999998		R_HMR_4606	9.91250000000000	R_HMR_4606	10.6631000000000	R_HMR_4606	2.47812500000000	R_HMR_4606	2.66577500000000
R_HMR_4641	1e-08	R_HMR_4481	1e-08	R_HMR_9797	1000	R_HMR_4082	1e-08		R_HMR_4607	4.55340000000000	R_HMR_4607	11.1501000000000	R_HMR_4607	2.27670000000000	R_HMR_4607	5.57505000000000
R_HMR_4806	1e-08	R_HMR_4482	1e-08	R_HMR_4420	1e-08	R_HMR_4012	1e-08		R_HMR_4608	7.45350000000000	R_HMR_4608	9.17700000000000	R_HMR_4608	1.24225000000000	R_HMR_4608	1.52950000000000
R_HMR_5394	1e-08	R_HMR_4486	1e-08	R_HMR_4572	1e-08	R_HMR_4014	1e-08		R_HMR_4611	8.36020000000000	R_HMR_4611	10.7549000000000	R_HMR_4611	4.18010000000000	R_HMR_4611	5.37745000000000
R_HMR_6625	1e-08	R_HMR_4487	1e-08	R_HMR_3970	1000	R_HMR_4022	1e-08		R_HMR_4612	8.36020000000000	R_HMR_4612	10.7549000000000	R_HMR_4612	4.18010000000000	R_HMR_4612	5.37745000000000
R_HMR_7160	1e-08	R_HMR_4488	1e-08	R_HMR_4179	1000	R_HMR_4040	1e-08		R_HMR_4614	8.36020000000000	R_HMR_4614	10.7549000000000	R_HMR_4614	4.18010000000000	R_HMR_4614	5.37745000000000
R_HMR_7161	1e-08	R_HMR_4489	1e-08	R_HMR_3965	1e-08	R_HMR_4046	1e-08		R_HMR_4615	8.36020000000000	R_HMR_4615	10.7549000000000	R_HMR_4615	4.18010000000000	R_HMR_4615	5.37745000000000
R_HMR_7162	1e-08	R_HMR_4492	1e-08	R_HMR_3966	1e-08	R_HMR_4048	1e-08		R_HMR_4617	8.36020000000000	R_HMR_4617	10.7549000000000	R_HMR_4617	4.18010000000000	R_HMR_4617	5.37745000000000
R_HMR_7163	1e-08	R_HMR_4493	1e-08	R_HMR_3999	1e-08	R_HMR_4080	1e-08		R_HMR_4618	8.36020000000000	R_HMR_4618	10.7549000000000	R_HMR_4618	4.18010000000000	R_HMR_4618	5.37745000000000
R_HMR_7164	1000	R_HMR_4496	1e-08	R_HMR_4054	1e-08	R_HMR_4134	1e-08		R_HMR_4619	8.36020000000000	R_HMR_4619	10.7549000000000	R_HMR_4619	4.18010000000000	R_HMR_4619	5.37745000000000
R_HMR_7713	1e-08	R_HMR_4518	1e-08	R_HMR_4061	1e-08	R_HMR_4168	1e-08		R_HMR_4621	8.36020000000000	R_HMR_4621	10.7549000000000	R_HMR_4621	4.18010000000000	R_HMR_4621	5.37745000000000
R_HMR_7716	1e-08	R_HMR_4519	1e-08	R_HMR_4136	1000	R_HMR_4171	1e-08		R_HMR_4623	4.12640000000000	R_HMR_4623	4.21440000000000	R_HMR_4623	4.12640000000000	R_HMR_4623	4.21440000000000
R_HMR_7717	1e-08	R_HMR_4520	1e-08	R_HMR_4180	1e-08	R_HMR_4290	1e-08		R_HMR_4625	4.12640000000000	R_HMR_4625	4.21440000000000	R_HMR_4625	4.12640000000000	R_HMR_4625	4.21440000000000
R_HMR_7879	1e-08	R_HMR_4573	1e-08	R_HMR_4185	1e-08	R_HMR_4406	1e-08		R_HMR_4628	8.91840000000000	R_HMR_4628	4.42920000000000	R_HMR_4628	8.91840000000000	R_HMR_4628	4.42920000000000
R_HMR_8083	1e-08	R_HMR_4600	1e-08	R_HMR_4342	1e-08	R_HMR_4417	1e-08		R_HMR_4629	7.24500000000000	R_HMR_4629	5.97700000000000	R_HMR_4629	7.24500000000000	R_HMR_4629	5.97700000000000
R_HMR_8085	1e-08	R_HMR_4602	1e-08	R_HMR_4483	1e-08	R_HMR_4419	1e-08		R_HMR_4630	13.8116000000000	R_HMR_4630	4.83000000000000	R_HMR_4630	6.90580000000000	R_HMR_4630	2.41500000000000
R_HMR_8443	1e-08	R_HMR_4611	1e-08	R_HMR_4507	1e-08	R_HMR_4421	1e-08		R_HMR_4632	12.8246000000000	R_HMR_4632	12.2704000000000	R_HMR_4632	12.8246000000000	R_HMR_4632	12.2704000000000
R_HMR_8444	1e-08	R_HMR_4612	1e-08	R_HMR_4516	1e-08	R_HMR_4449	1e-08		R_HMR_4633	9.65500000000000	R_HMR_4633	11.1601000000000	R_HMR_4633	4.82750000000000	R_HMR_4633	5.58005000000000
R_HMR_8445	1e-08	R_HMR_4614	1e-08	R_HMR_4601	1e-08	R_HMR_4450	1000		R_HMR_4635	10.5383000000000	R_HMR_4635	5.61770000000000	R_HMR_4635	3.51276666666667	R_HMR_4635	1.87256666666667
R_HMR_8473	1e-08	R_HMR_4615	1e-08	R_HMR_4633	1e-08	R_HMR_4451	1e-08		R_HMR_4637	12.5731000000000	R_HMR_4637	12.6172000000000	R_HMR_4637	12.5731000000000	R_HMR_4637	12.6172000000000
R_HMR_8482	1e-08	R_HMR_4617	1e-08	R_HMR_4640	1e-08	R_HMR_4453	1e-08		R_HMR_4640	12.5731000000000	R_HMR_4640	12.6172000000000	R_HMR_4640	12.5731000000000	R_HMR_4640	12.6172000000000
R_HMR_8484	1e-08	R_HMR_4618	1e-08	R_HMR_4641	1e-08	R_HMR_4481	1e-08		R_HMR_4641	9.02920000000000	R_HMR_4641	6.26770000000000	R_HMR_4641	2.25730000000000	R_HMR_4641	1.56692500000000
R_HMR_8485	1e-08	R_HMR_4619	1e-08	R_HMR_4806	1e-08	R_HMR_4482	1e-08		R_HMR_4643	6.32170000000000	R_HMR_4643	6.37480000000000	R_HMR_4643	6.32170000000000	R_HMR_4643	6.37480000000000
R_HMR_8487	1e-08	R_HMR_4621	1e-08	R_HMR_5394	1e-08	R_HMR_4486	1e-08		R_HMR_4644	7.69930000000000	R_HMR_4644	9.31240000000000	R_HMR_4644	7.69930000000000	R_HMR_4644	9.31240000000000
R_HMR_8488	1e-08	R_HMR_4632	1e-08	R_HMR_6625	1e-08	R_HMR_4487	1e-08		R_HMR_4646	6.98820000000000	R_HMR_4646	7.26050000000000	R_HMR_4646	3.49410000000000	R_HMR_4646	3.63025000000000
R_HMR_8489	1e-08	R_HMR_4646	1e-08	R_HMR_7160	1e-08	R_HMR_4488	1e-08		R_HMR_4648	6.98820000000000	R_HMR_4648	7.26050000000000	R_HMR_4648	3.49410000000000	R_HMR_4648	3.63025000000000
R_HMR_8495	1e-08	R_HMR_4648	1e-08	R_HMR_7161	1e-08	R_HMR_4489	1e-08		R_HMR_4649	6.98820000000000	R_HMR_4649	7.26050000000000	R_HMR_4649	3.49410000000000	R_HMR_4649	3.63025000000000
R_HMR_3822	1e-08	R_HMR_4649	1e-08	R_HMR_7162	1e-08	R_HMR_4492	1e-08		R_HMR_4650	6.98820000000000	R_HMR_4650	7.26050000000000	R_HMR_4650	3.49410000000000	R_HMR_4650	3.63025000000000
R_HMR_3862	1e-08	R_HMR_4650	1e-08	R_HMR_7163	1e-08	R_HMR_4493	1e-08		R_HMR_F4651	8.49770000000000	R_HMR_F4651	8.09640000000000	R_HMR_F4651	8.49770000000000	R_HMR_F4651	8.09640000000000
R_HMR_3870	1e-08	R_HMR_4694	1e-08	R_HMR_7164	1e-08	R_HMR_4496	1e-08		R_HMR_B4651	8.49770000000000	R_HMR_B4651	8.09640000000000	R_HMR_B4651	8.49770000000000	R_HMR_B4651	8.09640000000000
R_HMR_3873	1e-08	R_HMR_4705	1e-08	R_HMR_7713	1e-08	R_HMR_4518	1e-08		R_HMR_4652	7.86940000000000	R_HMR_4652	11.7484000000000	R_HMR_4652	7.86940000000000	R_HMR_4652	11.7484000000000
R_HMR_8654	1e-08	R_HMR_4804	1e-08	R_HMR_7716	1e-08	R_HMR_4519	1e-08		R_HMR_F4654	11.1635000000000	R_HMR_F4654	5.03960000000000	R_HMR_F4654	11.1635000000000	R_HMR_F4654	5.03960000000000
R_HMR_3890	1e-08	R_HMR_4808	1e-08	R_HMR_7717	1e-08	R_HMR_4520	1e-08		R_HMR_B4654	11.1635000000000	R_HMR_B4654	5.03960000000000	R_HMR_B4654	11.1635000000000	R_HMR_B4654	5.03960000000000
R_HMR_3892	1e-08	R_HMR_4810	1e-08	R_HMR_7879	1e-08	R_HMR_4573	1e-08		R_HMR_F4655	11.1635000000000	R_HMR_F4655	5.03960000000000	R_HMR_F4655	11.1635000000000	R_HMR_F4655	5.03960000000000
R_HMR_9802	1e-08	R_HMR_5301	1e-08	R_HMR_8083	1e-08	R_HMR_4600	1e-08		R_HMR_B4655	11.1635000000000	R_HMR_B4655	5.03960000000000	R_HMR_B4655	11.1635000000000	R_HMR_B4655	5.03960000000000
R_HMR_4118	1e-08	R_HMR_7144	1e-08	R_HMR_8085	1e-08	R_HMR_4602	1e-08		R_HMR_4657	4.83590000000000	R_HMR_4657	6.39850000000000	R_HMR_4657	2.41795000000000	R_HMR_4657	3.19925000000000
R_HMR_4172	1e-08	R_HMR_8755	1e-08	R_HMR_8443	1e-08	R_HMR_4611	1e-08		R_HMR_F4663	8.49770000000000	R_HMR_F4663	8.09640000000000	R_HMR_F4663	8.49770000000000	R_HMR_F4663	8.09640000000000
R_HMR_4196	1e-08	R_HMR_9797	1000	R_HMR_8444	1e-08	R_HMR_4612	1e-08		R_HMR_B4663	8.49770000000000	R_HMR_B4663	8.09640000000000	R_HMR_B4663	8.49770000000000	R_HMR_B4663	8.09640000000000
R_HMR_4197	1e-08	R_HMR_4420	1e-08	R_HMR_8445	1e-08	R_HMR_4614	1e-08		R_HMR_4665	9.41870000000000	R_HMR_4665	5.25680000000000	R_HMR_4665	4.70935000000000	R_HMR_4665	2.62840000000000
R_HMR_4287	1e-08	R_HMR_4572	1e-08	R_HMR_8473	1000	R_HMR_4615	1e-08		R_HMR_4667	4.69680000000000	R_HMR_4667	8.55880000000000	R_HMR_4667	1.17420000000000	R_HMR_4667	2.13970000000000
R_HMR_4690	1e-08	R_HMR_4179	1000	R_HMR_8482	1e-08	R_HMR_4617	1e-08		R_HMR_4670	10.5383000000000	R_HMR_4670	5.61770000000000	R_HMR_4670	3.51276666666667	R_HMR_4670	1.87256666666667
R_HMR_6780	1e-08	R_HMR_4819	1000	R_HMR_8484	1e-08	R_HMR_4618	1e-08		R_HMR_4673	10.5383000000000	R_HMR_4673	5.61770000000000	R_HMR_4673	3.51276666666667	R_HMR_4673	1.87256666666667
R_HMR_8628	1e-08	R_HMR_3965	1e-08	R_HMR_8485	1e-08	R_HMR_4619	1e-08		R_HMR_4675	10.5383000000000	R_HMR_4675	5.61770000000000	R_HMR_4675	3.51276666666667	R_HMR_4675	1.87256666666667
R_HMR_3809	1e-08	R_HMR_3966	1e-08	R_HMR_8487	1e-08	R_HMR_4621	1e-08		R_HMR_4676	10.6108000000000	R_HMR_4676	8.31780000000000	R_HMR_4676	5.30540000000000	R_HMR_4676	5.51385000000000
R_HMR_3816	1e-08	R_HMR_3999	1e-08	R_HMR_8488	1e-08	R_HMR_4632	1e-08		R_HMR_F4680	7.12280000000000	R_HMR_F4680	11.0457000000000	R_HMR_F4680	7.12280000000000	R_HMR_F4680	11.0457000000000
R_HMR_3819	1e-08	R_HMR_4054	1e-08	R_HMR_8489	1e-08	R_HMR_4646	1e-08		R_HMR_B4680	7.12280000000000	R_HMR_B4680	11.0457000000000	R_HMR_B4680	7.12280000000000	R_HMR_B4680	11.0457000000000
R_HMR_3832	1e-08	R_HMR_4061	1e-08	R_HMR_8495	1e-08	R_HMR_4648	1e-08		R_HMR_4681	7.04590000000000	R_HMR_4681	8.98180000000000	R_HMR_4681	3.52295000000000	R_HMR_4681	4.49090000000000
R_HMR_3833	1e-08	R_HMR_4136	1000	R_HMR_3822	1e-08	R_HMR_4649	1e-08		R_HMR_4682	11.0981000000000	R_HMR_4682	8.78450000000000	R_HMR_4682	11.0981000000000	R_HMR_4682	8.78450000000000
R_HMR_3835	1e-08	R_HMR_4180	1e-08	R_HMR_3862	1e-08	R_HMR_4650	1e-08		R_HMR_4683	8.88530000000000	R_HMR_4683	4.87070000000000	R_HMR_4683	2.22132500000000	R_HMR_4683	1.21767500000000
R_HMR_3837	1e-08	R_HMR_4185	1e-08	R_HMR_3870	1e-08	R_HMR_4694	1e-08		R_HMR_4685	8.88530000000000	R_HMR_4685	4.87070000000000	R_HMR_4685	2.22132500000000	R_HMR_4685	1.21767500000000
R_HMR_3895	1e-08	R_HMR_4342	1e-08	R_HMR_3873	1e-08	R_HMR_4705	1e-08		R_HMR_F4686	10.7700000000000	R_HMR_F4686	10.3714000000000	R_HMR_F4686	10.7700000000000	R_HMR_F4686	10.3714000000000
R_HMR_3956	1e-08	R_HMR_4483	1e-08	R_HMR_8654	1e-08	R_HMR_4804	1e-08		R_HMR_B4686	10.7700000000000	R_HMR_B4686	10.3714000000000	R_HMR_B4686	10.7700000000000	R_HMR_B4686	10.3714000000000
R_HMR_3993	1e-08	R_HMR_4507	1e-08	R_HMR_3890	1e-08	R_HMR_4808	1e-08		R_HMR_F4687	10.7700000000000	R_HMR_F4687	10.3714000000000	R_HMR_F4687	10.7700000000000	R_HMR_F4687	10.3714000000000
R_HMR_4073	1e-08	R_HMR_4516	1e-08	R_HMR_3892	1e-08	R_HMR_4810	1e-08		R_HMR_B4687	10.7700000000000	R_HMR_B4687	10.3714000000000	R_HMR_B4687	10.7700000000000	R_HMR_B4687	10.3714000000000
R_HMR_4075	1e-08	R_HMR_4601	1e-08	R_HMR_9802	1e-08	R_HMR_5301	1e-08		R_HMR_4690	9.33990000000000	R_HMR_4690	10.1455000000000	R_HMR_4690	9.33990000000000	R_HMR_4690	10.1455000000000
R_HMR_4422	1000	R_HMR_4633	1e-08	R_HMR_4118	1e-08	R_HMR_7144	1e-08		R_HMR_4694	9.36440000000000	R_HMR_4694	8.06760000000000	R_HMR_4694	9.36440000000000	R_HMR_4694	8.06760000000000
R_HMR_4423	1e-08	R_HMR_4640	1e-08	R_HMR_4172	1e-08	R_HMR_8755	1e-08		R_HMR_F4695	4.65320000000000	R_HMR_F4695	10.3740000000000	R_HMR_F4695	2.32660000000000	R_HMR_F4695	5.18700000000000
R_HMR_4606	1e-08	R_HMR_4641	1e-08	R_HMR_4196	1000	R_HMR_9797	1e-08		R_HMR_B4695	4.65320000000000	R_HMR_B4695	10.3740000000000	R_HMR_B4695	2.32660000000000	R_HMR_B4695	5.18700000000000
R_HMR_4607	1e-08	R_HMR_4806	1e-08	R_HMR_4197	1e-08	R_HMR_4420	1e-08		R_HMR_4696	10.6609000000000	R_HMR_4696	5.16760000000000	R_HMR_4696	10.6609000000000	R_HMR_4696	5.16760000000000
R_HMR_4776	1e-08	R_HMR_5394	1e-08	R_HMR_4287	1e-08	R_HMR_4572	1e-08		R_HMR_4699	4.83590000000000	R_HMR_4699	10.6671000000000	R_HMR_4699	1.20897500000000	R_HMR_4699	2.66677500000000
R_HMR_4777	1e-08	R_HMR_6625	1e-08	R_HMR_4690	1e-08	R_HMR_4179	1000		R_HMR_F4700	4.54780000000000	R_HMR_F4700	6.48560000000000	R_HMR_F4700	2.27390000000000	R_HMR_F4700	3.24280000000000
R_HMR_4778	1e-08	R_HMR_7160	1e-08	R_HMR_6780	1e-08	R_HMR_3965	1e-08		R_HMR_B4700	4.54780000000000	R_HMR_B4700	6.48560000000000	R_HMR_B4700	2.27390000000000	R_HMR_B4700	3.24280000000000
R_HMR_4779	1e-08	R_HMR_7161	1e-08	R_HMR_8628	1e-08	R_HMR_3966	1e-08		R_HMR_4701	4.54780000000000	R_HMR_4701	6.48560000000000	R_HMR_4701	2.27390000000000	R_HMR_4701	3.24280000000000
R_HMR_4780	1e-08	R_HMR_7162	1e-08	R_HMR_3809	1e-08	R_HMR_3999	1e-08		R_HMR_4705	12.8246000000000	R_HMR_4705	12.2704000000000	R_HMR_4705	12.8246000000000	R_HMR_4705	12.2704000000000
R_HMR_4782	1e-08	R_HMR_7163	1e-08	R_HMR_3816	1e-08	R_HMR_4054	1e-08		R_HMR_F4709	4.65320000000000	R_HMR_F4709	10.3740000000000	R_HMR_F4709	2.32660000000000	R_HMR_F4709	5.18700000000000
R_HMR_4783	1000	R_HMR_7164	1e-08	R_HMR_3819	1e-08	R_HMR_4061	1e-08		R_HMR_B4709	4.65320000000000	R_HMR_B4709	10.3740000000000	R_HMR_B4709	2.32660000000000	R_HMR_B4709	5.18700000000000
R_HMR_4784	1e-08	R_HMR_7713	1e-08	R_HMR_3832	1e-08	R_HMR_4136	1000		R_HMR_4710	9.22510000000000	R_HMR_4710	5.22530000000000	R_HMR_4710	4.61255000000000	R_HMR_4710	2.61265000000000
R_HMR_4785	1e-08	R_HMR_7716	1e-08	R_HMR_3833	1e-08	R_HMR_4180	1e-08		R_HMR_4712	9.23150000000000	R_HMR_4712	8.50450000000000	R_HMR_4712	9.23150000000000	R_HMR_4712	8.50450000000000
R_HMR_4786	1e-08	R_HMR_7717	1e-08	R_HMR_3835	1e-08	R_HMR_4185	1e-08		R_HMR_4717	7.33410000000000	R_HMR_4717	10.9133000000000	R_HMR_4717	7.33410000000000	R_HMR_4717	10.9133000000000
R_HMR_5384	1000	R_HMR_7879	1e-08	R_HMR_3837	1e-08	R_HMR_4342	1e-08		R_HMR_4718	5.13230000000000	R_HMR_4718	12.8432000000000	R_HMR_4718	5.13230000000000	R_HMR_4718	11.4459000000000
R_HMR_6931	1e-08	R_HMR_8083	1e-08	R_HMR_3895	1e-08	R_HMR_4483	1e-08		R_HMR_4723	5.65110000000000	R_HMR_4723	8.77890000000000	R_HMR_4723	2.82555000000000	R_HMR_4723	4.38945000000000
R_HMR_6932	1e-08	R_HMR_8085	1e-08	R_HMR_3956	1e-08	R_HMR_4507	1e-08		R_HMR_4725	6.09060000000000	R_HMR_4725	8.74450000000000	R_HMR_4725	2.03020000000000	R_HMR_4725	2.91483333333333
R_HMR_6933	1e-08	R_HMR_8443	1e-08	R_HMR_3993	1e-08	R_HMR_4516	1e-08		R_HMR_4727	9.85060000000000	R_HMR_4727	10.9342000000000	R_HMR_4727	9.85060000000000	R_HMR_4727	10.9342000000000
R_HMR_6934	1e-08	R_HMR_8444	1e-08	R_HMR_4073	1e-08	R_HMR_4601	1e-08		R_HMR_4730	5.13230000000000	R_HMR_4730	12.8432000000000	R_HMR_4730	5.13230000000000	R_HMR_4730	11.4459000000000
R_HMR_6935	1e-08	R_HMR_8445	1e-08	R_HMR_4075	1e-08	R_HMR_4633	1e-08		R_HMR_4731	5.13230000000000	R_HMR_4731	12.8432000000000	R_HMR_4731	5.13230000000000	R_HMR_4731	11.4459000000000
R_HMR_6936	1e-08	R_HMR_8473	1e-08	R_HMR_4422	1e-08	R_HMR_4640	1e-08		R_HMR_4732	9.09110000000000	R_HMR_4732	9.66390000000000	R_HMR_4732	9.09110000000000	R_HMR_4732	9.66390000000000
R_HMR_6941	1e-08	R_HMR_8482	1e-08	R_HMR_4423	1e-08	R_HMR_4641	1e-08		R_HMR_4733	6.09060000000000	R_HMR_4733	8.74450000000000	R_HMR_4733	2.03020000000000	R_HMR_4733	2.91483333333333
R_HMR_6942	1e-08	R_HMR_8484	1e-08	R_HMR_4606	1e-08	R_HMR_4806	1e-08		R_HMR_4734	9.85060000000000	R_HMR_4734	10.9342000000000	R_HMR_4734	9.85060000000000	R_HMR_4734	10.9342000000000
R_HMR_6943	1e-08	R_HMR_8485	1e-08	R_HMR_4607	1e-08	R_HMR_5394	1e-08		R_HMR_4737	6.11080000000000	R_HMR_4737	5.91080000000000	R_HMR_4737	1.52770000000000	R_HMR_4737	1.47770000000000
R_HMR_6944	1e-08	R_HMR_8487	999.99999978000005	R_HMR_4776	1e-08	R_HMR_6625	1e-08		R_HMR_4739	6.11080000000000	R_HMR_4739	5.91080000000000	R_HMR_4739	1.52770000000000	R_HMR_4739	1.47770000000000
R_HMR_6945	1e-08	R_HMR_8488	1e-08	R_HMR_4777	1e-08	R_HMR_7160	1e-08		R_HMR_F4740	4.80620000000000	R_HMR_F4740	4.32140000000000	R_HMR_F4740	1.20155000000000	R_HMR_F4740	1.08035000000000
R_HMR_6946	1e-08	R_HMR_8489	1e-08	R_HMR_4778	1e-08	R_HMR_7161	1e-08		R_HMR_B4740	4.80620000000000	R_HMR_B4740	4.32140000000000	R_HMR_B4740	1.20155000000000	R_HMR_B4740	1.08035000000000
R_HMR_6947	1e-08	R_HMR_8495	1e-08	R_HMR_4779	1e-08	R_HMR_7162	1e-08		R_HMR_4741	5.97780000000000	R_HMR_4741	4.36320000000000	R_HMR_4741	5.97780000000000	R_HMR_4741	4.36320000000000
R_HMR_6948	1e-08	R_HMR_3822	1e-08	R_HMR_4780	1e-08	R_HMR_7163	1e-08		R_HMR_4744	4.37890000000000	R_HMR_4744	6.90750000000000	R_HMR_4744	0.547362500000000	R_HMR_4744	0.863437500000000
R_HMR_6949	1e-08	R_HMR_3862	1e-08	R_HMR_4782	1e-08	R_HMR_7164	1e-08		R_HMR_4746	7.35510000000000	R_HMR_4746	5.15110000000000	R_HMR_4746	7.35510000000000	R_HMR_4746	5.15110000000000
R_HMR_6950	1e-08	R_HMR_3870	1e-08	R_HMR_4783	1e-08	R_HMR_7713	1e-08		R_HMR_4757	4.35070000000000	R_HMR_4757	7.83860000000000	R_HMR_4757	2.17535000000000	R_HMR_4757	3.91930000000000
R_HMR_6951	1e-08	R_HMR_3873	1e-08	R_HMR_4784	1e-08	R_HMR_7716	1e-08		R_HMR_4766	6.34600000000000	R_HMR_4766	10.3340000000000	R_HMR_4766	3.17300000000000	R_HMR_4766	5.16700000000000
R_HMR_6952	1e-08	R_HMR_8654	1e-08	R_HMR_4785	1e-08	R_HMR_7717	1e-08		R_HMR_4774	7.25330000000000	R_HMR_4774	5.87310000000000	R_HMR_4774	7.25330000000000	R_HMR_4774	5.87310000000000
R_HMR_6953	1000	R_HMR_3890	1e-08	R_HMR_4786	1e-08	R_HMR_7879	1e-08		R_HMR_4775	7.25330000000000	R_HMR_4775	5.87310000000000	R_HMR_4775	7.25330000000000	R_HMR_4775	5.87310000000000
R_HMR_6954	1e-08	R_HMR_3892	1e-08	R_HMR_5384	1000	R_HMR_8083	1e-08		R_HMR_4776	8.51530000000000	R_HMR_4776	12.0371000000000	R_HMR_4776	8.51530000000000	R_HMR_4776	12.0371000000000
R_HMR_6958	1e-08	R_HMR_9802	1e-08	R_HMR_6931	1e-08	R_HMR_8085	1e-08		R_HMR_4777	8.51530000000000	R_HMR_4777	12.0371000000000	R_HMR_4777	8.51530000000000	R_HMR_4777	12.0371000000000
R_HMR_6959	1e-08	R_HMR_4118	1e-08	R_HMR_6932	1e-08	R_HMR_8443	1e-08		R_HMR_4778	6.62130000000000	R_HMR_4778	10.2515000000000	R_HMR_4778	0.662130000000000	R_HMR_4778	1.02515000000000
R_HMR_6961	1e-08	R_HMR_4172	1e-08	R_HMR_6933	1e-08	R_HMR_8444	1e-08		R_HMR_4779	6.62130000000000	R_HMR_4779	10.2515000000000	R_HMR_4779	0.662130000000000	R_HMR_4779	1.02515000000000
R_HMR_6962	1e-08	R_HMR_4196	1e-08	R_HMR_6934	1e-08	R_HMR_8445	1e-08		R_HMR_4780	6.62130000000000	R_HMR_4780	10.2515000000000	R_HMR_4780	0.662130000000000	R_HMR_4780	1.02515000000000
R_HMR_6963	1e-08	R_HMR_4197	1e-08	R_HMR_6935	1e-08	R_HMR_8473	1e-08		R_HMR_4786	5.83810000000000	R_HMR_4786	8.91560000000000	R_HMR_4786	2.91905000000000	R_HMR_4786	4.45780000000000
R_HMR_6964	1e-08	R_HMR_4287	1e-08	R_HMR_6936	1e-08	R_HMR_8482	1e-08		R_HMR_4788	10.8422000000000	R_HMR_4788	4.41750000000000	R_HMR_4788	2.71055000000000	R_HMR_4788	1.10437500000000
R_HMR_8432	1e-08	R_HMR_4690	1e-08	R_HMR_6941	1e-08	R_HMR_8484	1e-08		R_HMR_4791	10.8422000000000	R_HMR_4791	4.41750000000000	R_HMR_4791	2.71055000000000	R_HMR_4791	1.10437500000000
R_HMR_8603	1e-08	R_HMR_6780	1e-08	R_HMR_6942	1e-08	R_HMR_8485	1e-08		R_HMR_4796	7.36820000000000	R_HMR_4796	8.17380000000000	R_HMR_4796	7.36820000000000	R_HMR_4796	8.17380000000000
R_HMR_8604	1e-08	R_HMR_8628	1e-08	R_HMR_6943	1e-08	R_HMR_8487	1e-08		R_HMR_4797	8.88530000000000	R_HMR_4797	4.87070000000000	R_HMR_4797	2.22132500000000	R_HMR_4797	1.21767500000000
R_HMR_8605	1e-08	R_HMR_3809	1e-08	R_HMR_6944	1e-08	R_HMR_8488	1e-08		R_HMR_4804	6.23710000000000	R_HMR_4804	10.6545000000000	R_HMR_4804	0.779637500000000	R_HMR_4804	1.33181250000000
R_HMR_8606	1e-08	R_HMR_3816	1e-08	R_HMR_6945	1e-08	R_HMR_8489	1e-08		R_HMR_4806	9.31810000000000	R_HMR_4806	5.12440000000000	R_HMR_4806	4.65905000000000	R_HMR_4806	2.56220000000000
R_HMR_8608	1e-08	R_HMR_3819	1e-08	R_HMR_6946	1e-08	R_HMR_8495	1e-08		R_HMR_4808	5.31680000000000	R_HMR_4808	13.7129000000000	R_HMR_4808	5.31680000000000	R_HMR_4808	13.7129000000000
R_HMR_8609	1e-08	R_HMR_3832	1e-08	R_HMR_6947	1e-08	R_HMR_3822	1e-08		R_HMR_4810	6.23710000000000	R_HMR_4810	10.6545000000000	R_HMR_4810	0.779637500000000	R_HMR_4810	1.33181250000000
R_HMR_8610	1000	R_HMR_3833	1e-08	R_HMR_6948	1e-08	R_HMR_3862	1e-08		R_HMR_F4814	6.55510000000000	R_HMR_F4814	6.14700000000000	R_HMR_F4814	3.27755000000000	R_HMR_F4814	3.07350000000000
R_HMR_8611	1000	R_HMR_3835	1e-08	R_HMR_6949	1e-08	R_HMR_3870	1e-08		R_HMR_B4814	6.55510000000000	R_HMR_B4814	6.14700000000000	R_HMR_B4814	3.27755000000000	R_HMR_B4814	3.07350000000000
R_HMR_4285	1e-08	R_HMR_3837	1e-08	R_HMR_6950	1e-08	R_HMR_3873	1e-08		R_HMR_F4817	11.2980000000000	R_HMR_F4817	7.37990000000000	R_HMR_F4817	1.41225000000000	R_HMR_F4817	0.922487500000000
R_HMR_0457	1e-08	R_HMR_3895	1e-08	R_HMR_6951	1e-08	R_HMR_8654	1e-08		R_HMR_B4817	11.2980000000000	R_HMR_B4817	7.37990000000000	R_HMR_B4817	1.41225000000000	R_HMR_B4817	0.922487500000000
R_HMR_0460	1e-08	R_HMR_3956	1e-08	R_HMR_6952	1e-08	R_HMR_3890	1e-08		R_HMR_F4818	11.2980000000000	R_HMR_F4818	7.37990000000000	R_HMR_F4818	1.41225000000000	R_HMR_F4818	0.922487500000000
R_HMR_3849	1e-08	R_HMR_3993	1000	R_HMR_6953	1e-08	R_HMR_3892	1e-08		R_HMR_B4818	11.2980000000000	R_HMR_B4818	7.37990000000000	R_HMR_B4818	1.41225000000000	R_HMR_B4818	0.922487500000000
R_HMR_3852	1e-08	R_HMR_4073	1e-08	R_HMR_6954	1000	R_HMR_9802	999.99999999000011		R_HMR_4819	4.14370000000000	R_HMR_4819	11.1355000000000	R_HMR_4819	0.318746153846154	R_HMR_4819	0.856576923076923
R_HMR_3856	1e-08	R_HMR_4075	1e-08	R_HMR_6958	1e-08	R_HMR_4118	1e-08		R_HMR_F4835	11.2980000000000	R_HMR_F4835	7.37990000000000	R_HMR_F4835	1.41225000000000	R_HMR_F4835	0.922487500000000
R_HMR_3883	1e-08	R_HMR_4422	1e-08	R_HMR_6959	1e-08	R_HMR_4172	1000		R_HMR_B4835	11.2980000000000	R_HMR_B4835	7.37990000000000	R_HMR_B4835	1.41225000000000	R_HMR_B4835	0.922487500000000
R_HMR_3901	1e-08	R_HMR_4423	1e-08	R_HMR_6961	1e-08	R_HMR_4196	1000		R_HMR_F4836	11.2980000000000	R_HMR_F4836	7.37990000000000	R_HMR_F4836	1.41225000000000	R_HMR_F4836	0.922487500000000
R_HMR_3939	1e-08	R_HMR_4606	1e-08	R_HMR_6962	1e-08	R_HMR_4197	1e-08		R_HMR_B4836	11.2980000000000	R_HMR_B4836	7.37990000000000	R_HMR_B4836	1.41225000000000	R_HMR_B4836	0.922487500000000
R_HMR_4198	1e-08	R_HMR_4607	1e-08	R_HMR_6963	1e-08	R_HMR_4287	1e-08		R_HMR_4837	8.26520000000000	R_HMR_4837	9.43250000000000	R_HMR_4837	8.26520000000000	R_HMR_4837	9.43250000000000
R_HMR_4200	1e-08	R_HMR_4776	1000	R_HMR_6964	1e-08	R_HMR_4690	1e-08		R_HMR_4840	9.41230000000000	R_HMR_4840	11.0136000000000	R_HMR_4840	9.41230000000000	R_HMR_4840	11.0136000000000
R_HMR_4284	1e-08	R_HMR_4777	1e-08	R_HMR_8432	1e-08	R_HMR_6780	1e-08		R_HMR_4841	10.7700000000000	R_HMR_4841	10.3714000000000	R_HMR_4841	10.7700000000000	R_HMR_4841	10.3714000000000
R_HMR_4348	1e-08	R_HMR_4778	1e-08	R_HMR_8603	1e-08	R_HMR_8628	1e-08		R_HMR_4842	10.7700000000000	R_HMR_4842	10.3714000000000	R_HMR_4842	10.7700000000000	R_HMR_4842	10.3714000000000
R_HMR_4466	1e-08	R_HMR_4779	1e-08	R_HMR_8604	1e-08	R_HMR_3809	1e-08		R_HMR_4844	9.97940000000000	R_HMR_4844	8.94920000000000	R_HMR_4844	4.98970000000000	R_HMR_4844	4.47460000000000
R_HMR_4696	1e-08	R_HMR_4780	1e-08	R_HMR_8605	1e-08	R_HMR_3816	1e-08		R_HMR_F4937	7.36820000000000	R_HMR_F4937	8.17380000000000	R_HMR_F4937	7.36820000000000	R_HMR_F4937	8.17380000000000
R_HMR_4699	1e-08	R_HMR_4782	1e-08	R_HMR_8606	1e-08	R_HMR_3819	1e-08		R_HMR_B4937	7.36820000000000	R_HMR_B4937	8.17380000000000	R_HMR_B4937	7.36820000000000	R_HMR_B4937	8.17380000000000
R_HMR_4788	1e-08	R_HMR_4783	1e-08	R_HMR_8608	1e-08	R_HMR_3832	1000		R_HMR_5130	8.57780000000000	R_HMR_5130	9.48580000000000	R_HMR_5130	8.57780000000000	R_HMR_5130	9.48580000000000
R_HMR_4791	1e-08	R_HMR_4784	1e-08	R_HMR_8609	1e-08	R_HMR_3833	1e-08		R_HMR_5131	4.64830000000000	R_HMR_5131	6.50830000000000	R_HMR_5131	4.64830000000000	R_HMR_5131	6.50830000000000
R_HMR_5392	1e-08	R_HMR_4785	1e-08	R_HMR_8610	1e-08	R_HMR_3835	1e-08		R_HMR_5132	9.86340000000000	R_HMR_5132	7.36120000000000	R_HMR_5132	9.86340000000000	R_HMR_5132	7.36120000000000
R_HMR_5393	1e-08	R_HMR_4786	1e-08	R_HMR_8611	1e-08	R_HMR_3837	1e-08		R_HMR_5133	10.8172000000000	R_HMR_5133	8.15600000000000	R_HMR_5133	10.8172000000000	R_HMR_5133	8.15600000000000
R_HMR_8439	1e-08	R_HMR_5384	1000	R_HMR_4285	1e-08	R_HMR_3895	1e-08		R_HMR_5135	10.7147000000000	R_HMR_5135	9.27300000000000	R_HMR_5135	10.7147000000000	R_HMR_5135	9.27300000000000
R_HMR_8442	1e-08	R_HMR_6931	1e-08	R_HMR_0457	1e-08	R_HMR_3956	1e-08		R_HMR_5136	6.79300000000000	R_HMR_5136	8.42530000000000	R_HMR_5136	6.79300000000000	R_HMR_5136	8.42530000000000
R_HMR_9718	1e-08	R_HMR_6932	1e-08	R_HMR_0460	1e-08	R_HMR_3993	1e-08		R_HMR_5137	11.2239000000000	R_HMR_5137	8.11830000000000	R_HMR_5137	11.2239000000000	R_HMR_5137	8.11830000000000
R_HMR_9486	1e-08	R_HMR_6933	1e-08	R_HMR_3849	1e-08	R_HMR_4073	1e-08		R_HMR_5138	9.10700000000000	R_HMR_5138	6.14210000000000	R_HMR_5138	9.10700000000000	R_HMR_5138	6.14210000000000
R_HMR_4428	1e-08	R_HMR_6934	1e-08	R_HMR_3852	1e-08	R_HMR_4075	1e-08		R_HMR_5139	5.13400000000000	R_HMR_5139	6.70090000000000	R_HMR_5139	5.13400000000000	R_HMR_5139	6.70090000000000
R_HMR_4429	1e-08	R_HMR_6935	1e-08	R_HMR_3856	1e-08	R_HMR_4422	1e-08		R_HMR_5140	8.56880000000000	R_HMR_5140	8.82300000000000	R_HMR_5140	8.56880000000000	R_HMR_5140	8.82300000000000
R_HMR_4430	1e-08	R_HMR_6936	1e-08	R_HMR_3883	1e-08	R_HMR_4423	1e-08		R_HMR_5141	6.29260000000000	R_HMR_5141	5.16500000000000	R_HMR_5141	6.29260000000000	R_HMR_5141	5.16500000000000
R_HMR_4431	1e-08	R_HMR_6941	1e-08	R_HMR_3901	1000	R_HMR_4606	1e-08		R_HMR_5142	9.19720000000000	R_HMR_5142	8.69350000000000	R_HMR_5142	9.19720000000000	R_HMR_5142	8.69350000000000
R_HMR_4437	1e-08	R_HMR_6942	1e-08	R_HMR_3939	1e-08	R_HMR_4607	1e-08		R_HMR_5143	6.92650000000000	R_HMR_5143	4.95700000000000	R_HMR_5143	6.92650000000000	R_HMR_5143	4.95700000000000
R_HMR_4712	1e-08	R_HMR_6943	1e-08	R_HMR_4198	1e-08	R_HMR_4776	1e-08		R_HMR_5144	5.47820000000000	R_HMR_5144	7.53910000000000	R_HMR_5144	5.47820000000000	R_HMR_5144	7.53910000000000
R_HMR_5338	1e-08	R_HMR_6944	1e-08	R_HMR_4200	1e-08	R_HMR_4777	1e-08		R_HMR_5145	7.86860000000000	R_HMR_5145	7.52310000000000	R_HMR_5145	7.86860000000000	R_HMR_5145	7.52310000000000
R_HMR_5340	1000	R_HMR_6945	1e-08	R_HMR_4284	1e-08	R_HMR_4778	1e-08		R_HMR_5146	11.8137000000000	R_HMR_5146	13.7172000000000	R_HMR_5146	11.8137000000000	R_HMR_5146	13.7172000000000
R_HMR_8783	1e-08	R_HMR_6946	1e-08	R_HMR_4348	1e-08	R_HMR_4779	1e-08		R_HMR_5147	7.88540000000000	R_HMR_5147	7.09260000000000	R_HMR_5147	7.88540000000000	R_HMR_5147	7.09260000000000
R_HMR_8784	1e-08	R_HMR_6947	1e-08	R_HMR_4466	1e-08	R_HMR_4780	1e-08		R_HMR_5148	11.6390000000000	R_HMR_5148	9.42740000000000	R_HMR_5148	11.6390000000000	R_HMR_5148	9.42740000000000
R_HMR_8786	1e-08	R_HMR_6948	1e-08	R_HMR_4696	1e-08	R_HMR_4782	1e-08		R_HMR_5149	9.05320000000000	R_HMR_5149	8.52100000000000	R_HMR_5149	9.05320000000000	R_HMR_5149	8.52100000000000
R_HMR_4239	1e-08	R_HMR_6949	1e-08	R_HMR_4699	1e-08	R_HMR_4783	1000		R_HMR_5150	9.30220000000000	R_HMR_5150	10.2673000000000	R_HMR_5150	9.30220000000000	R_HMR_5150	10.2673000000000
R_HMR_4241	1e-08	R_HMR_6950	1e-08	R_HMR_4788	1e-08	R_HMR_4784	1e-08		R_HMR_5166	9.15330000000000	R_HMR_5166	10.2661000000000	R_HMR_5166	9.15330000000000	R_HMR_5166	10.2661000000000
R_HMR_4288	1e-08	R_HMR_6951	1e-08	R_HMR_4791	1e-08	R_HMR_4785	1e-08		R_HMR_5254	11.9980000000000	R_HMR_5254	9.81510000000000	R_HMR_5254	11.9980000000000	R_HMR_5254	9.81510000000000
R_HMR_4599	1e-08	R_HMR_6952	1e-08	R_HMR_5392	1e-08	R_HMR_4786	1e-08		R_HMR_5288	9.47360000000000	R_HMR_5288	6.44070000000000	R_HMR_5288	4.73680000000000	R_HMR_5288	3.22035000000000
R_HMR_4667	1e-08	R_HMR_6953	1e-08	R_HMR_5393	1e-08	R_HMR_5384	1000		R_HMR_5295	11.3032000000000	R_HMR_5295	9.46760000000000	R_HMR_5295	11.3032000000000	R_HMR_5295	9.46760000000000
R_HMR_4668	1e-08	R_HMR_6954	1e-08	R_HMR_8439	1e-08	R_HMR_6931	1e-08		R_HMR_5297	8.94900000000000	R_HMR_5297	4.29920000000000	R_HMR_5297	4.47450000000000	R_HMR_5297	2.14960000000000
R_HMR_4737	1e-08	R_HMR_6958	1e-08	R_HMR_8442	1e-08	R_HMR_6932	1e-08		R_HMR_5299	10.6108000000000	R_HMR_5299	8.31780000000000	R_HMR_5299	5.30540000000000	R_HMR_5299	5.51385000000000
R_HMR_4739	1e-08	R_HMR_6959	1e-08	R_HMR_9718	1e-08	R_HMR_6933	1e-08		R_HMR_5301	10.6108000000000	R_HMR_5301	8.31780000000000	R_HMR_5301	5.30540000000000	R_HMR_5301	5.51385000000000
R_HMR_6415	1e-08	R_HMR_6961	1e-08	R_HMR_9486	1e-08	R_HMR_6934	1e-08		R_HMR_5338	7.13540000000000	R_HMR_5338	10.7513000000000	R_HMR_5338	7.13540000000000	R_HMR_5338	10.7513000000000
R_HMR_6974	1e-08	R_HMR_6962	1e-08	R_HMR_4428	1e-08	R_HMR_6935	1e-08		R_HMR_5351	9.18490000000000	R_HMR_5351	11.4522000000000	R_HMR_5351	9.18490000000000	R_HMR_5351	11.4522000000000
R_HMR_6975	1e-08	R_HMR_6963	1e-08	R_HMR_4429	1e-08	R_HMR_6936	1e-08		R_HMR_F5353	11.4308000000000	R_HMR_F5353	11.6320000000000	R_HMR_F5353	5.71540000000000	R_HMR_F5353	5.81600000000000
R_HMR_6979	1e-08	R_HMR_6964	1e-08	R_HMR_4430	1e-08	R_HMR_6941	1e-08		R_HMR_B5353	11.4308000000000	R_HMR_B5353	11.6320000000000	R_HMR_B5353	5.71540000000000	R_HMR_B5353	5.81600000000000
R_HMR_6982	1e-08	R_HMR_8432	1e-08	R_HMR_4431	1e-08	R_HMR_6942	1e-08		R_HMR_5384	11.4978000000000	R_HMR_5384	10.7357000000000	R_HMR_5384	11.4978000000000	R_HMR_5384	10.7357000000000
R_HMR_6983	1e-08	R_HMR_8603	999.99999995000019	R_HMR_4437	1e-08	R_HMR_6943	1e-08		R_HMR_5390	13.1186000000000	R_HMR_5390	6.35810000000000	R_HMR_5390	13.1186000000000	R_HMR_5390	6.35810000000000
R_HMR_8017	1e-08	R_HMR_8604	1e-08	R_HMR_4712	1e-08	R_HMR_6944	1e-08		R_HMR_5392	4.54430000000000	R_HMR_5392	8.72830000000000	R_HMR_5392	0.454430000000000	R_HMR_5392	0.872830000000000
R_HMR_8018	1e-08	R_HMR_8605	1e-08	R_HMR_5338	1e-08	R_HMR_6945	1e-08		R_HMR_5393	6.56260000000000	R_HMR_5393	4.17430000000000	R_HMR_5393	3.28130000000000	R_HMR_5393	2.08715000000000
R_HMR_8021	1e-08	R_HMR_8606	1e-08	R_HMR_5340	1e-08	R_HMR_6946	1e-08		R_HMR_5406	11.5096000000000	R_HMR_5406	11.8186000000000	R_HMR_5406	11.5096000000000	R_HMR_5406	11.8186000000000
R_HMR_8026	1e-08	R_HMR_8608	1e-08	R_HMR_8783	1e-08	R_HMR_6947	1e-08		R_HMR_5407	11.5096000000000	R_HMR_5407	11.8186000000000	R_HMR_5407	11.5096000000000	R_HMR_5407	11.8186000000000
R_HMR_3885	1e-08	R_HMR_8609	1e-08	R_HMR_8784	1e-08	R_HMR_6948	1e-08		R_HMR_5415	8.36020000000000	R_HMR_5415	10.7549000000000	R_HMR_5415	4.18010000000000	R_HMR_5415	5.37745000000000
R_HMR_8091	1e-08	R_HMR_8610	1e-08	R_HMR_8786	1e-08	R_HMR_6949	1e-08		R_HMR_5416	8.36020000000000	R_HMR_5416	10.7549000000000	R_HMR_5416	4.18010000000000	R_HMR_5416	5.37745000000000
R_HMR_8563	1e-08	R_HMR_8611	1e-08	R_HMR_4239	1e-08	R_HMR_6950	1e-08		R_HMR_5417	10.0034000000000	R_HMR_5417	10.1260000000000	R_HMR_5417	10.0034000000000	R_HMR_5417	10.1260000000000
R_HMR_8564	1e-08	R_HMR_4285	1e-08	R_HMR_4241	1e-08	R_HMR_6951	1e-08		R_HMR_F5418	8.36100000000000	R_HMR_F5418	6.86050000000000	R_HMR_F5418	8.36100000000000	R_HMR_F5418	6.86050000000000
R_HMR_8566	1e-08	R_HMR_0457	1e-08	R_HMR_4288	1e-08	R_HMR_6952	1e-08		R_HMR_B5418	8.36100000000000	R_HMR_B5418	6.86050000000000	R_HMR_B5418	8.36100000000000	R_HMR_B5418	6.86050000000000
R_HMR_4681	1e-08	R_HMR_0460	1e-08	R_HMR_4599	1e-08	R_HMR_6953	1e-08		R_HMR_F5419	8.36100000000000	R_HMR_F5419	6.86050000000000	R_HMR_F5419	8.36100000000000	R_HMR_F5419	6.86050000000000
R_HMR_4682	1000	R_HMR_3849	1e-08	R_HMR_4667	1e-08	R_HMR_6954	1e-08		R_HMR_B5419	8.36100000000000	R_HMR_B5419	6.86050000000000	R_HMR_B5419	8.36100000000000	R_HMR_B5419	6.86050000000000
R_HMR_4683	1e-08	R_HMR_3852	1e-08	R_HMR_4668	1e-08	R_HMR_6958	1e-08		R_HMR_F6397	7.78900000000000	R_HMR_F6397	4.62230000000000	R_HMR_F6397	7.78900000000000	R_HMR_F6397	4.62230000000000
R_HMR_4685	1e-08	R_HMR_3856	1e-08	R_HMR_4737	1e-08	R_HMR_6959	1e-08		R_HMR_B6397	7.78900000000000	R_HMR_B6397	4.62230000000000	R_HMR_B6397	7.78900000000000	R_HMR_B6397	4.62230000000000
R_HMR_6988	1e-08	R_HMR_3883	1e-08	R_HMR_4739	1e-08	R_HMR_6961	1e-08		R_HMR_6400	4.67420000000000	R_HMR_6400	7.07100000000000	R_HMR_6400	4.67420000000000	R_HMR_6400	7.07100000000000
R_HMR_7689	999.99999995999997	R_HMR_3901	1e-08	R_HMR_6415	1e-08	R_HMR_6962	1e-08		R_HMR_6401	4.67420000000000	R_HMR_6401	7.07100000000000	R_HMR_6401	4.67420000000000	R_HMR_6401	7.07100000000000
R_HMR_7701	1e-08	R_HMR_3939	1e-08	R_HMR_6974	1e-08	R_HMR_6963	1e-08		R_HMR_6402	4.67420000000000	R_HMR_6402	7.07100000000000	R_HMR_6402	4.67420000000000	R_HMR_6402	7.07100000000000
R_HMR_8094	1e-08	R_HMR_4198	1e-08	R_HMR_6975	1e-08	R_HMR_6964	1e-08		R_HMR_6404	7.78900000000000	R_HMR_6404	4.62230000000000	R_HMR_6404	7.78900000000000	R_HMR_6404	4.62230000000000
R_HMR_8529	1e-08	R_HMR_4200	1e-08	R_HMR_6979	1e-08	R_HMR_8432	1e-08		R_HMR_6405	10.1437000000000	R_HMR_6405	8.58910000000000	R_HMR_6405	10.1437000000000	R_HMR_6405	8.58910000000000
R_HMR_8533	1e-08	R_HMR_4284	1e-08	R_HMR_6982	1e-08	R_HMR_8603	1e-08		R_HMR_F6409	9.41870000000000	R_HMR_F6409	5.25680000000000	R_HMR_F6409	4.70935000000000	R_HMR_F6409	2.62840000000000
R_HMR_8534	999.99999994000007	R_HMR_4348	1e-08	R_HMR_6983	1e-08	R_HMR_8604	1e-08		R_HMR_B6409	9.41870000000000	R_HMR_B6409	5.25680000000000	R_HMR_B6409	4.70935000000000	R_HMR_B6409	2.62840000000000
R_HMR_8535	1e-08	R_HMR_4466	1e-08	R_HMR_8017	1e-08	R_HMR_8605	1e-08		R_HMR_6411	8.94900000000000	R_HMR_6411	4.29920000000000	R_HMR_6411	4.47450000000000	R_HMR_6411	2.14960000000000
R_HMR_8537	1e-08	R_HMR_4696	1e-08	R_HMR_8018	1e-08	R_HMR_8606	1e-08		R_HMR_6412	4.56370000000000	R_HMR_6412	8.96740000000000	R_HMR_6412	0.0760616666666667	R_HMR_6412	0.149456666666667
R_HMR_8541	1e-08	R_HMR_4699	1e-08	R_HMR_8021	1e-08	R_HMR_8608	1e-08		R_HMR_6414	5.02240000000000	R_HMR_6414	6.33110000000000	R_HMR_6414	0.209266666666667	R_HMR_6414	0.263795833333333
R_HMR_8542	1e-08	R_HMR_4788	1e-08	R_HMR_8026	1e-08	R_HMR_8609	1e-08		R_HMR_6415	5.02240000000000	R_HMR_6415	6.33110000000000	R_HMR_6415	0.209266666666667	R_HMR_6415	0.263795833333333
R_HMR_8630	1e-08	R_HMR_4791	1e-08	R_HMR_3885	1e-08	R_HMR_8610	1e-08		R_HMR_6416	8.34210000000000	R_HMR_6416	7.66740000000000	R_HMR_6416	4.17105000000000	R_HMR_6416	3.83370000000000
R_HMR_9733	1e-08	R_HMR_5392	1e-08	R_HMR_8091	1e-08	R_HMR_8611	1e-08		R_HMR_F6417	7.60680000000000	R_HMR_F6417	6.70010000000000	R_HMR_F6417	0.316950000000000	R_HMR_F6417	0.279170833333333
R_HMR_9734	1e-08	R_HMR_5393	1e-08	R_HMR_8563	1e-08	R_HMR_4285	1e-08		R_HMR_B6417	7.60680000000000	R_HMR_B6417	6.70010000000000	R_HMR_B6417	0.316950000000000	R_HMR_B6417	0.279170833333333
R_HMR_3208	1e-08	R_HMR_8439	1e-08	R_HMR_8564	1e-08	R_HMR_0457	1e-08		R_HMR_6420	7.60680000000000	R_HMR_6420	6.70010000000000	R_HMR_6420	0.316950000000000	R_HMR_6420	0.279170833333333
R_HMR_3747	1e-08	R_HMR_8442	1e-08	R_HMR_8566	1e-08	R_HMR_0460	1e-08		R_HMR_6422	7.60680000000000	R_HMR_6422	6.70010000000000	R_HMR_6422	0.316950000000000	R_HMR_6422	0.279170833333333
R_HMR_3744	1e-08	R_HMR_9718	1e-08	R_HMR_4681	1e-08	R_HMR_3849	1e-08		R_HMR_6426	6.89330000000000	R_HMR_6426	10.8093000000000	R_HMR_6426	6.89330000000000	R_HMR_6426	10.8093000000000
R_HMR_3761	1e-08	R_HMR_9486	1e-08	R_HMR_4682	1e-08	R_HMR_3852	1e-08		R_HMR_6427	6.89330000000000	R_HMR_6427	10.8093000000000	R_HMR_6427	6.89330000000000	R_HMR_6427	10.8093000000000
R_HMR_3777	1e-08	R_HMR_4428	1e-08	R_HMR_4683	1e-08	R_HMR_3856	1e-08		R_HMR_6441	6.89330000000000	R_HMR_6441	10.8093000000000	R_HMR_6441	6.89330000000000	R_HMR_6441	10.8093000000000
R_HMR_3778	1e-08	R_HMR_4429	1e-08	R_HMR_4685	1e-08	R_HMR_3883	1e-08		R_HMR_6464	6.89330000000000	R_HMR_6464	10.8093000000000	R_HMR_6464	6.89330000000000	R_HMR_6464	10.8093000000000
R_HMR_3795	1e-08	R_HMR_4430	1e-08	R_HMR_6988	1e-08	R_HMR_3901	1e-08		R_HMR_6476	6.89330000000000	R_HMR_6476	10.8093000000000	R_HMR_6476	6.89330000000000	R_HMR_6476	10.8093000000000
R_HMR_4797	1e-08	R_HMR_4431	1e-08	R_HMR_7689	999.99999995999997	R_HMR_3939	1e-08		R_HMR_6477	6.89330000000000	R_HMR_6477	10.8093000000000	R_HMR_6477	6.89330000000000	R_HMR_6477	10.8093000000000
R_HMR_6420	1e-08	R_HMR_4437	1e-08	R_HMR_7701	1e-08	R_HMR_4198	1e-08		R_HMR_6495	6.34600000000000	R_HMR_6495	10.3340000000000	R_HMR_6495	3.17300000000000	R_HMR_6495	5.16700000000000
R_HMR_6422	1e-08	R_HMR_4712	1e-08	R_HMR_8094	1e-08	R_HMR_4200	1e-08		R_HMR_6506	9.78220000000000	R_HMR_6506	7.63530000000000	R_HMR_6506	9.78220000000000	R_HMR_6506	7.63530000000000
R_HMR_6923	1e-08	R_HMR_5338	1e-08	R_HMR_8529	1e-08	R_HMR_4284	1e-08		R_HMR_6508	6.33450000000000	R_HMR_6508	4.47100000000000	R_HMR_6508	6.33450000000000	R_HMR_6508	4.47100000000000
R_HMR_3765	1e-08	R_HMR_5340	1e-08	R_HMR_8533	1e-08	R_HMR_4348	1e-08		R_HMR_6511	8.27100000000000	R_HMR_6511	9.03900000000000	R_HMR_6511	8.27100000000000	R_HMR_6511	9.03900000000000
R_HMR_6924	1e-08	R_HMR_8783	1e-08	R_HMR_8534	999.99999994000007	R_HMR_4466	1e-08		R_HMR_6518	4.49080000000000	R_HMR_6518	8.43540000000000	R_HMR_6518	2.24540000000000	R_HMR_6518	4.21770000000000
R_HMR_6925	1e-08	R_HMR_8784	1e-08	R_HMR_8535	1e-08	R_HMR_4696	1e-08		R_HMR_6519	9.18490000000000	R_HMR_6519	11.4522000000000	R_HMR_6519	9.18490000000000	R_HMR_6519	11.4522000000000
R_HMR_3940	1e-08	R_HMR_8786	1e-08	R_HMR_8537	1e-08	R_HMR_4699	1e-08		R_HMR_F6523	7.78900000000000	R_HMR_F6523	4.62230000000000	R_HMR_F6523	7.78900000000000	R_HMR_F6523	4.62230000000000
R_HMR_4214	1e-08	R_HMR_4239	1e-08	R_HMR_8541	1e-08	R_HMR_4788	1e-08		R_HMR_B6523	7.78900000000000	R_HMR_B6523	4.62230000000000	R_HMR_B6523	7.78900000000000	R_HMR_B6523	4.62230000000000
R_HMR_4216	1e-08	R_HMR_4241	1e-08	R_HMR_8542	1e-08	R_HMR_4791	1e-08		R_HMR_6535	11.4108000000000	R_HMR_6535	11.0919000000000	R_HMR_6535	11.4108000000000	R_HMR_6535	11.0919000000000
R_HMR_4218	1e-08	R_HMR_4288	1e-08	R_HMR_8630	1e-08	R_HMR_5392	1e-08		R_HMR_6536	11.4108000000000	R_HMR_6536	11.0919000000000	R_HMR_6536	11.4108000000000	R_HMR_6536	11.0919000000000
R_HMR_4224	1e-08	R_HMR_4599	1e-08	R_HMR_9733	1e-08	R_HMR_5393	1e-08		R_HMR_6537	6.84840000000000	R_HMR_6537	7.03960000000000	R_HMR_6537	6.84840000000000	R_HMR_6537	7.03960000000000
R_HMR_4225	1e-08	R_HMR_4667	1e-08	R_HMR_9734	1e-08	R_HMR_8439	1e-08		R_HMR_6539	5.58130000000000	R_HMR_6539	4.73000000000000	R_HMR_6539	5.58130000000000	R_HMR_6539	4.73000000000000
R_HMR_4232	1e-08	R_HMR_4668	1e-08	R_HMR_3208	1e-08	R_HMR_8442	1e-08		R_HMR_6540	4.09010000000000	R_HMR_6540	4.97800000000000	R_HMR_6540	4.09010000000000	R_HMR_6540	4.97800000000000
R_HMR_4233	1e-08	R_HMR_4737	1e-08	R_HMR_3747	1e-08	R_HMR_9718	1e-08		R_HMR_6542	4.47690000000000	R_HMR_6542	9.55610000000000	R_HMR_6542	4.47690000000000	R_HMR_6542	9.55610000000000
R_HMR_4243	1e-08	R_HMR_4739	1e-08	R_HMR_3744	1e-08	R_HMR_9486	1000		R_HMR_6546	8.71750000000000	R_HMR_6546	11.3197000000000	R_HMR_6546	8.71750000000000	R_HMR_6546	11.3197000000000
R_HMR_4244	1e-08	R_HMR_6415	1e-08	R_HMR_3761	1e-08	R_HMR_4428	1e-08		R_HMR_6548	5.24560000000000	R_HMR_6548	6.26230000000000	R_HMR_6548	5.24560000000000	R_HMR_6548	6.26230000000000
R_HMR_4245	1000	R_HMR_6974	1e-08	R_HMR_3777	1e-08	R_HMR_4429	1e-08		R_HMR_6551	4.41670000000000	R_HMR_6551	8.86400000000000	R_HMR_6551	4.41670000000000	R_HMR_6551	8.86400000000000
R_HMR_6707	1e-08	R_HMR_6975	1e-08	R_HMR_3778	1e-08	R_HMR_4430	1e-08		R_HMR_6552	9.46040000000000	R_HMR_6552	5.50720000000000	R_HMR_6552	6.59030000000000	R_HMR_6552	5.50720000000000
R_HMR_6709	1e-08	R_HMR_6979	1e-08	R_HMR_3795	1e-08	R_HMR_4431	1000		R_HMR_6553	12.5463000000000	R_HMR_6553	8.87560000000000	R_HMR_6553	12.5463000000000	R_HMR_6553	8.87560000000000
R_HMR_6710	1e-08	R_HMR_6982	1000	R_HMR_4797	1e-08	R_HMR_4437	1e-08		R_HMR_6556	4.76400000000000	R_HMR_6556	8.21040000000000	R_HMR_6556	2.38200000000000	R_HMR_6556	4.10520000000000
R_HMR_6711	1e-08	R_HMR_6983	1e-08	R_HMR_6420	1e-08	R_HMR_4712	1e-08		R_HMR_6558	4.76400000000000	R_HMR_6558	8.21040000000000	R_HMR_6558	2.38200000000000	R_HMR_6558	4.10520000000000
R_HMR_6713	1e-08	R_HMR_8017	1e-08	R_HMR_6422	1e-08	R_HMR_5338	1e-08		R_HMR_6559	4.40610000000000	R_HMR_6559	4.59160000000000	R_HMR_6559	4.40610000000000	R_HMR_6559	4.59160000000000
R_HMR_6714	1e-08	R_HMR_8018	1e-08	R_HMR_6923	1e-08	R_HMR_5340	1000		R_HMR_6561	4.54540000000000	R_HMR_6561	3.90320000000000	R_HMR_6561	4.54540000000000	R_HMR_6561	3.90320000000000
R_HMR_6720	1e-08	R_HMR_8021	1e-08	R_HMR_3765	1e-08	R_HMR_8783	1e-08		R_HMR_6562	4.09010000000000	R_HMR_6562	4.97800000000000	R_HMR_6562	4.09010000000000	R_HMR_6562	4.97800000000000
R_HMR_6721	1e-08	R_HMR_8026	1e-08	R_HMR_6924	1e-08	R_HMR_8784	1e-08		R_HMR_6563	5.37580000000000	R_HMR_6563	7.05580000000000	R_HMR_6563	5.37580000000000	R_HMR_6563	7.05580000000000
R_HMR_6726	1e-08	R_HMR_3885	1e-08	R_HMR_6925	1e-08	R_HMR_8786	1e-08		R_HMR_6568	8.74050000000000	R_HMR_6568	7.89440000000000	R_HMR_6568	4.37025000000000	R_HMR_6568	3.94720000000000
R_HMR_6727	1e-08	R_HMR_8091	1e-08	R_HMR_3940	1e-08	R_HMR_4239	1e-08		R_HMR_6571	4.09010000000000	R_HMR_6571	4.97800000000000	R_HMR_6571	4.09010000000000	R_HMR_6571	4.97800000000000
R_HMR_6728	1e-08	R_HMR_8563	1e-08	R_HMR_4214	1e-08	R_HMR_4241	1e-08		R_HMR_6572	8.83910000000000	R_HMR_6572	8.36890000000000	R_HMR_6572	8.83910000000000	R_HMR_6572	8.36890000000000
R_HMR_6729	1e-08	R_HMR_8564	1e-08	R_HMR_4216	1e-08	R_HMR_4288	1e-08		R_HMR_6573	8.74050000000000	R_HMR_6573	7.89440000000000	R_HMR_6573	8.74050000000000	R_HMR_6573	7.89440000000000
R_HMR_6730	1e-08	R_HMR_8566	1e-08	R_HMR_4218	1e-08	R_HMR_4599	1e-08		R_HMR_F6575	6.58150000000000	R_HMR_F6575	10.6582000000000	R_HMR_F6575	3.29075000000000	R_HMR_F6575	5.32910000000000
R_HMR_6731	1e-08	R_HMR_4681	1e-08	R_HMR_4224	1e-08	R_HMR_4667	1e-08		R_HMR_B6575	6.58150000000000	R_HMR_B6575	10.6582000000000	R_HMR_B6575	3.29075000000000	R_HMR_B6575	5.32910000000000
R_HMR_6741	1e-08	R_HMR_4682	1e-08	R_HMR_4225	1e-08	R_HMR_4668	1e-08		R_HMR_6576	9.67200000000000	R_HMR_6576	7.88700000000000	R_HMR_6576	9.67200000000000	R_HMR_6576	7.88700000000000
R_HMR_6743	1e-08	R_HMR_4683	1e-08	R_HMR_4232	1e-08	R_HMR_4737	1e-08		R_HMR_6579	4.41670000000000	R_HMR_6579	8.86400000000000	R_HMR_6579	4.41670000000000	R_HMR_6579	8.86400000000000
R_HMR_6745	1e-08	R_HMR_4685	1e-08	R_HMR_4233	1e-08	R_HMR_4739	1e-08		R_HMR_6595	4.41670000000000	R_HMR_6595	8.86400000000000	R_HMR_6595	4.41670000000000	R_HMR_6595	8.86400000000000
R_HMR_6746	1e-08	R_HMR_6988	1e-08	R_HMR_4243	1e-08	R_HMR_6415	1e-08		R_HMR_F6602	11.4108000000000	R_HMR_F6602	11.0919000000000	R_HMR_F6602	11.4108000000000	R_HMR_F6602	11.0919000000000
R_HMR_6747	1e-08	R_HMR_7689	999.99999995999997	R_HMR_4244	1e-08	R_HMR_6974	1e-08		R_HMR_B6602	11.4108000000000	R_HMR_B6602	11.0919000000000	R_HMR_B6602	11.4108000000000	R_HMR_B6602	11.0919000000000
R_HMR_6750	1e-08	R_HMR_7701	1000	R_HMR_4245	1000	R_HMR_6975	1e-08		R_HMR_F6603	11.4108000000000	R_HMR_F6603	11.0919000000000	R_HMR_F6603	11.4108000000000	R_HMR_F6603	11.0919000000000
R_HMR_6751	1e-08	R_HMR_8094	1e-08	R_HMR_6707	1e-08	R_HMR_6979	1e-08		R_HMR_B6603	11.4108000000000	R_HMR_B6603	11.0919000000000	R_HMR_B6603	11.4108000000000	R_HMR_B6603	11.0919000000000
R_HMR_6752	1e-08	R_HMR_8529	1e-08	R_HMR_6709	1e-08	R_HMR_6982	1e-08		R_HMR_6612	12.5731000000000	R_HMR_6612	12.6172000000000	R_HMR_6612	12.5731000000000	R_HMR_6612	12.6172000000000
R_HMR_6753	1e-08	R_HMR_8533	1e-08	R_HMR_6710	1e-08	R_HMR_6983	1e-08		R_HMR_6613	12.5731000000000	R_HMR_6613	12.6172000000000	R_HMR_6613	12.5731000000000	R_HMR_6613	12.6172000000000
R_HMR_6754	1e-08	R_HMR_8534	999.99999994000007	R_HMR_6711	1e-08	R_HMR_8017	1e-08		R_HMR_6614	10.5383000000000	R_HMR_6614	5.61770000000000	R_HMR_6614	3.51276666666667	R_HMR_6614	1.87256666666667
R_HMR_6756	1e-08	R_HMR_8535	1e-08	R_HMR_6713	1e-08	R_HMR_8018	1e-08		R_HMR_6615	10.5383000000000	R_HMR_6615	5.61770000000000	R_HMR_6615	3.51276666666667	R_HMR_6615	1.87256666666667
R_HMR_6757	1e-08	R_HMR_8537	1e-08	R_HMR_6714	1e-08	R_HMR_8021	1000		R_HMR_6616	10.5383000000000	R_HMR_6616	5.61770000000000	R_HMR_6616	3.51276666666667	R_HMR_6616	1.87256666666667
R_HMR_6758	1e-08	R_HMR_8541	1e-08	R_HMR_6720	1e-08	R_HMR_8026	1e-08		R_HMR_6621	8.36020000000000	R_HMR_6621	10.7549000000000	R_HMR_6621	4.18010000000000	R_HMR_6621	5.37745000000000
R_HMR_6759	1e-08	R_HMR_8542	1e-08	R_HMR_6721	1e-08	R_HMR_3885	1e-08		R_HMR_6623	9.02920000000000	R_HMR_6623	6.26770000000000	R_HMR_6623	2.25730000000000	R_HMR_6623	1.56692500000000
R_HMR_6760	1e-08	R_HMR_8630	1e-08	R_HMR_6726	1e-08	R_HMR_8091	1e-08		R_HMR_6625	9.02920000000000	R_HMR_6625	6.26770000000000	R_HMR_6625	2.25730000000000	R_HMR_6625	1.56692500000000
R_HMR_6761	1e-08	R_HMR_9733	1e-08	R_HMR_6727	1e-08	R_HMR_8563	1e-08		R_HMR_6627	5.92390000000000	R_HMR_6627	8.43910000000000	R_HMR_6627	5.92390000000000	R_HMR_6627	8.43910000000000
R_HMR_6763	1e-08	R_HMR_9734	1e-08	R_HMR_6728	1e-08	R_HMR_8564	1e-08		R_HMR_6630	9.22900000000000	R_HMR_6630	4.04150000000000	R_HMR_6630	9.22900000000000	R_HMR_6630	4.04150000000000
R_HMR_6764	1e-08	R_HMR_3208	1e-08	R_HMR_6729	1e-08	R_HMR_8566	1e-08		R_HMR_6631	5.15970000000000	R_HMR_6631	10.9593000000000	R_HMR_6631	2.57985000000000	R_HMR_6631	5.47965000000000
R_HMR_6765	1e-08	R_HMR_3747	1e-08	R_HMR_6730	1e-08	R_HMR_4681	1e-08		R_HMR_6633	5.15970000000000	R_HMR_6633	10.9593000000000	R_HMR_6633	2.57985000000000	R_HMR_6633	5.47965000000000
R_HMR_6768	1e-08	R_HMR_3744	1e-08	R_HMR_6731	1e-08	R_HMR_4682	1e-08		R_HMR_6635	9.40820000000000	R_HMR_6635	9.24580000000000	R_HMR_6635	9.40820000000000	R_HMR_6635	9.24580000000000
R_HMR_6770	1e-08	R_HMR_3761	1e-08	R_HMR_6741	1e-08	R_HMR_4683	1e-08		R_HMR_6636	10.3972000000000	R_HMR_6636	9.24940000000000	R_HMR_6636	10.1437000000000	R_HMR_6636	8.58910000000000
R_HMR_6771	1e-08	R_HMR_3777	1e-08	R_HMR_6743	1e-08	R_HMR_4685	1e-08		R_HMR_6637	7.74210000000000	R_HMR_6637	8.29690000000000	R_HMR_6637	7.74210000000000	R_HMR_6637	8.29690000000000
R_HMR_6772	1e-08	R_HMR_3778	1e-08	R_HMR_6745	1e-08	R_HMR_6988	1e-08		R_HMR_6638	5.15970000000000	R_HMR_6638	10.9593000000000	R_HMR_6638	2.57985000000000	R_HMR_6638	5.47965000000000
R_HMR_6782	1e-08	R_HMR_3795	1e-08	R_HMR_6746	1e-08	R_HMR_7689	999.99999995999997		R_HMR_6639	9.40820000000000	R_HMR_6639	9.24580000000000	R_HMR_6639	9.40820000000000	R_HMR_6639	9.24580000000000
R_HMR_6784	999.99999997999998	R_HMR_4797	1e-08	R_HMR_6747	1e-08	R_HMR_7701	1000		R_HMR_6644	5.15970000000000	R_HMR_6644	10.9593000000000	R_HMR_6644	2.57985000000000	R_HMR_6644	5.47965000000000
R_HMR_6787	1e-08	R_HMR_6420	1e-08	R_HMR_6750	1e-08	R_HMR_8094	1e-08		R_HMR_6646	8.88530000000000	R_HMR_6646	4.87070000000000	R_HMR_6646	2.22132500000000	R_HMR_6646	1.21767500000000
R_HMR_6788	1e-08	R_HMR_6422	1e-08	R_HMR_6751	1e-08	R_HMR_8529	1e-08		R_HMR_6647	8.88530000000000	R_HMR_6647	4.87070000000000	R_HMR_6647	2.22132500000000	R_HMR_6647	1.21767500000000
R_HMR_6789	1e-08	R_HMR_6923	1e-08	R_HMR_6752	1e-08	R_HMR_8533	1e-08		R_HMR_6648	8.28560000000000	R_HMR_6648	4.16690000000000	R_HMR_6648	8.28560000000000	R_HMR_6648	4.16690000000000
R_HMR_6818	1e-08	R_HMR_3765	1e-08	R_HMR_6753	1e-08	R_HMR_8534	1e-08		R_HMR_6649	8.28560000000000	R_HMR_6649	4.16690000000000	R_HMR_6649	8.28560000000000	R_HMR_6649	4.16690000000000
R_HMR_6822	1e-08	R_HMR_6924	1e-08	R_HMR_6754	1e-08	R_HMR_8535	1e-08		R_HMR_6652	8.88530000000000	R_HMR_6652	4.87070000000000	R_HMR_6652	2.22132500000000	R_HMR_6652	1.21767500000000
R_HMR_6828	1e-08	R_HMR_6925	1e-08	R_HMR_6756	1e-08	R_HMR_8537	1e-08		R_HMR_6653	8.28560000000000	R_HMR_6653	4.16690000000000	R_HMR_6653	8.28560000000000	R_HMR_6653	4.16690000000000
R_HMR_6829	1e-08	R_HMR_3940	1e-08	R_HMR_6757	1e-08	R_HMR_8541	1e-08		R_HMR_6654	8.28560000000000	R_HMR_6654	4.16690000000000	R_HMR_6654	8.28560000000000	R_HMR_6654	4.16690000000000
R_HMR_6830	1e-08	R_HMR_4214	1e-08	R_HMR_6758	1e-08	R_HMR_8542	1e-08		R_HMR_6657	8.28560000000000	R_HMR_6657	4.16690000000000	R_HMR_6657	8.28560000000000	R_HMR_6657	4.16690000000000
R_HMR_6838	1000	R_HMR_4216	1e-08	R_HMR_6759	1e-08	R_HMR_8630	1e-08		R_HMR_6658	8.28560000000000	R_HMR_6658	4.16690000000000	R_HMR_6658	8.28560000000000	R_HMR_6658	4.16690000000000
R_HMR_6843	1e-08	R_HMR_4218	1e-08	R_HMR_6760	1e-08	R_HMR_9733	1e-08		R_HMR_6666	6.34600000000000	R_HMR_6666	10.3340000000000	R_HMR_6666	3.17300000000000	R_HMR_6666	5.16700000000000
R_HMR_6844	1e-08	R_HMR_4224	1e-08	R_HMR_6761	1e-08	R_HMR_9734	1e-08		R_HMR_6667	6.34600000000000	R_HMR_6667	10.3340000000000	R_HMR_6667	3.17300000000000	R_HMR_6667	5.16700000000000
R_HMR_6874	1e-08	R_HMR_4225	1e-08	R_HMR_6763	1e-08	R_HMR_3208	1e-08		R_HMR_6668	6.34600000000000	R_HMR_6668	10.3340000000000	R_HMR_6668	3.17300000000000	R_HMR_6668	5.16700000000000
R_HMR_6885	1e-08	R_HMR_4232	1e-08	R_HMR_6764	1e-08	R_HMR_3747	1e-08		R_HMR_6671	10.6995000000000	R_HMR_6671	8.03580000000000	R_HMR_6671	10.6995000000000	R_HMR_6671	8.03580000000000
R_HMR_6888	1e-08	R_HMR_4233	1e-08	R_HMR_6765	1e-08	R_HMR_3744	1e-08		R_HMR_6674	8.88530000000000	R_HMR_6674	4.87070000000000	R_HMR_6674	2.22132500000000	R_HMR_6674	1.21767500000000
R_HMR_7628	1e-08	R_HMR_4243	1e-08	R_HMR_6768	1e-08	R_HMR_3761	1e-08		R_HMR_6675	8.88530000000000	R_HMR_6675	4.87070000000000	R_HMR_6675	2.22132500000000	R_HMR_6675	1.21767500000000
R_HMR_8539	1e-08	R_HMR_4244	1e-08	R_HMR_6770	1e-08	R_HMR_3777	1e-08		R_HMR_6676	8.88530000000000	R_HMR_6676	4.87070000000000	R_HMR_6676	2.22132500000000	R_HMR_6676	1.21767500000000
R_HMR_8794	1e-08	R_HMR_4245	1000	R_HMR_6771	1e-08	R_HMR_3778	1e-08		R_HMR_6679	6.34600000000000	R_HMR_6679	10.3340000000000	R_HMR_6679	3.17300000000000	R_HMR_6679	5.16700000000000
R_HMR_8795	1e-08	R_HMR_6707	1e-08	R_HMR_6772	1e-08	R_HMR_3795	1e-08		R_HMR_6680	6.34600000000000	R_HMR_6680	10.3340000000000	R_HMR_6680	3.17300000000000	R_HMR_6680	5.16700000000000
R_HMR_8796	1e-08	R_HMR_6709	1e-08	R_HMR_6782	1e-08	R_HMR_4797	1e-08		R_HMR_6707	7.04590000000000	R_HMR_6707	8.98180000000000	R_HMR_6707	3.52295000000000	R_HMR_6707	4.49090000000000
R_HMR_3875	1e-08	R_HMR_6710	1e-08	R_HMR_6784	999.99999997999998	R_HMR_6420	1e-08		R_HMR_6711	8.55640000000000	R_HMR_6711	8.02480000000000	R_HMR_6711	8.55640000000000	R_HMR_6711	8.02480000000000
R_HMR_3877	1e-08	R_HMR_6711	1e-08	R_HMR_6787	1e-08	R_HMR_6422	1e-08		R_HMR_6713	4.47880000000000	R_HMR_6713	3.92850000000000	R_HMR_6713	2.23940000000000	R_HMR_6713	1.96425000000000
R_HMR_3881	1e-08	R_HMR_6713	1e-08	R_HMR_6788	1e-08	R_HMR_6923	1e-08		R_HMR_6714	8.88530000000000	R_HMR_6714	4.87070000000000	R_HMR_6714	2.22132500000000	R_HMR_6714	1.21767500000000
R_HMR_3917	1e-08	R_HMR_6714	1e-08	R_HMR_6789	1e-08	R_HMR_3765	1e-08		R_HMR_F6723	11.4055000000000	R_HMR_F6723	10.8899000000000	R_HMR_F6723	8.74080000000000	R_HMR_F6723	10.1237000000000
R_HMR_4072	1e-08	R_HMR_6720	1e-08	R_HMR_6818	1e-08	R_HMR_6924	1e-08		R_HMR_B6723	11.4055000000000	R_HMR_B6723	10.8899000000000	R_HMR_B6723	8.74080000000000	R_HMR_B6723	10.1237000000000
R_HMR_4189	1e-08	R_HMR_6721	1e-08	R_HMR_6822	1e-08	R_HMR_6925	1e-08		R_HMR_6726	8.83850000000000	R_HMR_6726	9.36840000000000	R_HMR_6726	4.41925000000000	R_HMR_6726	4.68420000000000
R_HMR_4302	1e-08	R_HMR_6726	1e-08	R_HMR_6828	1e-08	R_HMR_3940	1e-08		R_HMR_6727	4.70680000000000	R_HMR_6727	4.44370000000000	R_HMR_6727	4.70680000000000	R_HMR_6727	4.44370000000000
R_HMR_4323	1e-08	R_HMR_6727	1e-08	R_HMR_6829	1e-08	R_HMR_4214	1e-08		R_HMR_6728	6.91600000000000	R_HMR_6728	7.29810000000000	R_HMR_6728	1.72900000000000	R_HMR_6728	1.82452500000000
R_HMR_5381	1e-08	R_HMR_6728	1e-08	R_HMR_6830	1e-08	R_HMR_4216	1e-08		R_HMR_6729	8.92150000000000	R_HMR_6729	8.49610000000000	R_HMR_6729	4.46075000000000	R_HMR_6729	4.24805000000000
R_HMR_5390	1000	R_HMR_6729	1e-08	R_HMR_6838	1000	R_HMR_4218	1e-08		R_HMR_6730	8.34620000000000	R_HMR_6730	4.81300000000000	R_HMR_6730	8.34620000000000	R_HMR_6730	4.81300000000000
R_HMR_6518	1e-08	R_HMR_6730	1e-08	R_HMR_6843	1e-08	R_HMR_4224	1e-08		R_HMR_6731	7.04590000000000	R_HMR_6731	8.98180000000000	R_HMR_6731	3.52295000000000	R_HMR_6731	4.49090000000000
R_HMR_6519	1e-08	R_HMR_6731	1e-08	R_HMR_6844	1e-08	R_HMR_4225	1e-08		R_HMR_6741	4.80620000000000	R_HMR_6741	4.32140000000000	R_HMR_6741	1.20155000000000	R_HMR_6741	1.08035000000000
R_HMR_8068	1e-08	R_HMR_6741	1e-08	R_HMR_6874	1e-08	R_HMR_4232	1e-08		R_HMR_6743	12.5546000000000	R_HMR_6743	9.86420000000000	R_HMR_6743	6.27730000000000	R_HMR_6743	4.93210000000000
R_HMR_8069	1e-08	R_HMR_6743	1e-08	R_HMR_6885	1e-08	R_HMR_4233	1e-08		R_HMR_6745	6.96240000000000	R_HMR_6745	5.91430000000000	R_HMR_6745	1.74060000000000	R_HMR_6745	1.47857500000000
R_HMR_8683	1e-08	R_HMR_6745	1e-08	R_HMR_6888	1e-08	R_HMR_4243	1e-08		R_HMR_6746	8.34620000000000	R_HMR_6746	4.81300000000000	R_HMR_6746	8.34620000000000	R_HMR_6746	4.81300000000000
R_HMR_8685	1e-08	R_HMR_6746	1e-08	R_HMR_7628	1e-08	R_HMR_4244	1e-08		R_HMR_6747	6.96240000000000	R_HMR_6747	5.91430000000000	R_HMR_6747	1.74060000000000	R_HMR_6747	1.47857500000000
R_HMR_3868	1e-08	R_HMR_6747	1e-08	R_HMR_8539	1e-08	R_HMR_4245	1000		R_HMR_6750	8.34620000000000	R_HMR_6750	4.81300000000000	R_HMR_6750	8.34620000000000	R_HMR_6750	4.81300000000000
R_HMR_3869	1e-08	R_HMR_6750	1e-08	R_HMR_8794	1e-08	R_HMR_6707	1e-08		R_HMR_6751	6.96240000000000	R_HMR_6751	5.91430000000000	R_HMR_6751	1.74060000000000	R_HMR_6751	1.47857500000000
R_HMR_3889	999.99999997999998	R_HMR_6751	1e-08	R_HMR_8795	1000	R_HMR_6709	1e-08		R_HMR_6752	6.96240000000000	R_HMR_6752	5.91430000000000	R_HMR_6752	1.74060000000000	R_HMR_6752	1.47857500000000
R_HMR_3937	999.99999997999998	R_HMR_6752	1e-08	R_HMR_8796	1000	R_HMR_6710	1e-08		R_HMR_6753	10.7700000000000	R_HMR_6753	10.3714000000000	R_HMR_6753	10.7700000000000	R_HMR_6753	10.3714000000000
R_HMR_4116	1e-08	R_HMR_6753	1e-08	R_HMR_3875	1e-08	R_HMR_6711	1e-08		R_HMR_6754	10.7700000000000	R_HMR_6754	10.3714000000000	R_HMR_6754	10.7700000000000	R_HMR_6754	10.3714000000000
R_HMR_4120	1e-08	R_HMR_6754	1e-08	R_HMR_3877	1e-08	R_HMR_6713	1e-08		R_HMR_6756	11.0238000000000	R_HMR_6756	7.13150000000000	R_HMR_6756	11.0238000000000	R_HMR_6756	7.13150000000000
R_HMR_4121	1e-08	R_HMR_6756	1e-08	R_HMR_3881	1e-08	R_HMR_6714	1e-08		R_HMR_6757	8.34620000000000	R_HMR_6757	4.81300000000000	R_HMR_6757	8.34620000000000	R_HMR_6757	4.81300000000000
R_HMR_4175	1000	R_HMR_6757	1e-08	R_HMR_3917	1e-08	R_HMR_6720	1e-08		R_HMR_6758	4.47880000000000	R_HMR_6758	3.92850000000000	R_HMR_6758	2.23940000000000	R_HMR_6758	1.96425000000000
R_HMR_4176	999.99999997999998	R_HMR_6758	1e-08	R_HMR_4072	1e-08	R_HMR_6721	1e-08		R_HMR_6760	10.7700000000000	R_HMR_6760	10.3714000000000	R_HMR_6760	10.7700000000000	R_HMR_6760	10.3714000000000
R_HMR_4324	1e-08	R_HMR_6759	1e-08	R_HMR_4189	1e-08	R_HMR_6726	1e-08		R_HMR_6761	10.7700000000000	R_HMR_6761	10.3714000000000	R_HMR_6761	10.7700000000000	R_HMR_6761	10.3714000000000
R_HMR_4326	1e-08	R_HMR_6760	1e-08	R_HMR_4302	1e-08	R_HMR_6727	1e-08		R_HMR_6763	8.34620000000000	R_HMR_6763	4.81300000000000	R_HMR_6763	8.34620000000000	R_HMR_6763	4.81300000000000
R_HMR_4328	1e-08	R_HMR_6761	1e-08	R_HMR_4323	1e-08	R_HMR_6728	1e-08		R_HMR_6764	6.96240000000000	R_HMR_6764	5.91430000000000	R_HMR_6764	1.74060000000000	R_HMR_6764	1.47857500000000
R_HMR_4329	1e-08	R_HMR_6763	1e-08	R_HMR_5381	1e-08	R_HMR_6729	1e-08		R_HMR_6770	13.1186000000000	R_HMR_6770	6.35810000000000	R_HMR_6770	13.1186000000000	R_HMR_6770	6.35810000000000
R_HMR_8769	1e-08	R_HMR_6764	1e-08	R_HMR_5390	1e-08	R_HMR_6730	1e-08		R_HMR_6771	4.70680000000000	R_HMR_6771	4.44370000000000	R_HMR_6771	4.70680000000000	R_HMR_6771	4.44370000000000
R_HMR_8770	1e-08	R_HMR_6765	1e-08	R_HMR_6518	1e-08	R_HMR_6731	1e-08		R_HMR_6772	8.83850000000000	R_HMR_6772	9.36840000000000	R_HMR_6772	4.41925000000000	R_HMR_6772	4.68420000000000
R_HMR_4078	1e-08	R_HMR_6768	1000	R_HMR_6519	1e-08	R_HMR_6741	1e-08		R_HMR_6780	6.23750000000000	R_HMR_6780	9.40370000000000	R_HMR_6780	3.11875000000000	R_HMR_6780	4.70185000000000
R_HMR_4079	1e-08	R_HMR_6770	1e-08	R_HMR_8068	1e-08	R_HMR_6743	1e-08		R_HMR_6787	7.04590000000000	R_HMR_6787	8.98180000000000	R_HMR_6787	3.52295000000000	R_HMR_6787	4.49090000000000
R_HMR_4347	1e-08	R_HMR_6771	1e-08	R_HMR_8069	1e-08	R_HMR_6745	1e-08		R_HMR_6788	8.34620000000000	R_HMR_6788	4.81300000000000	R_HMR_6788	8.34620000000000	R_HMR_6788	4.81300000000000
R_HMR_4425	1e-08	R_HMR_6772	1e-08	R_HMR_8683	1e-08	R_HMR_6746	1e-08		R_HMR_6789	11.0981000000000	R_HMR_6789	8.78450000000000	R_HMR_6789	11.0981000000000	R_HMR_6789	8.78450000000000
R_HMR_4689	1e-08	R_HMR_6782	1e-08	R_HMR_8685	1e-08	R_HMR_6747	1e-08		R_HMR_F6808	11.4108000000000	R_HMR_F6808	11.0919000000000	R_HMR_F6808	11.4108000000000	R_HMR_F6808	11.0919000000000
R_HMR_7991	1000	R_HMR_6784	999.99999997999998	R_HMR_3868	1e-08	R_HMR_6750	1e-08		R_HMR_B6808	11.4108000000000	R_HMR_B6808	11.0919000000000	R_HMR_B6808	11.4108000000000	R_HMR_B6808	11.0919000000000
R_HMR_7992	1e-08	R_HMR_6787	1e-08	R_HMR_3869	1e-08	R_HMR_6751	1e-08		R_HMR_F6813	10.4847000000000	R_HMR_F6813	5.93900000000000	R_HMR_F6813	5.24235000000000	R_HMR_F6813	2.96950000000000
R_HMR_7993	1e-08	R_HMR_6788	1e-08	R_HMR_3889	999.99999997999998	R_HMR_6752	1e-08		R_HMR_B6813	10.4847000000000	R_HMR_B6813	5.93900000000000	R_HMR_B6813	5.24235000000000	R_HMR_B6813	2.96950000000000
R_HMR_7128	1e-08	R_HMR_6789	1e-08	R_HMR_3937	999.99999997999998	R_HMR_6753	1e-08		R_HMR_F6817	9.06300000000000	R_HMR_F6817	4.65470000000000	R_HMR_F6817	9.06300000000000	R_HMR_F6817	4.65470000000000
R_HMR_7132	1e-08	R_HMR_6818	1e-08	R_HMR_4116	1000	R_HMR_6754	1e-08		R_HMR_B6817	9.06300000000000	R_HMR_B6817	4.65470000000000	R_HMR_B6817	9.06300000000000	R_HMR_B6817	4.65470000000000
R_HMR_7135	1e-08	R_HMR_6822	1e-08	R_HMR_4120	499.999999995	R_HMR_6756	1e-08		R_HMR_F6819	9.06300000000000	R_HMR_F6819	4.65470000000000	R_HMR_F6819	9.06300000000000	R_HMR_F6819	4.65470000000000
R_HMR_7138	1e-08	R_HMR_6828	1e-08	R_HMR_4121	1e-08	R_HMR_6757	1e-08		R_HMR_B6819	9.06300000000000	R_HMR_B6819	4.65470000000000	R_HMR_B6819	9.06300000000000	R_HMR_B6819	4.65470000000000
R_HMR_7141	1e-08	R_HMR_6829	1e-08	R_HMR_4175	1e-08	R_HMR_6758	1e-08		R_HMR_F6823	9.06300000000000	R_HMR_F6823	4.65470000000000	R_HMR_F6823	9.06300000000000	R_HMR_F6823	4.65470000000000
R_HMR_7620	1e-08	R_HMR_6830	1e-08	R_HMR_4176	1e-08	R_HMR_6759	1e-08		R_HMR_B6823	9.06300000000000	R_HMR_B6823	4.65470000000000	R_HMR_B6823	9.06300000000000	R_HMR_B6823	4.65470000000000
R_HMR_7647	1e-08	R_HMR_6838	1000	R_HMR_4324	1e-08	R_HMR_6760	1e-08		R_HMR_6828	6.34600000000000	R_HMR_6828	10.3340000000000	R_HMR_6828	3.17300000000000	R_HMR_6828	5.16700000000000
R_HMR_3748	1e-08	R_HMR_6843	1e-08	R_HMR_4326	1e-08	R_HMR_6761	1e-08		R_HMR_6830	6.34600000000000	R_HMR_6830	10.3340000000000	R_HMR_6830	3.17300000000000	R_HMR_6830	5.16700000000000
R_HMR_3753	1e-08	R_HMR_6844	1e-08	R_HMR_4328	1e-08	R_HMR_6763	1e-08		R_HMR_6843	6.34600000000000	R_HMR_6843	10.3340000000000	R_HMR_6843	3.17300000000000	R_HMR_6843	5.16700000000000
R_HMR_3759	1e-08	R_HMR_6874	1e-08	R_HMR_4329	1e-08	R_HMR_6764	1e-08		R_HMR_6874	8.92150000000000	R_HMR_6874	8.49610000000000	R_HMR_6874	4.46075000000000	R_HMR_6874	4.24805000000000
R_HMR_3763	1e-08	R_HMR_6885	1e-08	R_HMR_8769	1e-08	R_HMR_6765	1e-08		R_HMR_6885	9.06300000000000	R_HMR_6885	4.65470000000000	R_HMR_6885	9.06300000000000	R_HMR_6885	4.65470000000000
R_HMR_3773	1e-08	R_HMR_6888	1e-08	R_HMR_8770	1e-08	R_HMR_6768	1e-08		R_HMR_6888	8.64120000000000	R_HMR_6888	6.32010000000000	R_HMR_6888	1.44020000000000	R_HMR_6888	1.05335000000000
R_HMR_3785	1e-08	R_HMR_7628	1e-08	R_HMR_4078	1000	R_HMR_6770	1e-08		R_HMR_6911	9.33460000000000	R_HMR_6911	8.72550000000000	R_HMR_6911	9.33460000000000	R_HMR_6911	8.72550000000000
R_HMR_3790	1e-08	R_HMR_8539	1e-08	R_HMR_4079	1e-08	R_HMR_6771	1e-08		R_HMR_6912	8.97480000000000	R_HMR_6912	6.71550000000000	R_HMR_6912	8.97480000000000	R_HMR_6912	6.71550000000000
R_HMR_6416	1e-08	R_HMR_8794	1e-08	R_HMR_4347	1e-08	R_HMR_6772	1e-08		R_HMR_6916	12.2153000000000	R_HMR_6916	12.3846000000000	R_HMR_6916	12.2153000000000	R_HMR_6916	12.3846000000000
R_HMR_3986	499.999999995	R_HMR_8795	1e-08	R_HMR_4425	1e-08	R_HMR_6782	1e-08		R_HMR_6921	9.70820000000000	R_HMR_6921	12.6198000000000	R_HMR_6921	9.70820000000000	R_HMR_6921	12.6198000000000
R_HMR_4124	1e-08	R_HMR_8796	1e-08	R_HMR_4689	1e-08	R_HMR_6784	999.99999997999998		R_HMR_F6927	11.0626000000000	R_HMR_F6927	7.70050000000000	R_HMR_F6927	11.0626000000000	R_HMR_F6927	7.70050000000000
R_HMR_4300	1e-08	R_HMR_3875	1e-08	R_HMR_7991	1e-08	R_HMR_6787	1e-08		R_HMR_B6927	11.0626000000000	R_HMR_B6927	7.70050000000000	R_HMR_B6927	11.0626000000000	R_HMR_B6927	7.70050000000000
R_HMR_4494	1e-08	R_HMR_3877	1e-08	R_HMR_7992	1e-08	R_HMR_6788	1e-08		R_HMR_F6929	9.00070000000000	R_HMR_F6929	13.3063000000000	R_HMR_F6929	9.00070000000000	R_HMR_F6929	13.3063000000000
R_HMR_4524	1e-08	R_HMR_3881	1e-08	R_HMR_7993	1e-08	R_HMR_6789	1e-08		R_HMR_B6929	9.00070000000000	R_HMR_B6929	13.3063000000000	R_HMR_B6929	9.00070000000000	R_HMR_B6929	13.3063000000000
R_HMR_4525	1e-08	R_HMR_3917	1e-08	R_HMR_7128	1e-08	R_HMR_6818	1e-08		R_HMR_F6930	9.00070000000000	R_HMR_F6930	13.3063000000000	R_HMR_F6930	9.00070000000000	R_HMR_F6930	13.3063000000000
R_HMR_4526	1e-08	R_HMR_4072	1e-08	R_HMR_7132	1e-08	R_HMR_6822	1e-08		R_HMR_B6930	9.00070000000000	R_HMR_B6930	13.3063000000000	R_HMR_B6930	9.00070000000000	R_HMR_B6930	13.3063000000000
R_HMR_4528	1e-08	R_HMR_4189	1e-08	R_HMR_7135	1e-08	R_HMR_6828	1e-08		R_HMR_6931	4.47880000000000	R_HMR_6931	3.92850000000000	R_HMR_6931	2.23940000000000	R_HMR_6931	1.96425000000000
R_HMR_4529	1e-08	R_HMR_4302	1e-08	R_HMR_7138	1e-08	R_HMR_6829	1e-08		R_HMR_6932	4.47880000000000	R_HMR_6932	3.92850000000000	R_HMR_6932	2.23940000000000	R_HMR_6932	1.96425000000000
R_HMR_4530	1e-08	R_HMR_4323	1e-08	R_HMR_7141	1e-08	R_HMR_6830	1e-08		R_HMR_6933	4.47880000000000	R_HMR_6933	3.92850000000000	R_HMR_6933	2.23940000000000	R_HMR_6933	1.96425000000000
R_HMR_4531	1e-08	R_HMR_5381	1e-08	R_HMR_7620	1e-08	R_HMR_6838	1e-08		R_HMR_6934	4.47880000000000	R_HMR_6934	3.92850000000000	R_HMR_6934	2.23940000000000	R_HMR_6934	1.96425000000000
R_HMR_4532	1e-08	R_HMR_5390	1e-08	R_HMR_7647	1e-08	R_HMR_6843	1e-08		R_HMR_6935	4.47880000000000	R_HMR_6935	3.92850000000000	R_HMR_6935	2.23940000000000	R_HMR_6935	1.96425000000000
R_HMR_4533	1e-08	R_HMR_6518	1e-08	R_HMR_3748	1e-08	R_HMR_6844	1e-08		R_HMR_6936	4.47880000000000	R_HMR_6936	3.92850000000000	R_HMR_6936	2.23940000000000	R_HMR_6936	1.96425000000000
R_HMR_4534	1e-08	R_HMR_6519	1e-08	R_HMR_3753	1e-08	R_HMR_6874	1e-08		R_HMR_F6938	9.00070000000000	R_HMR_F6938	13.3063000000000	R_HMR_F6938	9.00070000000000	R_HMR_F6938	13.3063000000000
R_HMR_4628	1e-08	R_HMR_8068	1e-08	R_HMR_3759	1e-08	R_HMR_6885	1e-08		R_HMR_B6938	9.00070000000000	R_HMR_B6938	13.3063000000000	R_HMR_B6938	9.00070000000000	R_HMR_B6938	13.3063000000000
R_HMR_4629	1e-08	R_HMR_8069	1e-08	R_HMR_3763	1e-08	R_HMR_6888	1e-08		R_HMR_F6939	9.00070000000000	R_HMR_F6939	13.3063000000000	R_HMR_F6939	9.00070000000000	R_HMR_F6939	13.3063000000000
R_HMR_7696	1e-08	R_HMR_8683	1e-08	R_HMR_3773	1e-08	R_HMR_7628	1000		R_HMR_B6939	9.00070000000000	R_HMR_B6939	13.3063000000000	R_HMR_B6939	9.00070000000000	R_HMR_B6939	13.3063000000000
R_HMR_8366	1e-08	R_HMR_8685	1e-08	R_HMR_3785	1e-08	R_HMR_8539	1e-08		R_HMR_6941	4.47880000000000	R_HMR_6941	3.92850000000000	R_HMR_6941	2.23940000000000	R_HMR_6941	1.96425000000000
R_HMR_8367	1e-08	R_HMR_3868	1e-08	R_HMR_3790	1e-08	R_HMR_8794	1e-08		R_HMR_6942	4.47880000000000	R_HMR_6942	3.92850000000000	R_HMR_6942	2.23940000000000	R_HMR_6942	1.96425000000000
R_HMR_8371	1000	R_HMR_3869	1e-08	R_HMR_6416	1e-08	R_HMR_8795	1000		R_HMR_6943	4.47880000000000	R_HMR_6943	3.92850000000000	R_HMR_6943	2.23940000000000	R_HMR_6943	1.96425000000000
R_HMR_8375	1e-08	R_HMR_3889	1e-08	R_HMR_3986	499.999999995	R_HMR_8796	1e-08		R_HMR_6944	4.47880000000000	R_HMR_6944	3.92850000000000	R_HMR_6944	2.23940000000000	R_HMR_6944	1.96425000000000
R_HMR_8376	1e-08	R_HMR_3937	1e-08	R_HMR_4124	1e-08	R_HMR_3875	1e-08		R_HMR_6945	4.47880000000000	R_HMR_6945	3.92850000000000	R_HMR_6945	2.23940000000000	R_HMR_6945	1.96425000000000
R_HMR_8377	1e-08	R_HMR_4116	1e-08	R_HMR_4300	1e-08	R_HMR_3877	1e-08		R_HMR_6946	4.47880000000000	R_HMR_6946	3.92850000000000	R_HMR_6946	2.23940000000000	R_HMR_6946	1.96425000000000
R_HMR_8672	1e-08	R_HMR_4120	499.999999995	R_HMR_4494	1e-08	R_HMR_3881	1e-08		R_HMR_6947	4.47880000000000	R_HMR_6947	3.92850000000000	R_HMR_6947	2.23940000000000	R_HMR_6947	1.96425000000000
R_HMR_5130	1e-08	R_HMR_4121	1e-08	R_HMR_4524	1e-08	R_HMR_3917	1e-08		R_HMR_6948	4.47880000000000	R_HMR_6948	3.92850000000000	R_HMR_6948	2.23940000000000	R_HMR_6948	1.96425000000000
R_HMR_5131	1e-08	R_HMR_4175	1e-08	R_HMR_4525	1e-08	R_HMR_4072	1e-08		R_HMR_6949	4.47880000000000	R_HMR_6949	3.92850000000000	R_HMR_6949	2.23940000000000	R_HMR_6949	1.96425000000000
R_HMR_5132	1e-08	R_HMR_4176	1e-08	R_HMR_4526	1e-08	R_HMR_4189	1e-08		R_HMR_6950	4.47880000000000	R_HMR_6950	3.92850000000000	R_HMR_6950	2.23940000000000	R_HMR_6950	1.96425000000000
R_HMR_5133	1e-08	R_HMR_4324	1e-08	R_HMR_4528	1e-08	R_HMR_4302	1e-08		R_HMR_6951	4.47880000000000	R_HMR_6951	3.92850000000000	R_HMR_6951	2.23940000000000	R_HMR_6951	1.96425000000000
R_HMR_5135	1e-08	R_HMR_4326	1e-08	R_HMR_4529	1e-08	R_HMR_4323	1e-08		R_HMR_6952	4.47880000000000	R_HMR_6952	3.92850000000000	R_HMR_6952	2.23940000000000	R_HMR_6952	1.96425000000000
R_HMR_5136	1e-08	R_HMR_4328	1e-08	R_HMR_4530	1e-08	R_HMR_5381	1e-08		R_HMR_6958	8.55160000000000	R_HMR_6958	6.85400000000000	R_HMR_6958	8.55160000000000	R_HMR_6958	6.85400000000000
R_HMR_5137	1e-08	R_HMR_4329	1e-08	R_HMR_4531	1e-08	R_HMR_5390	1e-08		R_HMR_6959	8.55160000000000	R_HMR_6959	6.85400000000000	R_HMR_6959	8.55160000000000	R_HMR_6959	6.85400000000000
R_HMR_5138	1e-08	R_HMR_8769	1e-08	R_HMR_4532	1e-08	R_HMR_6518	1e-08		R_HMR_6961	8.55160000000000	R_HMR_6961	6.85400000000000	R_HMR_6961	8.55160000000000	R_HMR_6961	6.85400000000000
R_HMR_5139	1e-08	R_HMR_8770	1e-08	R_HMR_4533	1e-08	R_HMR_6519	1e-08		R_HMR_6962	8.55160000000000	R_HMR_6962	6.85400000000000	R_HMR_6962	8.55160000000000	R_HMR_6962	6.85400000000000
R_HMR_5140	1e-08	R_HMR_4078	1e-08	R_HMR_4534	1e-08	R_HMR_8068	1e-08		R_HMR_6963	8.55160000000000	R_HMR_6963	6.85400000000000	R_HMR_6963	8.55160000000000	R_HMR_6963	6.85400000000000
R_HMR_5141	1e-08	R_HMR_4079	1e-08	R_HMR_4628	1e-08	R_HMR_8069	1e-08		R_HMR_6964	8.55160000000000	R_HMR_6964	6.85400000000000	R_HMR_6964	8.55160000000000	R_HMR_6964	6.85400000000000
R_HMR_5142	1e-08	R_HMR_4347	1000	R_HMR_4629	1e-08	R_HMR_8683	1e-08		R_HMR_F6966	9.62740000000000	R_HMR_F6966	6.88220000000000	R_HMR_F6966	9.62740000000000	R_HMR_F6966	6.88220000000000
R_HMR_5143	1e-08	R_HMR_4425	1e-08	R_HMR_7696	1e-08	R_HMR_8685	1e-08		R_HMR_B6966	9.62740000000000	R_HMR_B6966	6.88220000000000	R_HMR_B6966	9.62740000000000	R_HMR_B6966	6.88220000000000
R_HMR_5144	1e-08	R_HMR_4689	1e-08	R_HMR_8366	1e-08	R_HMR_3868	1e-08		R_HMR_F6967	9.62740000000000	R_HMR_F6967	6.88220000000000	R_HMR_F6967	9.62740000000000	R_HMR_F6967	6.88220000000000
R_HMR_5145	1e-08	R_HMR_7991	1e-08	R_HMR_8367	1e-08	R_HMR_3869	1e-08		R_HMR_B6967	9.62740000000000	R_HMR_B6967	6.88220000000000	R_HMR_B6967	9.62740000000000	R_HMR_B6967	6.88220000000000
R_HMR_5146	1e-08	R_HMR_7992	1e-08	R_HMR_8371	1e-08	R_HMR_3889	1e-08		R_HMR_F6968	8.36100000000000	R_HMR_F6968	6.86050000000000	R_HMR_F6968	8.36100000000000	R_HMR_F6968	6.86050000000000
R_HMR_5147	1e-08	R_HMR_7993	1e-08	R_HMR_8375	1e-08	R_HMR_3937	1e-08		R_HMR_B6968	8.36100000000000	R_HMR_B6968	6.86050000000000	R_HMR_B6968	8.36100000000000	R_HMR_B6968	6.86050000000000
R_HMR_5148	1e-08	R_HMR_7128	1e-08	R_HMR_8376	1e-08	R_HMR_4116	1000		R_HMR_F6969	4.59200000000000	R_HMR_F6969	6.48970000000000	R_HMR_F6969	2.29600000000000	R_HMR_F6969	3.24485000000000
R_HMR_5149	1e-08	R_HMR_7132	1e-08	R_HMR_8377	1e-08	R_HMR_4120	499.999999995		R_HMR_B6969	4.59200000000000	R_HMR_B6969	6.48970000000000	R_HMR_B6969	2.29600000000000	R_HMR_B6969	3.24485000000000
R_HMR_5150	1e-08	R_HMR_7135	1e-08	R_HMR_8672	1e-08	R_HMR_4121	1e-08		R_HMR_F6970	9.26590000000000	R_HMR_F6970	5.27270000000000	R_HMR_F6970	4.63295000000000	R_HMR_F6970	2.63635000000000
R_HMR_7197	1e-08	R_HMR_7138	1e-08	R_HMR_5130	1e-08	R_HMR_4175	1000		R_HMR_B6970	9.26590000000000	R_HMR_B6970	5.27270000000000	R_HMR_B6970	4.63295000000000	R_HMR_B6970	2.63635000000000
R_HMR_7436	1e-08	R_HMR_7141	1e-08	R_HMR_5131	1e-08	R_HMR_4176	1e-08		R_HMR_F6971	5.46770000000000	R_HMR_F6971	7.52120000000000	R_HMR_F6971	5.46770000000000	R_HMR_F6971	7.52120000000000
R_HMR_5151	2.1893814851878539	R_HMR_7620	1e-08	R_HMR_5132	1e-08	R_HMR_4324	1e-08		R_HMR_B6971	5.46770000000000	R_HMR_B6971	7.52120000000000	R_HMR_B6971	5.46770000000000	R_HMR_B6971	7.52120000000000
R_HMR_7282	1e-08	R_HMR_7647	1e-08	R_HMR_5133	1e-08	R_HMR_4326	1e-08		R_HMR_F6972	5.46770000000000	R_HMR_F6972	7.52120000000000	R_HMR_F6972	5.46770000000000	R_HMR_F6972	7.52120000000000
R_HMR_7616	1e-08	R_HMR_3748	1e-08	R_HMR_5135	1e-08	R_HMR_4328	1e-08		R_HMR_B6972	5.46770000000000	R_HMR_B6972	7.52120000000000	R_HMR_B6972	5.46770000000000	R_HMR_B6972	7.52120000000000
R_HMR_7617	1e-08	R_HMR_3753	1e-08	R_HMR_5136	1e-08	R_HMR_4329	1e-08		R_HMR_6975	11.7660000000000	R_HMR_6975	12.6010000000000	R_HMR_6975	11.7660000000000	R_HMR_6975	12.6010000000000
R_HMR_7619	1e-08	R_HMR_3759	1e-08	R_HMR_5137	1e-08	R_HMR_8769	1e-08		R_HMR_6979	9.92570000000000	R_HMR_6979	9.04780000000000	R_HMR_6979	4.96285000000000	R_HMR_6979	4.52390000000000
R_HMR_7621	1e-08	R_HMR_3763	1e-08	R_HMR_5138	1e-08	R_HMR_8770	1e-08		R_HMR_6983	12.0814000000000	R_HMR_6983	10.6400000000000	R_HMR_6983	12.0814000000000	R_HMR_6983	10.6400000000000
R_HMR_7626	1e-08	R_HMR_3773	1e-08	R_HMR_5139	1e-08	R_HMR_4078	1e-08		R_HMR_6988	7.69730000000000	R_HMR_6988	6.79370000000000	R_HMR_6988	7.69730000000000	R_HMR_6988	6.79370000000000
R_HMR_5258	1e-08	R_HMR_3785	1e-08	R_HMR_5140	1e-08	R_HMR_4079	1e-08		R_HMR_7001	8.28560000000000	R_HMR_7001	4.16690000000000	R_HMR_7001	8.28560000000000	R_HMR_7001	4.16690000000000
R_HMR_5260	1e-08	R_HMR_3790	1e-08	R_HMR_5141	1e-08	R_HMR_4347	1e-08		R_HMR_7002	8.28560000000000	R_HMR_7002	4.16690000000000	R_HMR_7002	8.28560000000000	R_HMR_7002	4.16690000000000
R_HMR_5262	1e-08	R_HMR_6416	1e-08	R_HMR_5142	1e-08	R_HMR_4425	1e-08		R_HMR_7003	11.4055000000000	R_HMR_7003	10.8899000000000	R_HMR_7003	8.74080000000000	R_HMR_7003	10.1237000000000
R_HMR_5267	-6.511627906976746e-09	R_HMR_3986	499.999999995	R_HMR_5143	1e-08	R_HMR_4689	1e-08		R_HMR_7004	10.8004000000000	R_HMR_7004	10.1984000000000	R_HMR_7004	10.8004000000000	R_HMR_7004	10.1984000000000
R_HMR_5271	1e-08	R_HMR_4124	1e-08	R_HMR_5144	1e-08	R_HMR_7991	1e-08		R_HMR_7017	8.28560000000000	R_HMR_7017	4.16690000000000	R_HMR_7017	8.28560000000000	R_HMR_7017	4.16690000000000
R_HMR_5273	1e-08	R_HMR_4300	1e-08	R_HMR_5145	1e-08	R_HMR_7992	1e-08		R_HMR_7018	8.28560000000000	R_HMR_7018	4.16690000000000	R_HMR_7018	8.28560000000000	R_HMR_7018	4.16690000000000
R_HMR_5275	1e-08	R_HMR_4494	1e-08	R_HMR_5146	1e-08	R_HMR_7993	1e-08		R_HMR_7020	8.28560000000000	R_HMR_7020	4.16690000000000	R_HMR_7020	8.28560000000000	R_HMR_7020	4.16690000000000
R_HMR_5277	1e-08	R_HMR_4524	1e-08	R_HMR_5147	1e-08	R_HMR_7128	1e-08		R_HMR_7021	8.28560000000000	R_HMR_7021	4.16690000000000	R_HMR_7021	8.28560000000000	R_HMR_7021	4.16690000000000
R_HMR_5279	1e-08	R_HMR_4525	1e-08	R_HMR_5148	1e-08	R_HMR_7132	1e-08		R_HMR_7022	11.4055000000000	R_HMR_7022	10.8899000000000	R_HMR_7022	8.74080000000000	R_HMR_7022	10.1237000000000
R_HMR_5283	1e-08	R_HMR_4526	1e-08	R_HMR_5149	1e-08	R_HMR_7135	1e-08		R_HMR_7023	10.8004000000000	R_HMR_7023	10.1984000000000	R_HMR_7023	10.8004000000000	R_HMR_7023	10.1984000000000
R_HMR_5288	1e-08	R_HMR_4528	1e-08	R_HMR_5150	1e-08	R_HMR_7138	1e-08		R_HMR_7029	11.4055000000000	R_HMR_7029	10.8899000000000	R_HMR_7029	8.74080000000000	R_HMR_7029	10.1237000000000
R_HMR_9817	1e-08	R_HMR_4529	1e-08	R_HMR_7197	1e-08	R_HMR_7141	1e-08		R_HMR_7030	8.28560000000000	R_HMR_7030	4.16690000000000	R_HMR_7030	8.28560000000000	R_HMR_7030	4.16690000000000
R_HMR_9818	1e-08	R_HMR_4530	1e-08	R_HMR_7436	1e-08	R_HMR_7620	1e-08		R_HMR_7033	8.28560000000000	R_HMR_7033	4.16690000000000	R_HMR_7033	8.28560000000000	R_HMR_7033	4.16690000000000
R_HMR_3861	1e-08	R_HMR_4531	1e-08	R_HMR_5151	2.7367268601194357	R_HMR_7647	1e-08		R_HMR_7036	8.28560000000000	R_HMR_7036	4.16690000000000	R_HMR_7036	8.28560000000000	R_HMR_7036	4.16690000000000
R_HMR_3915	1e-08	R_HMR_4532	1e-08	R_HMR_7282	1e-08	R_HMR_3748	1e-08		R_HMR_7040	8.28560000000000	R_HMR_7040	4.16690000000000	R_HMR_7040	8.28560000000000	R_HMR_7040	4.16690000000000
[truncated: 1,182 more rows]

## Sheet: Metabolic_activity_state_GPR_vs_S-GPR
Gimme				iMat				Gonçalves et al. 2012				MADE
[truncated: 5 more rows]

## Sheet: iMat_&_Gimme_threshold_analysis
S-GPR
[truncated: 13 more rows]

[truncated: 3 more sheets: Contingency_matrix_metabolic_predictions_GPR_vs_S-GPR, Predictions_GPR_vs_S-GPR, S-GPR_Pathway_Analysis]
